# Supplementary material for: A Single‐Nucleotide Mutation in a GLUTAMATE RECEPTOR‐LIKE Gene Confers Resistance to Fusarium Wilt in Gossypium hirsutum
Source: Adv Sci (Weinh). 2021 Feb 19;8(7):2002723. doi: 10.1002/advs.202002723 (PMC8025038; doi:10.1002/advs.202002723)
Supplement: Supplementary file 2 — Supplemental Table 1 [file ADVS-8-2002723-s004.xlsx]

## Sheet: 工作表1
Table S1. The disease index of 290 cotton accessions for GWAS.
Number name	Germplasm name	Origin	Disease index
ZY1	Emian 24	Hubei	8.8
ZY2	Yumian 1	Sichuan	23.1
ZY3	Xiangmian 13	Hunan	19.9
ZY6	Yinshan 4	Henan	5
ZY8	Xinluzao 16	the North of Xinjiang	4.1
ZY10	Zhongmiansuo 12	Henan	1.6
ZY11	Ejing 1	Hubei	26.5
ZY13	94052	China	13.8
ZY14	Chuanmian 30	Sichuan	30.5
ZY21	Liaomian 7	Liaoning	9.8
ZY25	Liaomian 14	Liaoning	5.3
ZY26	Liaomian 15	Liaoning	8.3
ZY30	Jinmian 12	Shanxi	4.5
ZY31	Jinmian 13	Shanxi	5.8
ZY32	Jinmian 18	Shanxi	8.1
ZY34	Stoneville 4B	America	50.6
ZY35	Jinmian 28	Shanxi	4.2
ZY36	Jinmian 36	Shanxi	24.2
ZY37	Jimian 3	Hebei	47.3
ZY38	Jimian 8	Hebei	35.9
ZY40	Jimian 11	Hebei	13.8
ZY41	Jimian 12	Hebei	6.6
ZY42	Jimian 91-19	Hebei	10.7
ZY43	Jimian 228	Hebei	2
ZY45	Jihe 321	Hebei	2.3
ZY47	Han 4849	Hebei	16.1
ZY48	Yumian 3	Henan	4.3
ZY50	Yumian 11	Henan	2.2
ZY52	Yumian 19	Henan	1.3
ZY54	Xinluzao 1	the North of Xinjiang	6.7
ZY57	Xinluzao 8	the North of Xinjiang	38.6
ZY58	Xinluzao 9	the North of Xinjiang	37.5
ZY61	Hanmian 802	Hebei	10.1
ZY63	Xinluzao 22	the North of Xinjiang	2.5
ZY65	Xinluzao 32	the North of Xinjiang	5.4
ZY66	Xinluzhong 3	the South of Xinjiang	15.4
ZY67	Xinluzhong 4	the South of Xinjiang	71.2
ZY70	Emian 3	Hubei	63.5
ZY73	Emian 6	Hubei	15.8
ZY74	Emian 9	Hubei	20.6
ZY76	Emian 11	Hubei	53.9
ZY80	Emian 15	Hubei	50.7
ZY81	Emian 16	Hubei	53.8
ZY83	Jinmian 11	Shanxi	50
ZY84	Emian 19	Hubei	39.7
ZY85	Emian 20	Hubei	15.2
ZY88	Sumian 4	Jiangsu	15.5
ZY90	Ekangmian 2	Hubei	18.1
ZY94	Ekangmian 6	Hubei	36
ZY95	Ekangmian 7	Hubei	24.2
ZY98	Ekangmian 10	Hubei	39
ZY101	Eguangmian	Hubei	63.5
ZY102	Esha 28	Hubei	52.4
ZY103	Ejing 92	Hubei	37.9
ZY105	Xuzhou 142	Jiangsu	40.5
ZY106	Xuzhou 209	Jiangsu	41.7
ZY107	Xuzhou 1214	Jiangsu	68.3
ZY108	Xuzhou 1514	Jiangsu	45.3
ZY110	Sumian 2	Jiangsu	56.8
ZY112	Sumian 5	Jiangsu	8.1
ZY113	Sumian 8	Jiangsu	22
ZY118	Gangmian 2	Hubei	46.4
ZY121	Simian 2	Jiangsu	25
ZY122	Jinmian 1	Shanxi	28.8
ZY123	Shanmian 9	Shanxi	7.1
ZY126	Daihongdai	Hubei	29.7
ZY127	Jing1246	Hubei	19.1
ZY134	Heishanmian 1	Liaoning	17.4
ZY136	Tianmian 1	Hubei	20.5
ZY138	Huakangmian 1	Hubei	11.8
ZY139	Keyi 2	Hebei	33.6
ZY142	Nantong 5	Jiangsu	46.3
ZY143	Shiduan 5	Hebei	40.1
ZY145	Shanong 6	Hubei	46.3
ZY147	Ganmian 12	Jingxi	29.5
ZY148	Xiangmian 13	Hunan	53.9
ZY153	1986-01-01	Beijing	65
ZY154	99B	Hebei	18.9
ZY156	SGK321	Hebei	42.2
ZY157	Lumian 26	Shandong	78.6
ZY158	Stoneville 4	America	19.3
ZY160	Jingsimian	Shanxi	41.7
ZY161	Yapengmian	Hubei	67.3
ZY162	Jijiaodezimian	China	11.8
ZY163	Zhongmiansuo 36	Henan	18.4
ZY164	Zhongmiansuo 40	Henan	14.9
ZY165	Zhongmiansuo 2	Henan	44.2
ZY168	Wankangmian 9	Henan	2.1
ZY173	Zhongmiansuo 13	Henan	81.6
ZY178	Zhongmiansuo 19	Henan	4.4
ZY184	Ganmian 10	Jingxi	71.7
ZY187	Zhongmiansuo 27	Henan	13
ZY188	Zhongmiansuo 30	Henan	17.6
ZY189	Zhongmiansuo 31	Henan	35.3
ZY190	Zhongmiansuo 32	Henan	51.3
ZY192	Zhongmiansuo 34	Henan	50.7
ZY196	Zhongmiansuo 43	Henan	18.1
ZY198	Zhongmiansuo 45	Henan	25.7
ZY199	Zhongmiansuo 49	Henan	55.7
ZY202	Zhongmiansuo 69	Henan	1.2
ZY207	1986-04-01	Beijing	20.5
ZY208	108Ф	the Soviet Union	33
ZY209	52-128	Sichuan	17.4
ZY210	57-681	Sichuan	53.8
ZY211	611Bo	the Soviet Union	34.5
ZY213	NC20B	America	32.3
ZY214	sGKmianxiang69	Henan	8.8
ZY218	Bawangbian	Shanxi	26.4
ZY219	Beinong 1	Hebei	36.8
ZY220	Binchuan 373	Yunnan	11.1
ZY221	Binmian 1	Shandong	4.1
ZY222	Bomian 2	Shandong	8.3
ZY223	Changrong 1	Jiangsu	30.3
ZY224	Changkangmian	Jiangsu	5.6
ZY225	Zhaoyang 1	Liaoning	11.3
ZY229	Chuanmian 56	Sichuan	45
ZY230	Chuanmian 239	Sichuan	43.2
ZY233	Dafeng 30	Jiangsu	28.6
ZY235	Deltapine cotton 14	America	78
ZY236	Deltapine cotton 16	America	61.7
ZY238	Dezimian 531	America	16.7
ZY240	Dunmian 2	Gansu	19.8
ZY243	Fumian 289	Henan	9.3
ZY244	Ganmian 1	Jingxi	59.7
ZY245	Ganmian 2	Jingxi	5.6
ZY259	Handan 885	Hebei	11.8
ZY260	Henan 79	Henan
ZY261	Huadong 6	Jiangsu	3.5
ZY263	Ji 688	Hebei	3
ZY264	Jimian 958	Hebei	8.3
ZY267	Jifeng 554	Hebei	36.8
ZY268	Jimian 1	Hebei	42.6
ZY270	Jimian 6	Hebei	21.1
ZY271	Jimian 7	Hebei	21.3
ZY274	Jimian 15	Hebei	9.4
ZY275	Jimian 19	Hebei	0.7
ZY286	Jiangsumian 3	Jiangsu	7.2
ZY288	Jinmian 1	Liaoning	3.4
ZY289	Jinmian 2	Liaoning	37.5
ZY291	Jinmian 6	Liaoning	17.3
ZY294	Jinmian 5	Shanxi	21.4
ZY295	Jinmian 6	Shanxi	28.4
ZY302	Jinmian 17	Shanxi	1.3
ZY304	Jinmian 21	Shanxi	3.4
ZY305	Jinmian 24	Shanxi	4
ZY306	Jinmian 25	Shanxi	2.3
ZY307	Jinmian 26	Shanxi	1.7
ZY309	Jinmian 29	Shanxi	3.4
ZY311	Jinmian 38	Shanxi	15.3
ZY315	KK1543	the Soviet Union	22.9
ZY316	Lixian 72	Hunan	50.7
ZY318	Liaomian 3	Liaoning	6.9
ZY321	Liaomian 6	Liaoning	9.4
ZY322	Liaomian 8	Liaoning	47
ZY323	Liaomian 12	Liaoning	5.4
ZY326	Liaomian 18	Liaoning	9.5
ZY327	Liaoyangduanjie	Liaoning	29.6
ZY329	Lu 742	Shandong	12.5
ZY330	LuK 638	Shandong	3.8
ZY331	Lumian 5	Shandong	12.1
ZY332	Lumian 12	Shandong	7.9
ZY333	Lumian 14	Shandong	9.4
ZY335	Lumian 22	Shandong	2.6
ZY338	Lumian 28	Shandong	3.7
ZY354	Ningmian 1	Jiangsu	32.6
ZY356	Ningmian 7	Jiangsu	26.4
ZY357	Ningmian 12	Jiangsu	16.5
ZY359	Nongda 94-7	Hebei	0
ZY360	Nongdamian 8	Hebei	2.6
ZY361	Nongkeng 5	Xingjiang	1.7
ZY363	Qinli 514	Hebei	12.9
ZY364	Qinyuan 4	Shanxi	19.7
ZY367	Shangnongfengkangmian 6	Shandong	3.9
ZY370	Shan 2234	Shanxi	1.4
ZY371	Shan 3619	Shanxi	10.4
ZY373	Shanmian 1	Shanxi	31.7
ZY375	Shanmian 4	Shanxi	18.4
ZY377	Shanzao 2786	Shanxi	12.8
ZY378	Shangqiu 24	Henan	10.8
ZY380	C1470	the Soviet Union	73.3
ZY381	Stoneville 2B	America	26
ZY384	Simian 4	Jiangsu	7.5
ZY389	Sumian 11	Jiangsu	11.9
ZY396	Sumian 20	Jiangsu	7.4
ZY397	Sumian 21	Jiangsu	5.7
ZY398	Sumian 22	Jiangsu	3.4
ZY403	Wanmian 17	Anhui	1.6
ZY405	Xiangmian 10	Hunan	15
ZY406	Xiangmian 11	Hunan	8.8
ZY408	Xiezuo 2	Zhejiang	57.8
ZY409	Xinlu 201	the South of Xinjiang	32.6
ZY412	Xinluzao 4	the North of Xinjiang	77.1
ZY413	Xinluzao 5	the North of Xinjiang	23
ZY420	Xinluzao 30	the North of Xinjiang	2.3
ZY421	Xinluzao 31	the North of Xinjiang	2.9
ZY422	Xinluzao 36	the North of Xinjiang	0.8
ZY425	Xinluzhong 7	the South of Xinjiang	0
ZY428	Xinluzhong 14	the South of Xinjiang	1.1
ZY431	Xinluzhong 18	the South of Xinjiang	3.7
ZY434	Xinyan 96-48	Henan	10.7
ZY439	Xumian 219	Jiangsu	8.6
ZY440	Xuzhou 514	Jiangsu	43.9
ZY441	Yanmian 1	Sichuan	15
ZY443	Yishan 8	Henan	0
ZY445	Yu 79-10	Henan	5.1
ZY446	Yukang 1	Henan	21.2
ZY447	Yumian 1	Henan	34.5
ZY449	Yumian 5	Henan	47
ZY452	Yumian 8	Henan	17.3
ZY454	Yumian 14	Henan	3.1
ZY458	Yumian 20	Henan	7.1
ZY461	Yuwu 19	Henan	33.6
ZY464	Yun 1729	Shanxi	7.3
ZY465	Yun 87-509	Shanxi	14.3
ZY468	Zhemian 11	Zhejiang	13.3
ZY469	Zhengnongmian 4	Henan	4.6
ZY478	Xinluzao 15	the North of Xinjiang	19.4
ZY506	Zhongzhimian 2	Henan	1.9
ZY507	Emian 22	Hubei	52.2
ZY521	Xinluzhong 40	the South of Xinjiang	2.5
ZY522	Xinluzhong 41	the South of Xinjiang	6.7
ZY525
J1	HM 11046		5.9
J2	Jinmian 20	Shanxi	14.4
J3	Aao CS50/2	Henan	33.3
J4	Liao 96-103	Liaoning	4.3
J5	Zong 1-59	Henan	12.8
J6	Zhongluzajiaomian	Henan	18.8
J7	Shenmian 8	Henan	45
J8	Zhong 161	Henan	17.2
J9	Zhemian 3	Jiangsu	30.3
J10	Yong ji 2	Shanxi	13.2
J11	Liaojinmian 5	Liaoning	10
J13	Shihezi 895	Xinjiang	25
J14	Lumian 1	Henan	31.9
J15	Guang ling 1	Henan	7.1
J16	Daizimian SR1	Jiangsu	19.2
J17	13P022		15.9
J18	13P023		4.2
J20	39-16		17.6
J21	39-38		23.7
J23	Jinnong804	Shanxi	23.4
J25	3196	Henan	16.7
J26	481 Guangzi	Henan	8.8
J27	Liao 1779	Liaoning	4.5
J28	Huamian 4	Henan	20.8
J29	Zhongmiansuo 2	Henan	2.1
J30	Lingbaomian	Xinjiang	53.8
J31	Guangling 3	Henan	37.5
J32	Xiang 16	Hubei	0
J33	Moyu M20	Xinjiang	32.9
J34	HMj wu		9.9
J35	466	Henan	13.2
J36	Dunhuang 77-116	Xinjiang	17.3
J38	13p024		5.3
J39	38-34		2.5
J40	39-24		16.2
J42	1526	Henan	10.6
J43	Qianmian 465		54.9
J44	Lu 584		16.4
J45	Chuan 98		22.2
J46	Duanguozhi8-9	Jiangsu	46.9
J47	Shen 373		29.3
J48	Chuanmian 109		38.9
J49	Nantong 87-1220		15.8
J50	Liao 5632-642	Liaoning	33.3
J51	Jin 3209	Liaoning	25.7
J52	Liao 901-902	Liaoning	11.1
J53	SCK321		21.9
J55	Hongyejijiaomian	Xinjiang	11
J56	Startex619		33.3
J57	Momian 4		37.5
J58	Bulongdimian		28.4
J59	Dunn 18		12.9
J60	Zademian		25.7
J61	CEAT591		21.8
J62	Mei 87-22		15.1
J64	Pengzeyahuang	Henan	30.6
J66	Zhongmiansuo 42		8.3
J68	Gailiangkezimian	Hubei	23.7
J70	Huangzoujijiaoye	Xinjiang	10.4
J73	13-E-8004		22.1
J74	Nantongbian 3	Henan	15.6
J77	5137 duanji	Xinjiang	24.4
J80	Chuanjian 3	Jiangsu	18.2
J102	C310	Henan	16.4
J103	C201	Henan	15.5
J105	Zhong 12		13.5
J110	Zhongmiansuo 2	Henan	42.2
J111	zhongmiansuo 10	Henan	11.3
