# Supplementary material for: A Single‐Nucleotide Mutation in a GLUTAMATE RECEPTOR‐LIKE Gene Confers Resistance to Fusarium Wilt in Gossypium hirsutum
Source: Adv Sci (Weinh). 2021 Feb 19;8(7):2002723. doi: 10.1002/advs.202002723 (PMC8025038; doi:10.1002/advs.202002723)
Supplement: Supplementary file 3 — Supplemental Table 3 [file ADVS-8-2002723-s006.xlsx]

## Sheet: 工作表1
Table S3. The FW resistance of 194 cotton accessions collected from previous study
Number name	Germplasm name	Origin	Resistance
ZY1	Emian 24	Hubei	S
ZY2	Yumian 1	Sichuan	R
ZY3	Xiangmian 13	Hunan	T
ZY6	Yinshan 4	Henan	HR
ZY7	Junmian 1	the South of Xinjiang	S
ZY10	Zhongmiansuo 12	Henan	R
ZY11	Ejing 1	Hubei	S
ZY14	Chuanmian 30	Sichuan	T
ZY21	Liaomian 7	Liaoning	R
ZY24	Liaomian 11	Liaoning	R
ZY25	Liaomian 14	Liaoning	R
ZY26	Liaomian 15	Liaoning	HR
ZY30	Jinmian 12	Shanxi	HR
ZY31	Jinmian 13	Shanxi	T
ZY32	Jinmian 18	Shanxi	HR
ZY35	Jinmian 28	Shanxi	R
ZY36	Jinmian 36	Shanxi	R
ZY37	Jimian 3	Hebei	R
ZY38	Jimian 8	Hebei	S
ZY40	Jimian 11	Hebei	S
ZY41	Jimian 12	Hebei	T
ZY42	Jimian 91-19	Hebei	R
ZY47	Han 4849	Hebei	R
ZY48	Yumian 3	Henan	S
ZY50	Yumian 11	Henan	R
ZY52	Yumian 19	Henan	HR
ZY54	Xinluzao 1	the North of Xinjiang	S
ZY57	Xinluzao 8	the North of Xinjiang	S
ZY58	Xinluzao 9	the North of Xinjiang	T
ZY61	Hanmian 802	Hebei	HR
ZY63	Xinluzao 22	the North of Xinjiang	R
ZY65	Xinluzao 32	the North of Xinjiang	HR
ZY66	Xinluzhong 3	the South of Xinjiang	R
ZY76	Emian 11	Hubei	S
ZY80	Emian 15	Hubei	T
ZY81	Emian 16	Hubei	S
ZY83	Jinmian 11	Shanxi	R
ZY85	Emian 20	Hubei	HR
ZY88	Sumian 4	Jiangsu	HR
ZY90	Ekangmian 2	Hubei	HR
ZY94	Ekangmian 6	Hubei	HR
ZY95	Ekangmian 7	Hubei	HR
ZY97	Ekangmian 9	Hubei	HR
ZY98	Ekangmian 10	Hubei	HR
ZY102	Esha 28	Hubei	S
ZY103	Ejing 92	Hubei	S
ZY105	Xuzhou 142	Jiangsu	S
ZY106	Xuzhou 209	Jiangsu	S
ZY110	Sumian 2	Jiangsu	S
ZY111	Sumian 3	Jiangsu	HR
ZY112	Sumian 5	Jiangsu	HR
ZY113	Sumian 8	Jiangsu	HR
ZY116	Sukang 191	Jiangsu	R
ZY121	Simian 2	Jiangsu	S
ZY123	Shanmian 9	Shanxi	R
ZY127	Jing1246	Hubei	HR
ZY134	Heishanmian 1	Liaoning	S
ZY138	Huakangmian 1	Hubei	T
ZY143	Shiduan 5	Hebei	S
ZY147	Ganmian 12	Jingxi	R
ZY148	Xiangmian 13	Hunan	T
ZY153	1986-01-01	Beijing	R
ZY156	SGK321	Hebei	T
ZY160	Jingsimian	Shanxi	S
ZY163	Zhongmiansuo 36	Henan	R
ZY164	Zhongmiansuo 40	Henan	HR
ZY171	Zhongmiansuo 10	Henan	S
ZY173	Zhongmiansuo 13	Henan	T
ZY178	Zhongmiansuo 19	Henan	R
ZY179	Zhongmiansuo 20	Henan	R
ZY184	Ganmian 10	Jingxi	T
ZY187	Zhongmiansuo 27	Henan	HR
ZY188	Zhongmiansuo 30	Henan	R
ZY189	Zhongmiansuo 31	Henan	HR
ZY190	Zhongmiansuo 32	Henan	HR
ZY192	Zhongmiansuo 34	Henan	R
ZY193	Zhongmiansuo 35	Henan	HR
ZY196	Zhongmiansuo 43	Henan	HR
ZY198	Zhongmiansuo 45	Henan	T
ZY199	Zhongmiansuo 49	Henan	HR
ZY207	1986-04-01	Beijing	T
ZY209	52-128	Sichuan	HR
ZY210	57-681	Sichuan	HR
ZY214	sGKmianxiang69	Henan	R
ZY221	Binmian 1	Shandong	R
ZY222	Bomian 2	Shandong	R
ZY225	Zhaoyang 1	Liaoning	S
ZY229	Chuanmian 56	Sichuan	R
ZY230	Chuanmian 239	Sichuan	HR
ZY233	Dafeng 30	Jiangsu	R
ZY237	Dexiamian 1	Shandong	S
ZY240	Dunmian 2	Gansu	HR
ZY243	Fumian 289	Henan	R
ZY245	Ganmian 2	Jingxi	T
ZY250	Ganmian 13	Jingxi	R
ZY254	Guoxinmian 3	Hebei	T
ZY256	Han 7860	Hebei	R
ZY259	Handan 885	Hebei	R
ZY264	Jimian 958	Hebei	HR
ZY267	Jifeng 554	Hebei	HR
ZY268	Jimian 1	Hebei	S
ZY270	Jimian 6	Hebei	S
ZY271	Jimian 7	Hebei	R
ZY274	Jimian 15	Hebei	R
ZY275	Jimian 19	Hebei	R
ZY276	Jimian 20	Hebei	HR
ZY277	Jimian 21	Hebei	HR
ZY282	Jimian 169	Hebei	R
ZY283	Jinzhong 169	Shanxi	S
ZY285	Jiangsumian 1	Jiangsu	S
ZY286	Jiangsumian 3	Jiangsu	S
ZY291	Jinmian 6	Liaoning	R
ZY294	Jinmian 5	Shanxi	S
ZY295	Jinmian 6	Shanxi	S
ZY297	Jinmian 9	Shanxi	S
ZY301	Jinmian 16	Shanxi	R
ZY302	Jinmian 17	Shanxi	R
ZY304	Jinmian 21	Shanxi	HR
ZY305	Jinmian 24	Shanxi	T
ZY306	Jinmian 25	Shanxi	R
ZY307	Jinmian 26	Shanxi	R
ZY309	Jinmian 29	Shanxi	R
ZY311	Jinmian 38	Shanxi	R
ZY317	Liaomian 1	Liaoning	S
ZY318	Liaomian 3	Liaoning	S
ZY321	Liaomian 6	Liaoning	S
ZY322	Liaomian 8	Liaoning	T
ZY323	Liaomian 12	Liaoning	HR
ZY326	Liaomian 18	Liaoning	HR
ZY327	Liaoyangduanjie	Liaoning	S
ZY329	Lu 742	Shandong	R
ZY332	Lumian 12	Shandong	R
ZY333	Lumian 14	Shandong	HR
ZY343	Lumianyan 17	Shandong	R
ZY354	Ningmian 1	Jiangsu	S
ZY356	Ningmian 7	Jiangsu	S
ZY361	Nongkeng 5	Xingjiang	S
ZY363	Qinli 514	Hebei	R
ZY364	Qinyuan 4	Shanxi	HR
ZY367	Shangnongfengkangmian 6	Shandong	R
ZY370	Shan 2234	Shanxi	HR
ZY371	Shan 3619	Shanxi	R
ZY373	Shanmian 1	Shanxi	S
ZY375	Shanmian 4	Shanxi	R
ZY377	Shanzao 2786	Shanxi	R
ZY384	Simian 4	Jiangsu	R
ZY389	Sumian 11	Jiangsu	HR
ZY396	Sumian 20	Jiangsu	R
ZY397	Sumian 21	Jiangsu	HR
ZY398	Sumian 22	Jiangsu	HR
ZY403	Wanmian 17	Anhui	T
ZY405	Xiangmian 10	Hunan	HR
ZY408	Xiezuo 2	Zhejiang	S
ZY412	Xinluzao 4	the North of Xinjiang	S
ZY413	Xinluzao 5	the North of Xinjiang	S
ZY416	Xinluzao 19	the North of Xinjiang	R
ZY420	Xinluzao 30	the North of Xinjiang	R
ZY421	Xinluzao 31	the North of Xinjiang	R
ZY422	Xinluzao 36	the North of Xinjiang	HR
ZY425	Xinluzhong 7	the South of Xinjiang	R
ZY428	Xinluzhong 14	the South of Xinjiang	HR
ZY431	Xinluzhong 18	the South of Xinjiang	T
ZY434	Xinyan 96-48	Henan	HR
ZY437	Xumian 18	Jiangsu	R
ZY439	Xumian 219	Jiangsu	R
ZY440	Xuzhou 514	Jiangsu	S
ZY441	Yanmian 1	Sichuan	R
ZY443	Yishan 8	Henan	HR
ZY445	Yu 79-10	Henan	R
ZY446	Yukang 1	Henan	R
ZY447	Yumian 1	Henan	T
ZY449	Yumian 5	Henan	S
ZY452	Yumian 8	Henan	R
ZY454	Yumian 14	Henan	R
ZY458	Yumian 20	Henan	HR
ZY464	Yun 1729	Shanxi	R
ZY465	Yun 87-509	Shanxi	R
ZY468	Zhemian 11	Zhejiang	R
ZY469	Zhengnongmian 4	Henan	R
ZY473	Xinluzao 7	the North of Xinjiang	S
ZY482	Xinluzao 22	the North of Xinjiang	R
ZY484	Xinluzao 25	the North of Xinjiang	T
ZY485	Xinluzao 26	the North of Xinjiang	HR
ZY497	Xinluzao 41	the North of Xinjiang	R
ZY501	Xinluzao 46	the North of Xinjiang	HR
ZY503	Xinluzao 48	the North of Xinjiang	R
ZY506	Zhongzhimian 2	Henan	HR
ZY507	Emian 22	Hubei	S
ZY511	Xinluzhong 13	the South of Xinjiang	R
ZY514	Xinluzhong 8	the South of Xinjiang	R
ZY515	Xinluzhong 12	the South of Xinjiang	T
ZY517	Xinluzhong 20	the South of Xinjiang	HR
ZY521	Xinluzhong 40	the South of Xinjiang	R
ZY522	Xinluzhong 41	the South of Xinjiang	HR
