# Supplementary material for: A Single‐Nucleotide Mutation in a GLUTAMATE RECEPTOR‐LIKE Gene Confers Resistance to Fusarium Wilt in Gossypium hirsutum
Source: Adv Sci (Weinh). 2021 Feb 19;8(7):2002723. doi: 10.1002/advs.202002723 (PMC8025038; doi:10.1002/advs.202002723)
Supplement: Supplementary file 4 — Supplemental Table 7 [file ADVS-8-2002723-s007.xlsx]

## Sheet: Titles
Supplementary Table 7. RNA-Seq analysis of fungal genes in hypocotyls of Fov-infected Fov7_KO#5 versus in vitro-grown Fov, related to Figure S15.
Dataset 1. Interpro scan annotaion of the predicted Fov race 4 genes.
Dataset 2. Downregulated fungal genes in hypocotyls of Fov-infected Fov7_KO#5 versus in vitro-grown Fov at 5 dpi.
Dataset 3. Upregulated fungal genes in hypocotyls of Fov-infected Fov7_KO#5 versus in vitro-grown Fov at 5 dpi.
Dataset 4. Downregulated fungal genes in hypocotyls of Fov-infected Fov7_KO#5 versus Fov cultured in vitro at 10 dpi.
Dataset 5. Upregulated fungal genes in hypocotyls of Fov-infected Fov7_KO#5 versus Fov cultured in vitro at 10 dpi.
Dataset 6. GO enrichment of host-induced Fov genes at 5 dpi. Significantly enriched go terms are marked red. For the enrichment, The P-value cutoff was < 0.05.
Dataset 7. GO enrichment of host-induced Fov genes at 10 dpi. Significantly enriched go terms are marked red. For the enrichment, The P-value cutoff was < 0.05.

## Sheet: Dataset1
Dataset 1. Interpro scan annotaion of the predicted Fov race 4 genes.
Gene ID	Protein_Length	Pfam accession	Annotation	Start Location	End Location	Score	IPScan accession	Annotation	GO	KEGG
FOV4_071940	144	PF04099	Sybindin-like family	3	142	3e-24	IPR007233	Trafficking protein particle complex subunit	GO:0006810|GO:0030008	Reactome: R-HSA-204005|Reactome: R-HSA-8876198
FOV4_192000	1093	PF00931	NB-ARC domain	364	584	9.1e-11	IPR002182	NB-ARC	GO:0043531	Reactome: R-HSA-111458|Reactome: R-HSA-111459|Reactome: R-HSA-6798695|Reactome: R-HSA-6803207
FOV4_192000	1093	PF13424	Tetratricopeptide repeat	951	1025	4.7e-14
FOV4_192000	1093	PF13424	Tetratricopeptide repeat	867	941	1.1e-11
FOV4_192000	1093	PF13424	Tetratricopeptide repeat	791	857	4.2e-11
FOV4_192000	1093	PF13176	Tetratricopeptide repeat	1041	1065	0.011	IPR019734	Tetratricopeptide repeat	GO:0005515
FOV4_121730	104	PF10224	Predicted coiled-coil protein (DUF2205)	28	93	5e-19	IPR019357	Short coiled-coil protein		Reactome: R-HSA-6811440
FOV4_131640	404	PF00724	NADH:flavin oxidoreductase / NADH oxidase family	16	359	2.4e-42	IPR001155	NADH:flavin oxidoreductase/NADH oxidase, N-terminal	GO:0010181|GO:0016491|GO:0055114
FOV4_058890	71	PF11022	Protein of unknown function (DUF2611)	5	70	2e-25	IPR021278	ATP synthase subunit K
FOV4_180690	842	PF09421	Frequency clock protein	23	839	2.1e-258	IPR018554	Frequency clock protein	GO:0005634|GO:0005737|GO:0006355|GO:0007623
FOV4_173310	534	PF17100	N-terminal domain of NWD NACHT-NTPase	57	198	4.2e-10	IPR031359	NWD NACHT-NTPase, N-terminal
FOV4_070910	715	PF05064	Nsp1-like C-terminal region	491	597	3.7e-39	IPR007758	Nucleoporin, NSP1-like, C-terminal
FOV4_070910	715	PF13634	Nucleoporin FG repeat region	327	429	0.93	IPR025574	Nucleoporin FG repeat
FOV4_070910	715	PF13634	Nucleoporin FG repeat region	95	198	5.2e-08	IPR025574	Nucleoporin FG repeat
FOV4_070910	715	PF13634	Nucleoporin FG repeat region	226	309	1.5e-06	IPR025574	Nucleoporin FG repeat
FOV4_047780	520	PF13520	Amino acid permease	39	483	2.6e-64	IPR002293	Amino acid/polyamine transporter I	GO:0003333|GO:0015171|GO:0016020
FOV4_131390	330	PF04616	Glycosyl hydrolases family 43	39	290	2e-28	IPR006710	Glycoside hydrolase, family 43	GO:0004553|GO:0005975
FOV4_087930	324	PF00069	Protein kinase domain	4	307	3.4e-70	IPR000719	Protein kinase domain	GO:0004672|GO:0005524|GO:0006468
FOV4_009110	593	PF06201	PITH domain	33	181	7e-42	IPR010400	PITH domain
FOV4_009110	593	PF00297	Ribosomal protein L3	436	520	1.3e-12	IPR000597	Ribosomal protein L3	GO:0003735|GO:0005622|GO:0005840|GO:0006412
FOV4_079530	890	PF00201	UDP-glucoronosyl and UDP-glucosyl transferase	376	505	1.4e-05	IPR002213	UDP-glucuronosyl/UDP-glucosyltransferase	GO:0008152|GO:0016758	Reactome: R-HSA-156588
FOV4_079530	890	PF03033	Glycosyltransferase family 28 N-terminal domain	98	260	3e-16	IPR004276	Glycosyltransferase family 28, N-terminal domain	GO:0005975|GO:0016758|GO:0030259	KEGG: 00052+2.4.1.22|KEGG: 00550+2.4.1.227|MetaCyc: PWY-5265|MetaCyc: PWY-6385|MetaCyc: PWY-6470|MetaCyc: PWY-6471
FOV4_045660	241	PF04055	Radical SAM superfamily	62	212	2.4e-13	IPR007197	Radical SAM	GO:0003824|GO:0051536
FOV4_045660	241	PF13353	4Fe-4S single cluster domain	64	144	7.8e-06
FOV4_006750	303	PF00106	short chain dehydrogenase	21	160	4.4e-19	IPR002347	Short-chain dehydrogenase/reductase SDR
FOV4_127850	653	PF08031	Berberine and berberine like	588	630	6.6e-09	IPR012951	Berberine/berberine-like	GO:0016491|GO:0050660|GO:0055114
FOV4_127850	653	PF01565	FAD binding domain	192	334	2.6e-19	IPR006094	FAD linked oxidase, N-terminal	GO:0016491|GO:0050660|GO:0055114
FOV4_109770	586	PF06985	Heterokaryon incompatibility protein (HET)	46	220	2.8e-28	IPR010730	Heterokaryon incompatibility
FOV4_013370	1468	PF10377	Autophagy-related protein 11	1140	1278	2.1e-45	IPR019460	Autophagy-related protein 11		Reactome: R-HSA-1632852
FOV4_129080	591	PF07690	Major Facilitator Superfamily	137	511	8.7e-15	IPR011701	Major facilitator superfamily	GO:0016021|GO:0055085
FOV4_045820	276	PF13472	GDSL-like Lipase/Acylhydrolase family	35	231	1.3e-26	IPR013830	SGNH hydrolase-type esterase domain
FOV4_163620	848	PF05729	NACHT domain	407	559	4.6e-07
FOV4_163620	848	PF01048	Phosphorylase superfamily	45	316	6.4e-07	IPR000845	Nucleoside phosphorylase domain	GO:0003824|GO:0009116
FOV4_054890	1291	PF00632	HECT-domain (ubiquitin-transferase)	968	1291	1.5e-64	IPR000569	HECT domain	GO:0004842	Reactome: R-HSA-983168
FOV4_054890	1291	PF16558	Amino-terminal Zinc-binding domain of ubiquitin ligase E3A	67	131	3.1e-22	IPR032353	Ubiquitin-protein ligase E3A, N-terminal zinc-binding domain		Reactome: R-HSA-983168
FOV4_111460	582	PF04082	Fungal specific transcription factor domain	157	343	9.1e-19	IPR007219	Transcription factor domain, fungi	GO:0003677|GO:0005634|GO:0006351|GO:0008270
FOV4_111460	582	PF00172	Fungal Zn(2)-Cys(6) binuclear cluster domain	19	50	3.7e-09	IPR001138	Zn(2)-C6 fungal-type DNA-binding domain	GO:0000981|GO:0005634|GO:0006355|GO:0008270
FOV4_192420	377	PF16499	Alpha galactosidase A	55	113	4.1e-08	IPR002241	Glycoside hydrolase, family 27	GO:0004553|GO:0005975	KEGG: 00052+3.2.1.22|KEGG: 00561+3.2.1.22|KEGG: 00600+3.2.1.22|KEGG: 00603+3.2.1.22|MetaCyc: PWY-6527
FOV4_192420	377	PF16499	Alpha galactosidase A	126	281	3.1e-12	IPR002241	Glycoside hydrolase, family 27	GO:0004553|GO:0005975	KEGG: 00052+3.2.1.22|KEGG: 00561+3.2.1.22|KEGG: 00600+3.2.1.22|KEGG: 00603+3.2.1.22|MetaCyc: PWY-6527
FOV4_126080	836	PF14310	Fibronectin type III-like domain	751	819	2.1e-17	IPR026891	Fibronectin type III-like domain
FOV4_126080	836	PF01915	Glycosyl hydrolase family 3 C-terminal domain	317	695	8e-56	IPR002772	Glycoside hydrolase family 3 C-terminal domain	GO:0004553|GO:0005975
FOV4_126080	836	PF00933	Glycosyl hydrolase family 3 N terminal domain	35	278	9.5e-55	IPR001764	Glycoside hydrolase, family 3, N-terminal	GO:0004553|GO:0005975
FOV4_114390	264	PF11705	DNA-directed RNA polymerase III subunit Rpc31	6	250	2.5e-66	IPR024661	DNA-directed RNA polymerase III, subunit Rpc31	GO:0003899|GO:0006383	Reactome: R-HSA-1834949|Reactome: R-HSA-73780|Reactome: R-HSA-73980|Reactome: R-HSA-749476|Reactome: R-HSA-76061|Reactome: R-HSA-76066|Reactome: R-HSA-76071
FOV4_136950	342	PF00701	Dihydrodipicolinate synthetase family	19	322	3e-42	IPR002220	DapA-like	GO:0008152|GO:0016829
FOV4_112750	520	PF12906	RING-variant domain	26	76	0.00014	IPR011016	Zinc finger, RING-CH-type	GO:0008270
FOV4_175080	457	PF00734	Fungal cellulose binding domain	426	453	4.7e-13	IPR000254	Cellulose-binding domain, fungal	GO:0005576|GO:0005975|GO:0030248
FOV4_175080	457	PF00150	Cellulase (glycosyl hydrolase family 5)	35	349	3.7e-21	IPR001547	Glycoside hydrolase, family 5	GO:0004553|GO:0005975
FOV4_123260	386	PF00107	Zinc-binding dehydrogenase	176	276	5.8e-11	IPR013149	Alcohol dehydrogenase, C-terminal	GO:0055114
FOV4_096280	1268	PF13424	Tetratricopeptide repeat	1113	1187	9.3e-11
FOV4_096280	1268	PF13374	Tetratricopeptide repeat	624	657	0.015
FOV4_096280	1268	PF00069	Protein kinase domain	52	272	5.8e-18	IPR000719	Protein kinase domain	GO:0004672|GO:0005524|GO:0006468
FOV4_028920	141	PF01042	Endoribonuclease L-PSP	16	130	4.4e-16	IPR006175	YjgF/YER057c/UK114 family
FOV4_073510	389	PF13840	ACT domain	103	162	1.6e-17	IPR027795	GATS-like ACT domain
FOV4_198090	221	PF00646	F-box domain	9	44	2.6e-05	IPR001810	F-box domain	GO:0005515
FOV4_187230	1425	PF03098	Animal haem peroxidase	675	776	8.8e-11	IPR019791	Haem peroxidase, animal type
FOV4_187230	1425	PF03098	Animal haem peroxidase	133	215	1.1e-06	IPR019791	Haem peroxidase, animal type
FOV4_177160	547	PF00734	Fungal cellulose binding domain	506	533	8.3e-13	IPR000254	Cellulose-binding domain, fungal	GO:0005576|GO:0005975|GO:0030248
FOV4_177160	547	PF00544	Pectate lyase	118	293	5.8e-15	IPR002022	Pectate lyase
FOV4_090360	407	PF08610	Peroxisomal membrane protein (Pex16)	46	401	1.4e-137	IPR013919	Peroxisome membrane protein, Pex16
FOV4_003200	424	PF02773	S-adenosylmethionine synthetase, C-terminal domain	281	419	6.8e-65	IPR022630	S-adenosylmethionine synthetase, C-terminal	GO:0004478|GO:0006556	KEGG: 00270+2.5.1.6|MetaCyc: PWY-5041|MetaCyc: PWY-5912|Reactome: R-HSA-156581
FOV4_003200	424	PF00438	S-adenosylmethionine synthetase, N-terminal domain	50	144	6e-41	IPR022628	S-adenosylmethionine synthetase, N-terminal	GO:0004478|GO:0006556	KEGG: 00270+2.5.1.6|MetaCyc: PWY-5041|MetaCyc: PWY-5912|Reactome: R-HSA-156581
FOV4_003200	424	PF02772	S-adenosylmethionine synthetase, central domain	159	279	3.1e-43	IPR022629	S-adenosylmethionine synthetase, central domain	GO:0004478|GO:0006556	KEGG: 00270+2.5.1.6|MetaCyc: PWY-5041|MetaCyc: PWY-5912|Reactome: R-HSA-156581
FOV4_025370	818	PF15411	Pleckstrin homology domain	653	769	7.3e-25
FOV4_025370	818	PF06395	CDC24 Calponin	352	434	6e-06	IPR010481	Cdc24/Scd1, N-terminal
FOV4_054350	314	PF01026	TatD related DNase	33	262	4e-17	IPR001130	TatD family	GO:0016788
FOV4_034360	285	PF00722	Glycosyl hydrolases family 16	72	267	6.1e-17	IPR000757	Glycoside hydrolase family 16	GO:0004553|GO:0005975
FOV4_073320	556	PF00743	Flavin-binding monooxygenase-like	12	350	9.1e-52	IPR020946	Flavin monooxygenase-like	GO:0004499|GO:0050660|GO:0050661|GO:0055114
FOV4_048750	267	PF05191	Adenylate kinase, active site lid	178	213	4.6e-14	IPR007862	Adenylate kinase, active site lid domain	GO:0004017	KEGG: 00230+2.7.4.3|KEGG: 00730+2.7.4.3|MetaCyc: PWY-7219
FOV4_048750	267	PF00406	Adenylate kinase	11	79	1.3e-18
FOV4_048750	267	PF00406	Adenylate kinase	132	241	9.7e-13
FOV4_085790	741	PF02809	Ubiquitin interaction motif	267	280	0.0023	IPR003903	Ubiquitin interacting motif
FOV4_085790	741	PF02809	Ubiquitin interaction motif	310	326	0.082	IPR003903	Ubiquitin interacting motif
FOV4_085790	741	PF00790	VHS domain	9	146	1e-40	IPR002014	VHS domain	GO:0006886
FOV4_085790	741	PF01363	FYVE zinc finger	170	228	1.8e-14	IPR000306	FYVE zinc finger	GO:0046872
FOV4_181700	2264	PF13095	Kinetochore Sim4 complex subunit FTA2	440	648	2.5e-48	IPR025213	Kinetochore Sim4 complex subunit Fta2
FOV4_084030	475	PF01494	FAD binding domain	348	383	3.3e-05	IPR002938	FAD-binding domain	GO:0071949
FOV4_022970	329	PF00378	Enoyl-CoA hydratase/isomerase	85	305	1.1e-18	IPR001753	Crotonase superfamily	GO:0003824|GO:0008152
FOV4_178180	346	PF07883	Cupin domain	59	109	2e-07	IPR013096	Cupin 2, conserved barrel
FOV4_188690	128	PF04667	cAMP-regulated phosphoprotein/endosulfine conserved region	20	79	8.1e-14	IPR006760	Endosulphine		Reactome: R-HSA-2465910
FOV4_102620	1223	PF00018	SH3 domain	73	118	3.7e-15	IPR001452	SH3 domain	GO:0005515
FOV4_102620	1223	PF00617	RasGEF domain	963	1144	1.3e-58	IPR001895	Ras guanine-nucleotide exchange factors catalytic domain	GO:0005085|GO:0007264
FOV4_102620	1223	PF00618	RasGEF N-terminal motif	795	895	2.8e-28	IPR000651	Ras-like guanine nucleotide exchange factor, N-terminal
FOV4_100820	760	PF00117	Glutamine amidotransferase class-I	28	215	4.2e-47	IPR017926	Glutamine amidotransferase
FOV4_100820	760	PF00218	Indole-3-glycerol phosphate synthase	250	512	7.7e-96	IPR013798	Indole-3-glycerol phosphate synthase	GO:0004425	KEGG: 00400+4.1.1.48
FOV4_100820	760	PF00697	N-(5'phosphoribosyl)anthranilate (PRA) isomerase	572	755	9e-47	IPR001240	N-(5'phosphoribosyl) anthranilate isomerase (PRAI)	GO:0004640|GO:0006568	KEGG: 00400+5.3.1.24
FOV4_148120	673	PF10744	Mediator of RNA polymerase II transcription subunit 1	119	538	1.3e-116	IPR019680	Mediator complex, subunit Med1	GO:0001104|GO:0006357|GO:0016592	Reactome: R-HSA-1368082|Reactome: R-HSA-1368108|Reactome: R-HSA-1989781|Reactome: R-HSA-2032785|Reactome: R-HSA-212436|Reactome: R-HSA-2151201|Reactome: R-HSA-2426168|Reactome: R-HSA-381340|Reactome: R-HSA-383280|Reactome: R-HSA-400206|Reactome: R-HSA-400253|Reactome: R-HSA-8951671
FOV4_016370	711	PF11951	Fungal specific transcription factor domain	274	707	1.5e-47	IPR021858	Fungal transcription factor
FOV4_016370	711	PF00172	Fungal Zn(2)-Cys(6) binuclear cluster domain	12	43	1.5e-07	IPR001138	Zn(2)-C6 fungal-type DNA-binding domain	GO:0000981|GO:0005634|GO:0006355|GO:0008270
FOV4_079210	689	PF06985	Heterokaryon incompatibility protein (HET)	183	327	3.7e-19	IPR010730	Heterokaryon incompatibility
FOV4_013690	327	PF04444	Catechol dioxygenase N terminus	32	105	3.6e-31	IPR007535	Catechol dioxygenase, N-terminal	GO:0005506|GO:0009712|GO:0018576|GO:0055114
FOV4_013690	327	PF00775	Dioxygenase	111	294	9.5e-39	IPR000627	Intradiol ring-cleavage dioxygenase, C-terminal	GO:0003824|GO:0006725|GO:0008199|GO:0055114
FOV4_202550	237	PF13358	DDE superfamily endonuclease	58	200	1.3e-24
FOV4_202550	237	PF13592	Winged helix-turn helix	2	49	4e-09	IPR025959	Winged helix-turn helix domain
FOV4_196690	237	PF13358	DDE superfamily endonuclease	58	200	1.3e-24
FOV4_196690	237	PF13592	Winged helix-turn helix	2	49	4e-09	IPR025959	Winged helix-turn helix domain
FOV4_123540	694	PF11951	Fungal specific transcription factor domain	218	554	1e-19	IPR021858	Fungal transcription factor
FOV4_123540	694	PF00172	Fungal Zn(2)-Cys(6) binuclear cluster domain	23	60	1.1e-08	IPR001138	Zn(2)-C6 fungal-type DNA-binding domain	GO:0000981|GO:0005634|GO:0006355|GO:0008270
FOV4_129490	275	PF00300	Histidine phosphatase superfamily (branch 1)	6	191	5.3e-09	IPR013078	Histidine phosphatase superfamily, clade-1
FOV4_024080	725	PF12796	Ankyrin repeats (3 copies)	577	666	1.6e-10	IPR020683	Ankyrin repeat-containing domain
FOV4_166250	305	PF05368	NmrA-like family	6	241	7.4e-33	IPR008030	NmrA-like domain		Reactome: R-HSA-70635
FOV4_119470	310	PF06041	Bacterial protein of unknown function (DUF924)	90	281	1.4e-19	IPR010323	Protein of unknown function DUF924
FOV4_044990	324	PF00056	lactate/malate dehydrogenase, NAD binding domain	2	146	1.1e-41	IPR001236	Lactate/malate dehydrogenase, N-terminal	GO:0016491|GO:0055114
FOV4_044990	324	PF02866	lactate/malate dehydrogenase, alpha/beta C-terminal domain	148	322	8.8e-41	IPR022383	Lactate/malate dehydrogenase, C-terminal	GO:0016616|GO:0055114
FOV4_144790	710	PF16579	Adenylate sensor of SNF1-like protein kinase	652	707	5.4e-10	IPR032270	AMPK, C-terminal adenylate sensor domain		KEGG: 04150+2.7.11.1|KEGG: 04151+2.7.11.1|Reactome: R-HSA-1632852|Reactome: R-HSA-380972|Reactome: R-HSA-5628897|Reactome: R-HSA-6804756
FOV4_144790	710	PF00069	Protein kinase domain	68	319	2.6e-73	IPR000719	Protein kinase domain	GO:0004672|GO:0005524|GO:0006468
FOV4_144790	710	PF08587	Ubiquitin associated domain (UBA)	362	403	6.3e-15	IPR013896	Carbon catabolite-derepressing protein kinase, ubiquitin-associated domain	GO:0004674	KEGG: 04150+2.7.11.1|KEGG: 04151+2.7.11.1
FOV4_115060	688	PF00172	Fungal Zn(2)-Cys(6) binuclear cluster domain	16	47	1.5e-05	IPR001138	Zn(2)-C6 fungal-type DNA-binding domain	GO:0000981|GO:0005634|GO:0006355|GO:0008270
FOV4_115060	688	PF04082	Fungal specific transcription factor domain	126	318	1.4e-09	IPR007219	Transcription factor domain, fungi	GO:0003677|GO:0005634|GO:0006351|GO:0008270
FOV4_058160	1238	PF01535	PPR repeat	657	686	0.0036	IPR002885	Pentatricopeptide repeat
FOV4_058160	1238	PF01535	PPR repeat	554	580	0.14	IPR002885	Pentatricopeptide repeat
FOV4_058160	1238	PF01535	PPR repeat	626	648	0.14	IPR002885	Pentatricopeptide repeat
FOV4_064250	389	PF00775	Dioxygenase	137	232	4.3e-09	IPR000627	Intradiol ring-cleavage dioxygenase, C-terminal	GO:0003824|GO:0006725|GO:0008199|GO:0055114
FOV4_032840	577	PF11951	Fungal specific transcription factor domain	142	453	3.1e-05	IPR021858	Fungal transcription factor
FOV4_032840	577	PF00172	Fungal Zn(2)-Cys(6) binuclear cluster domain	47	78	9.2e-05	IPR001138	Zn(2)-C6 fungal-type DNA-binding domain	GO:0000981|GO:0005634|GO:0006355|GO:0008270
FOV4_139940	676	PF13426	PAS domain	290	385	5.6e-12	IPR000014	PAS domain
FOV4_077380	312	PF06102	rRNA biogenesis protein RRP36	137	300	4.9e-57	IPR009292	rRNA biogenesis protein RRP36	GO:0000469	Reactome: R-HSA-6790901|Reactome: R-HSA-6791226
FOV4_057660	1244	PF01535	PPR repeat	460	487	0.00054	IPR002885	Pentatricopeptide repeat
FOV4_057660	1244	PF01535	PPR repeat	541	566	0.47	IPR002885	Pentatricopeptide repeat
FOV4_057660	1244	PF13041	PPR repeat family	943	992	9.5e-09	IPR002885	Pentatricopeptide repeat
FOV4_057410	402	PF03663	Glycosyl hydrolase family 76	135	394	3.3e-49	IPR005198	Glycoside hydrolase, family 76		KEGG: 00052+3.2.1.10|KEGG: 00500+3.2.1.10
FOV4_028300	474	PF01937	Protein of unknown function DUF89	23	445	1.1e-129	IPR002791	Domain of unknown function DUF89
FOV4_120560	673	PF08244	Glycosyl hydrolases family 32 C terminal	519	665	3.1e-20	IPR013189	Glycosyl hydrolase family 32, C-terminal
FOV4_120560	673	PF00251	Glycosyl hydrolases family 32 N-terminal domain	220	516	6.3e-68	IPR013148	Glycosyl hydrolase family 32, N-terminal
FOV4_141640	472	PF07690	Major Facilitator Superfamily	44	401	6.3e-31	IPR011701	Major facilitator superfamily	GO:0016021|GO:0055085
FOV4_073300	1058	PF08634	Mitochondrial protein Pet127	299	571	8.1e-118	IPR013943	Mitochondrial protein Pet127	GO:0000959|GO:0005739
FOV4_007080	524	PF01979	Amidohydrolase family	72	478	2e-24	IPR006680	Amidohydrolase-related	GO:0016787
FOV4_147120	447	PF03198	Glucanosyltransferase	27	328	1.2e-126	IPR004886	Glucanosyltransferase
FOV4_082770	744	PF00172	Fungal Zn(2)-Cys(6) binuclear cluster domain	193	235	1.3e-08	IPR001138	Zn(2)-C6 fungal-type DNA-binding domain	GO:0000981|GO:0005634|GO:0006355|GO:0008270
FOV4_015270	824	PF03144	Elongation factor Tu domain 2	449	515	2.8e-12	IPR004161	Translation elongation factor EFTu-like, domain 2	GO:0005525
FOV4_015270	824	PF03764	Elongation factor G, domain IV	603	721	4.1e-31	IPR005517	Translation elongation factor EFG/EF2, domain IV	GO:0005525
FOV4_015270	824	PF14492	Elongation Factor G, domain II	528	601	4.7e-31
FOV4_015270	824	PF00009	Elongation factor Tu GTP binding domain	125	407	7.6e-59	IPR000795	Transcription factor, GTP-binding domain	GO:0003924|GO:0005525
FOV4_015270	824	PF00679	Elongation factor G C-terminus	725	810	4.1e-23	IPR000640	Elongation factor EFG, domain V-like
FOV4_127310	312	PF05592	Bacterial alpha-L-rhamnosidase concanavalin-like domain	273	302	5e-05	IPR008902	Alpha-L-rhamnosidase, concanavalin-like domain
FOV4_127310	312	PF08531	Alpha-L-rhamnosidase N-terminal domain	92	260	5.6e-36	IPR013737	Bacterial alpha-L-rhamnosidase N-terminal
FOV4_164360	452	PF01266	FAD dependent oxidoreductase	12	392	6.4e-33	IPR006076	FAD dependent oxidoreductase	GO:0016491|GO:0055114
FOV4_146510	565	PF08022	FAD-binding domain	290	363	2.8e-05	IPR013112	FAD-binding 8	GO:0016491|GO:0055114
FOV4_146510	565	PF01794	Ferric reductase like transmembrane component	120	234	1.4e-14	IPR013130	Ferric reductase transmembrane component-like domain
FOV4_146510	565	PF08030	Ferric reductase NAD binding domain	370	545	2.4e-18	IPR013121	Ferric reductase, NAD binding domain	GO:0016491|GO:0055114
FOV4_146740	861	PF04909	Amidohydrolase	250	403	1.7e-15	IPR006680	Amidohydrolase-related	GO:0016787
FOV4_146740	861	PF00120	Glutamine synthetase, catalytic domain	535	847	1.2e-70	IPR008146	Glutamine synthetase, catalytic domain	GO:0004356|GO:0006807	KEGG: 00220+6.3.1.2|KEGG: 00250+6.3.1.2|KEGG: 00630+6.3.1.2|KEGG: 00910+6.3.1.2|MetaCyc: PWY-381|MetaCyc: PWY-5675|MetaCyc: PWY-6549|MetaCyc: PWY-6963|MetaCyc: PWY-6964
FOV4_113140	236	PF00638	RanBP1 domain	100	221	6.8e-49	IPR000156	Ran binding domain	GO:0046907
FOV4_076110	1283	PF01841	Transglutaminase-like superfamily	814	912	1.5e-10	IPR002931	Transglutaminase-like
FOV4_076110	1283	PF07653	Variant SH3 domain	15	69	1.3e-07	IPR011511	Variant SH3 domain
FOV4_008400	103	PF09446	VMA21-like domain	33	88	5.9e-15	IPR019013	Vacuolar ATPase assembly integral membrane protein Vma21	GO:0070072
FOV4_063820	516	PF01467	Cytidylyltransferase-like	271	311	6e-05	IPR004821	Cytidyltransferase-like domain	GO:0003824|GO:0009058
FOV4_063820	516	PF01066	CDP-alcohol phosphatidyltransferase	35	97	2.2e-11	IPR000462	CDP-alcohol phosphatidyltransferase	GO:0008654|GO:0016020|GO:0016780
FOV4_107830	593	PF00012	Hsp70 protein	117	409	2.5e-06	IPR013126	Heat shock protein 70 family		Reactome: R-HSA-3371453
FOV4_017620	698	PF13522	Glutamine amidotransferase domain	73	202	1.3e-17
FOV4_017620	698	PF01380	SIS domain	381	508	4.4e-32	IPR001347	Sugar isomerase (SIS)	GO:0097367|GO:1901135
FOV4_017620	698	PF01380	SIS domain	553	681	5.5e-25	IPR001347	Sugar isomerase (SIS)	GO:0097367|GO:1901135
FOV4_081580	334	PF09258	Glycosyl transferase family 64 domain	99	329	1.5e-40	IPR015338	Exostosin , C-terminal	GO:0016021|GO:0016757	KEGG: 00052+2.4.1.22
FOV4_088730	387	PF00248	Aldo/keto reductase family	14	309	7.1e-58	IPR023210	NADP-dependent oxidoreductase domain
FOV4_190660	562	PF05699	hAT family C-terminal dimerisation region	489	553	1.1e-12	IPR008906	HAT, C-terminal dimerisation domain	GO:0046983
FOV4_092930	441	PF00891	O-methyltransferase	260	419	2.6e-17	IPR001077	O-methyltransferase, family 2	GO:0008171
FOV4_185070	630	PF13193	AMP-binding enzyme C-terminal domain	503	570	2.7e-09	IPR025110	AMP-binding enzyme, C-terminal domain
FOV4_185070	630	PF00501	AMP-binding enzyme	65	494	2.7e-72	IPR000873	AMP-dependent synthetase/ligase	GO:0003824|GO:0008152
FOV4_113910	472	PF01522	Polysaccharide deacetylase	125	255	1.7e-26	IPR002509	NodB homology domain	GO:0005975|GO:0016810
FOV4_113910	472	PF00187	Chitin recognition protein	52	84	5.4e-07	IPR001002	Chitin-binding, type 1	GO:0008061
FOV4_094490	2350	PF00698	Acyl transferase domain	550	836	1.4e-43	IPR014043	Acyl transferase
FOV4_094490	2350	PF08659	KR domain	1976	2154	2.2e-49	IPR013968	Polyketide synthase, ketoreductase domain		Reactome: R-HSA-163765|Reactome: R-HSA-199220|Reactome: R-HSA-2426168|Reactome: R-HSA-75105
FOV4_094490	2350	PF02801	Beta-ketoacyl synthase, C-terminal domain	262	379	8.5e-36	IPR014031	Beta-ketoacyl synthase, C-terminal
FOV4_094490	2350	PF14765	Polyketide synthase dehydratase	933	1231	7.9e-42	IPR020807	Polyketide synthase, dehydratase domain		Reactome: R-HSA-163765|Reactome: R-HSA-199220|Reactome: R-HSA-2426168|Reactome: R-HSA-75105
FOV4_094490	2350	PF16197	Ketoacyl-synthetase C-terminal extension	381	514	7.1e-18	IPR032821	Ketoacyl-synthetase, C-terminal extension		Reactome: R-HSA-163765|Reactome: R-HSA-199220|Reactome: R-HSA-2426168|Reactome: R-HSA-75105
FOV4_094490	2350	PF00109	Beta-ketoacyl synthase, N-terminal domain	3	253	4.6e-71	IPR014030	Beta-ketoacyl synthase, N-terminal
FOV4_121410	1188	PF01048	Phosphorylase superfamily	17	169	7.8e-08	IPR000845	Nucleoside phosphorylase domain	GO:0003824|GO:0009116
FOV4_196580	129	PF00170	bZIP transcription factor	16	77	1.5e-07	IPR004827	Basic-leucine zipper domain	GO:0003700|GO:0006355
FOV4_136370	5782	PF00550	Phosphopantetheine attachment site	15	74	8.3e-07	IPR009081	Phosphopantetheine binding ACP domain
FOV4_136370	5782	PF00550	Phosphopantetheine attachment site	5282	5346	2.8e-12	IPR009081	Phosphopantetheine binding ACP domain
FOV4_136370	5782	PF00550	Phosphopantetheine attachment site	2650	2712	1.4e-09	IPR009081	Phosphopantetheine binding ACP domain
FOV4_136370	5782	PF00550	Phosphopantetheine attachment site	4192	4255	1.4e-10	IPR009081	Phosphopantetheine binding ACP domain
FOV4_136370	5782	PF00550	Phosphopantetheine attachment site	1107	1169	6.8e-10	IPR009081	Phosphopantetheine binding ACP domain
FOV4_136370	5782	PF00501	AMP-binding enzyme	3651	4046	6.2e-72	IPR000873	AMP-dependent synthetase/ligase	GO:0003824|GO:0008152
FOV4_136370	5782	PF00501	AMP-binding enzyme	578	974	1.5e-71	IPR000873	AMP-dependent synthetase/ligase	GO:0003824|GO:0008152
FOV4_136370	5782	PF00501	AMP-binding enzyme	4746	5148	2.2e-79	IPR000873	AMP-dependent synthetase/ligase	GO:0003824|GO:0008152
FOV4_136370	5782	PF00501	AMP-binding enzyme	2105	2504	1.4e-70	IPR000873	AMP-dependent synthetase/ligase	GO:0003824|GO:0008152
FOV4_136370	5782	PF00668	Condensation domain	1213	1613	8.1e-29	IPR001242	Condensation domain
FOV4_136370	5782	PF00668	Condensation domain	2750	3039	7.3e-26	IPR001242	Condensation domain
FOV4_136370	5782	PF00668	Condensation domain	5395	5780	6.8e-40	IPR001242	Condensation domain
FOV4_136370	5782	PF00668	Condensation domain	4307	4717	1.2e-45	IPR001242	Condensation domain
FOV4_136370	5782	PF00668	Condensation domain	138	558	2e-38	IPR001242	Condensation domain
FOV4_136370	5782	PF00668	Condensation domain	1655	2084	5.1e-47	IPR001242	Condensation domain
FOV4_136370	5782	PF00668	Condensation domain	3189	3631	2e-49	IPR001242	Condensation domain
FOV4_004290	635	PF09731	Mitochondrial inner membrane protein	274	629	1.5e-126	IPR019133	Mitochondrial inner membrane protein Mitofilin		Reactome: R-HSA-8949613
FOV4_004290	635	PF09731	Mitochondrial inner membrane protein	105	232	6.8e-18	IPR019133	Mitochondrial inner membrane protein Mitofilin		Reactome: R-HSA-8949613
FOV4_124050	631	PF07504	Fungalysin/Thermolysin Propeptide Motif	84	135	1.5e-17	IPR011096	FTP domain
FOV4_124050	631	PF02128	Fungalysin metallopeptidase (M36)	246	615	2.2e-162	IPR001842	Peptidase M36, fungalysin	GO:0004222|GO:0005615|GO:0008270
FOV4_083790	124	PF07883	Cupin domain	37	91	3e-14	IPR013096	Cupin 2, conserved barrel
FOV4_120350	312	PF01522	Polysaccharide deacetylase	43	146	5e-15	IPR002509	NodB homology domain	GO:0005975|GO:0016810
FOV4_140670	519	PF00067	Cytochrome P450	65	484	1.2e-48	IPR001128	Cytochrome P450	GO:0005506|GO:0016705|GO:0020037|GO:0055114
FOV4_096580	584	PF04082	Fungal specific transcription factor domain	165	373	5.2e-14	IPR007219	Transcription factor domain, fungi	GO:0003677|GO:0005634|GO:0006351|GO:0008270
FOV4_096580	584	PF00172	Fungal Zn(2)-Cys(6) binuclear cluster domain	12	48	3.7e-10	IPR001138	Zn(2)-C6 fungal-type DNA-binding domain	GO:0000981|GO:0005634|GO:0006355|GO:0008270
FOV4_172410	321	PF00083	Sugar (and other) transporter	3	276	6.6e-33	IPR005828	Major facilitator, sugar transporter-like	GO:0016021|GO:0022857|GO:0055085
FOV4_186420	538	PF00083	Sugar (and other) transporter	26	480	6e-110	IPR005828	Major facilitator, sugar transporter-like	GO:0016021|GO:0022857|GO:0055085
FOV4_076360	649	PF02910	Fumarate reductase flavoprotein C-term	515	641	2.6e-43	IPR015939	Fumarate reductase/succinate dehydrogenase flavoprotein-like, C-terminal	GO:0016491|GO:0055114	Reactome: R-HSA-611105|Reactome: R-HSA-71403
FOV4_076360	649	PF00890	FAD binding domain	65	460	7.5e-124	IPR003953	FAD-dependent oxidoreductase 2, FAD binding domain		Reactome: R-HSA-611105|Reactome: R-HSA-71403
FOV4_026280	887	PF00172	Fungal Zn(2)-Cys(6) binuclear cluster domain	270	302	2.3e-08	IPR001138	Zn(2)-C6 fungal-type DNA-binding domain	GO:0000981|GO:0005634|GO:0006355|GO:0008270
FOV4_026280	887	PF13417	Glutathione S-transferase, N-terminal domain	8	89	2.9e-11	IPR004045	Glutathione S-transferase, N-terminal	GO:0005515
FOV4_026280	887	PF00043	Glutathione S-transferase, C-terminal domain	140	215	4.9e-08	IPR004046	Glutathione S-transferase, C-terminal
FOV4_026280	887	PF04082	Fungal specific transcription factor domain	535	615	7.8e-07	IPR007219	Transcription factor domain, fungi	GO:0003677|GO:0005634|GO:0006351|GO:0008270
FOV4_186110	319	PF02737	3-hydroxyacyl-CoA dehydrogenase, NAD binding domain	7	180	6e-39	IPR006176	3-hydroxyacyl-CoA dehydrogenase, NAD binding	GO:0003857|GO:0006631|GO:0016491|GO:0055114	KEGG: 00062+4.2.1.17+1.1.1.35|KEGG: 00071+4.2.1.17+1.1.1.35|KEGG: 00120+1.1.1.35|KEGG: 00280+4.2.1.17+1.1.1.35|KEGG: 00281+4.2.1.17+1.1.1.35|KEGG: 00310+4.2.1.17+1.1.1.35|KEGG: 00360+4.2.1.17|KEGG: 00362+4.2.1.17+1.1.1.35|KEGG: 00380+4.2.1.17+1.1.1.35|KEGG: 00410+4.2.1.17|KEGG: 00592+4.2.1.17|KEGG: 00623+1.1.1.35|KEGG: 00627+4.2.1.17|KEGG: 00640+4.2.1.17|KEGG: 00650+4.2.1.17+1.1.1.35|KEGG: 00720+…
FOV4_186110	319	PF00725	3-hydroxyacyl-CoA dehydrogenase, C-terminal domain	186	239	3.9e-09	IPR006108	3-hydroxyacyl-CoA dehydrogenase, C-terminal	GO:0003857|GO:0006631|GO:0016491|GO:0055114	KEGG: 00062+4.2.1.17+1.1.1.35|KEGG: 00071+4.2.1.17+1.1.1.35|KEGG: 00120+1.1.1.35|KEGG: 00280+4.2.1.17+1.1.1.35|KEGG: 00281+4.2.1.17+1.1.1.35|KEGG: 00310+4.2.1.17+1.1.1.35|KEGG: 00360+4.2.1.17|KEGG: 00362+4.2.1.17+1.1.1.35|KEGG: 00380+4.2.1.17+1.1.1.35|KEGG: 00410+4.2.1.17|KEGG: 00592+4.2.1.17|KEGG: 00623+1.1.1.35|KEGG: 00627+4.2.1.17|KEGG: 00640+4.2.1.17|KEGG: 00650+4.2.1.17+1.1.1.35|KEGG: 00720+…
FOV4_061950	533	PF13899	Thioredoxin-like	236	323	2.7e-14
FOV4_061950	533	PF14555	UBA-like domain	2	42	8.5e-14
FOV4_061950	533	PF00789	UBX domain	454	530	1.5e-06	IPR001012	UBX domain	GO:0005515
FOV4_013330	158	PF00203	Ribosomal protein S19	57	142	3.6e-33	IPR002222	Ribosomal protein S19/S15	GO:0003735|GO:0005840|GO:0006412	Reactome: R-HSA-156827|Reactome: R-HSA-156902|Reactome: R-HSA-1799339|Reactome: R-HSA-192823|Reactome: R-HSA-2408557|Reactome: R-HSA-6791226|Reactome: R-HSA-72649|Reactome: R-HSA-72689|Reactome: R-HSA-72695|Reactome: R-HSA-72702|Reactome: R-HSA-72706|Reactome: R-HSA-72764|Reactome: R-HSA-975956|Reactome: R-HSA-975957
FOV4_152570	3203	PF16910	Repeating coiled region of VPS13	595	831	1.3e-90	IPR031642	VPS13, repeated coiled region
FOV4_152570	3203	PF16908	Vacuolar sorting-associated protein 13, N-terminal	139	380	6.4e-86	IPR031646	Vacuolar protein sorting-associated protein 13, second N-terminal domain
FOV4_152570	3203	PF16909	Vacuolar-sorting-associated 13 protein C-terminal	2800	2975	4.5e-68	IPR031645	Vacuolar protein sorting-associated protein 13, C-terminal
FOV4_152570	3203	PF12624	N-terminal region of Chorein or VPS13	2	115	2.4e-39	IPR026854	Vacuolar protein sorting-associated protein 13, N-terminal domain
FOV4_152570	3203	PF06650	SHR-binding domain of vacuolar-sorting associated protein 13	2272	2552	3.4e-92	IPR009543	Vacuolar protein sorting-associated protein 13, SHR-binding domain
FOV4_174250	1395	PF00005	ABC transporter	525	661	4.5e-15	IPR003439	ABC transporter-like	GO:0005524|GO:0016887
FOV4_174250	1395	PF00005	ABC transporter	1153	1320	9.3e-33	IPR003439	ABC transporter-like	GO:0005524|GO:0016887
FOV4_174250	1395	PF00664	ABC transporter transmembrane region	152	425	2.5e-19	IPR011527	ABC transporter type 1, transmembrane domain	GO:0005524|GO:0006810|GO:0016021|GO:0042626|GO:0055085
FOV4_174250	1395	PF00664	ABC transporter transmembrane region	819	1077	3e-33	IPR011527	ABC transporter type 1, transmembrane domain	GO:0005524|GO:0006810|GO:0016021|GO:0042626|GO:0055085
FOV4_102020	465	PF00026	Eukaryotic aspartyl protease	72	402	4.2e-76	IPR033121	Peptidase family A1 domain
FOV4_134780	484	PF07690	Major Facilitator Superfamily	63	429	2.8e-35	IPR011701	Major facilitator superfamily	GO:0016021|GO:0055085
FOV4_006110	1549	PF00005	ABC transporter	1300	1468	1.1e-30	IPR003439	ABC transporter-like	GO:0005524|GO:0016887
FOV4_006110	1549	PF00005	ABC transporter	632	786	5.9e-17	IPR003439	ABC transporter-like	GO:0005524|GO:0016887
FOV4_006110	1549	PF00664	ABC transporter transmembrane region	1000	1220	7.2e-26	IPR011527	ABC transporter type 1, transmembrane domain	GO:0005524|GO:0006810|GO:0016021|GO:0042626|GO:0055085
FOV4_006110	1549	PF00664	ABC transporter transmembrane region	396	563	2e-08	IPR011527	ABC transporter type 1, transmembrane domain	GO:0005524|GO:0006810|GO:0016021|GO:0042626|GO:0055085
FOV4_191110	246	PF11937	Protein of unknown function (DUF3455)	53	246	7.9e-29	IPR021851	Protein of unknown function DUF3455
FOV4_032500	776	PF04082	Fungal specific transcription factor domain	165	355	4.4e-23	IPR007219	Transcription factor domain, fungi	GO:0003677|GO:0005634|GO:0006351|GO:0008270
FOV4_032500	776	PF00172	Fungal Zn(2)-Cys(6) binuclear cluster domain	10	42	6.5e-08	IPR001138	Zn(2)-C6 fungal-type DNA-binding domain	GO:0000981|GO:0005634|GO:0006355|GO:0008270
FOV4_175590	430	PF00155	Aminotransferase class I and II	32	402	1.5e-74	IPR004839	Aminotransferase, class I/classII	GO:0009058|GO:0030170
FOV4_152340	408	PF00724	NADH:flavin oxidoreductase / NADH oxidase family	16	360	3e-42	IPR001155	NADH:flavin oxidoreductase/NADH oxidase, N-terminal	GO:0010181|GO:0016491|GO:0055114
FOV4_141140	549	PF07690	Major Facilitator Superfamily	63	462	1.5e-35	IPR011701	Major facilitator superfamily	GO:0016021|GO:0055085
FOV4_074030	447	PF07690	Major Facilitator Superfamily	63	400	3.9e-34	IPR011701	Major facilitator superfamily	GO:0016021|GO:0055085
FOV4_144610	242	PF03226	Yippee zinc-binding/DNA-binding /Mis18, centromere assembly	73	183	4.2e-20	IPR004910	Yippee/Mis18/Cereblon
FOV4_057570	235	PF01191	RNA polymerase Rpb5, C-terminal domain	163	235	5.1e-34	IPR000783	RNA polymerase, subunit H/Rpb5 C-terminal	GO:0003677|GO:0003899|GO:0006351	Reactome: R-HSA-112382|Reactome: R-HSA-112387|Reactome: R-HSA-113418|Reactome: R-HSA-167152|Reactome: R-HSA-167158|Reactome: R-HSA-167160|Reactome: R-HSA-167161|Reactome: R-HSA-167162|Reactome: R-HSA-167172|Reactome: R-HSA-167200|Reactome: R-HSA-167238|Reactome: R-HSA-167242|Reactome: R-HSA-167243|Reactome: R-HSA-167246|Reactome: R-HSA-167287|Reactome: R-HSA-167290|Reactome: R-HSA-168325|Reactome…
FOV4_057570	235	PF03871	RNA polymerase Rpb5, N-terminal domain	13	118	8e-26	IPR005571	RNA polymerase, Rpb5, N-terminal	GO:0003677|GO:0003899|GO:0005634|GO:0006351	Reactome: R-HSA-112382|Reactome: R-HSA-112387|Reactome: R-HSA-113418|Reactome: R-HSA-167152|Reactome: R-HSA-167158|Reactome: R-HSA-167160|Reactome: R-HSA-167161|Reactome: R-HSA-167162|Reactome: R-HSA-167172|Reactome: R-HSA-167200|Reactome: R-HSA-167238|Reactome: R-HSA-167242|Reactome: R-HSA-167243|Reactome: R-HSA-167246|Reactome: R-HSA-167287|Reactome: R-HSA-167290|Reactome: R-HSA-168325|Reactome…
FOV4_036650	632	PF07093	SGT1 protein	34	345	3.7e-80	IPR010770	Ecd family
FOV4_098080	490	PF04389	Peptidase family M28	228	443	8.8e-40	IPR007484	Peptidase M28
FOV4_098080	490	PF02225	PA domain	118	202	6.7e-17	IPR003137	PA domain
FOV4_074430	291	PF04193	PQ loop repeat	27	69	7.3e-05	IPR006603	PQ-loop repeat
FOV4_074430	291	PF04193	PQ loop repeat	163	221	1.2e-12	IPR006603	PQ-loop repeat
FOV4_047550	1086	PF13246	Cation transport ATPase (P-type)	466	557	2.3e-18
FOV4_047550	1086	PF00689	Cation transporting ATPase, C-terminus	825	1024	1.6e-20	IPR006068	Cation-transporting P-type ATPase, C-terminal		Reactome: R-HSA-936837
FOV4_047550	1086	PF00690	Cation transporter/ATPase, N-terminus	25	92	8.7e-15	IPR004014	Cation-transporting P-type ATPase, N-terminal		Reactome: R-HSA-936837
FOV4_047550	1086	PF00702	haloacid dehalogenase-like hydrolase	585	748	7.2e-16
FOV4_047550	1086	PF00122	E1-E2 ATPase	290	359	2.5e-06
FOV4_047550	1086	PF00122	E1-E2 ATPase	132	261	1.7e-32
FOV4_066390	2283	PF00289	Biotin carboxylase, N-terminal domain	63	184	1.4e-27	IPR005481	Biotin carboxylase-like, N-terminal domain		Reactome: R-HSA-196780|Reactome: R-HSA-3371599
FOV4_066390	2283	PF02786	Carbamoyl-phosphate synthase L chain, ATP binding domain	234	416	2.9e-52	IPR005479	Carbamoyl-phosphate synthetase large subunit-like, ATP-binding domain	GO:0005524
FOV4_066390	2283	PF02785	Biotin carboxylase C-terminal domain	460	567	1.3e-19	IPR005482	Biotin carboxylase, C-terminal		Reactome: R-HSA-196780|Reactome: R-HSA-3371599
FOV4_066390	2283	PF00364	Biotin-requiring enzyme	705	769	5.5e-17	IPR000089	Biotin/lipoyl attachment
FOV4_066390	2283	PF08326	Acetyl-CoA carboxylase, central region	771	1516	6.6e-280	IPR013537	Acetyl-CoA carboxylase, central domain	GO:0003989|GO:0005524|GO:0006633	KEGG: 00061+6.4.1.2|KEGG: 00254+6.4.1.2|KEGG: 00620+6.4.1.2|KEGG: 00640+6.4.1.2|KEGG: 00720+6.4.1.2|MetaCyc: PWY-5743|MetaCyc: PWY-5744|MetaCyc: PWY-5789|MetaCyc: PWY-6679|MetaCyc: PWY-7388|Reactome: R-HSA-163765|Reactome: R-HSA-196780|Reactome: R-HSA-200425|Reactome: R-HSA-2426168
FOV4_066390	2283	PF01039	Carboxyl transferase domain	1618	2169	1.6e-185	IPR034733	Acetyl-CoA carboxylase		KEGG: 00061+6.4.1.2|KEGG: 00254+6.4.1.2|KEGG: 00620+6.4.1.2|KEGG: 00640+6.4.1.2|KEGG: 00720+6.4.1.2|MetaCyc: PWY-6679|MetaCyc: PWY-7388|Reactome: R-HSA-196780
FOV4_171290	616	PF02877	Poly(ADP-ribose) polymerase, regulatory domain	251	388	2.9e-33	IPR004102	Poly(ADP-ribose) polymerase, regulatory domain	GO:0003950|GO:0006471
FOV4_171290	616	PF00644	Poly(ADP-ribose) polymerase catalytic domain	403	613	2.7e-59	IPR012317	Poly(ADP-ribose) polymerase, catalytic domain	GO:0003950
FOV4_171290	616	PF05406	WGR domain	128	205	2.6e-21	IPR008893	WGR domain
FOV4_081050	460	PF01168	Alanine racemase, N-terminal domain	34	258	1.2e-14	IPR001608	Alanine racemase, N-terminal		KEGG: 00473+5.1.1.1|MetaCyc: PWY-7383
FOV4_081050	460	PF14031	Putative serine dehydratase domain	326	441	3.2e-18	IPR026956	D-serine dehydratase-like domain
FOV4_153380	498	PF00171	Aldehyde dehydrogenase family	28	490	5.5e-153	IPR015590	Aldehyde dehydrogenase domain	GO:0008152|GO:0016491|GO:0055114
FOV4_113600	485	PF11735	Cryptococcal mannosyltransferase 1	173	408	3e-66	IPR021047	Mannosyltransferase 1, CMT1
FOV4_113170	905	PF00350	Dynamin family	277	447	2.5e-18	IPR022812	Dynamin superfamily
FOV4_069770	1363	PF13246	Cation transport ATPase (P-type)	692	784	3.4e-11
FOV4_069770	1363	PF00122	E1-E2 ATPase	329	521	2.5e-07
FOV4_069770	1363	PF16209	Phospholipid-translocating ATPase N-terminal	235	301	2.6e-26	IPR032631	P-type ATPase, N-terminal		Reactome: R-HSA-936837
FOV4_069770	1363	PF16212	Phospholipid-translocating P-type ATPase C-terminal	1034	1285	9.5e-80	IPR032630	P-type ATPase, C-terminal		Reactome: R-HSA-936837
FOV4_054220	1737	PF02037	SAP domain	606	640	1.3e-09	IPR003034	SAP domain
FOV4_054220	1737	PF00172	Fungal Zn(2)-Cys(6) binuclear cluster domain	1221	1258	4.5e-06	IPR001138	Zn(2)-C6 fungal-type DNA-binding domain	GO:0000981|GO:0005634|GO:0006355|GO:0008270
FOV4_054220	1737	PF02735	Ku70/Ku80 beta-barrel domain	278	469	9.7e-45	IPR006164	Ku70/Ku80 beta-barrel domain	GO:0003677|GO:0006303	Reactome: R-HSA-164843|Reactome: R-HSA-1834949|Reactome: R-HSA-3270619|Reactome: R-HSA-5693571|Reactome: R-HSA-6798695
FOV4_054220	1737	PF03730	Ku70/Ku80 C-terminal arm	495	579	5e-27	IPR005160	Ku70/Ku80 C-terminal arm	GO:0003677|GO:0004003|GO:0006303	Reactome: R-HSA-164843|Reactome: R-HSA-1834949|Reactome: R-HSA-3270619|Reactome: R-HSA-5693571|Reactome: R-HSA-6798695
FOV4_054220	1737	PF03731	Ku70/Ku80 N-terminal alpha/beta domain	30	269	4.9e-37	IPR005161	Ku70/Ku80, N-terminal alpha/beta		Reactome: R-HSA-164843|Reactome: R-HSA-1834949|Reactome: R-HSA-3270619|Reactome: R-HSA-5693571|Reactome: R-HSA-6798695
FOV4_028810	314	PF13637	Ankyrin repeats (many copies)	246	293	1e-05
FOV4_028810	314	PF00023	Ankyrin repeat	148	176	5.6e-07	IPR002110	Ankyrin repeat	GO:0005515
FOV4_100630	597	PF10453	Nuclear fragile X mental retardation-interacting protein 1 (NUFIP1)	330	357	2.3e-06	IPR019496	Nuclear fragile X mental retardation-interacting protein 1, conserved domain
FOV4_023700	353	PF05615	Tho complex subunit 7	15	159	6.8e-43	IPR008501	THO complex subunit 7/Mft1	GO:0000445|GO:0006397	Reactome: R-HSA-109688|Reactome: R-HSA-159236|Reactome: R-HSA-72187
FOV4_186600	279	PF00753	Metallo-beta-lactamase superfamily	28	218	2.5e-19	IPR001279	Metallo-beta-lactamase
FOV4_165790	796	PF14310	Fibronectin type III-like domain	719	786	7.6e-23	IPR026891	Fibronectin type III-like domain
FOV4_165790	796	PF01915	Glycosyl hydrolase family 3 C-terminal domain	389	665	2.4e-37	IPR002772	Glycoside hydrolase family 3 C-terminal domain	GO:0004553|GO:0005975
FOV4_165790	796	PF00933	Glycosyl hydrolase family 3 N terminal domain	95	339	1.4e-41	IPR001764	Glycoside hydrolase, family 3, N-terminal	GO:0004553|GO:0005975
FOV4_045900	632	PF04082	Fungal specific transcription factor domain	284	376	1.4e-08	IPR007219	Transcription factor domain, fungi	GO:0003677|GO:0005634|GO:0006351|GO:0008270
FOV4_045900	632	PF00172	Fungal Zn(2)-Cys(6) binuclear cluster domain	16	52	5.8e-09	IPR001138	Zn(2)-C6 fungal-type DNA-binding domain	GO:0000981|GO:0005634|GO:0006355|GO:0008270
FOV4_054680	175	PF00179	Ubiquitin-conjugating enzyme	13	162	2.3e-35	IPR000608	Ubiquitin-conjugating enzyme E2		Reactome: R-HSA-983168
FOV4_086650	350	PF08240	Alcohol dehydrogenase GroES-like domain	37	140	4e-20	IPR013154	Alcohol dehydrogenase, N-terminal	GO:0055114
FOV4_086650	350	PF00107	Zinc-binding dehydrogenase	185	313	8.7e-22	IPR013149	Alcohol dehydrogenase, C-terminal	GO:0055114
FOV4_057750	1555	PF14702	Central domain of human glycogen debranching enzyme	755	999	2.1e-87	IPR032788	Glycogen debranching enzyme, central domain		KEGG: 00500+2.4.1.25|MetaCyc: PWY-5941|MetaCyc: PWY-6724|MetaCyc: PWY-6737|MetaCyc: PWY-7238|Reactome: R-HSA-6798695|Reactome: R-HSA-70221
FOV4_057750	1555	PF14699	N-terminal domain from the human glycogen debranching enzyme	42	141	6.3e-30	IPR029436	Eukaryotic glycogen debranching enzyme, N-terminal domain		KEGG: 00500+2.4.1.25|MetaCyc: PWY-5941|MetaCyc: PWY-6724|MetaCyc: PWY-6737|MetaCyc: PWY-7238|Reactome: R-HSA-6798695|Reactome: R-HSA-70221
FOV4_057750	1555	PF06202	Amylo-alpha-1,6-glucosidase	1074	1543	1.2e-116	IPR032790	Glycogen debranching enzyme, C-terminal		KEGG: 00500+2.4.1.25|MetaCyc: PWY-5941|MetaCyc: PWY-6724|MetaCyc: PWY-6737|MetaCyc: PWY-7238|Reactome: R-HSA-6798695|Reactome: R-HSA-70221
FOV4_057750	1555	PF14701	Glycogen debranching enzyme, glucanotransferase domain	145	580	5.1e-179	IPR032792	Glycogen debranching enzyme, glucanotransferase domain		KEGG: 00500+2.4.1.25|MetaCyc: PWY-5941|MetaCyc: PWY-6724|MetaCyc: PWY-6737|MetaCyc: PWY-7238|Reactome: R-HSA-6798695|Reactome: R-HSA-70221
FOV4_196250	2441	PF02985	HEAT repeat	704	734	6e-05	IPR000357	HEAT repeat	GO:0005515
FOV4_196250	2441	PF00454	Phosphatidylinositol 3- and 4-kinase	2060	2308	3.7e-69	IPR000403	Phosphatidylinositol 3-/4-kinase, catalytic domain	GO:0016301
FOV4_196250	2441	PF11865	Domain of unknown function (DUF3385)	738	913	8.4e-67	IPR024585	Domain of unknown function DUF3385, target of rapamycin protein		KEGG: 04150+2.7.11.1|KEGG: 04151+2.7.11.1|Reactome: R-HSA-1257604|Reactome: R-HSA-1632852|Reactome: R-HSA-165159|Reactome: R-HSA-166208|Reactome: R-HSA-3371571|Reactome: R-HSA-380972|Reactome: R-HSA-389357|Reactome: R-HSA-5218920|Reactome: R-HSA-5628897|Reactome: R-HSA-5674400|Reactome: R-HSA-6804757
FOV4_196250	2441	PF08771	FKBP12-rapamycin binding domain	1893	1990	4.7e-45	IPR009076	FKBP12-rapamycin binding domain	GO:0044877	KEGG: 04150+2.7.11.1|KEGG: 04151+2.7.11.1|Reactome: R-HSA-1257604|Reactome: R-HSA-1632852|Reactome: R-HSA-165159|Reactome: R-HSA-166208|Reactome: R-HSA-3371571|Reactome: R-HSA-380972|Reactome: R-HSA-389357|Reactome: R-HSA-5218920|Reactome: R-HSA-5628897|Reactome: R-HSA-5674400|Reactome: R-HSA-6804757
FOV4_196250	2441	PF02260	FATC domain	2412	2441	2.2e-11	IPR003152	FATC domain	GO:0005515	KEGG: 04150+2.7.11.1|KEGG: 04151+2.7.11.1
FOV4_196250	2441	PF02259	FAT domain	1394	1785	1.1e-133	IPR003151	PIK-related kinase, FAT	GO:0005515	KEGG: 04150+2.7.11.1|KEGG: 04151+2.7.11.1
FOV4_084850	1234	PF00780	CNH domain	918	1201	2.7e-77	IPR001180	Citron homology (CNH) domain
FOV4_084850	1234	PF00610	Domain found in Dishevelled, Egl-10, and Pleckstrin (DEP)	372	439	1.4e-15	IPR000591	DEP domain	GO:0035556
FOV4_084850	1234	PF15405	Pleckstrin homology domain	764	889	1e-44
FOV4_084850	1234	PF00621	RhoGEF domain	541	726	4.1e-34	IPR000219	Dbl homology (DH) domain	GO:0005089|GO:0035023
FOV4_185340	515	PF00172	Fungal Zn(2)-Cys(6) binuclear cluster domain	4	42	4e-05	IPR001138	Zn(2)-C6 fungal-type DNA-binding domain	GO:0000981|GO:0005634|GO:0006355|GO:0008270
FOV4_185340	515	PF04082	Fungal specific transcription factor domain	79	235	8.4e-11	IPR007219	Transcription factor domain, fungi	GO:0003677|GO:0005634|GO:0006351|GO:0008270
FOV4_079280	276	PF10042	Uncharacterized conserved protein (DUF2278)	1	187	3.9e-23	IPR019268	Protein of unknown function DUF2278
FOV4_088800	723	PF04253	Transferrin receptor-like dimerisation domain	608	721	3.1e-23	IPR007365	Transferrin receptor-like, dimerisation domain
FOV4_088800	723	PF04389	Peptidase family M28	355	544	8.7e-25	IPR007484	Peptidase M28
FOV4_088800	723	PF02225	PA domain	165	233	1.2e-07	IPR003137	PA domain
FOV4_098430	337	PF00023	Ankyrin repeat	123	162	0.0029	IPR002110	Ankyrin repeat	GO:0005515
FOV4_098430	337	PF12796	Ankyrin repeats (3 copies)	189	268	3e-08	IPR020683	Ankyrin repeat-containing domain
FOV4_098430	337	PF12796	Ankyrin repeats (3 copies)	22	110	3.6e-08	IPR020683	Ankyrin repeat-containing domain
FOV4_101300	2955	PF02260	FATC domain	2926	2955	5.3e-11	IPR003152	FATC domain	GO:0005515	KEGG: 04150+2.7.11.1|KEGG: 04151+2.7.11.1
FOV4_101300	2955	PF11640	Telomere-length maintenance and DNA damage repair	10	178	8.1e-48	IPR021668	Telomere-length maintenance and DNA damage repair	GO:0004674	KEGG: 04150+2.7.11.1|KEGG: 04151+2.7.11.1|Reactome: R-HSA-2559586|Reactome: R-HSA-3371453|Reactome: R-HSA-349425|Reactome: R-HSA-5685938|Reactome: R-HSA-5685942|Reactome: R-HSA-5693548|Reactome: R-HSA-5693554|Reactome: R-HSA-5693565|Reactome: R-HSA-5693568|Reactome: R-HSA-5693571|Reactome: R-HSA-5693579|Reactome: R-HSA-5693607|Reactome: R-HSA-5693616|Reactome: R-HSA-6796648|Reactome: R-HSA-680320…
FOV4_101300	2955	PF00454	Phosphatidylinositol 3- and 4-kinase	2627	2867	6e-50	IPR000403	Phosphatidylinositol 3-/4-kinase, catalytic domain	GO:0016301
FOV4_055910	671	PF08700	Vps51/Vps67	122	205	1.1e-15
FOV4_055910	671	PF16528	Exocyst component 84 C-terminal	448	648	3.6e-78	IPR032403	Exocyst component Exo84, C-terminal		Reactome: R-HSA-1445148|Reactome: R-HSA-264876|Reactome: R-HSA-5620916
FOV4_122540	597	PF00743	Flavin-binding monooxygenase-like	35	242	3.7e-20	IPR020946	Flavin monooxygenase-like	GO:0004499|GO:0050660|GO:0050661|GO:0055114
FOV4_167810	1064	PF02779	Transketolase, pyrimidine binding domain	697	906	4.9e-58	IPR005475	Transketolase-like, pyrimidine-binding domain
FOV4_167810	1064	PF16078	2-oxoglutarate dehydrogenase N-terminus	92	130	4.7e-19	IPR032106	2-oxoglutarate dehydrogenase E1 component, N-terminal domain		KEGG: 00020+1.2.4.2|KEGG: 00310+1.2.4.2|KEGG: 00380+1.2.4.2|MetaCyc: PWY-5084
FOV4_167810	1064	PF16870	2-oxoglutarate dehydrogenase C-terminal	909	1061	9.1e-51	IPR031717	Multifunctional 2-oxoglutarate metabolism enzyme, C-terminal		KEGG: 00020+1.2.4.2|KEGG: 00310+1.2.4.2|KEGG: 00380+1.2.4.2|MetaCyc: PWY-5084
FOV4_167810	1064	PF00676	Dehydrogenase E1 component	308	621	1.1e-55	IPR001017	Dehydrogenase, E1 component	GO:0008152|GO:0016624	Reactome: R-HSA-389661
FOV4_072430	922	PF00096	Zinc finger, C2H2 type	62	84	6.8e-05
FOV4_072430	922	PF00172	Fungal Zn(2)-Cys(6) binuclear cluster domain	133	167	1.4e-07	IPR001138	Zn(2)-C6 fungal-type DNA-binding domain	GO:0000981|GO:0005634|GO:0006355|GO:0008270
FOV4_072430	922	PF04082	Fungal specific transcription factor domain	495	629	1.8e-07	IPR007219	Transcription factor domain, fungi	GO:0003677|GO:0005634|GO:0006351|GO:0008270
FOV4_077390	415	PF00647	Elongation factor 1 gamma, conserved domain	254	360	1.5e-44	IPR001662	Translation elongation factor EF1B, gamma chain, conserved	GO:0003746|GO:0006414	Reactome: R-HSA-156842
FOV4_077390	415	PF00043	Glutathione S-transferase, C-terminal domain	91	196	6.5e-14	IPR004046	Glutathione S-transferase, C-terminal
FOV4_077390	415	PF02798	Glutathione S-transferase, N-terminal domain	4	74	6.8e-08	IPR004045	Glutathione S-transferase, N-terminal	GO:0005515
FOV4_192730	320	PF13843	Transposase IS4	4	270	7.1e-34	IPR029526	PiggyBac transposable element-derived protein
FOV4_085560	865	PF16010	Cytochrome domain of cellobiose dehydrogenase	58	240	7.4e-53	IPR015920	Cellobiose dehydrogenase, cytochrome domain
FOV4_085560	865	PF05199	GMC oxidoreductase	681	816	1.7e-22	IPR007867	Glucose-methanol-choline oxidoreductase, C-terminal	GO:0016614|GO:0055114	Reactome: R-HSA-6798163
FOV4_085560	865	PF00734	Fungal cellulose binding domain	831	859	3.5e-09	IPR000254	Cellulose-binding domain, fungal	GO:0005576|GO:0005975|GO:0030248
FOV4_085560	865	PF00732	GMC oxidoreductase	286	588	6.3e-23	IPR000172	Glucose-methanol-choline oxidoreductase, N-terminal	GO:0016614|GO:0050660|GO:0055114	Reactome: R-HSA-6798163
FOV4_109880	475	PF07690	Major Facilitator Superfamily	33	402	9.2e-35	IPR011701	Major facilitator superfamily	GO:0016021|GO:0055085
FOV4_177290	657	PF00732	GMC oxidoreductase	66	381	4.1e-46	IPR000172	Glucose-methanol-choline oxidoreductase, N-terminal	GO:0016614|GO:0050660|GO:0055114	Reactome: R-HSA-6798163
FOV4_177290	657	PF05199	GMC oxidoreductase	496	634	1.3e-36	IPR007867	Glucose-methanol-choline oxidoreductase, C-terminal	GO:0016614|GO:0055114	Reactome: R-HSA-6798163
FOV4_089120	271	PF14880	Cytochrome oxidase c assembly	63	120	8.2e-20	IPR029208	Cytochrome c oxidase assembly protein COX14		Reactome: R-HSA-5628897|Reactome: R-HSA-611105
FOV4_158620	659	PF00009	Elongation factor Tu GTP binding domain	62	239	2e-50	IPR000795	Transcription factor, GTP-binding domain	GO:0003924|GO:0005525
FOV4_158620	659	PF00679	Elongation factor G C-terminus	464	550	7.3e-21	IPR000640	Elongation factor EFG, domain V-like
FOV4_158620	659	PF06421	GTP-binding protein LepA C-terminus	553	658	2.1e-41	IPR013842	GTP-binding protein LepA, C-terminal
FOV4_198360	815	PF09363	XFP C-terminal domain	601	802	3.7e-78	IPR018969	Xylulose 5-phosphate/Fructose 6-phosphate phosphoketolase, C-terminal	GO:0005975|GO:0016832
FOV4_198360	815	PF09364	XFP N-terminal domain	22	399	2.2e-175	IPR018970	Xylulose 5-phosphate/Fructose 6-phosphate phosphoketolase, N-terminal
FOV4_198360	815	PF03894	D-xylulose 5-phosphate/D-fructose 6-phosphate phosphoketolase	414	590	2.4e-81	IPR005593	Xylulose 5-phosphate/Fructose 6-phosphate phosphoketolase	GO:0005975|GO:0016832
FOV4_046200	544	PF07690	Major Facilitator Superfamily	98	486	5.2e-23	IPR011701	Major facilitator superfamily	GO:0016021|GO:0055085
FOV4_012980	513	PF01070	FMN-dependent dehydrogenase	118	462	2.7e-104	IPR000262	FMN-dependent dehydrogenase	GO:0016491
FOV4_012980	513	PF00173	Cytochrome b5-like Heme/Steroid binding domain	7	77	2.1e-19	IPR001199	Cytochrome b5-like heme/steroid binding domain
FOV4_152400	645	PF00083	Sugar (and other) transporter	134	573	7.9e-93	IPR005828	Major facilitator, sugar transporter-like	GO:0016021|GO:0022857|GO:0055085
FOV4_152410	278	PF09637	Med18 protein	2	260	6.4e-25	IPR019095	Mediator complex, subunit Med18, metazoa/fungi	GO:0001104|GO:0006357|GO:0016592	Reactome: R-HSA-1989781|Reactome: R-HSA-381340
FOV4_116900	793	PF00752	XPG N-terminal domain	1	94	9.8e-07	IPR006085	XPG N-terminal	GO:0004518|GO:0006281
FOV4_116900	793	PF00867	XPG I-region	108	199	8.2e-25	IPR006086	XPG-I domain	GO:0004518
FOV4_062460	515	PF01476	LysM domain	154	190	0.014	IPR018392	LysM domain
FOV4_124740	230	PF01328	Peroxidase, family 2	21	116	2.8e-11	IPR000028	Chloroperoxidase	GO:0004601
FOV4_009200	809	PF06472	ABC transporter transmembrane region 2	141	422	6.5e-96	IPR011527	ABC transporter type 1, transmembrane domain	GO:0005524|GO:0006810|GO:0016021|GO:0042626|GO:0055085
FOV4_009200	809	PF00005	ABC transporter	548	693	3.2e-15	IPR003439	ABC transporter-like	GO:0005524|GO:0016887
FOV4_131010	674	PF00656	Caspase domain	10	295	1.4e-17
FOV4_154430	1454	PF06422	CDR ABC transporter	682	768	4.7e-25	IPR010929	CDR ABC transporter	GO:0005524|GO:0006810|GO:0016021|GO:0042626
FOV4_154430	1454	PF01061	ABC-2 type transporter	1125	1331	4.8e-33	IPR013525	ABC-2 type transporter	GO:0016020	Reactome: R-HSA-1369062
FOV4_154430	1454	PF01061	ABC-2 type transporter	461	669	6.2e-43	IPR013525	ABC-2 type transporter	GO:0016020	Reactome: R-HSA-1369062
FOV4_154430	1454	PF00005	ABC transporter	136	293	2.3e-14	IPR003439	ABC transporter-like	GO:0005524|GO:0016887
FOV4_154430	1454	PF00005	ABC transporter	829	976	1.8e-17	IPR003439	ABC transporter-like	GO:0005524|GO:0016887
FOV4_154430	1454	PF14510	ABC-transporter extracellular N-terminal	41	112	1.1e-09	IPR029481	ABC-transporter extracellular N-terminal domain
FOV4_099140	662	PF13426	PAS domain	302	395	1.9e-13	IPR000014	PAS domain
FOV4_101480	102	PF15511	Centromere kinetochore component CENP-T histone fold	32	96	7.6e-09	IPR035425	CENP-T/Histone H4, histone fold		Reactome: R-HSA-606279
FOV4_115430	102	PF15511	Centromere kinetochore component CENP-T histone fold	32	96	7.6e-09	IPR035425	CENP-T/Histone H4, histone fold		Reactome: R-HSA-606279
FOV4_015410	1076	PF01061	ABC-2 type transporter	804	1014	8.7e-38	IPR013525	ABC-2 type transporter	GO:0016020	Reactome: R-HSA-1369062
FOV4_015410	1076	PF00005	ABC transporter	389	538	1.2e-24	IPR003439	ABC transporter-like	GO:0005524|GO:0016887
FOV4_138680	415	PF05141	Pyoverdine/dityrosine biosynthesis protein	102	367	7.2e-93	IPR007817	Pyoverdine biosynthesis
FOV4_076450	384	PF00735	Septin	28	303	2.1e-116	IPR030379	Septin-type guanine nucleotide-binding (G) domain	GO:0005525
FOV4_110840	819	PF07691	PA14 domain	441	525	1e-05	IPR011658	PA14 domain
FOV4_110840	819	PF01915	Glycosyl hydrolase family 3 C-terminal domain	312	706	3.3e-52	IPR002772	Glycoside hydrolase family 3 C-terminal domain	GO:0004553|GO:0005975
FOV4_110840	819	PF14310	Fibronectin type III-like domain	743	814	4.8e-19	IPR026891	Fibronectin type III-like domain
FOV4_110840	819	PF00933	Glycosyl hydrolase family 3 N terminal domain	60	278	1.8e-45	IPR001764	Glycoside hydrolase, family 3, N-terminal	GO:0004553|GO:0005975
FOV4_034490	701	PF02728	Copper amine oxidase, N3 domain	123	217	2.5e-18	IPR015802	Copper amine oxidase, N3-terminal	GO:0005507|GO:0008131|GO:0009308|GO:0048038|GO:0055114	Reactome: R-HSA-211945
FOV4_034490	701	PF02727	Copper amine oxidase, N2 domain	32	115	7.3e-13	IPR015800	Copper amine oxidase, N2-terminal	GO:0005507|GO:0008131|GO:0009308|GO:0048038|GO:0055114	Reactome: R-HSA-211945
FOV4_034490	701	PF01179	Copper amine oxidase, enzyme domain	249	669	6.6e-157	IPR015798	Copper amine oxidase, C-terminal	GO:0005507|GO:0008131|GO:0009308|GO:0048038|GO:0055114	Reactome: R-HSA-211945
FOV4_124130	380	PF08498	Sterol methyltransferase C-terminal	315	379	8e-28	IPR013705	Sterol methyltransferase C-terminal	GO:0006694|GO:0008168
FOV4_124130	380	PF08241	Methyltransferase domain	135	231	2e-20	IPR013216	Methyltransferase type 11	GO:0008152|GO:0008168
FOV4_039670	451	PF00441	Acyl-CoA dehydrogenase, C-terminal domain	258	409	1.7e-28	IPR009075	Acyl-CoA dehydrogenase/oxidase C-terminal	GO:0016627|GO:0055114
FOV4_039670	451	PF02771	Acyl-CoA dehydrogenase, N-terminal domain	18	139	5e-14	IPR013786	Acyl-CoA dehydrogenase/oxidase, N-terminal	GO:0016627|GO:0050660|GO:0055114
FOV4_039670	451	PF02770	Acyl-CoA dehydrogenase, middle domain	144	246	1.1e-19	IPR006091	Acyl-CoA oxidase/dehydrogenase, central domain	GO:0016627|GO:0055114
FOV4_113810	576	PF07992	Pyridine nucleotide-disulphide oxidoreductase	114	448	8.5e-53	IPR023753	FAD/NAD(P)-binding domain	GO:0016491|GO:0055114
FOV4_041270	467	PF07975	TFIIH C1-like domain	373	440	1.2e-18	IPR004595	TFIIH C1-like domain	GO:0006281|GO:0008270
FOV4_041270	467	PF04056	Ssl1-like	96	293	2.8e-75	IPR007198	Ssl1-like
FOV4_177480	669	PF00200	Disintegrin	497	573	4.1e-18	IPR001762	Disintegrin domain
FOV4_177480	669	PF13688	Metallo-peptidase family M12	247	456	3.2e-56
FOV4_183680	193	PF00857	Isochorismatase family	24	191	5.8e-43	IPR000868	Isochorismatase-like	GO:0003824|GO:0008152
FOV4_155790	353	PF03443	Glycosyl hydrolase family 61	22	237	3.1e-61	IPR005103	Glycoside hydrolase, family 61		KEGG: 00500+3.2.1.4|MetaCyc: PWY-6788
FOV4_189370	661	PF04937	Protein of unknown function (DUF 659)	133	286	6.3e-17	IPR007021	Domain of unknown function DUF659
FOV4_141680	107	PF03647	Transmembrane proteins 14C	4	97	1.2e-23	IPR005349	TMEM14 family	GO:0016020
FOV4_118380	434	PF00172	Fungal Zn(2)-Cys(6) binuclear cluster domain	18	57	5.2e-08	IPR001138	Zn(2)-C6 fungal-type DNA-binding domain	GO:0000981|GO:0005634|GO:0006355|GO:0008270
FOV4_039040	1302	PF16212	Phospholipid-translocating P-type ATPase C-terminal	1067	1294	9.2e-51	IPR032630	P-type ATPase, C-terminal		Reactome: R-HSA-936837
FOV4_039040	1302	PF00702	haloacid dehalogenase-like hydrolase	627	943	3.1e-07
FOV4_039040	1302	PF16209	Phospholipid-translocating ATPase N-terminal	175	229	8.3e-16	IPR032631	P-type ATPase, N-terminal		Reactome: R-HSA-936837
FOV4_155690	638	PF00172	Fungal Zn(2)-Cys(6) binuclear cluster domain	8	39	3.6e-09	IPR001138	Zn(2)-C6 fungal-type DNA-binding domain	GO:0000981|GO:0005634|GO:0006355|GO:0008270
FOV4_155690	638	PF04082	Fungal specific transcription factor domain	230	355	1.7e-11	IPR007219	Transcription factor domain, fungi	GO:0003677|GO:0005634|GO:0006351|GO:0008270
FOV4_029350	516	PF00067	Cytochrome P450	154	495	5.8e-42	IPR001128	Cytochrome P450	GO:0005506|GO:0016705|GO:0020037|GO:0055114
FOV4_060580	970	PF04191	Phospholipid methyltransferase	502	604	2.2e-34	IPR007318	Phospholipid methyltransferase		KEGG: 00564+2.1.1.17|MetaCyc: PWY-6825|Reactome: R-HSA-1483191
FOV4_060580	970	PF04191	Phospholipid methyltransferase	232	332	9.6e-22	IPR007318	Phospholipid methyltransferase		KEGG: 00564+2.1.1.17|MetaCyc: PWY-6825|Reactome: R-HSA-1483191
FOV4_171360	887	PF12621	Extracellular tail, of 10TM putative phosphate transporter	788	880	4.2e-24	IPR022257	10TM putative phosphate transporter, extracellular tail
FOV4_171360	887	PF13967	Late exocytosis, associated with Golgi transport	38	191	4e-41	IPR032880	Calcium permeable stress-gated cation channel 1, N-terminal transmembrane domain
FOV4_171360	887	PF02714	Calcium-dependent channel, 7TM region, putative phosphate	418	690	2e-77	IPR003864	Calcium-dependent channel, 7TM region, putative phosphate	GO:0016020
FOV4_171360	887	PF14703	Cytosolic domain of 10TM putative phosphate transporter	214	406	4e-33	IPR027815	10TM putative phosphate transporter, cytosolic domain
FOV4_052790	335	PF00188	Cysteine-rich secretory protein family	174	311	4.9e-19	IPR014044	CAP domain
FOV4_159370	355	PF00579	tRNA synthetases class I (W and Y)	9	307	5.8e-73	IPR002305	Aminoacyl-tRNA synthetase, class Ic	GO:0000166|GO:0004812|GO:0005524|GO:0006418
FOV4_156210	77	PF13374	Tetratricopeptide repeat	18	59	2.8e-15
FOV4_051870	254	PF03853	YjeF-related protein N-terminus	76	208	5.1e-21	IPR004443	YjeF N-terminal domain		MetaCyc: PWY-6938
FOV4_114890	415	PF00108	Thiolase, N-terminal domain	30	284	1.9e-66	IPR020616	Thiolase, N-terminal	GO:0008152|GO:0016747
FOV4_114890	415	PF02803	Thiolase, C-terminal domain	293	411	1.2e-39	IPR020617	Thiolase, C-terminal	GO:0008152|GO:0016747
FOV4_065480	610	PF00920	Dehydratase family	58	596	6.4e-155	IPR000581	Dihydroxy-acid/6-phosphogluconate dehydratase	GO:0003824|GO:0008152	KEGG: 00290+4.2.1.9|KEGG: 00770+4.2.1.9|MetaCyc: PWY-5101|MetaCyc: PWY-5103|MetaCyc: PWY-5104|MetaCyc: PWY-7111
FOV4_111660	207	PF08592	Domain of unknown function (DUF1772)	17	205	3.5e-29	IPR013901	Anthrone oxygenase
FOV4_119410	157	PF00294	pfkB family carbohydrate kinase	80	132	1.1e-07	IPR011611	Carbohydrate kinase PfkB
FOV4_003250	328	PF00248	Aldo/keto reductase family	12	310	3.8e-57	IPR023210	NADP-dependent oxidoreductase domain
FOV4_195280	248	PF11951	Fungal specific transcription factor domain	2	131	2.4e-09	IPR021858	Fungal transcription factor
FOV4_195280	248	PF11951	Fungal specific transcription factor domain	135	248	1.3e-15	IPR021858	Fungal transcription factor
FOV4_201610	298	PF00596	Class II Aldolase and Adducin N-terminal domain	67	244	2.5e-46	IPR001303	Class II aldolase/adducin N-terminal
FOV4_168400	512	PF07519	Tannase and feruloyl esterase	75	234	8.9e-33	IPR011118	Tannase/feruloyl esterase		MetaCyc: PWY-6784
FOV4_168400	512	PF07519	Tannase and feruloyl esterase	252	505	3.9e-40	IPR011118	Tannase/feruloyl esterase		MetaCyc: PWY-6784
FOV4_099970	1682	PF13838	Clathrin-H-link	359	424	1.7e-29
FOV4_099970	1682	PF01394	Clathrin propeller repeat	153	191	1.1e-06	IPR022365	Clathrin, heavy chain, propeller repeat		Reactome: R-HSA-190873|Reactome: R-HSA-196025|Reactome: R-HSA-3928665|Reactome: R-HSA-8856825|Reactome: R-HSA-8856828
FOV4_099970	1682	PF01394	Clathrin propeller repeat	260	291	4.4e-05	IPR022365	Clathrin, heavy chain, propeller repeat		Reactome: R-HSA-190873|Reactome: R-HSA-196025|Reactome: R-HSA-3928665|Reactome: R-HSA-8856825|Reactome: R-HSA-8856828
FOV4_099970	1682	PF00637	Region in Clathrin and VPS	545	685	1.2e-21	IPR000547	Clathrin, heavy chain/VPS, 7-fold repeat	GO:0006886|GO:0016192
FOV4_099970	1682	PF00637	Region in Clathrin and VPS	1433	1573	1.3e-30	IPR000547	Clathrin, heavy chain/VPS, 7-fold repeat	GO:0006886|GO:0016192
FOV4_099970	1682	PF00637	Region in Clathrin and VPS	1282	1425	1.3e-32	IPR000547	Clathrin, heavy chain/VPS, 7-fold repeat	GO:0006886|GO:0016192
FOV4_099970	1682	PF00637	Region in Clathrin and VPS	1137	1275	5.4e-29	IPR000547	Clathrin, heavy chain/VPS, 7-fold repeat	GO:0006886|GO:0016192
FOV4_099970	1682	PF00637	Region in Clathrin and VPS	845	970	2.5e-29	IPR000547	Clathrin, heavy chain/VPS, 7-fold repeat	GO:0006886|GO:0016192
FOV4_099970	1682	PF00637	Region in Clathrin and VPS	988	1127	8e-31	IPR000547	Clathrin, heavy chain/VPS, 7-fold repeat	GO:0006886|GO:0016192
FOV4_099970	1682	PF00637	Region in Clathrin and VPS	695	833	3.1e-24	IPR000547	Clathrin, heavy chain/VPS, 7-fold repeat	GO:0006886|GO:0016192
FOV4_114250	526	PF07000	Protein of unknown function (DUF1308)	100	442	5.1e-36	IPR010733	Protein of unknown function DUF1308
FOV4_108140	1113	PF13637	Ankyrin repeats (many copies)	788	841	2.4e-05
FOV4_108140	1113	PF14420	Clr5 domain	8	53	6.2e-06	IPR025676	Clr5 domain
FOV4_108140	1113	PF12796	Ankyrin repeats (3 copies)	912	1010	5.4e-10	IPR020683	Ankyrin repeat-containing domain
FOV4_007450	778	PF07717	Oligonucleotide/oligosaccharide-binding (OB)-fold	704	775	4e-10	IPR011709	Domain of unknown function DUF1605
FOV4_007450	778	PF04408	Helicase associated domain (HA2)	539	631	1.5e-15	IPR007502	Helicase-associated domain	GO:0004386
FOV4_007450	778	PF00271	Helicase conserved C-terminal domain	342	478	1e-12	IPR001650	Helicase, C-terminal
FOV4_025180	485	PF00083	Sugar (and other) transporter	263	455	2.5e-18	IPR005828	Major facilitator, sugar transporter-like	GO:0016021|GO:0022857|GO:0055085
FOV4_025180	485	PF00083	Sugar (and other) transporter	53	237	1.8e-22	IPR005828	Major facilitator, sugar transporter-like	GO:0016021|GO:0022857|GO:0055085
FOV4_016200	462	PF00400	WD domain, G-beta repeat	24	52	0.00012	IPR001680	WD40 repeat	GO:0005515
FOV4_016200	462	PF00400	WD domain, G-beta repeat	60	94	0.053	IPR001680	WD40 repeat	GO:0005515
FOV4_063160	478	PF00487	Fatty acid desaturase	137	423	1.9e-26	IPR005804	Fatty acid desaturase domain	GO:0006629
FOV4_094220	1075	PF11923	Domain of unknown function (DUF3441)	929	1041	8.7e-46	IPR021846	Domain of unknown function DUF3441
FOV4_094220	1075	PF05670	Domain of unknown function (DUF814)	552	643	1.9e-23	IPR008532	Domain of unknown function DUF814
FOV4_094220	1075	PF05833	Fibronectin-binding protein A N-terminus (FbpA)	7	523	8.9e-35
FOV4_151810	716	PF04082	Fungal specific transcription factor domain	203	418	1.9e-08	IPR007219	Transcription factor domain, fungi	GO:0003677|GO:0005634|GO:0006351|GO:0008270
FOV4_151810	716	PF00096	Zinc finger, C2H2 type	52	74	6.7e-06
FOV4_151810	716	PF00096	Zinc finger, C2H2 type	29	47	0.014
FOV4_151810	716	PF00172	Fungal Zn(2)-Cys(6) binuclear cluster domain	86	121	8.3e-07	IPR001138	Zn(2)-C6 fungal-type DNA-binding domain	GO:0000981|GO:0005634|GO:0006355|GO:0008270
FOV4_019430	179	PF09340	Histone acetyltransferase subunit NuA4	29	103	5.2e-24	IPR015418	Chromatin modification-related protein Eaf6	GO:0000123|GO:0016573	Reactome: R-HSA-3214847|Reactome: R-HSA-6804758
FOV4_014150	815	PF04082	Fungal specific transcription factor domain	269	465	1.6e-11	IPR007219	Transcription factor domain, fungi	GO:0003677|GO:0005634|GO:0006351|GO:0008270
FOV4_014150	815	PF00172	Fungal Zn(2)-Cys(6) binuclear cluster domain	38	70	6.4e-07	IPR001138	Zn(2)-C6 fungal-type DNA-binding domain	GO:0000981|GO:0005634|GO:0006355|GO:0008270
FOV4_125080	657	PF00172	Fungal Zn(2)-Cys(6) binuclear cluster domain	21	56	3.8e-08	IPR001138	Zn(2)-C6 fungal-type DNA-binding domain	GO:0000981|GO:0005634|GO:0006355|GO:0008270
FOV4_067370	835	PF13691	tRNase Z endonuclease	7	68	6.7e-18	IPR027794	tRNase Z endonuclease	GO:0008033	Reactome: R-HSA-6784531|Reactome: R-HSA-6785470|Reactome: R-HSA-8868766
FOV4_067370	835	PF12706	Beta-lactamase superfamily domain	573	781	8.6e-20	IPR001279	Metallo-beta-lactamase
FOV4_157150	3196	PF02801	Beta-ketoacyl synthase, C-terminal domain	267	384	8.7e-36	IPR014031	Beta-ketoacyl synthase, C-terminal
FOV4_157150	3196	PF14765	Polyketide synthase dehydratase	959	1259	7.7e-46	IPR020807	Polyketide synthase, dehydratase domain		Reactome: R-HSA-163765|Reactome: R-HSA-199220|Reactome: R-HSA-2426168|Reactome: R-HSA-75105
FOV4_157150	3196	PF00550	Phosphopantetheine attachment site	2512	2573	2.7e-06	IPR009081	Phosphopantetheine binding ACP domain
FOV4_157150	3196	PF13602	Zinc-binding dehydrogenase	2050	2186	5.8e-16
FOV4_157150	3196	PF00109	Beta-ketoacyl synthase, N-terminal domain	10	259	2.4e-73	IPR014030	Beta-ketoacyl synthase, N-terminal
FOV4_157150	3196	PF16197	Ketoacyl-synthetase C-terminal extension	387	544	1.1e-14	IPR032821	Ketoacyl-synthetase, C-terminal extension		Reactome: R-HSA-163765|Reactome: R-HSA-199220|Reactome: R-HSA-2426168|Reactome: R-HSA-75105
FOV4_157150	3196	PF08659	KR domain	2210	2387	5.5e-47	IPR013968	Polyketide synthase, ketoreductase domain		Reactome: R-HSA-163765|Reactome: R-HSA-199220|Reactome: R-HSA-2426168|Reactome: R-HSA-75105
FOV4_157150	3196	PF08242	Methyltransferase domain	1480	1588	2.1e-17	IPR013217	Methyltransferase type 12
FOV4_157150	3196	PF00698	Acyl transferase domain	574	872	9.1e-53	IPR014043	Acyl transferase
FOV4_157150	3196	PF00755	Choline/Carnitine o-acyltransferase	2623	3189	6.3e-101	IPR000542	Acyltransferase ChoActase/COT/CPT	GO:0016746
FOV4_150480	450	PF00106	short chain dehydrogenase	8	202	3.9e-44	IPR002347	Short-chain dehydrogenase/reductase SDR
FOV4_150480	450	PF13561	Enoyl-(Acyl carrier protein) reductase	234	274	2.5e-06
FOV4_150480	450	PF09811	Essential protein Yae1, N terminal	323	359	5.3e-09	IPR019191	Essential protein Yae1, N-terminal
FOV4_139360	494	PF00743	Flavin-binding monooxygenase-like	90	264	4.8e-19	IPR020946	Flavin monooxygenase-like	GO:0004499|GO:0050660|GO:0050661|GO:0055114
FOV4_139360	494	PF00743	Flavin-binding monooxygenase-like	281	390	5.4e-06	IPR020946	Flavin monooxygenase-like	GO:0004499|GO:0050660|GO:0050661|GO:0055114
FOV4_139360	494	PF13450	NAD(P)-binding Rossmann-like domain	11	47	6.5e-06
FOV4_194300	336	PF02265	S1/P1 Nuclease	19	283	3.8e-68	IPR003154	S1/P1 nuclease	GO:0003676|GO:0004519|GO:0006308
FOV4_010370	157	PF03874	RNA polymerase Rpb4	49	155	4.1e-26	IPR005574	RNA polymerase II, Rpb4	GO:0003899|GO:0006351
FOV4_127510	348	PF00722	Glycosyl hydrolases family 16	101	175	1.7e-05	IPR000757	Glycoside hydrolase family 16	GO:0004553|GO:0005975
FOV4_036820	680	PF04082	Fungal specific transcription factor domain	229	379	5.1e-13	IPR007219	Transcription factor domain, fungi	GO:0003677|GO:0005634|GO:0006351|GO:0008270
FOV4_036820	680	PF00172	Fungal Zn(2)-Cys(6) binuclear cluster domain	21	53	4.7e-05	IPR001138	Zn(2)-C6 fungal-type DNA-binding domain	GO:0000981|GO:0005634|GO:0006355|GO:0008270
FOV4_135490	291	PF02900	Catalytic LigB subunit of aromatic ring-opening dioxygenase	14	265	4.1e-13	IPR004183	Extradiol ring-cleavage dioxygenase, class III enzyme, subunit B	GO:0006725|GO:0008198|GO:0016491
FOV4_063810	99	PF16363	GDP-mannose 4,6 dehydratase	14	94	3.7e-25	IPR016040	NAD(P)-binding domain
FOV4_158380	306	PF00756	Putative esterase	125	214	1.4e-07	IPR000801	Putative esterase		Reactome: R-HSA-156590
FOV4_117480	908	PF17035	Bromodomain extra-terminal - transcription regulation	756	818	3.4e-15	IPR027353	NET domain
FOV4_117480	908	PF00439	Bromodomain	302	387	5.8e-11	IPR001487	Bromodomain	GO:0005515
FOV4_117480	908	PF00439	Bromodomain	516	585	1e-16	IPR001487	Bromodomain	GO:0005515
FOV4_125030	406	PF08881	CVNH domain	247	405	4.6e-32	IPR011058	Cyanovirin-N
FOV4_125030	406	PF01476	LysM domain	307	350	3.3e-15	IPR018392	LysM domain
FOV4_125030	406	PF05433	Glycine zipper 2TM domain	131	173	2.7e-08	IPR008816	Glycine zipper 2TM domain	GO:0019867
FOV4_054140	670	PF03454	MoeA C-terminal region (domain IV)	595	665	1.6e-17	IPR005111	MoeA, C-terminal, domain IV	GO:0032324	KEGG: 00790+2.10.1.1|MetaCyc: PWY-6823|Reactome: R-HSA-947581
FOV4_054140	670	PF03453	MoeA N-terminal region (domain I and II)	247	418	2.1e-40	IPR005110	MoeA, N-terminal and linker domain	GO:0032324	KEGG: 00790+2.10.1.1|MetaCyc: PWY-6823|Reactome: R-HSA-947581
FOV4_054140	670	PF00994	Probable molybdopterin binding domain	10	156	6.7e-25	IPR001453	MoaB/Mog domain
FOV4_054140	670	PF00994	Probable molybdopterin binding domain	431	580	2.6e-28	IPR001453	MoaB/Mog domain
FOV4_030670	1132	PF11707	Ribosome 60S biogenesis N-terminal	101	443	7.3e-94	IPR021714	Nucleolar pre-ribosomal-associated protein 1, N-terminal
FOV4_030670	1132	PF16201	Nucleolar pre-ribosomal-associated protein 1	891	1083	6.4e-63	IPR032436	Nucleolar pre-ribosomal-associated protein 1, C-terminal domain
FOV4_131080	481	PF00282	Pyridoxal-dependent decarboxylase conserved domain	53	405	3.7e-63	IPR002129	Pyridoxal phosphate-dependent decarboxylase	GO:0016831|GO:0019752|GO:0030170
FOV4_085650	592	PF03659	Glycosyl hydrolase family 71	42	430	4.1e-124	IPR005197	Glycoside hydrolase family 71	GO:0016787
FOV4_026120	366	PF04389	Peptidase family M28	153	356	1.6e-30	IPR007484	Peptidase M28
FOV4_039350	364	PF02826	D-isomer specific 2-hydroxyacid dehydrogenase, NAD binding domain	130	313	1.8e-52	IPR006140	D-isomer specific 2-hydroxyacid dehydrogenase, NAD-binding domain	GO:0051287|GO:0055114
FOV4_039350	364	PF00389	D-isomer specific 2-hydroxyacid dehydrogenase, catalytic domain	32	304	1.5e-15	IPR006139	D-isomer specific 2-hydroxyacid dehydrogenase, catalytic domain	GO:0008152|GO:0016616|GO:0051287|GO:0055114
FOV4_176640	837	PF14310	Fibronectin type III-like domain	744	819	1e-18	IPR026891	Fibronectin type III-like domain
FOV4_176640	837	PF01915	Glycosyl hydrolase family 3 C-terminal domain	317	715	1.2e-54	IPR002772	Glycoside hydrolase family 3 C-terminal domain	GO:0004553|GO:0005975
FOV4_176640	837	PF07691	PA14 domain	442	530	8.1e-18	IPR011658	PA14 domain
FOV4_176640	837	PF00933	Glycosyl hydrolase family 3 N terminal domain	42	284	3.6e-53	IPR001764	Glycoside hydrolase, family 3, N-terminal	GO:0004553|GO:0005975
FOV4_065340	439	PF00069	Protein kinase domain	52	431	4.8e-34	IPR000719	Protein kinase domain	GO:0004672|GO:0005524|GO:0006468
FOV4_077770	207	PF13875	Domain of unknown function (DUF4202)	15	202	1.5e-76	IPR025255	Protein of unknown function DUF4202
FOV4_033840	283	PF06220	U1 zinc finger	9	43	9.6e-08	IPR013085	U1-C, C2H2-type zinc finger	GO:0008270
FOV4_087440	1065	PF08506	Cse1	351	453	4.9e-08	IPR013713	Exportin/Importin, Cse1-like	GO:0006886
FOV4_087440	1065	PF03810	Importin-beta N-terminal domain	24	101	2.6e-13	IPR001494	Importin-beta, N-terminal domain	GO:0006886|GO:0008536
FOV4_006800	576	PF08031	Berberine and berberine like	519	561	3.8e-11	IPR012951	Berberine/berberine-like	GO:0016491|GO:0050660|GO:0055114
FOV4_006800	576	PF01565	FAD binding domain	128	265	1.8e-17	IPR006094	FAD linked oxidase, N-terminal	GO:0016491|GO:0050660|GO:0055114
FOV4_074540	220	PF00406	Adenylate kinase	31	190	7.4e-44
FOV4_071030	486	PF17104	Domain of unknown function (DUF5102)	212	486	4.8e-112	IPR031355	Protein of unknown function DUF5102
FOV4_126940	518	PF00172	Fungal Zn(2)-Cys(6) binuclear cluster domain	24	61	4.2e-08	IPR001138	Zn(2)-C6 fungal-type DNA-binding domain	GO:0000981|GO:0005634|GO:0006355|GO:0008270
FOV4_126940	518	PF11951	Fungal specific transcription factor domain	115	246	5e-07	IPR021858	Fungal transcription factor
FOV4_042660	1072	PF00176	SNF2 family N-terminal domain	486	809	8.1e-46	IPR000330	SNF2-related, N-terminal domain	GO:0005524
FOV4_042660	1072	PF00097	Zinc finger, C3HC4 type (RING finger)	824	863	6.5e-06	IPR018957	Zinc finger, C3HC4 RING-type	GO:0046872
FOV4_042660	1072	PF00271	Helicase conserved C-terminal domain	902	1016	6.4e-16	IPR001650	Helicase, C-terminal
FOV4_173000	1084	PF15474	Meiotically up-regulated gene family	968	1081	5e-21	IPR029167	Meiotically up-regulated gene 117 protein
FOV4_039260	981	PF03124	EXS family	507	832	1.5e-99	IPR004342	EXS, C-terminal	GO:0016021
FOV4_039260	981	PF03105	SPX domain	1	414	6.2e-88	IPR004331	SPX domain
FOV4_044250	253	PF13577	SnoaL-like domain	19	163	5.2e-28	IPR009959	Polyketide cyclase SnoaL-like domain
FOV4_034380	652	PF07287	Acyclic terpene utilisation family protein AtuA	163	376	6.1e-15	IPR010839	Acyclic terpene utilisation
FOV4_034380	652	PF14330	Domain of unknown function (DUF4387)	544	645	4.3e-34	IPR025496	Protein of unknown function DUF4387
FOV4_026420	214	PF00179	Ubiquitin-conjugating enzyme	9	143	5.7e-28	IPR000608	Ubiquitin-conjugating enzyme E2		Reactome: R-HSA-983168
FOV4_157700	551	PF00067	Cytochrome P450	120	517	8.3e-65	IPR001128	Cytochrome P450	GO:0005506|GO:0016705|GO:0020037|GO:0055114
FOV4_031260	337	PF00106	short chain dehydrogenase	16	233	2.7e-25	IPR002347	Short-chain dehydrogenase/reductase SDR
FOV4_007390	1071	PF03983	SLA1 homology domain 1, SHD1	506	570	6.9e-35	IPR007131	SLA1 homology domain 1, SHD1	GO:0008092|GO:0030674|GO:0042802|GO:0043130
FOV4_007390	1071	PF00018	SH3 domain	8	60	1.6e-11	IPR001452	SH3 domain	GO:0005515
FOV4_007390	1071	PF00018	SH3 domain	368	415	2e-13	IPR001452	SH3 domain	GO:0005515
FOV4_007390	1071	PF14604	Variant SH3 domain	75	123	1.4e-09	IPR001452	SH3 domain	GO:0005515
FOV4_007390	1071	PF08226	Domain of unknown function (DUF1720)	944	1010	1.4e-06	IPR013182	Domain of unknown function DUF1720
FOV4_150990	297	PF13640	2OG-Fe(II) oxygenase superfamily	182	280	5.8e-10	IPR005123	Oxoglutarate/iron-dependent dioxygenase	GO:0016491|GO:0055114
FOV4_014090	3991	PF14377	Domain of unknown function (DUF4414)	2913	3022	4.8e-31	IPR025527	Domain of unknown function DUF4414
FOV4_014090	3991	PF00632	HECT-domain (ubiquitin-transferase)	3687	3990	4.4e-93	IPR000569	HECT domain	GO:0004842	Reactome: R-HSA-983168
FOV4_014090	3991	PF06012	Domain of Unknown Function (DUF908)	119	499	7.7e-129	IPR010309	E3 ubiquitin ligase, domain of unknown function DUF908		Reactome: R-HSA-6798695|Reactome: R-HSA-983168
FOV4_014090	3991	PF06025	Domain of Unknown Function (DUF913)	565	1000	1e-130	IPR010314	E3 ubiquitin ligase, domain of unknown function DUF913		Reactome: R-HSA-6798695|Reactome: R-HSA-983168
FOV4_034390	1436	PF13472	GDSL-like Lipase/Acylhydrolase family	488	672	1.7e-17	IPR013830	SGNH hydrolase-type esterase domain
FOV4_034390	1436	PF13517	Repeat domain in Vibrio, Colwellia, Bradyrhizobium and Shewanella	964	1032	3.6e-07
FOV4_034390	1436	PF13517	Repeat domain in Vibrio, Colwellia, Bradyrhizobium and Shewanella	1176	1243	8.9e-08
FOV4_034390	1436	PF13517	Repeat domain in Vibrio, Colwellia, Bradyrhizobium and Shewanella	850	919	1.6e-09
FOV4_045450	681	PF00324	Amino acid permease	104	527	2.4e-59	IPR004841	Amino acid permease/ SLC12A domain	GO:0006810|GO:0016020|GO:0055085
FOV4_053280	1364	PF08282	haloacid dehalogenase-like hydrolase	931	992	7.6e-05	IPR023214	HAD-like domain
FOV4_053280	1364	PF00122	E1-E2 ATPase	383	592	7.8e-32
FOV4_053280	1364	PF13246	Cation transport ATPase (P-type)	680	770	5.1e-21
FOV4_053280	1364	PF00690	Cation transporter/ATPase, N-terminus	280	325	6.5e-06	IPR004014	Cation-transporting P-type ATPase, N-terminal		Reactome: R-HSA-936837
FOV4_053280	1364	PF00689	Cation transporting ATPase, C-terminus	1032	1208	5.7e-43	IPR006068	Cation-transporting P-type ATPase, C-terminal		Reactome: R-HSA-936837
FOV4_060270	658	PF08155	NOGCT (NUC087) domain	402	455	7.6e-28	IPR012973	NOG, C-terminal
FOV4_060270	658	PF06858	Nucleolar GTP-binding protein 1 (NOG1)	234	291	2.9e-25	IPR010674	Nucleolar GTP-binding protein 1, Rossman-fold domain	GO:0005525
FOV4_099950	1231	PF04563	RNA polymerase beta subunit	40	434	1.2e-34	IPR007644	RNA polymerase, beta subunit, protrusion	GO:0003677|GO:0003899|GO:0006351	KEGG: 00230+2.7.7.6|KEGG: 00240+2.7.7.6
FOV4_099950	1231	PF04561	RNA polymerase Rpb2, domain 2	202	400	3.8e-24	IPR007642	RNA polymerase Rpb2, domain 2	GO:0003677|GO:0003899|GO:0006351	KEGG: 00230+2.7.7.6|KEGG: 00240+2.7.7.6
FOV4_099950	1231	PF04560	RNA polymerase Rpb2, domain 7	1079	1207	6.1e-15	IPR007641	RNA polymerase Rpb2, domain 7	GO:0003677|GO:0003899|GO:0006351	KEGG: 00230+2.7.7.6|KEGG: 00240+2.7.7.6
FOV4_099950	1231	PF04565	RNA polymerase Rpb2, domain 3	490	554	1.6e-28	IPR007645	RNA polymerase Rpb2, domain 3	GO:0003677|GO:0003899|GO:0006351	KEGG: 00230+2.7.7.6|KEGG: 00240+2.7.7.6
FOV4_099950	1231	PF06883	RNA polymerase I, Rpa2 specific domain	594	651	1.2e-22	IPR009674	DNA-directed RNA polymerase I subunit RPA2, domain 4	GO:0003899|GO:0005634|GO:0006351	KEGG: 00230+2.7.7.6|KEGG: 00240+2.7.7.6|Reactome: R-HSA-427413|Reactome: R-HSA-5250924|Reactome: R-HSA-73762|Reactome: R-HSA-73772|Reactome: R-HSA-73777|Reactome: R-HSA-73863
FOV4_099950	1231	PF00562	RNA polymerase Rpb2, domain 6	700	1077	2e-110	IPR007120	DNA-directed RNA polymerase, subunit 2, domain 6	GO:0003677|GO:0003899|GO:0006351	KEGG: 00230+2.7.7.6|KEGG: 00240+2.7.7.6
FOV4_076440	1183	PF12436	ICP0-binding domain of Ubiquitin-specific protease 7	676	951	7.9e-86	IPR024729	Ubiquitin carboxyl-terminal hydrolase 7, ICP0-binding domain		Reactome: R-HSA-5689880|Reactome: R-HSA-6781823|Reactome: R-HSA-6781827|Reactome: R-HSA-6782135|Reactome: R-HSA-6782210|Reactome: R-HSA-6804757|Reactome: R-HSA-8866652
FOV4_076440	1183	PF00443	Ubiquitin carboxyl-terminal hydrolase	251	569	8.1e-46	IPR001394	Peptidase C19, ubiquitin carboxyl-terminal hydrolase	GO:0016579|GO:0036459
FOV4_076440	1183	PF14533	Ubiquitin-specific protease C-terminal	968	1172	2.2e-68	IPR029346	Ubiquitin carboxyl-terminal hydrolase, C-terminal		Reactome: R-HSA-5689880
FOV4_076440	1183	PF00917	MATH domain	109	201	8e-10	IPR002083	MATH/TRAF domain	GO:0005515
FOV4_123050	861	PF00106	short chain dehydrogenase	560	706	3e-23	IPR002347	Short-chain dehydrogenase/reductase SDR
FOV4_123050	861	PF00501	AMP-binding enzyme	15	323	1e-21	IPR000873	AMP-dependent synthetase/ligase	GO:0003824|GO:0008152
FOV4_101350	595	PF02782	FGGY family of carbohydrate kinases, C-terminal domain	314	525	4.3e-24	IPR018485	Carbohydrate kinase, FGGY, C-terminal	GO:0005975|GO:0016773
FOV4_101350	595	PF00370	FGGY family of carbohydrate kinases, N-terminal domain	149	300	5.1e-12	IPR018484	Carbohydrate kinase, FGGY, N-terminal	GO:0005975|GO:0016773
FOV4_046550	405	PF11951	Fungal specific transcription factor domain	106	200	4.2e-05	IPR021858	Fungal transcription factor
FOV4_046550	405	PF00172	Fungal Zn(2)-Cys(6) binuclear cluster domain	21	49	5.8e-07	IPR001138	Zn(2)-C6 fungal-type DNA-binding domain	GO:0000981|GO:0005634|GO:0006355|GO:0008270
FOV4_010610	575	PF00171	Aldehyde dehydrogenase family	87	558	1.1e-106	IPR015590	Aldehyde dehydrogenase domain	GO:0008152|GO:0016491|GO:0055114
FOV4_053930	843	PF14492	Elongation Factor G, domain II	488	549	1.8e-11
FOV4_053930	843	PF00009	Elongation factor Tu GTP binding domain	18	345	9e-67	IPR000795	Transcription factor, GTP-binding domain	GO:0003924|GO:0005525
FOV4_053930	843	PF03144	Elongation factor Tu domain 2	395	471	5.6e-13	IPR004161	Translation elongation factor EFTu-like, domain 2	GO:0005525
FOV4_053930	843	PF03764	Elongation factor G, domain IV	606	721	7.7e-33	IPR005517	Translation elongation factor EFG/EF2, domain IV	GO:0005525
FOV4_053930	843	PF00679	Elongation factor G C-terminus	725	807	1.7e-20	IPR000640	Elongation factor EFG, domain V-like
FOV4_136220	314	PF04616	Glycosyl hydrolases family 43	32	312	2.5e-54	IPR006710	Glycoside hydrolase, family 43	GO:0004553|GO:0005975
FOV4_097160	885	PF00172	Fungal Zn(2)-Cys(6) binuclear cluster domain	306	343	6.8e-10	IPR001138	Zn(2)-C6 fungal-type DNA-binding domain	GO:0000981|GO:0005634|GO:0006355|GO:0008270
FOV4_097160	885	PF04082	Fungal specific transcription factor domain	488	613	2.7e-09	IPR007219	Transcription factor domain, fungi	GO:0003677|GO:0005634|GO:0006351|GO:0008270
FOV4_097160	885	PF00293	NUDIX domain	69	177	1.3e-11	IPR000086	NUDIX hydrolase domain	GO:0016787
FOV4_128420	580	PF04616	Glycosyl hydrolases family 43	27	314	6.2e-60	IPR006710	Glycoside hydrolase, family 43	GO:0004553|GO:0005975
FOV4_174380	674	PF04082	Fungal specific transcription factor domain	302	400	1e-11	IPR007219	Transcription factor domain, fungi	GO:0003677|GO:0005634|GO:0006351|GO:0008270
FOV4_174380	674	PF00172	Fungal Zn(2)-Cys(6) binuclear cluster domain	41	74	1.6e-05	IPR001138	Zn(2)-C6 fungal-type DNA-binding domain	GO:0000981|GO:0005634|GO:0006355|GO:0008270
FOV4_148470	1910	PF00271	Helicase conserved C-terminal domain	999	1111	2.5e-17	IPR001650	Helicase, C-terminal
FOV4_148470	1910	PF00176	SNF2 family N-terminal domain	698	973	3.6e-48	IPR000330	SNF2-related, N-terminal domain	GO:0005524
FOV4_148470	1910	PF15446	PHD/FYVE-zinc-finger like domain	317	480	2.9e-70
FOV4_007020	1367	PF16875	Glycosyl hydrolase family 36 N-terminal domain	680	923	3.5e-80	IPR031704	Glycosyl hydrolase family 36, N-terminal		KEGG: 00052+3.2.1.22|KEGG: 00561+3.2.1.22|KEGG: 00600+3.2.1.22|KEGG: 00603+3.2.1.22|MetaCyc: PWY-6527
FOV4_007020	1367	PF02065	Melibiase	928	1277	2.7e-143	IPR002252	Glycoside hydrolase family 36	GO:0004557|GO:0005975
FOV4_007020	1367	PF00067	Cytochrome P450	191	620	4.1e-75	IPR001128	Cytochrome P450	GO:0005506|GO:0016705|GO:0020037|GO:0055114
FOV4_007020	1367	PF16874	Glycosyl hydrolase family 36 C-terminal domain	1292	1365	8.5e-20	IPR031705	Glycosyl hydrolase family 36, C-terminal		KEGG: 00052+3.2.1.22|KEGG: 00561+3.2.1.22|KEGG: 00600+3.2.1.22|KEGG: 00603+3.2.1.22|MetaCyc: PWY-6527
FOV4_099150	245	PF00117	Glutamine amidotransferase class-I	58	207	2e-12	IPR017926	Glutamine amidotransferase
FOV4_127500	352	PF13489	Methyltransferase domain	107	271	1.2e-20
FOV4_040440	809	PF01612	3'-5' exonuclease	225	391	5.2e-39	IPR002562	3'-5' exonuclease domain	GO:0003676|GO:0006139|GO:0008408
FOV4_040440	809	PF00570	HRDC domain	452	509	1.1e-11	IPR002121	HRDC domain	GO:0003676|GO:0005622
FOV4_040440	809	PF08066	PMC2NT (NUC016) domain	20	109	2.7e-24	IPR012588	Exosome-associated factor Rrp6, N-terminal	GO:0000176|GO:0006396	Reactome: R-HSA-6791226
FOV4_062490	702	PF00172	Fungal Zn(2)-Cys(6) binuclear cluster domain	48	80	1.8e-08	IPR001138	Zn(2)-C6 fungal-type DNA-binding domain	GO:0000981|GO:0005634|GO:0006355|GO:0008270
FOV4_062490	702	PF04082	Fungal specific transcription factor domain	203	465	1.9e-26	IPR007219	Transcription factor domain, fungi	GO:0003677|GO:0005634|GO:0006351|GO:0008270
FOV4_164970	433	PF07690	Major Facilitator Superfamily	54	327	8.1e-23	IPR011701	Major facilitator superfamily	GO:0016021|GO:0055085
FOV4_035000	267	PF11563	Protoglobin	19	196	3.8e-59
FOV4_006310	196	PF04718	Mitochondrial ATP synthase g subunit	90	190	1.4e-33	IPR006808	ATP synthase, F0 complex, subunit G, mitochondrial	GO:0000276|GO:0015078|GO:0015986
FOV4_075660	486	PF16198	tRNA pseudouridylate synthase B C-terminal domain	210	276	5.9e-21	IPR032819	tRNA pseudouridylate synthase B, C-terminal		Reactome: R-HSA-171319|Reactome: R-HSA-6790901
FOV4_075660	486	PF01472	PUA domain	280	352	1.6e-20	IPR002478	PUA domain	GO:0003723
FOV4_075660	486	PF08068	DKCLD (NUC011) domain	31	88	1.8e-32	IPR012960	Dyskerin-like		Reactome: R-HSA-171319|Reactome: R-HSA-6790901
FOV4_075660	486	PF01509	TruB family pseudouridylate synthase (N terminal domain)	92	209	2.3e-20	IPR002501	Pseudouridine synthase II, N-terminal	GO:0006396
FOV4_103070	821	PF01067	Calpain large subunit, domain III	562	672	1.4e-06	IPR022682	Peptidase C2, calpain, large subunit, domain III		Reactome: R-HSA-1474228
FOV4_103070	821	PF00648	Calpain family cysteine protease	117	398	1.6e-31	IPR001300	Peptidase C2, calpain, catalytic domain	GO:0004198|GO:0005622|GO:0006508	Reactome: R-HSA-1474228
FOV4_144200	363	PF07859	alpha/beta hydrolase fold	129	340	2.8e-29	IPR013094	Alpha/beta hydrolase fold-3	GO:0008152|GO:0016787
FOV4_017400	683	PF00172	Fungal Zn(2)-Cys(6) binuclear cluster domain	13	45	2.9e-09	IPR001138	Zn(2)-C6 fungal-type DNA-binding domain	GO:0000981|GO:0005634|GO:0006355|GO:0008270
FOV4_017400	683	PF04082	Fungal specific transcription factor domain	177	364	1.1e-22	IPR007219	Transcription factor domain, fungi	GO:0003677|GO:0005634|GO:0006351|GO:0008270
FOV4_115690	1124	PF00702	haloacid dehalogenase-like hydrolase	608	775	4.3e-14
FOV4_115690	1124	PF00122	E1-E2 ATPase	117	247	6.1e-29
FOV4_115690	1124	PF00122	E1-E2 ATPase	283	353	1.9e-06
FOV4_115690	1124	PF13246	Cation transport ATPase (P-type)	481	580	5.4e-20
FOV4_115690	1124	PF00690	Cation transporter/ATPase, N-terminus	12	77	6.3e-16	IPR004014	Cation-transporting P-type ATPase, N-terminal		Reactome: R-HSA-936837
FOV4_115690	1124	PF00689	Cation transporting ATPase, C-terminus	851	1049	3.2e-29	IPR006068	Cation-transporting P-type ATPase, C-terminal		Reactome: R-HSA-936837
FOV4_153490	998	PF00172	Fungal Zn(2)-Cys(6) binuclear cluster domain	408	440	3.4e-07	IPR001138	Zn(2)-C6 fungal-type DNA-binding domain	GO:0000981|GO:0005634|GO:0006355|GO:0008270
FOV4_153490	998	PF00180	Isocitrate/isopropylmalate dehydrogenase	9	371	2.8e-102	IPR024084	Isopropylmalate dehydrogenase-like domain	GO:0016616|GO:0055114	Reactome: R-HSA-71403
FOV4_075480	738	PF03949	Malic enzyme, NAD binding domain	428	694	1.4e-91	IPR012302	Malic enzyme, NAD-binding	GO:0051287
FOV4_075480	738	PF00390	Malic enzyme, N-terminal domain	239	418	5.3e-70	IPR012301	Malic enzyme, N-terminal domain	GO:0004471|GO:0055114
FOV4_036200	520	PF00226	DnaJ domain	404	470	6.6e-21	IPR001623	DnaJ domain
FOV4_036200	520	PF13431	Tetratricopeptide repeat	55	86	4.3e-05
FOV4_036200	520	PF13181	Tetratricopeptide repeat	353	381	0.011	IPR019734	Tetratricopeptide repeat	GO:0005515
FOV4_039680	105	PF05032	Spo12 family	48	80	6.3e-16	IPR007727	Spo12
FOV4_126740	1771	PF05057	Putative serine esterase (DUF676)	48	178	6e-06	IPR007751	Domain of unknown function DUF676, lipase-like
FOV4_126740	1771	PF13606	Ankyrin repeat	1363	1389	0.0035	IPR002110	Ankyrin repeat	GO:0005515
FOV4_126740	1771	PF12796	Ankyrin repeats (3 copies)	1268	1354	2.1e-10	IPR020683	Ankyrin repeat-containing domain
FOV4_126740	1771	PF12796	Ankyrin repeats (3 copies)	1401	1491	1.4e-09	IPR020683	Ankyrin repeat-containing domain
FOV4_126740	1771	PF12796	Ankyrin repeats (3 copies)	944	1007	3.2e-08	IPR020683	Ankyrin repeat-containing domain
FOV4_126740	1771	PF13637	Ankyrin repeats (many copies)	1016	1067	3.9e-05
FOV4_162030	576	PF07690	Major Facilitator Superfamily	72	517	2.6e-33	IPR011701	Major facilitator superfamily	GO:0016021|GO:0055085
FOV4_173720	301	PF00248	Aldo/keto reductase family	6	291	4.9e-48	IPR023210	NADP-dependent oxidoreductase domain
FOV4_040140	168	PF12597	Protein of unknown function (DUF3767)	45	143	1.7e-38	IPR022533	Cox20/FAM36A		Reactome: R-HSA-5628897|Reactome: R-HSA-611105
FOV4_137270	661	PF04082	Fungal specific transcription factor domain	210	461	1.9e-06	IPR007219	Transcription factor domain, fungi	GO:0003677|GO:0005634|GO:0006351|GO:0008270
FOV4_187590	199	PF07927	HicA toxin of bacterial toxin-antitoxin,	125	180	1.6e-08	IPR012933	HicA mRNA interferase family	GO:0003729
FOV4_156560	378	PF01370	NAD dependent epimerase/dehydratase family	158	244	2.4e-05	IPR001509	NAD-dependent epimerase/dehydratase	GO:0003824|GO:0050662
FOV4_167300	1018	PF13424	Tetratricopeptide repeat	906	977	7.4e-11
FOV4_167300	1018	PF13374	Tetratricopeptide repeat	864	904	4.4e-06
FOV4_167300	1018	PF01048	Phosphorylase superfamily	36	296	3e-10	IPR000845	Nucleoside phosphorylase domain	GO:0003824|GO:0009116
FOV4_013000	294	PF05405	Mitochondrial ATP synthase B chain precursor (ATP-synt_B)	125	287	5.6e-53	IPR008688	ATP synthase, F0 complex, subunit B/MI25	GO:0000276|GO:0015078|GO:0015986	Reactome: R-HSA-163210|Reactome: R-HSA-8949613
FOV4_180250	604	PF00890	FAD binding domain	35	566	8.3e-68	IPR003953	FAD-dependent oxidoreductase 2, FAD binding domain		Reactome: R-HSA-611105|Reactome: R-HSA-71403
FOV4_108090	726	PF00172	Fungal Zn(2)-Cys(6) binuclear cluster domain	56	88	1.5e-05	IPR001138	Zn(2)-C6 fungal-type DNA-binding domain	GO:0000981|GO:0005634|GO:0006355|GO:0008270
FOV4_108090	726	PF04082	Fungal specific transcription factor domain	229	403	5.4e-23	IPR007219	Transcription factor domain, fungi	GO:0003677|GO:0005634|GO:0006351|GO:0008270
FOV4_053210	445	PF03953	Tubulin C-terminal domain	261	381	7.7e-42	IPR018316	Tubulin/FtsZ, 2-layer sandwich domain		Reactome: R-HSA-1445148|Reactome: R-HSA-190840|Reactome: R-HSA-190861|Reactome: R-HSA-2132295|Reactome: R-HSA-2467813|Reactome: R-HSA-2500257|Reactome: R-HSA-3371497|Reactome: R-HSA-380320|Reactome: R-HSA-437239|Reactome: R-HSA-5617833|Reactome: R-HSA-5626467|Reactome: R-HSA-5663220|Reactome: R-HSA-6807878|Reactome: R-HSA-6811434|Reactome: R-HSA-6811436|Reactome: R-HSA-68877|Reactome: R-HSA-88522…
FOV4_053210	445	PF00091	Tubulin/FtsZ family, GTPase domain	3	211	4e-68	IPR003008	Tubulin/FtsZ, GTPase domain	GO:0003924	Reactome: R-HSA-380320
FOV4_044870	1114	PF03129	Anticodon binding domain	280	374	1.6e-13	IPR004154	Anticodon-binding
FOV4_044870	1114	PF09180	Prolyl-tRNA synthetase, C-terminal	407	479	4.2e-15	IPR016061	Proline-tRNA ligase, class II, C-terminal	GO:0000166|GO:0004827|GO:0005524|GO:0005737|GO:0006433	KEGG: 00970+6.1.1.15|Reactome: R-HSA-2408517|Reactome: R-HSA-379716|Reactome: R-HSA-6782315
FOV4_044870	1114	PF00172	Fungal Zn(2)-Cys(6) binuclear cluster domain	480	512	2.5e-09	IPR001138	Zn(2)-C6 fungal-type DNA-binding domain	GO:0000981|GO:0005634|GO:0006355|GO:0008270
FOV4_044870	1114	PF04082	Fungal specific transcription factor domain	696	831	1.6e-10	IPR007219	Transcription factor domain, fungi	GO:0003677|GO:0005634|GO:0006351|GO:0008270
FOV4_044870	1114	PF00587	tRNA synthetase class II core domain (G, H, P, S and T)	114	206	3.4e-13	IPR002314	Aminoacyl-tRNA synthetase, class II (G/ P/ S/T)	GO:0000166|GO:0004812|GO:0005524|GO:0006418
FOV4_012100	552	PF07690	Major Facilitator Superfamily	62	466	7e-29	IPR011701	Major facilitator superfamily	GO:0016021|GO:0055085
FOV4_102120	921	PF00654	Voltage gated chloride channel	285	686	6.6e-91	IPR001807	Chloride channel, voltage gated	GO:0005247|GO:0006821|GO:0016020|GO:0055085	Reactome: R-HSA-2672351
FOV4_169050	896	PF17106	Sigma domain on NACHT-NTPases	34	73	3.2e-11	IPR031353	NACHT-NTPase, sigma domain
FOV4_169050	896	PF12796	Ankyrin repeats (3 copies)	765	827	5.5e-10	IPR020683	Ankyrin repeat-containing domain
FOV4_169050	896	PF12796	Ankyrin repeats (3 copies)	829	884	6.7e-10	IPR020683	Ankyrin repeat-containing domain
FOV4_169050	896	PF12796	Ankyrin repeats (3 copies)	620	692	3.1e-12	IPR020683	Ankyrin repeat-containing domain
FOV4_169050	896	PF12796	Ankyrin repeats (3 copies)	697	759	3.8e-13	IPR020683	Ankyrin repeat-containing domain
FOV4_169050	896	PF05729	NACHT domain	137	286	3.6e-07
FOV4_173150	396	PF00096	Zinc finger, C2H2 type	274	299	0.0015
FOV4_052760	501	PF00400	WD domain, G-beta repeat	359	395	0.25	IPR001680	WD40 repeat	GO:0005515
FOV4_052760	501	PF00400	WD domain, G-beta repeat	127	163	0.026	IPR001680	WD40 repeat	GO:0005515
FOV4_167370	529	PF00083	Sugar (and other) transporter	43	495	9.1e-80	IPR005828	Major facilitator, sugar transporter-like	GO:0016021|GO:0022857|GO:0055085
FOV4_132880	603	PF02776	Thiamine pyrophosphate enzyme, N-terminal TPP binding domain	24	206	2.1e-38	IPR012001	Thiamine pyrophosphate enzyme, N-terminal TPP-binding domain	GO:0030976
FOV4_132880	603	PF02775	Thiamine pyrophosphate enzyme, C-terminal TPP binding domain	440	602	7.5e-20	IPR011766	Thiamine pyrophosphate enzyme, C-terminal TPP-binding	GO:0003824|GO:0030976
FOV4_132880	603	PF00205	Thiamine pyrophosphate enzyme, central domain	228	334	7.6e-10	IPR012000	Thiamine pyrophosphate enzyme, central domain	GO:0000287|GO:0030976
FOV4_150360	195	PF00132	Bacterial transferase hexapeptide (six repeats)	98	135	4.1e-05	IPR001451	Hexapeptide repeat
FOV4_106450	537	PF04616	Glycosyl hydrolases family 43	5	295	7.1e-106	IPR006710	Glycoside hydrolase, family 43	GO:0004553|GO:0005975
FOV4_134060	499	PF01979	Amidohydrolase family	116	461	3.5e-16	IPR006680	Amidohydrolase-related	GO:0016787
FOV4_193430	325	PF00170	bZIP transcription factor	120	178	5.4e-10	IPR004827	Basic-leucine zipper domain	GO:0003700|GO:0006355
FOV4_048400	377	PF05922	Peptidase inhibitor I9	31	89	1.4e-06	IPR010259	Peptidase S8 propeptide/proteinase inhibitor I9		Reactome: R-HSA-381426|Reactome: R-HSA-8866427|Reactome: R-HSA-8957275|Reactome: R-HSA-8964038
FOV4_048400	377	PF00082	Subtilase family	128	344	6.3e-29	IPR000209	Peptidase S8/S53 domain	GO:0004252|GO:0006508
FOV4_043740	500	PF11931	Domain of unknown function (DUF3449)	313	500	1e-78	IPR024598	Domain of unknown function DUF3449		Reactome: R-HSA-72163
FOV4_043740	500	PF16837	Pre-mRNA-splicing factor SF3A3, of SF3a complex, Prp9	126	209	2.8e-26	IPR031774	SF3A3 domain		Reactome: R-HSA-72163
FOV4_043740	500	PF12108	Splicing factor SF3a60 binding domain	73	98	5.6e-12	IPR021966	Splicing factor SF3a60 binding domain		Reactome: R-HSA-72163
FOV4_043740	500	PF12171	Zinc-finger double-stranded RNA-binding	252	275	6e-08	IPR022755	Zinc finger, double-stranded RNA binding
FOV4_033300	498	PF07690	Major Facilitator Superfamily	89	450	1.3e-31	IPR011701	Major facilitator superfamily	GO:0016021|GO:0055085
FOV4_184680	401	PF01400	Astacin (Peptidase family M12A)	51	258	2e-34	IPR001506	Peptidase M12A	GO:0004222|GO:0006508
FOV4_043750	318	PF01541	GIY-YIG catalytic domain	12	87	7.3e-11	IPR000305	GIY-YIG nuclease superfamily
FOV4_059430	606	PF00172	Fungal Zn(2)-Cys(6) binuclear cluster domain	25	60	9.3e-10	IPR001138	Zn(2)-C6 fungal-type DNA-binding domain	GO:0000981|GO:0005634|GO:0006355|GO:0008270
FOV4_059430	606	PF04082	Fungal specific transcription factor domain	142	331	3.4e-19	IPR007219	Transcription factor domain, fungi	GO:0003677|GO:0005634|GO:0006351|GO:0008270
FOV4_013920	448	PF00091	Tubulin/FtsZ family, GTPase domain	3	213	1.2e-66	IPR003008	Tubulin/FtsZ, GTPase domain	GO:0003924	Reactome: R-HSA-380320
FOV4_013920	448	PF03953	Tubulin C-terminal domain	263	391	8.4e-49	IPR018316	Tubulin/FtsZ, 2-layer sandwich domain		Reactome: R-HSA-1445148|Reactome: R-HSA-190840|Reactome: R-HSA-190861|Reactome: R-HSA-2132295|Reactome: R-HSA-2467813|Reactome: R-HSA-2500257|Reactome: R-HSA-3371497|Reactome: R-HSA-380320|Reactome: R-HSA-437239|Reactome: R-HSA-5617833|Reactome: R-HSA-5626467|Reactome: R-HSA-5663220|Reactome: R-HSA-6807878|Reactome: R-HSA-6811434|Reactome: R-HSA-6811436|Reactome: R-HSA-68877|Reactome: R-HSA-88522…
FOV4_026910	304	PF02179	BAG domain	223	300	4.7e-18	IPR003103	BAG domain	GO:0051087	Reactome: R-HSA-3371453
FOV4_174850	472	PF00722	Glycosyl hydrolases family 16	233	358	4e-16	IPR000757	Glycoside hydrolase family 16	GO:0004553|GO:0005975
FOV4_060370	1535	PF00005	ABC transporter	611	747	6.3e-18	IPR003439	ABC transporter-like	GO:0005524|GO:0016887
FOV4_060370	1535	PF00005	ABC transporter	1229	1369	2.3e-18	IPR003439	ABC transporter-like	GO:0005524|GO:0016887
FOV4_060370	1535	PF08659	KR domain	1465	1535	4.7e-23	IPR013968	Polyketide synthase, ketoreductase domain		Reactome: R-HSA-163765|Reactome: R-HSA-199220|Reactome: R-HSA-2426168|Reactome: R-HSA-75105
FOV4_060370	1535	PF00664	ABC transporter transmembrane region	890	1158	1.2e-27	IPR011527	ABC transporter type 1, transmembrane domain	GO:0005524|GO:0006810|GO:0016021|GO:0042626|GO:0055085
FOV4_074910	687	PF05327	RNA polymerase I specific transcription initiation factor RRN3	75	651	1e-175	IPR007991	RNA polymerase I specific transcription initiation factor RRN3
FOV4_148090	519	PF11785	Aft1 osmotic stress response (OSM) domain	45	95	3.1e-22	IPR020956	Transcription factor Aft1, osmotic stress domain
FOV4_148090	519	PF11786	Aft1 HRA domain	118	189	1.1e-24	IPR021755	Transcription factor Aft1, HRA domain
FOV4_148090	519	PF00170	bZIP transcription factor	407	463	1.1e-12	IPR004827	Basic-leucine zipper domain	GO:0003700|GO:0006355
FOV4_148090	519	PF11787	Aft1 HRR domain	195	282	8.7e-30	IPR021756	Transcription factor Aft1, HRR domain
FOV4_057110	742	PF16413	DNA mismatch repair protein Mlh1 C-terminus	483	742	4.9e-99	IPR032189	DNA mismatch repair protein Mlh1, C-terminal		Reactome: R-HSA-5358565|Reactome: R-HSA-5358606|Reactome: R-HSA-5545483|Reactome: R-HSA-5632987|Reactome: R-HSA-6796648|Reactome: R-HSA-912446
FOV4_057110	742	PF01119	DNA mismatch repair protein, C-terminal domain	264	382	3e-34	IPR013507	DNA mismatch repair protein, C-terminal	GO:0005524|GO:0006298|GO:0030983
FOV4_057110	742	PF13589	Histidine kinase-, DNA gyrase B-, and HSP90-like ATPase	71	164	2.6e-10
FOV4_166130	3936	PF00109	Beta-ketoacyl synthase, N-terminal domain	6	257	1.5e-70	IPR014030	Beta-ketoacyl synthase, N-terminal
FOV4_166130	3936	PF07993	Male sterility protein	3621	3824	5.8e-18	IPR013120	Male sterility, NAD-binding		Reactome: R-HSA-8848584
FOV4_166130	3936	PF02801	Beta-ketoacyl synthase, C-terminal domain	267	387	6.5e-28	IPR014031	Beta-ketoacyl synthase, C-terminal
FOV4_166130	3936	PF00501	AMP-binding enzyme	2980	3379	4.5e-78	IPR000873	AMP-dependent synthetase/ligase	GO:0003824|GO:0008152
FOV4_166130	3936	PF14765	Polyketide synthase dehydratase	941	1241	8.5e-57	IPR020807	Polyketide synthase, dehydratase domain		Reactome: R-HSA-163765|Reactome: R-HSA-199220|Reactome: R-HSA-2426168|Reactome: R-HSA-75105
FOV4_166130	3936	PF08242	Methyltransferase domain	1418	1519	1.6e-18	IPR013217	Methyltransferase type 12
FOV4_166130	3936	PF08659	KR domain	2091	2265	1.1e-49	IPR013968	Polyketide synthase, ketoreductase domain		Reactome: R-HSA-163765|Reactome: R-HSA-199220|Reactome: R-HSA-2426168|Reactome: R-HSA-75105
FOV4_166130	3936	PF00668	Condensation domain	2524	2952	1.4e-64	IPR001242	Condensation domain
FOV4_166130	3936	PF16197	Ketoacyl-synthetase C-terminal extension	392	506	4e-16	IPR032821	Ketoacyl-synthetase, C-terminal extension		Reactome: R-HSA-163765|Reactome: R-HSA-199220|Reactome: R-HSA-2426168|Reactome: R-HSA-75105
FOV4_166130	3936	PF00698	Acyl transferase domain	549	853	7.3e-45	IPR014043	Acyl transferase
FOV4_166130	3936	PF00550	Phosphopantetheine attachment site	3519	3574	1.2e-08	IPR009081	Phosphopantetheine binding ACP domain
FOV4_166130	3936	PF00550	Phosphopantetheine attachment site	2387	2448	2.2e-05	IPR009081	Phosphopantetheine binding ACP domain
FOV4_034100	425	PF11991	Tryptophan dimethylallyltransferase	32	365	1.6e-84	IPR017795	Aromatic prenyltransferase, DMATS-type	GO:0009820|GO:0016765
FOV4_174760	620	PF01794	Ferric reductase like transmembrane component	145	281	2.2e-17	IPR013130	Ferric reductase transmembrane component-like domain
FOV4_174760	620	PF08022	FAD-binding domain	324	419	1.1e-11	IPR013112	FAD-binding 8	GO:0016491|GO:0055114
FOV4_174760	620	PF08030	Ferric reductase NAD binding domain	430	595	1.6e-12	IPR013121	Ferric reductase, NAD binding domain	GO:0016491|GO:0055114
FOV4_083640	189	PF13419	Haloacid dehalogenase-like hydrolase	14	177	2.7e-08	IPR023214	HAD-like domain
FOV4_090100	397	PF00076	RNA recognition motif. (a.k.a. RRM, RBD, or RNP domain)	262	326	1.2e-09	IPR000504	RNA recognition motif domain	GO:0003676
FOV4_010280	655	PF09441	ARS binding protein 2	48	217	1.7e-82	IPR018562	ARS binding protein 2
FOV4_036870	729	PF04082	Fungal specific transcription factor domain	262	455	5e-20	IPR007219	Transcription factor domain, fungi	GO:0003677|GO:0005634|GO:0006351|GO:0008270
FOV4_036870	729	PF00172	Fungal Zn(2)-Cys(6) binuclear cluster domain	21	57	1.7e-05	IPR001138	Zn(2)-C6 fungal-type DNA-binding domain	GO:0000981|GO:0005634|GO:0006355|GO:0008270
FOV4_034790	473	PF00202	Aminotransferase class-III	43	467	3.4e-94	IPR005814	Aminotransferase class-III	GO:0008483|GO:0030170
FOV4_006930	343	PF00389	D-isomer specific 2-hydroxyacid dehydrogenase, catalytic domain	82	341	4e-10	IPR006139	D-isomer specific 2-hydroxyacid dehydrogenase, catalytic domain	GO:0008152|GO:0016616|GO:0051287|GO:0055114
FOV4_006930	343	PF02826	D-isomer specific 2-hydroxyacid dehydrogenase, NAD binding domain	137	309	6.5e-39	IPR006140	D-isomer specific 2-hydroxyacid dehydrogenase, NAD-binding domain	GO:0051287|GO:0055114
FOV4_037840	1420	PF13176	Tetratricopeptide repeat	464	491	0.00082	IPR019734	Tetratricopeptide repeat	GO:0005515
FOV4_037840	1420	PF13174	Tetratricopeptide repeat	735	763	0.045	IPR019734	Tetratricopeptide repeat	GO:0005515
FOV4_037840	1420	PF14559	Tetratricopeptide repeat	1210	1269	7.9e-06
FOV4_037840	1420	PF13432	Tetratricopeptide repeat	994	1047	2.3e-06
FOV4_037840	1420	PF13432	Tetratricopeptide repeat	8	64	3.1e-06
FOV4_037840	1420	PF13432	Tetratricopeptide repeat	660	708	0.015
FOV4_162360	708	PF12921	Mitochondrial ATPase expression	337	454	7.5e-15	IPR024319	ATPase expression protein 2, mitochondrial
FOV4_008790	843	PF01285	TEA/ATTS domain family	114	217	1.2e-14	IPR000818	TEA/ATTS domain	GO:0003700|GO:0006355	Reactome: R-HSA-1989781|Reactome: R-HSA-2032785|Reactome: R-HSA-8951671
FOV4_157830	439	PF07690	Major Facilitator Superfamily	63	306	1.3e-11	IPR011701	Major facilitator superfamily	GO:0016021|GO:0055085
FOV4_028840	317	PF00795	Carbon-nitrogen hydrolase	11	285	3.7e-33	IPR003010	Carbon-nitrogen hydrolase	GO:0006807|GO:0016810
FOV4_031480	144	PF07249	Cerato-platanin	19	133	1.2e-18	IPR010829	Cerato-platanin
FOV4_070760	370	PF00291	Pyridoxal-phosphate dependent enzyme	38	336	3.4e-66	IPR001926	Tryptophan synthase beta subunit-like PLP-dependent enzyme
FOV4_019060	302	PF13472	GDSL-like Lipase/Acylhydrolase family	61	244	4.2e-19	IPR013830	SGNH hydrolase-type esterase domain
FOV4_003460	831	PF11718	Pre-mRNA 3'-end-processing endonuclease polyadenylation factor C-term	535	829	7.9e-84	IPR021718	Pre-mRNA 3'-end-processing endonuclease polyadenylation factor C-term		Reactome: R-HSA-109688|Reactome: R-HSA-159231|Reactome: R-HSA-72163|Reactome: R-HSA-72187|Reactome: R-HSA-77595
FOV4_003460	831	PF07521	Zn-dependent metallo-hydrolase RNA specificity domain	429	479	3.1e-11	IPR011108	Zn-dependent metallo-hydrolase, RNA specificity domain
FOV4_003460	831	PF10996	Beta-Casp domain	263	398	1.7e-29	IPR022712	Beta-Casp domain
FOV4_003460	831	PF16661	Metallo-beta-lactamase superfamily domain	42	220	2.7e-18	IPR001279	Metallo-beta-lactamase
FOV4_067240	160	PF00085	Thioredoxin	44	127	3.8e-25	IPR013766	Thioredoxin domain	GO:0045454
FOV4_130840	595	PF01699	Sodium/calcium exchanger protein	152	304	9.5e-11	IPR004837	Sodium/calcium exchanger membrane region	GO:0016021|GO:0055085	Reactome: R-HSA-425561
FOV4_130840	595	PF01699	Sodium/calcium exchanger protein	441	585	4.8e-16	IPR004837	Sodium/calcium exchanger membrane region	GO:0016021|GO:0055085	Reactome: R-HSA-425561
FOV4_073080	410	PF08449	UAA transporter family	58	387	6.9e-44	IPR013657	UAA transporter	GO:0055085
FOV4_087410	238	PF05042	Caleosin related protein	47	214	3.1e-69	IPR007736	Caleosin-related		KEGG: 00073+1.11.2.3|MetaCyc: PWY-321|MetaCyc: PWY-6917
FOV4_055950	327	PF05652	Scavenger mRNA decapping enzyme (DcpS) N-terminal	11	118	5.1e-38	IPR008594	Scavenger mRNA decapping enzyme DcpS/DCS2	GO:0000290|GO:0016787	Reactome: R-HSA-429958
FOV4_055950	327	PF11969	Scavenger mRNA decapping enzyme C-term binding	148	266	2e-32
FOV4_153280	319	PF00144	Beta-lactamase	66	237	2.4e-18	IPR001466	Beta-lactamase-related
FOV4_023300	546	PF00067	Cytochrome P450	66	521	9.8e-80	IPR001128	Cytochrome P450	GO:0005506|GO:0016705|GO:0020037|GO:0055114
FOV4_104950	699	PF00664	ABC transporter transmembrane region	116	392	1.3e-41	IPR011527	ABC transporter type 1, transmembrane domain	GO:0005524|GO:0006810|GO:0016021|GO:0042626|GO:0055085
FOV4_104950	699	PF00005	ABC transporter	455	604	1.8e-32	IPR003439	ABC transporter-like	GO:0005524|GO:0016887
FOV4_122240	458	PF07350	Protein of unknown function (DUF1479)	22	432	2.9e-131	IPR010856	Protein of unknown function DUF1479
FOV4_116360	1675	PF05000	RNA polymerase Rpb1, domain 4	888	984	6.4e-17	IPR007083	RNA polymerase Rpb1, domain 4	GO:0003677|GO:0003899|GO:0006351	KEGG: 00230+2.7.7.6|KEGG: 00240+2.7.7.6
FOV4_116360	1675	PF04983	RNA polymerase Rpb1, domain 3	658	835	9.4e-31	IPR007066	RNA polymerase Rpb1, domain 3	GO:0003677|GO:0003899|GO:0006351	KEGG: 00230+2.7.7.6|KEGG: 00240+2.7.7.6
FOV4_116360	1675	PF04997	RNA polymerase Rpb1, domain 1	10	473	1.4e-37	IPR007080	RNA polymerase Rpb1, domain 1	GO:0003677|GO:0003899|GO:0006351	KEGG: 00230+2.7.7.6|KEGG: 00240+2.7.7.6
FOV4_116360	1675	PF00623	RNA polymerase Rpb1, domain 2	475	653	9.9e-68	IPR000722	RNA polymerase, alpha subunit	GO:0003677|GO:0003899|GO:0006351	KEGG: 00230+2.7.7.6|KEGG: 00240+2.7.7.6
FOV4_116360	1675	PF04998	RNA polymerase Rpb1, domain 5	991	1613	4e-87	IPR007081	RNA polymerase Rpb1, domain 5	GO:0003677|GO:0003899|GO:0006351	KEGG: 00230+2.7.7.6|KEGG: 00240+2.7.7.6
FOV4_185490	251	PF04299	Putative FMN-binding domain	1	203	1e-60	IPR007396	Transcriptional regulator PAI 2-type
FOV4_004580	496	PF07690	Major Facilitator Superfamily	65	432	3.1e-31	IPR011701	Major facilitator superfamily	GO:0016021|GO:0055085
FOV4_101520	949	PF11951	Fungal specific transcription factor domain	578	948	2.4e-55	IPR021858	Fungal transcription factor
FOV4_101520	949	PF00172	Fungal Zn(2)-Cys(6) binuclear cluster domain	482	511	2.3e-06	IPR001138	Zn(2)-C6 fungal-type DNA-binding domain	GO:0000981|GO:0005634|GO:0006355|GO:0008270
FOV4_101520	949	PF00202	Aminotransferase class-III	23	442	1.2e-87	IPR005814	Aminotransferase class-III	GO:0008483|GO:0030170
FOV4_013150	734	PF08238	Sel1 repeat	560	591	0.0033	IPR006597	Sel1-like repeat
FOV4_013150	734	PF08238	Sel1 repeat	659	692	0.51	IPR006597	Sel1-like repeat
FOV4_013150	734	PF08238	Sel1 repeat	623	652	0.0075	IPR006597	Sel1-like repeat
FOV4_053240	321	PF08327	Activator of Hsp90 ATPase homolog 1-like protein	201	316	1.7e-14	IPR013538	Activator of Hsp90 ATPase homologue 1-like	GO:0006950
FOV4_053240	321	PF09229	Activator of Hsp90 ATPase, N-terminal	13	144	7.8e-45	IPR015310	Activator of Hsp90 ATPase, N-terminal	GO:0001671|GO:0051087
FOV4_078630	1057	PF13415	Galactose oxidase, central domain	265	318	1.5e-09
FOV4_186840	2409	PF00698	Acyl transferase domain	608	929	8.3e-51	IPR014043	Acyl transferase
FOV4_186840	2409	PF14765	Polyketide synthase dehydratase	995	1302	1.8e-47	IPR020807	Polyketide synthase, dehydratase domain		Reactome: R-HSA-163765|Reactome: R-HSA-199220|Reactome: R-HSA-2426168|Reactome: R-HSA-75105
FOV4_186840	2409	PF08240	Alcohol dehydrogenase GroES-like domain	1734	1790	7.8e-06	IPR013154	Alcohol dehydrogenase, N-terminal	GO:0055114
FOV4_186840	2409	PF08659	KR domain	2050	2226	8e-63	IPR013968	Polyketide synthase, ketoreductase domain		Reactome: R-HSA-163765|Reactome: R-HSA-199220|Reactome: R-HSA-2426168|Reactome: R-HSA-75105
FOV4_186840	2409	PF02801	Beta-ketoacyl synthase, C-terminal domain	317	431	9.1e-34	IPR014031	Beta-ketoacyl synthase, C-terminal
FOV4_186840	2409	PF00107	Zinc-binding dehydrogenase	1851	1980	4.9e-16	IPR013149	Alcohol dehydrogenase, C-terminal	GO:0055114
FOV4_186840	2409	PF00109	Beta-ketoacyl synthase, N-terminal domain	59	308	7.1e-73	IPR014030	Beta-ketoacyl synthase, N-terminal
FOV4_186840	2409	PF00550	Phosphopantetheine attachment site	2336	2389	9.5e-06	IPR009081	Phosphopantetheine binding ACP domain
FOV4_186840	2409	PF16197	Ketoacyl-synthetase C-terminal extension	435	579	1.3e-17	IPR032821	Ketoacyl-synthetase, C-terminal extension		Reactome: R-HSA-163765|Reactome: R-HSA-199220|Reactome: R-HSA-2426168|Reactome: R-HSA-75105
FOV4_071300	265	PF10175	M-phase phosphoprotein 6	9	165	1.8e-08	IPR019324	M-phase phosphoprotein 6		Reactome: R-HSA-6791226
FOV4_071300	265	PF00098	Zinc knuckle	241	257	4.8e-05	IPR001878	Zinc finger, CCHC-type	GO:0003676|GO:0008270
FOV4_053260	406	PF01063	Amino-transferase class IV	111	363	2.8e-35	IPR001544	Aminotransferase class IV	GO:0003824|GO:0008152	Reactome: R-HSA-70895
FOV4_117510	238	PF16815	Protein HRI1	4	230	2.9e-72	IPR031818	Protein Hri1
FOV4_080790	559	PF00111	2Fe-2S iron-sulfur cluster binding domain	483	552	3.6e-11	IPR001041	2Fe-2S ferredoxin-type iron-sulfur binding domain	GO:0009055|GO:0051536
FOV4_080790	559	PF03475	3-alpha domain	188	231	1.6e-13	IPR005163	3-alpha domain
FOV4_080790	559	PF03473	MOSC domain	66	178	4.4e-25	IPR005302	Molybdenum cofactor sulfurase, C-terminal	GO:0003824|GO:0030151|GO:0030170
FOV4_085920	73	PF00957	Synaptobrevin	1	70	1.1e-27	IPR001388	Synaptobrevin	GO:0016021|GO:0016192
FOV4_156060	548	PF11951	Fungal specific transcription factor domain	172	535	6.8e-47	IPR021858	Fungal transcription factor
FOV4_156060	548	PF00172	Fungal Zn(2)-Cys(6) binuclear cluster domain	17	51	4.5e-08	IPR001138	Zn(2)-C6 fungal-type DNA-binding domain	GO:0000981|GO:0005634|GO:0006355|GO:0008270
FOV4_144380	1449	PF05000	RNA polymerase Rpb1, domain 4	743	846	3.6e-29	IPR007083	RNA polymerase Rpb1, domain 4	GO:0003677|GO:0003899|GO:0006351	KEGG: 00230+2.7.7.6|KEGG: 00240+2.7.7.6
FOV4_144380	1449	PF00623	RNA polymerase Rpb1, domain 2	369	536	2.9e-71	IPR000722	RNA polymerase, alpha subunit	GO:0003677|GO:0003899|GO:0006351	KEGG: 00230+2.7.7.6|KEGG: 00240+2.7.7.6
FOV4_144380	1449	PF04997	RNA polymerase Rpb1, domain 1	21	367	3.3e-84	IPR007080	RNA polymerase Rpb1, domain 1	GO:0003677|GO:0003899|GO:0006351	KEGG: 00230+2.7.7.6|KEGG: 00240+2.7.7.6
FOV4_144380	1449	PF04998	RNA polymerase Rpb1, domain 5	853	1366	4.7e-76	IPR007081	RNA polymerase Rpb1, domain 5	GO:0003677|GO:0003899|GO:0006351	KEGG: 00230+2.7.7.6|KEGG: 00240+2.7.7.6
FOV4_144380	1449	PF04983	RNA polymerase Rpb1, domain 3	540	715	2.1e-37	IPR007066	RNA polymerase Rpb1, domain 3	GO:0003677|GO:0003899|GO:0006351	KEGG: 00230+2.7.7.6|KEGG: 00240+2.7.7.6
FOV4_027690	1161	PF12796	Ankyrin repeats (3 copies)	987	1075	6.6e-08	IPR020683	Ankyrin repeat-containing domain
FOV4_027690	1161	PF05729	NACHT domain	315	465	4.5e-10
FOV4_008410	495	PF02781	Glucose-6-phosphate dehydrogenase, C-terminal domain	189	477	5.7e-115	IPR022675	Glucose-6-phosphate dehydrogenase, C-terminal	GO:0004345|GO:0006006|GO:0050661|GO:0055114	KEGG: 00030+1.1.1.49|KEGG: 00480+1.1.1.49|MetaCyc: PWY-7268
FOV4_008410	495	PF00479	Glucose-6-phosphate dehydrogenase, NAD binding domain	10	187	2.1e-60	IPR022674	Glucose-6-phosphate dehydrogenase, NAD-binding	GO:0004345|GO:0006006|GO:0050661|GO:0055114	KEGG: 00030+1.1.1.49|KEGG: 00480+1.1.1.49|MetaCyc: PWY-7268
FOV4_123300	1132	PF13637	Ankyrin repeats (many copies)	858	907	1.3e-06
FOV4_123300	1132	PF05729	NACHT domain	304	477	2.2e-06
FOV4_123300	1132	PF01048	Phosphorylase superfamily	62	257	6.2e-08	IPR000845	Nucleoside phosphorylase domain	GO:0003824|GO:0009116
FOV4_121310	332	PF07859	alpha/beta hydrolase fold	74	304	2.3e-37	IPR013094	Alpha/beta hydrolase fold-3	GO:0008152|GO:0016787
FOV4_097670	291	PF00071	Ras family	106	269	1.6e-31	IPR001806	Small GTPase superfamily	GO:0003924|GO:0005525
FOV4_034330	576	PF00743	Flavin-binding monooxygenase-like	21	367	2.4e-19	IPR020946	Flavin monooxygenase-like	GO:0004499|GO:0050660|GO:0050661|GO:0055114
FOV4_038770	631	PF12631	MnmE helical domain	255	631	1.8e-32	IPR025867	MnmE, helical domain		Reactome: R-HSA-6787450
FOV4_038770	631	PF01926	50S ribosome-binding GTPase	354	484	3.9e-19	IPR006073	GTP binding domain	GO:0005525
FOV4_038770	631	PF10396	GTP-binding protein TrmE N-terminus	127	252	3.6e-37	IPR018948	GTP-binding protein TrmE, N-terminal		Reactome: R-HSA-6787450
FOV4_059100	1050	PF10403	Rad4 beta-hairpin domain 1	603	660	6.9e-19	IPR018326	Rad4 beta-hairpin domain 1	GO:0003677	Reactome: R-HSA-3108214|Reactome: R-HSA-5696394|Reactome: R-HSA-5696395
FOV4_059100	1050	PF03835	Rad4 transglutaminase-like domain	431	591	4.8e-28	IPR018325	Rad4/PNGase transglutaminase-like fold		Reactome: R-HSA-3108214|Reactome: R-HSA-5696394|Reactome: R-HSA-5696395
FOV4_059100	1050	PF10405	Rad4 beta-hairpin domain 3	733	804	7.2e-27	IPR018328	Rad4 beta-hairpin domain 3	GO:0003677	Reactome: R-HSA-3108214|Reactome: R-HSA-5696394|Reactome: R-HSA-5696395
FOV4_059100	1050	PF10404	Rad4 beta-hairpin domain 2	664	726	1.2e-14	IPR018327	Rad4 beta-hairpin domain 2	GO:0003677	Reactome: R-HSA-3108214|Reactome: R-HSA-5696394|Reactome: R-HSA-5696395
FOV4_161060	471	PF13002	Arrestin_N terminal like	133	301	7.4e-36	IPR024391	LDB19, N-terminal
FOV4_035170	139	PF04828	Glutathione-dependent formaldehyde-activating enzyme	25	123	1.2e-15	IPR006913	Glutathione-dependent formaldehyde-activating enzyme/centromere protein V	GO:0008152|GO:0016846	KEGG: 00680+4.4.1.22|MetaCyc: PWY-1801
FOV4_101600	978	PF00454	Phosphatidylinositol 3- and 4-kinase	706	918	2.2e-33	IPR000403	Phosphatidylinositol 3-/4-kinase, catalytic domain	GO:0016301
FOV4_101600	978	PF11522	Yeast phosphatidylinositol-4-OH kinase Pik1	107	155	8.9e-21	IPR021601	Phosphatidylinositol 4-kinase, Pik1, fungi	GO:0016773	KEGG: 00562+2.7.1.67|KEGG: 04070+2.7.1.67|MetaCyc: PWY-6351|MetaCyc: PWY-6352
FOV4_153120	384	PF00085	Thioredoxin	19	116	1.4e-11	IPR013766	Thioredoxin domain	GO:0045454
FOV4_153120	384	PF13848	Thioredoxin-like domain	148	316	1.4e-17
FOV4_019070	126	PF12223	Protein of unknown function (DUF3602)	14	90	9.5e-23	IPR022024	Protein of unknown function DUF3602
FOV4_195390	258	PF11702	Protein of unknown function (DUF3295)	10	258	3.6e-108	IPR021711	Protein of unknown function DUF3295
FOV4_161530	684	PF00703	Glycosyl hydrolases family 2	313	367	1.6e-09	IPR006102	Glycoside hydrolase, family 2, immunoglobulin-like beta-sandwich	GO:0004553|GO:0005975
FOV4_161530	684	PF02836	Glycosyl hydrolases family 2, TIM barrel domain	407	536	3.3e-06	IPR006103	Glycoside hydrolase family 2, catalytic domain	GO:0004553|GO:0005975	KEGG: 00052+3.2.1.23|KEGG: 00511+3.2.1.23|KEGG: 00531+3.2.1.23|KEGG: 00600+3.2.1.23|KEGG: 00604+3.2.1.23|MetaCyc: PWY-6807|Reactome: R-HSA-6798695
FOV4_161530	684	PF02837	Glycosyl hydrolases family 2, sugar binding domain	16	204	3.3e-13	IPR006104	Glycosyl hydrolases family 2, sugar binding domain	GO:0004553|GO:0005975	KEGG: 00052+3.2.1.23|KEGG: 00511+3.2.1.23|KEGG: 00531+3.2.1.23|KEGG: 00600+3.2.1.23|KEGG: 00604+3.2.1.23|MetaCyc: PWY-6807
FOV4_128260	1001	PF10337	Putative ER transporter, 6TM, N-terminal	29	432	7.4e-89	IPR018823	Putative ER transporter, 6TM, N-terminal
FOV4_128260	1001	PF13515	Fusaric acid resistance protein-like	634	776	2.7e-12
FOV4_128260	1001	PF10334	Aromatic acid exporter family member 2	780	989	5.4e-31	IPR018820	Brefeldin A sensitivity protein-related, domain of unknown function DUF2421
FOV4_122870	877	PF00704	Glycosyl hydrolases family 18	1	105	4.1e-10	IPR001223	Glycoside hydrolase family 18, catalytic domain	GO:0005975
FOV4_086990	573	PF00501	AMP-binding enzyme	47	465	4.6e-76	IPR000873	AMP-dependent synthetase/ligase	GO:0003824|GO:0008152
FOV4_086990	573	PF13193	AMP-binding enzyme C-terminal domain	474	555	3.9e-13	IPR025110	AMP-binding enzyme, C-terminal domain
FOV4_011210	452	PF12928	tRNA-splicing endonuclease subunit sen54 N-term	79	170	6.1e-22	IPR024336	tRNA-splicing endonuclease, subunit Sen54, N-terminal		Reactome: R-HSA-6784531
FOV4_085540	548	PF00581	Rhodanese-like domain	462	537	1.5e-10	IPR001763	Rhodanese-like domain
FOV4_085540	548	PF02852	Pyridine nucleotide-disulphide oxidoreductase, dimerisation domain	330	428	8.6e-09	IPR004099	Pyridine nucleotide-disulphide oxidoreductase, dimerisation domain	GO:0045454|GO:0055114
FOV4_085540	548	PF07992	Pyridine nucleotide-disulphide oxidoreductase	4	287	9.4e-51	IPR023753	FAD/NAD(P)-binding domain	GO:0016491|GO:0055114
FOV4_121060	482	PF00106	short chain dehydrogenase	6	196	7.3e-48	IPR002347	Short-chain dehydrogenase/reductase SDR
FOV4_121060	482	PF13460	NAD(P)H-binding	229	466	4.7e-07	IPR016040	NAD(P)-binding domain
FOV4_106520	1486	PF07989	Centrosomin N-terminal motif 1	456	527	6.8e-22	IPR012943	Centrosomin, N-terminal motif 1	GO:0005815
FOV4_106520	1486	PF12808	Micro-tubular organiser Mto1 C-term Mto2-binding region	1435	1481	5.8e-10	IPR024545	Mto2p-binding domain
FOV4_185740	760	PF07690	Major Facilitator Superfamily	327	606	1.3e-09	IPR011701	Major facilitator superfamily	GO:0016021|GO:0055085
FOV4_185740	760	PF01633	Choline/ethanolamine kinase	25	226	2e-38
FOV4_142280	336	PF03446	NAD binding domain of 6-phosphogluconate dehydrogenase	15	189	1e-38	IPR006115	6-phosphogluconate dehydrogenase, NADP-binding	GO:0004616|GO:0055114
FOV4_142280	336	PF14833	NAD-binding of NADP-dependent 3-hydroxyisobutyrate dehydrogenase	192	319	1e-19	IPR029154	3-hydroxyisobutyrate dehydrogenase, NAD-binding domain	GO:0051287
FOV4_106600	193	PF00583	Acetyltransferase (GNAT) family	50	160	1e-10	IPR000182	GNAT domain	GO:0008080
FOV4_008610	463	PF01569	PAP2 superfamily	121	240	9.4e-14	IPR000326	Phosphatidic acid phosphatase type 2/haloperoxidase
FOV4_162310	1156	PF00176	SNF2 family N-terminal domain	443	836	5.9e-70	IPR000330	SNF2-related, N-terminal domain	GO:0005524
FOV4_162310	1156	PF08797	HIRAN domain	182	298	7.7e-26	IPR014905	HIRAN domain	GO:0003676|GO:0008270|GO:0016818	Reactome: R-HSA-8866654
FOV4_162310	1156	PF00097	Zinc finger, C3HC4 type (RING finger)	902	946	6.4e-05	IPR018957	Zinc finger, C3HC4 RING-type	GO:0046872
FOV4_162310	1156	PF00271	Helicase conserved C-terminal domain	996	1102	1.2e-14	IPR001650	Helicase, C-terminal
FOV4_179330	584	PF08022	FAD-binding domain	312	397	3.1e-09	IPR013112	FAD-binding 8	GO:0016491|GO:0055114
FOV4_146060	168	PF01284	Membrane-associating domain	7	136	5.4e-15	IPR008253	Marvel domain	GO:0016020
FOV4_047150	727	PF06985	Heterokaryon incompatibility protein (HET)	64	219	1.6e-28	IPR010730	Heterokaryon incompatibility
FOV4_041300	533	PF01593	Flavin containing amine oxidoreductase	31	308	1.9e-06	IPR002937	Amine oxidase	GO:0016491|GO:0055114
FOV4_136600	107	PF12585	Protein of unknown function (DUF3759)	19	106	1.2e-34	IPR022234	Protein of unknown function DUF3759
FOV4_009520	2573	PF12770	CHAT domain	2071	2397	1.5e-32	IPR024983	CHAT domain
FOV4_106280	443	PF05222	Alanine dehydrogenase/PNT, N-terminal domain	64	200	2.1e-20	IPR007886	Alanine dehydrogenase/pyridine nucleotide transhydrogenase, N-terminal
FOV4_030220	401	PF04090	RNA polymerase I specific initiation factor	94	212	0.00028	IPR007224	Transcription initiation factor Rrn11
FOV4_107390	504	PF00083	Sugar (and other) transporter	14	465	1.8e-96	IPR005828	Major facilitator, sugar transporter-like	GO:0016021|GO:0022857|GO:0055085
FOV4_091500	315	PF00106	short chain dehydrogenase	63	246	3.2e-37	IPR002347	Short-chain dehydrogenase/reductase SDR
FOV4_168880	997	PF12796	Ankyrin repeats (3 copies)	732	821	4e-15	IPR020683	Ankyrin repeat-containing domain
FOV4_168880	997	PF05729	NACHT domain	279	415	4.6e-11
FOV4_168880	997	PF14479	Prion-inhibition and propagation	5	165	1.4e-19	IPR029498	Prion-inhibition and propagation, HeLo domain
FOV4_035370	613	PF05368	NmrA-like family	51	276	2.2e-16	IPR008030	NmrA-like domain		Reactome: R-HSA-70635
FOV4_035370	613	PF10237	Probable N6-adenine methyltransferase	433	602	5.6e-45	IPR019369	Protein-lysine N-methyltransferase Efm5	GO:0008168
FOV4_037210	202	PF02996	Prefoldin subunit	55	177	2.2e-34	IPR004127	Prefoldin alpha-like
FOV4_052990	459	PF00206	Lyase	12	303	6.9e-75	IPR022761	Fumarate lyase, N-terminal
FOV4_052990	459	PF14698	Argininosuccinate lyase C-terminal	366	433	8.1e-23	IPR029419	Argininosuccinate lyase, C-terminal		KEGG: 00220+4.3.2.1|KEGG: 00250+4.3.2.1|MetaCyc: PWY-4983|MetaCyc: PWY-4984|MetaCyc: PWY-5|MetaCyc: PWY-5154|MetaCyc: PWY-7400|Reactome: R-HSA-70635
FOV4_007290	324	PF01634	ATP phosphoribosyltransferase	58	247	6.4e-56	IPR013820	ATP phosphoribosyltransferase, catalytic domain	GO:0000105|GO:0003879|GO:0005737	KEGG: 00340+2.4.2.17
FOV4_007290	324	PF08029	HisG, C-terminal domain	251	323	8.3e-28	IPR013115	Histidine biosynthesis HisG, C-terminal	GO:0000105|GO:0000287|GO:0003879|GO:0005737	KEGG: 00340+2.4.2.17
FOV4_090510	641	PF00018	SH3 domain	219	263	2.9e-15	IPR001452	SH3 domain	GO:0005515
FOV4_090510	641	PF00790	VHS domain	9	138	8.8e-37	IPR002014	VHS domain	GO:0006886
FOV4_090510	641	PF03127	GAT domain	293	364	2.9e-10	IPR004152	GAT domain	GO:0005622|GO:0006886
FOV4_142890	1144	PF00172	Fungal Zn(2)-Cys(6) binuclear cluster domain	571	603	3.7e-09	IPR001138	Zn(2)-C6 fungal-type DNA-binding domain	GO:0000981|GO:0005634|GO:0006355|GO:0008270
FOV4_142890	1144	PF07690	Major Facilitator Superfamily	60	461	1e-29	IPR011701	Major facilitator superfamily	GO:0016021|GO:0055085
FOV4_142890	1144	PF11905	Domain of unknown function (DUF3425)	1019	1129	1.1e-11	IPR021833	Protein of unknown function DUF3425
FOV4_026480	644	PF02668	Taurine catabolism dioxygenase TauD, TfdA family	389	642	4.3e-22	IPR003819	TauD/TfdA-like domain	GO:0016491|GO:0055114	Reactome: R-HSA-71262
FOV4_026480	644	PF05141	Pyoverdine/dityrosine biosynthesis protein	71	340	9.1e-93	IPR007817	Pyoverdine biosynthesis
FOV4_063840	1028	PF00703	Glycosyl hydrolases family 2	207	310	2e-17	IPR006102	Glycoside hydrolase, family 2, immunoglobulin-like beta-sandwich	GO:0004553|GO:0005975
FOV4_063840	1028	PF02837	Glycosyl hydrolases family 2, sugar binding domain	36	203	6.2e-45	IPR006104	Glycosyl hydrolases family 2, sugar binding domain	GO:0004553|GO:0005975	KEGG: 00052+3.2.1.23|KEGG: 00511+3.2.1.23|KEGG: 00531+3.2.1.23|KEGG: 00600+3.2.1.23|KEGG: 00604+3.2.1.23|MetaCyc: PWY-6807
FOV4_063840	1028	PF02929	Beta galactosidase small chain	751	1026	5.3e-63	IPR004199	Beta galactosidase small chain/ domain 5	GO:0004565|GO:0005975|GO:0009341	KEGG: 00052+3.2.1.23|KEGG: 00511+3.2.1.23|KEGG: 00531+3.2.1.23|KEGG: 00600+3.2.1.23|KEGG: 00604+3.2.1.23|MetaCyc: PWY-6807
FOV4_063840	1028	PF16353	Domain of unknown function(DUF4981)	627	718	4.8e-19	IPR032312	Beta-galactosidase, domain 4		KEGG: 00052+3.2.1.23|KEGG: 00511+3.2.1.23|KEGG: 00531+3.2.1.23|KEGG: 00600+3.2.1.23|KEGG: 00604+3.2.1.23|MetaCyc: PWY-6807
FOV4_063840	1028	PF02836	Glycosyl hydrolases family 2, TIM barrel domain	312	619	1.5e-102	IPR006103	Glycoside hydrolase family 2, catalytic domain	GO:0004553|GO:0005975	KEGG: 00052+3.2.1.23|KEGG: 00511+3.2.1.23|KEGG: 00531+3.2.1.23|KEGG: 00600+3.2.1.23|KEGG: 00604+3.2.1.23|MetaCyc: PWY-6807|Reactome: R-HSA-6798695
FOV4_162220	827	PF12738	twin BRCT domain	432	497	2.8e-11	IPR001357	BRCT domain
FOV4_162220	827	PF12738	twin BRCT domain	23	87	5.5e-07	IPR001357	BRCT domain
FOV4_162220	827	PF12738	twin BRCT domain	136	197	4.8e-19	IPR001357	BRCT domain
FOV4_055380	1968	PF00271	Helicase conserved C-terminal domain	577	664	7.7e-05	IPR001650	Helicase, C-terminal
FOV4_055380	1968	PF00271	Helicase conserved C-terminal domain	1413	1500	1.5e-06	IPR001650	Helicase, C-terminal
FOV4_055380	1968	PF00270	DEAD/DEAH box helicase	1137	1299	1.5e-20	IPR011545	DEAD/DEAH box helicase domain	GO:0003676|GO:0005524
FOV4_055380	1968	PF00270	DEAD/DEAH box helicase	277	463	4.5e-27	IPR011545	DEAD/DEAH box helicase domain	GO:0003676|GO:0005524
FOV4_055380	1968	PF02889	Sec63 Brl domain	1627	1943	9.1e-54	IPR004179	Sec63 domain
FOV4_055380	1968	PF02889	Sec63 Brl domain	788	1091	2.7e-79	IPR004179	Sec63 domain
FOV4_115150	374	PF02569	Pantoate-beta-alanine ligase	39	366	1.4e-91	IPR003721	Pantoate-beta-alanine ligase	GO:0004592|GO:0015940	KEGG: 00410+6.3.2.1|KEGG: 00770+6.3.2.1
FOV4_031640	321	PF14833	NAD-binding of NADP-dependent 3-hydroxyisobutyrate dehydrogenase	179	299	2.9e-08	IPR029154	3-hydroxyisobutyrate dehydrogenase, NAD-binding domain	GO:0051287
FOV4_031640	321	PF03446	NAD binding domain of 6-phosphogluconate dehydrogenase	5	165	1.1e-27	IPR006115	6-phosphogluconate dehydrogenase, NADP-binding	GO:0004616|GO:0055114
FOV4_137030	263	PF13561	Enoyl-(Acyl carrier protein) reductase	33	259	4.7e-45
FOV4_098870	447	PF16575	mRNA cleavage and polyadenylation factor CLP1 P-loop	129	336	1.6e-36	IPR032319	Polyribonucleotide 5'-hydroxyl-kinase Clp1, P-loop domain
FOV4_098870	447	PF06807	Pre-mRNA cleavage complex II protein Clp1	343	441	8.5e-23	IPR010655	Pre-mRNA cleavage complex subunit Clp1	GO:0031124	Reactome: R-HSA-109688|Reactome: R-HSA-6784531|Reactome: R-HSA-72163|Reactome: R-HSA-72187|Reactome: R-HSA-77595
FOV4_098870	447	PF16573	N-terminal beta-sandwich domain of polyadenylation factor	22	115	3.2e-24	IPR032324	Clp1, N-terminal beta-sandwich domain		Reactome: R-HSA-109688|Reactome: R-HSA-6784531|Reactome: R-HSA-72163|Reactome: R-HSA-72187|Reactome: R-HSA-77595
FOV4_056940	260	PF13881	Ubiquitin-2 like Rad60 SUMO-like	154	240	1.2e-12
FOV4_035220	1219	PF06957	Coatomer (COPI) alpha subunit C-terminus	828	1218	6.6e-98	IPR010714	Coatomer, alpha subunit, C-terminal	GO:0005198|GO:0005515|GO:0006886|GO:0016192|GO:0030126	Reactome: R-HSA-6807878|Reactome: R-HSA-6811434
FOV4_035220	1219	PF00400	WD domain, G-beta repeat	133	169	0.00028	IPR001680	WD40 repeat	GO:0005515
FOV4_035220	1219	PF00400	WD domain, G-beta repeat	252	287	3.3e-05	IPR001680	WD40 repeat	GO:0005515
FOV4_035220	1219	PF00400	WD domain, G-beta repeat	51	85	9.4e-05	IPR001680	WD40 repeat	GO:0005515
FOV4_035220	1219	PF00400	WD domain, G-beta repeat	210	242	0.00043	IPR001680	WD40 repeat	GO:0005515
FOV4_035220	1219	PF00400	WD domain, G-beta repeat	90	127	2.3e-07	IPR001680	WD40 repeat	GO:0005515
FOV4_035220	1219	PF04053	Coatomer WD associated region	350	778	1.8e-146	IPR006692	Coatomer, WD associated region	GO:0005198|GO:0006886|GO:0016192|GO:0030117	Reactome: R-HSA-6807878|Reactome: R-HSA-6811434
FOV4_057590	864	PF01189	16S rRNA methyltransferase RsmB/F	250	480	1e-24	IPR001678	SAM-dependent methyltransferase RsmB/NOP2-type	GO:0008168	KEGG: 00564+2.1.1.17|MetaCyc: PWY-6825
FOV4_073890	278	PF02777	Iron/manganese superoxide dismutases, C-terminal domain	122	267	1.5e-12	IPR019832	Manganese/iron superoxide dismutase, C-terminal	GO:0004784|GO:0006801|GO:0046872|GO:0055114	MetaCyc: PWY-6854|Reactome: R-HSA-2151201|Reactome: R-HSA-3299685|Reactome: R-HSA-8862803
FOV4_101670	395	PF04303	PrpF protein	33	395	3e-84	IPR007400	PrpF protein
FOV4_105260	105	PF00034	Cytochrome c	7	103	3.5e-11	IPR009056	Cytochrome c-like domain	GO:0009055|GO:0020037	Reactome: R-HSA-611105
FOV4_030750	1066	PF00258	Flavodoxin	503	637	2.5e-25	IPR008254	Flavodoxin/nitric oxide synthase	GO:0010181
FOV4_030750	1066	PF00175	Oxidoreductase NAD-binding domain	916	1026	9.7e-12	IPR001433	Oxidoreductase FAD/NAD(P)-binding	GO:0016491|GO:0055114
FOV4_030750	1066	PF00667	FAD binding domain	682	881	6e-27	IPR003097	FAD-binding, type 1	GO:0016491|GO:0055114
FOV4_030750	1066	PF00067	Cytochrome P450	8	451	2.1e-79	IPR001128	Cytochrome P450	GO:0005506|GO:0016705|GO:0020037|GO:0055114
FOV4_056730	1864	PF12765	HEAT repeat associated with sister chromatid cohesion	965	1006	3.5e-08	IPR026003	HEAT repeat associated with sister chromatid cohesion protein
FOV4_056730	1864	PF12830	Sister chromatid cohesion C-terminus	1441	1627	6.2e-49	IPR024986	Sister chromatid cohesion C-terminal domain		Reactome: R-HSA-2470946
FOV4_060140	944	PF11951	Fungal specific transcription factor domain	346	485	9.4e-14	IPR021858	Fungal transcription factor
FOV4_060140	944	PF00172	Fungal Zn(2)-Cys(6) binuclear cluster domain	84	115	1.4e-06	IPR001138	Zn(2)-C6 fungal-type DNA-binding domain	GO:0000981|GO:0005634|GO:0006355|GO:0008270
FOV4_196130	776	PF00141	Peroxidase	95	427	1.1e-48	IPR002016	Haem peroxidase, plant/fungal/bacterial	GO:0004601|GO:0006979|GO:0020037|GO:0055114
FOV4_196130	776	PF00141	Peroxidase	435	742	2.6e-34	IPR002016	Haem peroxidase, plant/fungal/bacterial	GO:0004601|GO:0006979|GO:0020037|GO:0055114
FOV4_199750	776	PF00141	Peroxidase	95	427	1.1e-48	IPR002016	Haem peroxidase, plant/fungal/bacterial	GO:0004601|GO:0006979|GO:0020037|GO:0055114
FOV4_199750	776	PF00141	Peroxidase	435	742	2.6e-34	IPR002016	Haem peroxidase, plant/fungal/bacterial	GO:0004601|GO:0006979|GO:0020037|GO:0055114
FOV4_004350	635	PF10680	RNA polymerase I specific transcription initiation factor	53	114	6e-18	IPR019622	Rrn9 domain
FOV4_054380	418	PF00762	Ferrochelatase	52	381	1e-99	IPR001015	Ferrochelatase	GO:0004325|GO:0006783	KEGG: 00860+4.99.1.1|Reactome: R-HSA-189451
FOV4_166510	528	PF07690	Major Facilitator Superfamily	63	446	3.7e-27	IPR011701	Major facilitator superfamily	GO:0016021|GO:0055085
FOV4_044020	664	PF04082	Fungal specific transcription factor domain	152	348	7.4e-08	IPR007219	Transcription factor domain, fungi	GO:0003677|GO:0005634|GO:0006351|GO:0008270
FOV4_151840	625	PF06985	Heterokaryon incompatibility protein (HET)	207	360	2.5e-22	IPR010730	Heterokaryon incompatibility
FOV4_005780	531	PF00571	CBS domain	125	171	0.00045	IPR000644	CBS domain
FOV4_005780	531	PF00571	CBS domain	181	233	4.4e-06	IPR000644	CBS domain
FOV4_005780	531	PF00478	IMP dehydrogenase / GMP reductase domain	37	521	1.2e-127	IPR001093	IMP dehydrogenase/GMP reductase	GO:0003824|GO:0055114
FOV4_185980	879	PF01476	LysM domain	307	332	0.074	IPR018392	LysM domain
FOV4_185980	879	PF01476	LysM domain	370	416	0.00036	IPR018392	LysM domain
FOV4_185980	879	PF00187	Chitin recognition protein	452	478	1.9e-07	IPR001002	Chitin-binding, type 1	GO:0008061
FOV4_185980	879	PF00704	Glycosyl hydrolases family 18	517	871	2.2e-46	IPR001223	Glycoside hydrolase family 18, catalytic domain	GO:0005975
FOV4_186760	1036	PF00135	Carboxylesterase family	908	1019	9.1e-14	IPR002018	Carboxylesterase, type B
FOV4_186760	1036	PF00135	Carboxylesterase family	579	898	6.8e-75	IPR002018	Carboxylesterase, type B
FOV4_186760	1036	PF00135	Carboxylesterase family	24	519	6.7e-83	IPR002018	Carboxylesterase, type B
FOV4_163430	86	PF05699	hAT family C-terminal dimerisation region	1	38	7.1e-05	IPR008906	HAT, C-terminal dimerisation domain	GO:0046983
FOV4_202840	86	PF05699	hAT family C-terminal dimerisation region	1	38	7.1e-05	IPR008906	HAT, C-terminal dimerisation domain	GO:0046983
FOV4_170800	486	PF08202	Mis12-Mtw1 protein family	188	479	5.1e-55	IPR013218	Kinetochore-associated protein Dsn1/Mis13	GO:0000444|GO:0007059|GO:0051301	Reactome: R-HSA-2467813|Reactome: R-HSA-2500257|Reactome: R-HSA-5663220|Reactome: R-HSA-6798695|Reactome: R-HSA-68877
FOV4_173340	652	PF00271	Helicase conserved C-terminal domain	279	374	1.4e-11	IPR001650	Helicase, C-terminal
FOV4_173340	652	PF00270	DEAD/DEAH box helicase	92	242	3.1e-08	IPR011545	DEAD/DEAH box helicase domain	GO:0003676|GO:0005524
FOV4_071040	95	PF04568	Mitochondrial ATPase inhibitor, IATP	1	89	4.4e-30	IPR007648	Mitochondrial ATPase inhibitor	GO:0005739|GO:0032780|GO:0042030
FOV4_036060	524	PF13920	Zinc finger, C3HC4 type (RING finger)	427	472	1.2e-07
FOV4_036060	524	PF03105	SPX domain	31	396	1.2e-64	IPR004331	SPX domain
FOV4_180370	795	PF00172	Fungal Zn(2)-Cys(6) binuclear cluster domain	60	95	6.9e-07	IPR001138	Zn(2)-C6 fungal-type DNA-binding domain	GO:0000981|GO:0005634|GO:0006355|GO:0008270
FOV4_180370	795	PF04082	Fungal specific transcription factor domain	311	473	2e-18	IPR007219	Transcription factor domain, fungi	GO:0003677|GO:0005634|GO:0006351|GO:0008270
FOV4_078580	1047	PF03439	Early transcription elongation factor of RNA pol II, NGN section	215	304	8.2e-23	IPR005100	Transcription elongation factor Spt5, NGN domain		Reactome: R-HSA-112382|Reactome: R-HSA-112387|Reactome: R-HSA-113418|Reactome: R-HSA-167152|Reactome: R-HSA-167158|Reactome: R-HSA-167160|Reactome: R-HSA-167200|Reactome: R-HSA-167238|Reactome: R-HSA-167242|Reactome: R-HSA-167243|Reactome: R-HSA-167246|Reactome: R-HSA-167287|Reactome: R-HSA-167290|Reactome: R-HSA-674695|Reactome: R-HSA-6796648|Reactome: R-HSA-6807505|Reactome: R-HSA-72086|Reactom…
FOV4_078580	1047	PF12815	Spt5 C-terminal nonapeptide repeat binding Spt4	855	939	3.7e-18
FOV4_078580	1047	PF11942	Spt5 transcription elongation factor, acidic N-terminal	115	209	4.8e-21	IPR022581	Spt5 transcription elongation factor, N-terminal		Reactome: R-HSA-112382|Reactome: R-HSA-112387|Reactome: R-HSA-113418|Reactome: R-HSA-167152|Reactome: R-HSA-167158|Reactome: R-HSA-167160|Reactome: R-HSA-167200|Reactome: R-HSA-167238|Reactome: R-HSA-167242|Reactome: R-HSA-167243|Reactome: R-HSA-167246|Reactome: R-HSA-167287|Reactome: R-HSA-167290|Reactome: R-HSA-674695|Reactome: R-HSA-6796648|Reactome: R-HSA-6807505|Reactome: R-HSA-72086|Reactom…
FOV4_029990	280	PF00249	Myb-like DNA-binding domain	11	56	1.2e-12	IPR001005	SANT/Myb domain
FOV4_029990	280	PF00249	Myb-like DNA-binding domain	66	105	6.5e-10	IPR001005	SANT/Myb domain
FOV4_016580	236	PF13417	Glutathione S-transferase, N-terminal domain	11	83	2.6e-16	IPR004045	Glutathione S-transferase, N-terminal	GO:0005515
FOV4_187050	576	PF02776	Thiamine pyrophosphate enzyme, N-terminal TPP binding domain	7	178	2.8e-32	IPR012001	Thiamine pyrophosphate enzyme, N-terminal TPP-binding domain	GO:0030976
FOV4_187050	576	PF00205	Thiamine pyrophosphate enzyme, central domain	201	299	3.9e-15	IPR012000	Thiamine pyrophosphate enzyme, central domain	GO:0000287|GO:0030976
FOV4_187050	576	PF02775	Thiamine pyrophosphate enzyme, C-terminal TPP binding domain	394	491	9.3e-17	IPR011766	Thiamine pyrophosphate enzyme, C-terminal TPP-binding	GO:0003824|GO:0030976
FOV4_017250	185	PF03992	Antibiotic biosynthesis monooxygenase	14	80	1.2e-05	IPR007138	Antibiotic biosynthesis monooxygenase domain
FOV4_083760	2369	PF08659	KR domain	1988	2164	3.1e-58	IPR013968	Polyketide synthase, ketoreductase domain		Reactome: R-HSA-163765|Reactome: R-HSA-199220|Reactome: R-HSA-2426168|Reactome: R-HSA-75105
FOV4_083760	2369	PF00698	Acyl transferase domain	596	921	1.6e-55	IPR014043	Acyl transferase
FOV4_083760	2369	PF14765	Polyketide synthase dehydratase	986	1287	9e-69	IPR020807	Polyketide synthase, dehydratase domain		Reactome: R-HSA-163765|Reactome: R-HSA-199220|Reactome: R-HSA-2426168|Reactome: R-HSA-75105
FOV4_083760	2369	PF02801	Beta-ketoacyl synthase, C-terminal domain	312	431	6.7e-30	IPR014031	Beta-ketoacyl synthase, C-terminal
FOV4_083760	2369	PF16197	Ketoacyl-synthetase C-terminal extension	435	565	1.4e-18	IPR032821	Ketoacyl-synthetase, C-terminal extension		Reactome: R-HSA-163765|Reactome: R-HSA-199220|Reactome: R-HSA-2426168|Reactome: R-HSA-75105
FOV4_083760	2369	PF00109	Beta-ketoacyl synthase, N-terminal domain	48	303	8.9e-67	IPR014030	Beta-ketoacyl synthase, N-terminal
FOV4_030350	445	PF01053	Cys/Met metabolism PLP-dependent enzyme	46	416	6.5e-137	IPR000277	Cys/Met metabolism, pyridoxal phosphate-dependent enzyme	GO:0030170	Reactome: R-HSA-1614558|Reactome: R-HSA-1614603|Reactome: R-HSA-2408508
FOV4_042140	795	PF13243	Squalene-hopene cyclase C-terminal domain	413	743	1.2e-43	IPR032696	Squalene cyclase, C-terminal		Reactome: R-HSA-191273|Reactome: R-HSA-2426168
FOV4_042140	795	PF13249	Squalene-hopene cyclase N-terminal domain	108	400	8.6e-36	IPR032697	Squalene cyclase, N-terminal		Reactome: R-HSA-191273|Reactome: R-HSA-2426168
FOV4_050020	1144	PF00069	Protein kinase domain	239	500	1.1e-69	IPR000719	Protein kinase domain	GO:0004672|GO:0005524|GO:0006468
FOV4_050020	1144	PF12330	Haspin like kinase domain	252	395	1.5e-06
FOV4_050020	1144	PF02149	Kinase associated domain 1	1102	1144	8.5e-19	IPR001772	Kinase associated domain 1 (KA1)		KEGG: 04150+2.7.11.1|KEGG: 04151+2.7.11.1
FOV4_018760	279	PF08241	Methyltransferase domain	92	192	3.3e-12	IPR013216	Methyltransferase type 11	GO:0008152|GO:0008168
FOV4_113830	670	PF00270	DEAD/DEAH box helicase	170	340	5.2e-48	IPR011545	DEAD/DEAH box helicase domain	GO:0003676|GO:0005524
FOV4_113830	670	PF00271	Helicase conserved C-terminal domain	383	457	2.5e-14	IPR001650	Helicase, C-terminal
FOV4_113830	670	PF00271	Helicase conserved C-terminal domain	575	605	7.9e-08	IPR001650	Helicase, C-terminal
FOV4_096680	766	PF00202	Aminotransferase class-III	307	651	8.4e-34	IPR005814	Aminotransferase class-III	GO:0008483|GO:0030170
FOV4_096680	766	PF13500	AAA domain	17	200	1.4e-32
FOV4_027480	549	PF00067	Cytochrome P450	68	516	1.1e-54	IPR001128	Cytochrome P450	GO:0005506|GO:0016705|GO:0020037|GO:0055114
FOV4_004930	517	PF14441	OTT_1508-like deaminase	340	414	4.3e-18	IPR027796	OTT_1508-like deaminase
FOV4_083210	867	PF05730	CFEM domain	648	711	7.3e-06	IPR008427	Extracellular membrane protein, CFEM domain
FOV4_133120	555	PF01565	FAD binding domain	138	273	2.8e-34	IPR006094	FAD linked oxidase, N-terminal	GO:0016491|GO:0050660|GO:0055114
FOV4_133120	555	PF02913	FAD linked oxidases, C-terminal domain	310	551	5.8e-58	IPR004113	FAD-linked oxidase, C-terminal	GO:0003824|GO:0050660
FOV4_146400	439	PF16983	Molybdate transporter of MFS superfamily	230	348	5e-32	IPR031563	Molybdate transporter 1/2	GO:0015098|GO:0015689
FOV4_146400	439	PF16983	Molybdate transporter of MFS superfamily	26	140	6.8e-34	IPR031563	Molybdate transporter 1/2	GO:0015098|GO:0015689
FOV4_107850	772	PF04082	Fungal specific transcription factor domain	260	457	5.2e-20	IPR007219	Transcription factor domain, fungi	GO:0003677|GO:0005634|GO:0006351|GO:0008270
FOV4_107850	772	PF00172	Fungal Zn(2)-Cys(6) binuclear cluster domain	35	69	1.3e-05	IPR001138	Zn(2)-C6 fungal-type DNA-binding domain	GO:0000981|GO:0005634|GO:0006355|GO:0008270
FOV4_095370	420	PF04082	Fungal specific transcription factor domain	30	264	1.5e-12	IPR007219	Transcription factor domain, fungi	GO:0003677|GO:0005634|GO:0006351|GO:0008270
FOV4_202520	338	PF08240	Alcohol dehydrogenase GroES-like domain	38	100	2.1e-07	IPR013154	Alcohol dehydrogenase, N-terminal	GO:0055114
FOV4_202520	338	PF13602	Zinc-binding dehydrogenase	198	337	3.1e-27
FOV4_178850	338	PF08240	Alcohol dehydrogenase GroES-like domain	38	100	2.1e-07	IPR013154	Alcohol dehydrogenase, N-terminal	GO:0055114
FOV4_178850	338	PF13602	Zinc-binding dehydrogenase	198	337	3.1e-27
FOV4_056800	260	PF10356	Protein of unknown function (DUF2034)	120	203	2.7e-09	IPR018828	Protein of unknown function DUF2034
FOV4_056800	260	PF10356	Protein of unknown function (DUF2034)	73	119	1.1e-12	IPR018828	Protein of unknown function DUF2034
FOV4_157430	417	PF08442	ATP-grasp domain	26	231	4e-55	IPR013650	ATP-grasp fold, succinyl-CoA synthetase-type		KEGG: 00020+6.2.1.5|KEGG: 00640+6.2.1.5|KEGG: 00660+6.2.1.5|KEGG: 00720+6.2.1.5|MetaCyc: PWY-5392|MetaCyc: PWY-5537|MetaCyc: PWY-5538|MetaCyc: PWY-5690|MetaCyc: PWY-5913|MetaCyc: PWY-6728|MetaCyc: PWY-6969|MetaCyc: PWY-7384|Reactome: R-HSA-71403
FOV4_157430	417	PF00549	CoA-ligase	291	397	2.8e-18	IPR005811	ATP-citrate lyase/succinyl-CoA ligase	GO:0003824|GO:0008152	KEGG: 00020+6.2.1.5|KEGG: 00640+6.2.1.5|KEGG: 00660+6.2.1.5|KEGG: 00720+6.2.1.5|MetaCyc: PWY-5392|MetaCyc: PWY-5537|MetaCyc: PWY-5538|MetaCyc: PWY-5690|MetaCyc: PWY-5913|MetaCyc: PWY-6728|MetaCyc: PWY-6969|MetaCyc: PWY-7384
FOV4_158020	157	PF13639	Ring finger domain	110	152	1.3e-11	IPR001841	Zinc finger, RING-type
FOV4_084590	781	PF04082	Fungal specific transcription factor domain	205	408	8.5e-23	IPR007219	Transcription factor domain, fungi	GO:0003677|GO:0005634|GO:0006351|GO:0008270
FOV4_084590	781	PF00172	Fungal Zn(2)-Cys(6) binuclear cluster domain	44	79	2.9e-08	IPR001138	Zn(2)-C6 fungal-type DNA-binding domain	GO:0000981|GO:0005634|GO:0006355|GO:0008270
FOV4_064290	1569	PF11951	Fungal specific transcription factor domain	554	777	2.9e-10	IPR021858	Fungal transcription factor
FOV4_064290	1569	PF02458	Transferase family	896	964	7.3e-07	IPR003480	Transferase	GO:0016747
FOV4_064290	1569	PF02458	Transferase family	1033	1361	5.8e-20	IPR003480	Transferase	GO:0016747
FOV4_064290	1569	PF01284	Membrane-associating domain	1380	1522	2.9e-11	IPR008253	Marvel domain	GO:0016020
FOV4_064290	1569	PF13521	AAA domain	9	188	1.5e-26
FOV4_169090	1079	PF13193	AMP-binding enzyme C-terminal domain	645	727	9.1e-07	IPR025110	AMP-binding enzyme, C-terminal domain
FOV4_169090	1079	PF00550	Phosphopantetheine attachment site	780	839	0.00026	IPR009081	Phosphopantetheine binding ACP domain
FOV4_169090	1079	PF00501	AMP-binding enzyme	458	636	6.5e-26	IPR000873	AMP-dependent synthetase/ligase	GO:0003824|GO:0008152
FOV4_169090	1079	PF00501	AMP-binding enzyme	241	438	1.1e-20	IPR000873	AMP-dependent synthetase/ligase	GO:0003824|GO:0008152
FOV4_169090	1079	PF00668	Condensation domain	888	1058	7.8e-10	IPR001242	Condensation domain
FOV4_054240	308	PF06687	SUR7/PalI family	6	285	4e-28	IPR009571	Membrane protein SUR7/Rim9-like, fungi	GO:0005886
FOV4_143900	469	PF11951	Fungal specific transcription factor domain	115	384	1.9e-09	IPR021858	Fungal transcription factor
FOV4_045970	778	PF01476	LysM domain	416	464	0.0007	IPR018392	LysM domain
FOV4_045970	778	PF00107	Zinc-binding dehydrogenase	203	333	1.6e-09	IPR013149	Alcohol dehydrogenase, C-terminal	GO:0055114
FOV4_045970	778	PF01822	WSC domain	682	762	8.1e-14	IPR002889	Carbohydrate-binding WSC
FOV4_045970	778	PF01822	WSC domain	578	660	3.4e-11	IPR002889	Carbohydrate-binding WSC
FOV4_082540	1516	PF16209	Phospholipid-translocating ATPase N-terminal	105	157	5.5e-18	IPR032631	P-type ATPase, N-terminal		Reactome: R-HSA-936837
FOV4_082540	1516	PF16212	Phospholipid-translocating P-type ATPase C-terminal	1100	1349	1.1e-77	IPR032630	P-type ATPase, C-terminal		Reactome: R-HSA-936837
FOV4_082540	1516	PF13246	Cation transport ATPase (P-type)	750	829	6e-13
FOV4_070860	910	PF00270	DEAD/DEAH box helicase	141	315	4.7e-17	IPR011545	DEAD/DEAH box helicase domain	GO:0003676|GO:0005524
FOV4_133110	498	PF08240	Alcohol dehydrogenase GroES-like domain	186	243	9.8e-07	IPR013154	Alcohol dehydrogenase, N-terminal	GO:0055114
FOV4_133110	498	PF00107	Zinc-binding dehydrogenase	322	402	3.1e-09	IPR013149	Alcohol dehydrogenase, C-terminal	GO:0055114
FOV4_071980	2036	PF11274	Protein of unknown function (DUF3074)	1501	1716	1.8e-57	IPR024500	Domain of unknown function DUF3074
FOV4_071980	2036	PF16016	Domain of unknown function (DUF4782)	896	1040	5.5e-34	IPR031968	VASt domain
FOV4_071980	2036	PF16746	BAR domain of APPL family	21	191	1.3e-16
FOV4_007490	480	PF11754	Velvet factor	165	466	8e-92	IPR021740	Velvet factor
FOV4_189080	883	PF00884	Sulfatase	475	748	1.7e-18	IPR000917	Sulfatase, N-terminal	GO:0008152|GO:0008484
FOV4_018710	735	PF16575	mRNA cleavage and polyadenylation factor CLP1 P-loop	286	477	6.2e-33	IPR032319	Polyribonucleotide 5'-hydroxyl-kinase Clp1, P-loop domain
FOV4_194640	285	PF00106	short chain dehydrogenase	5	198	6.4e-34	IPR002347	Short-chain dehydrogenase/reductase SDR
FOV4_168240	384	PF16010	Cytochrome domain of cellobiose dehydrogenase	30	171	2.1e-12	IPR015920	Cellobiose dehydrogenase, cytochrome domain
FOV4_009530	417	PF03435	Saccharopine dehydrogenase NADP binding domain	8	137	6.2e-16	IPR005097	Saccharopine dehydrogenase, NADP binding domain	GO:0016491|GO:0055114
FOV4_020500	236	PF13508	Acetyltransferase (GNAT) domain	153	206	5.3e-09	IPR000182	GNAT domain	GO:0008080
FOV4_098980	587	PF11970	G protein-coupled glucose receptor regulating Gpa2 C-term	443	513	3.6e-19	IPR022596	G protein-coupled receptor GPR1, C-terminal
FOV4_098980	587	PF11710	G protein-coupled glucose receptor regulating Gpa2	46	228	6.7e-58	IPR023041	Glucose receptor Git3, N-terminal
FOV4_125560	537	PF01794	Ferric reductase like transmembrane component	106	222	3.5e-19	IPR013130	Ferric reductase transmembrane component-like domain
FOV4_125560	537	PF08030	Ferric reductase NAD binding domain	375	518	1e-19	IPR013121	Ferric reductase, NAD binding domain	GO:0016491|GO:0055114
FOV4_125560	537	PF08022	FAD-binding domain	255	363	3.1e-12	IPR013112	FAD-binding 8	GO:0016491|GO:0055114
FOV4_159620	510	PF00010	Helix-loop-helix DNA-binding domain	380	452	6.7e-12	IPR011598	Myc-type, basic helix-loop-helix (bHLH) domain	GO:0046983
FOV4_104870	1078	PF03810	Importin-beta N-terminal domain	26	92	3.3e-13	IPR001494	Importin-beta, N-terminal domain	GO:0006886|GO:0008536
FOV4_104870	1078	PF08767	CRM1 C terminal	708	1037	1.6e-131	IPR014877	CRM1 C-terminal domain
FOV4_104870	1078	PF08389	Exportin 1-like protein	104	248	2.2e-41	IPR013598	Exportin-1/Importin-beta-like
FOV4_123130	532	PF13520	Amino acid permease	33	478	2.6e-60	IPR002293	Amino acid/polyamine transporter I	GO:0003333|GO:0015171|GO:0016020
FOV4_007910	623	PF13805	Eisosome component PIL1	315	562	9.5e-110	IPR028245	Eisosome component PIL1/LSP1
FOV4_111650	2946	PF12359	Protein of unknown function (DUF3645)	2244	2277	2.3e-16	IPR022105	Protein of unknown function DUF3645
FOV4_111650	2946	PF12340	Protein of unknown function (DUF3638)	1899	2120	5.2e-98	IPR022099	Protein of unknown function DUF3638
FOV4_029700	819	PF02883	Adaptin C-terminal domain	720	796	1.8e-16	IPR008152	Clathrin adaptor, alpha/beta/gamma-adaptin, appendage, Ig-like subdomain	GO:0006886|GO:0016192|GO:0030131
FOV4_029700	819	PF01602	Adaptin N terminal region	20	580	2.1e-142	IPR002553	Clathrin/coatomer adaptor, adaptin-like, N-terminal	GO:0006886|GO:0016192|GO:0030117
FOV4_056650	691	PF00175	Oxidoreductase NAD-binding domain	544	654	4.7e-20	IPR001433	Oxidoreductase FAD/NAD(P)-binding	GO:0016491|GO:0055114
FOV4_056650	691	PF00667	FAD binding domain	269	488	2.3e-64	IPR003097	FAD-binding, type 1	GO:0016491|GO:0055114
FOV4_056650	691	PF00258	Flavodoxin	67	212	2.5e-33	IPR008254	Flavodoxin/nitric oxide synthase	GO:0010181
FOV4_167280	1051	PF03632	Glycosyl hydrolase family 65 central catalytic domain	441	629	3.4e-24	IPR005195	Glycoside hydrolase, family 65, central catalytic	GO:0003824|GO:0005975
FOV4_167280	1051	PF03636	Glycosyl hydrolase family 65, N-terminal domain	79	347	1.2e-34	IPR005196	Glycoside hydrolase, family 65, N-terminal	GO:0003824|GO:0005975
FOV4_139460	986	PF01644	Chitin synthase	292	461	6.1e-67	IPR004834	Fungal chitin synthase	GO:0004100|GO:0006031	KEGG: 00520+2.4.1.16|MetaCyc: PWY-6981
FOV4_139460	986	PF08407	Chitin synthase N-terminal	212	291	2.9e-27	IPR013616	Chitin synthase N-terminal	GO:0004100	KEGG: 00520+2.4.1.16|MetaCyc: PWY-6981
FOV4_152430	932	PF00400	WD domain, G-beta repeat	523	561	0.12	IPR001680	WD40 repeat	GO:0005515
FOV4_189820	243	PF00350	Dynamin family	48	242	1.5e-26	IPR022812	Dynamin superfamily
FOV4_048470	1366	PF04082	Fungal specific transcription factor domain	218	378	3.2e-06	IPR007219	Transcription factor domain, fungi	GO:0003677|GO:0005634|GO:0006351|GO:0008270
FOV4_048470	1366	PF06985	Heterokaryon incompatibility protein (HET)	761	922	7.2e-33	IPR010730	Heterokaryon incompatibility
FOV4_048470	1366	PF00172	Fungal Zn(2)-Cys(6) binuclear cluster domain	33	65	3.6e-08	IPR001138	Zn(2)-C6 fungal-type DNA-binding domain	GO:0000981|GO:0005634|GO:0006355|GO:0008270
FOV4_176830	738	PF04082	Fungal specific transcription factor domain	178	346	1.6e-09	IPR007219	Transcription factor domain, fungi	GO:0003677|GO:0005634|GO:0006351|GO:0008270
FOV4_176830	738	PF00172	Fungal Zn(2)-Cys(6) binuclear cluster domain	70	104	1.4e-08	IPR001138	Zn(2)-C6 fungal-type DNA-binding domain	GO:0000981|GO:0005634|GO:0006355|GO:0008270
FOV4_176830	738	PF00172	Fungal Zn(2)-Cys(6) binuclear cluster domain	22	50	1.3e-05	IPR001138	Zn(2)-C6 fungal-type DNA-binding domain	GO:0000981|GO:0005634|GO:0006355|GO:0008270
FOV4_140140	296	PF06544	Protein of unknown function (DUF1115)	173	269	4.1e-11	IPR010541	Domain of unknown function DUF1115
FOV4_169820	834	PF17389	Bacterial alpha-L-rhamnosidase 6 hairpin glycosidase domain	384	577	4.6e-09	IPR035396	Alpha-L-rhamnosidase, six-hairpin glycosidase domain
FOV4_058620	767	PF04082	Fungal specific transcription factor domain	263	348	1.2e-07	IPR007219	Transcription factor domain, fungi	GO:0003677|GO:0005634|GO:0006351|GO:0008270
FOV4_058620	767	PF00172	Fungal Zn(2)-Cys(6) binuclear cluster domain	18	51	1.3e-08	IPR001138	Zn(2)-C6 fungal-type DNA-binding domain	GO:0000981|GO:0005634|GO:0006355|GO:0008270
FOV4_115660	331	PF15916	Domain of unknown function (DUF4743)	46	139	1.7e-10	IPR031804	Domain of unknown function DUF4743
FOV4_115660	331	PF00293	NUDIX domain	161	280	1.3e-08	IPR000086	NUDIX hydrolase domain	GO:0016787
FOV4_184410	528	PF00264	Common central domain of tyrosinase	32	270	4.2e-44	IPR002227	Tyrosinase copper-binding domain	GO:0008152|GO:0016491	Reactome: R-HSA-5662702
FOV4_040580	199	PF00137	ATP synthase subunit C	81	142	1.9e-10	IPR002379	V-ATPase proteolipid subunit C-like domain	GO:0015078|GO:0015991|GO:0033177
FOV4_014750	883	PF05592	Bacterial alpha-L-rhamnosidase concanavalin-like domain	326	423	1.4e-28	IPR008902	Alpha-L-rhamnosidase, concanavalin-like domain
FOV4_014750	883	PF17390	Bacterial alpha-L-rhamnosidase C-terminal domain	781	855	2.3e-21	IPR035398	Alpha-L-rhamnosidase C-terminal domain
FOV4_014750	883	PF08531	Alpha-L-rhamnosidase N-terminal domain	145	313	1.6e-56	IPR013737	Bacterial alpha-L-rhamnosidase N-terminal
FOV4_014750	883	PF17389	Bacterial alpha-L-rhamnosidase 6 hairpin glycosidase domain	428	779	6.6e-120	IPR035396	Alpha-L-rhamnosidase, six-hairpin glycosidase domain
FOV4_092860	428	PF00840	Glycosyl hydrolase family 7	23	415	6.4e-144	IPR001722	Glycoside hydrolase, family 7	GO:0004553|GO:0005975
FOV4_068170	715	PF08785	Ku C terminal domain like	594	714	5e-38	IPR014893	Ku, C-terminal	GO:0016817	Reactome: R-HSA-164843|Reactome: R-HSA-1834949|Reactome: R-HSA-3270619|Reactome: R-HSA-5693571|Reactome: R-HSA-6798695
FOV4_068170	715	PF02735	Ku70/Ku80 beta-barrel domain	242	449	3.6e-30	IPR006164	Ku70/Ku80 beta-barrel domain	GO:0003677|GO:0006303	Reactome: R-HSA-164843|Reactome: R-HSA-1834949|Reactome: R-HSA-3270619|Reactome: R-HSA-5693571|Reactome: R-HSA-6798695
FOV4_068170	715	PF03731	Ku70/Ku80 N-terminal alpha/beta domain	6	192	1.7e-16	IPR005161	Ku70/Ku80, N-terminal alpha/beta		Reactome: R-HSA-164843|Reactome: R-HSA-1834949|Reactome: R-HSA-3270619|Reactome: R-HSA-5693571|Reactome: R-HSA-6798695
FOV4_073770	643	PF01424	R3H domain	381	435	1.3e-08	IPR001374	R3H domain	GO:0003676
FOV4_162980	782	PF12796	Ankyrin repeats (3 copies)	613	673	7e-07	IPR020683	Ankyrin repeat-containing domain
FOV4_162980	782	PF12796	Ankyrin repeats (3 copies)	453	530	1.7e-11	IPR020683	Ankyrin repeat-containing domain
FOV4_162980	782	PF12796	Ankyrin repeats (3 copies)	340	430	8.3e-09	IPR020683	Ankyrin repeat-containing domain
FOV4_162980	782	PF13637	Ankyrin repeats (many copies)	688	731	6.5e-11
FOV4_042720	78	PF01781	Ribosomal L38e protein family	2	70	1.9e-32	IPR002675	Ribosomal protein L38e	GO:0003735|GO:0005622|GO:0005840|GO:0006412	Reactome: R-HSA-156827|Reactome: R-HSA-156902|Reactome: R-HSA-1799339|Reactome: R-HSA-192823|Reactome: R-HSA-2408557|Reactome: R-HSA-6791226|Reactome: R-HSA-72689|Reactome: R-HSA-72706|Reactome: R-HSA-72764|Reactome: R-HSA-975956|Reactome: R-HSA-975957
FOV4_058770	401	PF00153	Mitochondrial carrier protein	269	389	2.2e-21	IPR018108	Mitochondrial substrate/solute carrier
FOV4_058770	401	PF00153	Mitochondrial carrier protein	71	161	9.9e-19	IPR018108	Mitochondrial substrate/solute carrier
FOV4_058770	401	PF00153	Mitochondrial carrier protein	168	263	2.3e-15	IPR018108	Mitochondrial substrate/solute carrier
FOV4_013280	213	PF00929	Exonuclease	22	188	2.8e-24	IPR013520	Exonuclease, RNase T/DNA polymerase III
FOV4_106930	712	PF00172	Fungal Zn(2)-Cys(6) binuclear cluster domain	27	61	8.2e-09	IPR001138	Zn(2)-C6 fungal-type DNA-binding domain	GO:0000981|GO:0005634|GO:0006355|GO:0008270
FOV4_106930	712	PF04082	Fungal specific transcription factor domain	282	407	7.5e-16	IPR007219	Transcription factor domain, fungi	GO:0003677|GO:0005634|GO:0006351|GO:0008270
FOV4_098880	448	PF09692	Argonaute siRNA chaperone (ARC) complex subunit Arb1	40	425	2.4e-134	IPR018606	Argonaute-binding protein 1	GO:0031047|GO:0033167
FOV4_116460	154	PF02936	Cytochrome c oxidase subunit IV	76	150	2.9e-17	IPR004203	Cytochrome c oxidase subunit IV family	GO:0004129
FOV4_193760	1071	PF00702	haloacid dehalogenase-like hydrolase	379	743	2e-19
FOV4_193760	1071	PF00122	E1-E2 ATPase	290	359	7.3e-06
FOV4_193760	1071	PF00122	E1-E2 ATPase	132	254	2.6e-28
FOV4_193760	1071	PF00690	Cation transporter/ATPase, N-terminus	25	91	1.4e-15	IPR004014	Cation-transporting P-type ATPase, N-terminal		Reactome: R-HSA-936837
FOV4_193760	1071	PF00689	Cation transporting ATPase, C-terminus	821	1023	3.6e-28	IPR006068	Cation-transporting P-type ATPase, C-terminal		Reactome: R-HSA-936837
FOV4_183730	1091	PF00856	SET domain	755	874	1.8e-16	IPR001214	SET domain	GO:0005515
FOV4_045000	351	PF02826	D-isomer specific 2-hydroxyacid dehydrogenase, NAD binding domain	132	304	5.7e-53	IPR006140	D-isomer specific 2-hydroxyacid dehydrogenase, NAD-binding domain	GO:0051287|GO:0055114
FOV4_045000	351	PF00389	D-isomer specific 2-hydroxyacid dehydrogenase, catalytic domain	14	335	1e-17	IPR006139	D-isomer specific 2-hydroxyacid dehydrogenase, catalytic domain	GO:0008152|GO:0016616|GO:0051287|GO:0055114
FOV4_177670	634	PF09423	PhoD-like phosphatase	199	554	6.4e-102	IPR018946	Alkaline phosphatase D-related
FOV4_177670	634	PF16655	PhoD-like phosphatase, N-terminal domain	67	186	2.8e-29	IPR032093	Phospholipase D, N-terminal
FOV4_026470	534	PF07969	Amidohydrolase family	56	534	2.4e-73	IPR013108	Amidohydrolase 3
FOV4_020750	544	PF00172	Fungal Zn(2)-Cys(6) binuclear cluster domain	26	58	2e-06	IPR001138	Zn(2)-C6 fungal-type DNA-binding domain	GO:0000981|GO:0005634|GO:0006355|GO:0008270
FOV4_090230	1274	PF00270	DEAD/DEAH box helicase	305	451	7.2e-18	IPR011545	DEAD/DEAH box helicase domain	GO:0003676|GO:0005524
FOV4_090230	1274	PF13234	rRNA-processing arch domain	807	1071	4e-29	IPR025696	rRNA-processing arch domain
FOV4_090230	1274	PF00271	Helicase conserved C-terminal domain	667	749	8.9e-06	IPR001650	Helicase, C-terminal
FOV4_090230	1274	PF08148	DSHCT (NUC185) domain	1099	1268	1.3e-51	IPR012961	ATP-dependent RNA helicase Ski2, C-terminal
FOV4_099840	825	PF04082	Fungal specific transcription factor domain	245	504	6.7e-17	IPR007219	Transcription factor domain, fungi	GO:0003677|GO:0005634|GO:0006351|GO:0008270
FOV4_099840	825	PF00172	Fungal Zn(2)-Cys(6) binuclear cluster domain	143	177	3e-07	IPR001138	Zn(2)-C6 fungal-type DNA-binding domain	GO:0000981|GO:0005634|GO:0006355|GO:0008270
FOV4_060490	595	PF01989	Protein of unknown function DUF126	30	115	5.8e-31	IPR002840	Aconitase X swivel domain, putative
FOV4_060490	595	PF04412	Protein of unknown function (DUF521)	171	575	1.1e-142	IPR007506	Aconitase X catalytic domain, putative
FOV4_040560	2012	PF14429	C2 domain in Dock180 and Zizimin proteins	594	788	5.8e-34	IPR027007	DHR-1 domain		Reactome: R-HSA-983231
FOV4_040560	2012	PF06920	Dock homology region 2	1341	1743	5.8e-37	IPR010703	Dedicator of cytokinesis, C-terminal		Reactome: R-HSA-983231
FOV4_040560	2012	PF16172	DOCK N-terminus	176	591	8.3e-108	IPR032376	Dedicator of cytokinesis, N-terminal domain		Reactome: R-HSA-983231
FOV4_040560	2012	PF00018	SH3 domain	13	48	1.9e-05	IPR001452	SH3 domain	GO:0005515
FOV4_122530	476	PF00295	Glycosyl hydrolases family 28	210	441	5.6e-10	IPR000743	Glycoside hydrolase, family 28	GO:0004650|GO:0005975
FOV4_178480	969	PF00172	Fungal Zn(2)-Cys(6) binuclear cluster domain	176	212	2.6e-10	IPR001138	Zn(2)-C6 fungal-type DNA-binding domain	GO:0000981|GO:0005634|GO:0006355|GO:0008270
FOV4_178480	969	PF04082	Fungal specific transcription factor domain	330	511	2e-28	IPR007219	Transcription factor domain, fungi	GO:0003677|GO:0005634|GO:0006351|GO:0008270
FOV4_199510	969	PF00172	Fungal Zn(2)-Cys(6) binuclear cluster domain	176	212	2.6e-10	IPR001138	Zn(2)-C6 fungal-type DNA-binding domain	GO:0000981|GO:0005634|GO:0006355|GO:0008270
FOV4_199510	969	PF04082	Fungal specific transcription factor domain	330	511	2e-28	IPR007219	Transcription factor domain, fungi	GO:0003677|GO:0005634|GO:0006351|GO:0008270
FOV4_122710	472	PF13419	Haloacid dehalogenase-like hydrolase	54	179	1.2e-07	IPR023214	HAD-like domain
FOV4_055970	641	PF07690	Major Facilitator Superfamily	152	552	9.9e-45	IPR011701	Major facilitator superfamily	GO:0016021|GO:0055085
FOV4_052780	172	PF06747	CHCH domain	91	123	7.4e-07	IPR010625	CHCH
FOV4_033850	250	PF01738	Dienelactone hydrolase family	32	249	3.1e-30	IPR002925	Dienelactone hydrolase	GO:0016787
FOV4_114010	462	PF04139	Rad9	19	281	3e-46	IPR007268	Rad9/Ddc1	GO:0000077|GO:0030896	Reactome: R-HSA-176187|Reactome: R-HSA-5685938|Reactome: R-HSA-5693607|Reactome: R-HSA-5693616|Reactome: R-HSA-6804756|Reactome: R-HSA-69473
FOV4_189560	654	PF06441	Epoxide hydrolase N terminus	288	388	9.2e-18	IPR010497	Epoxide hydrolase, N-terminal		KEGG: 00980+3.3.2.9|Reactome: R-HSA-211945
FOV4_142970	458	PF06985	Heterokaryon incompatibility protein (HET)	49	203	2.8e-29	IPR010730	Heterokaryon incompatibility
FOV4_116530	714	PF00172	Fungal Zn(2)-Cys(6) binuclear cluster domain	11	44	1.7e-08	IPR001138	Zn(2)-C6 fungal-type DNA-binding domain	GO:0000981|GO:0005634|GO:0006355|GO:0008270
FOV4_200800	136	PF00507	NADH-ubiquinone/plastoquinone oxidoreductase, chain 3	16	113	2.6e-26	IPR000440	NADH:ubiquinone/plastoquinone oxidoreductase, chain 3	GO:0008137|GO:0055114	Reactome: R-HSA-611105|Reactome: R-HSA-6799198
FOV4_139180	443	PF06500	Alpha/beta hydrolase of unknown function (DUF1100)	99	292	9.1e-06	IPR010520	UPF0255 family
FOV4_167410	529	PF00172	Fungal Zn(2)-Cys(6) binuclear cluster domain	9	42	1.1e-07	IPR001138	Zn(2)-C6 fungal-type DNA-binding domain	GO:0000981|GO:0005634|GO:0006355|GO:0008270
FOV4_167410	529	PF11951	Fungal specific transcription factor domain	120	517	7.9e-24	IPR021858	Fungal transcription factor
FOV4_017680	533	PF01926	50S ribosome-binding GTPase	299	388	2.7e-12	IPR006073	GTP binding domain	GO:0005525
FOV4_017680	533	PF08701	GNL3L/Grn1 putative GTPase	19	92	1.4e-24	IPR014813	Guanine nucleotide-binding protein-like 3, N-terminal domain		Reactome: R-HSA-6791226
FOV4_170030	1154	PF00704	Glycosyl hydrolases family 18	118	459	1.9e-60	IPR001223	Glycoside hydrolase family 18, catalytic domain	GO:0005975
FOV4_170030	1154	PF00187	Chitin recognition protein	76	102	5.7e-10	IPR001002	Chitin-binding, type 1	GO:0008061
FOV4_048410	1054	PF00069	Protein kinase domain	126	283	1.6e-19	IPR000719	Protein kinase domain	GO:0004672|GO:0005524|GO:0006468
FOV4_048410	1054	PF13606	Ankyrin repeat	670	694	0.0045	IPR002110	Ankyrin repeat	GO:0005515
FOV4_048410	1054	PF12796	Ankyrin repeats (3 copies)	838	934	3.9e-06	IPR020683	Ankyrin repeat-containing domain
FOV4_089470	453	PF07690	Major Facilitator Superfamily	70	404	3e-34	IPR011701	Major facilitator superfamily	GO:0016021|GO:0055085
FOV4_075010	620	PF12735	TRAPP trafficking subunit Trs65	306	616	3.3e-123	IPR024662	Trafficking protein particle complex II-specific subunit 65	GO:0006891|GO:1990071
FOV4_071490	286	PF01363	FYVE zinc finger	161	230	3.8e-14	IPR000306	FYVE zinc finger	GO:0046872
FOV4_045770	274	PF03009	Glycerophosphoryl diester phosphodiesterase family	19	146	9.5e-22	IPR030395	Glycerophosphodiester phosphodiesterase domain	GO:0006629|GO:0008081
FOV4_045770	274	PF16387	Domain of unknown function	188	271	5.1e-19	IPR032160	Domain of unknown function DUF4996
FOV4_078840	1276	PF13246	Cation transport ATPase (P-type)	549	638	5.8e-23
FOV4_078840	1276	PF08282	haloacid dehalogenase-like hydrolase	799	860	0.00021	IPR023214	HAD-like domain
FOV4_078840	1276	PF00122	E1-E2 ATPase	256	459	4.3e-37
FOV4_078840	1276	PF00690	Cation transporter/ATPase, N-terminus	156	200	1.4e-06	IPR004014	Cation-transporting P-type ATPase, N-terminal		Reactome: R-HSA-936837
FOV4_078840	1276	PF00689	Cation transporting ATPase, C-terminus	898	1071	7.5e-42	IPR006068	Cation-transporting P-type ATPase, C-terminal		Reactome: R-HSA-936837
FOV4_009300	1000	PF03105	SPX domain	110	163	2.8e-09	IPR004331	SPX domain
FOV4_009300	1000	PF12796	Ankyrin repeats (3 copies)	433	516	6.2e-09	IPR020683	Ankyrin repeat-containing domain
FOV4_009300	1000	PF03009	Glycerophosphoryl diester phosphodiesterase family	732	960	2.6e-10	IPR030395	Glycerophosphodiester phosphodiesterase domain	GO:0006629|GO:0008081
FOV4_009300	1000	PF13637	Ankyrin repeats (many copies)	332	383	2.1e-08
FOV4_143620	1550	PF00172	Fungal Zn(2)-Cys(6) binuclear cluster domain	860	898	4.1e-06	IPR001138	Zn(2)-C6 fungal-type DNA-binding domain	GO:0000981|GO:0005634|GO:0006355|GO:0008270
FOV4_143620	1550	PF00547	Urease, gamma subunit	1	100	4.7e-33	IPR002026	Urease, gamma/gamma-beta subunit	GO:0016151|GO:0043419	KEGG: 00220+3.5.1.5|KEGG: 00230+3.5.1.5|KEGG: 00791+3.5.1.5|MetaCyc: PWY-5704
FOV4_143620	1550	PF00699	Urease beta subunit	138	235	1.1e-33	IPR002019	Urease, beta subunit		KEGG: 00220+3.5.1.5|KEGG: 00230+3.5.1.5|KEGG: 00791+3.5.1.5|MetaCyc: PWY-5704
FOV4_143620	1550	PF00449	Urease alpha-subunit, N-terminal domain	271	390	5.4e-52	IPR011612	Urease alpha-subunit, N-terminal domain		KEGG: 00220+3.5.1.5|KEGG: 00230+3.5.1.5|KEGG: 00791+3.5.1.5|MetaCyc: PWY-5704
FOV4_143620	1550	PF04082	Fungal specific transcription factor domain	1074	1331	1.4e-14	IPR007219	Transcription factor domain, fungi	GO:0003677|GO:0005634|GO:0006351|GO:0008270
FOV4_143620	1550	PF01979	Amidohydrolase family	396	724	5.8e-66	IPR006680	Amidohydrolase-related	GO:0016787
FOV4_159930	151	PF03939	Ribosomal protein L23, N-terminal domain	14	62	4e-23	IPR005633	Ribosomal protein L23/L25, N-terminal		Reactome: R-HSA-156827|Reactome: R-HSA-156902|Reactome: R-HSA-1799339|Reactome: R-HSA-192823|Reactome: R-HSA-2408557|Reactome: R-HSA-6791226|Reactome: R-HSA-72689|Reactome: R-HSA-72706|Reactome: R-HSA-72764|Reactome: R-HSA-975956|Reactome: R-HSA-975957
FOV4_159930	151	PF00276	Ribosomal protein L23	70	131	2.8e-15	IPR013025	Ribosomal protein L25/L23	GO:0003735|GO:0005840|GO:0006412
FOV4_159790	796	PF01071	Phosphoribosylglycinamide synthetase, ATP-grasp (A) domain	107	299	1.6e-82	IPR020561	Phosphoribosylglycinamide synthetase, ATP-grasp (A) domain		KEGG: 00230+6.3.4.13|MetaCyc: PWY-6121|MetaCyc: PWY-6122|MetaCyc: PWY-6277|Reactome: R-HSA-73817
FOV4_159790	796	PF00586	AIR synthase related protein, N-terminal domain	494	594	1.2e-14	IPR016188	PurM-like, N-terminal domain
FOV4_159790	796	PF02769	AIR synthase related protein, C-terminal domain	609	771	5.7e-34	IPR010918	AIR synthase-related protein, C-terminal domain
FOV4_159790	796	PF02843	Phosphoribosylglycinamide synthetase, C domain	337	426	2e-26	IPR020560	Phosphoribosylglycinamide synthetase, C-domain	GO:0004637|GO:0009113	KEGG: 00230+6.3.4.13|MetaCyc: PWY-6121|MetaCyc: PWY-6122|MetaCyc: PWY-6277|Reactome: R-HSA-73817
FOV4_159790	796	PF02844	Phosphoribosylglycinamide synthetase, N domain	5	106	1.6e-34	IPR020562	Phosphoribosylglycinamide synthetase, N-terminal	GO:0004637|GO:0009113	KEGG: 00230+6.3.4.13|MetaCyc: PWY-6121|MetaCyc: PWY-6122|MetaCyc: PWY-6277|Reactome: R-HSA-73817
FOV4_139450	453	PF01266	FAD dependent oxidoreductase	6	411	7.8e-32	IPR006076	FAD dependent oxidoreductase	GO:0016491|GO:0055114
FOV4_137310	104	PF00085	Thioredoxin	6	102	2.2e-15	IPR013766	Thioredoxin domain	GO:0045454
FOV4_165940	364	PF08240	Alcohol dehydrogenase GroES-like domain	41	98	1.5e-05	IPR013154	Alcohol dehydrogenase, N-terminal	GO:0055114
FOV4_165940	364	PF00107	Zinc-binding dehydrogenase	176	254	3.7e-10	IPR013149	Alcohol dehydrogenase, C-terminal	GO:0055114
FOV4_116440	513	PF02874	ATP synthase alpha/beta family, beta-barrel domain	47	114	7.4e-22	IPR004100	ATPase, F1/V1/A1 complex, alpha/beta subunit, N-terminal domain	GO:0015992|GO:0046034	KEGG: 00190+3.6.3.14|KEGG: 00195+3.6.3.14|MetaCyc: PWY-7219
FOV4_116440	513	PF00006	ATP synthase alpha/beta family, nucleotide-binding domain	171	389	3.8e-62	IPR000194	ATPase, F1/V1/A1 complex, alpha/beta subunit, nucleotide-binding domain	GO:0005524	KEGG: 00190+3.6.3.14|KEGG: 00195+3.6.3.14|MetaCyc: PWY-7219
FOV4_056380	916	PF00172	Fungal Zn(2)-Cys(6) binuclear cluster domain	55	86	1.6e-07	IPR001138	Zn(2)-C6 fungal-type DNA-binding domain	GO:0000981|GO:0005634|GO:0006355|GO:0008270
FOV4_056380	916	PF04082	Fungal specific transcription factor domain	275	473	3.8e-19	IPR007219	Transcription factor domain, fungi	GO:0003677|GO:0005634|GO:0006351|GO:0008270
FOV4_018150	691	PF00149	Calcineurin-like phosphoesterase	114	456	7.7e-08	IPR004843	Calcineurin-like phosphoesterase domain, ApaH type	GO:0016787
FOV4_121300	522	PF02458	Transferase family	10	380	3.9e-15	IPR003480	Transferase	GO:0016747
FOV4_053310	416	PF09468	Ydr279p protein family (RNase H2 complex component)	36	414	3.5e-101	IPR019024	Ribonuclease H2, subunit B	GO:0005634
FOV4_171580	3131	PF12359	Protein of unknown function (DUF3645)	2354	2389	3.3e-18	IPR022105	Protein of unknown function DUF3645
FOV4_171580	3131	PF12340	Protein of unknown function (DUF3638)	2011	2234	2.9e-102	IPR022099	Protein of unknown function DUF3638
FOV4_057150	272	PF00293	NUDIX domain	92	242	5.5e-24	IPR000086	NUDIX hydrolase domain	GO:0016787
FOV4_202670	324	PF07690	Major Facilitator Superfamily	75	231	8.5e-12	IPR011701	Major facilitator superfamily	GO:0016021|GO:0055085
FOV4_162890	170	PF00173	Cytochrome b5-like Heme/Steroid binding domain	62	160	6.7e-13	IPR001199	Cytochrome b5-like heme/steroid binding domain
FOV4_194590	525	PF01266	FAD dependent oxidoreductase	20	296	4.1e-12	IPR006076	FAD dependent oxidoreductase	GO:0016491|GO:0055114
FOV4_091860	769	PF14310	Fibronectin type III-like domain	689	758	4.2e-22	IPR026891	Fibronectin type III-like domain
FOV4_091860	769	PF00933	Glycosyl hydrolase family 3 N terminal domain	44	364	8.5e-60	IPR001764	Glycoside hydrolase, family 3, N-terminal	GO:0004553|GO:0005975
FOV4_091860	769	PF01915	Glycosyl hydrolase family 3 C-terminal domain	405	652	7.7e-54	IPR002772	Glycoside hydrolase family 3 C-terminal domain	GO:0004553|GO:0005975
FOV4_063300	384	PF11927	Protein of unknown function (DUF3445)	97	336	1.8e-78	IPR021848	Protein of unknown function DUF3445
FOV4_141550	302	PF13637	Ankyrin repeats (many copies)	197	249	3.7e-08
FOV4_141550	302	PF12796	Ankyrin repeats (3 copies)	34	126	2.7e-17	IPR020683	Ankyrin repeat-containing domain
FOV4_141550	302	PF00023	Ankyrin repeat	128	160	5.5e-07	IPR002110	Ankyrin repeat	GO:0005515
FOV4_129990	254	PF12697	Alpha/beta hydrolase family	7	244	4e-11	IPR000073	Alpha/beta hydrolase fold-1
FOV4_101020	173	PF08312	cwf21 domain	54	97	1.4e-16	IPR013170	mRNA splicing factor Cwf21 domain
FOV4_149740	2209	PF13329	Autophagy-related protein 2 CAD motif	1373	1527	2.9e-49	IPR026885	Autophagy-related protein 2 CAD motif
FOV4_149740	2209	PF09333	Autophagy-related protein C terminal domain	2113	2208	3.1e-29	IPR015412	Autophagy-related, C-terminal
FOV4_163200	679	PF00072	Response regulator receiver domain	555	666	2.5e-23	IPR001789	Signal transduction response regulator, receiver domain	GO:0000160
FOV4_163200	679	PF00512	His Kinase A (phospho-acceptor) domain	281	345	1.4e-18	IPR003661	Signal transduction histidine kinase, dimerisation/phosphoacceptor domain	GO:0000155|GO:0007165
FOV4_163200	679	PF02518	Histidine kinase-, DNA gyrase B-, and HSP90-like ATPase	391	506	7.4e-23	IPR003594	Histidine kinase-like ATPase, C-terminal domain
FOV4_163200	679	PF13426	PAS domain	160	250	1.9e-10	IPR000014	PAS domain
FOV4_042020	217	PF13673	Acetyltransferase (GNAT) domain	127	189	1.3e-06	IPR000182	GNAT domain	GO:0008080
FOV4_114650	82	PF10346	Conidiation protein 6	24	56	2.4e-17	IPR018824	Conidiation-specific protein 6
FOV4_011420	488	PF13450	NAD(P)-binding Rossmann-like domain	14	50	2.8e-06
FOV4_011420	488	PF00743	Flavin-binding monooxygenase-like	76	254	2e-25	IPR020946	Flavin monooxygenase-like	GO:0004499|GO:0050660|GO:0050661|GO:0055114
FOV4_011420	488	PF00743	Flavin-binding monooxygenase-like	282	423	1.6e-10	IPR020946	Flavin monooxygenase-like	GO:0004499|GO:0050660|GO:0050661|GO:0055114
FOV4_122190	353	PF08240	Alcohol dehydrogenase GroES-like domain	32	134	5.3e-30	IPR013154	Alcohol dehydrogenase, N-terminal	GO:0055114
FOV4_122190	353	PF00107	Zinc-binding dehydrogenase	187	312	1.5e-16	IPR013149	Alcohol dehydrogenase, C-terminal	GO:0055114
FOV4_069750	260	PF03366	YEATS family	44	120	5.3e-24	IPR005033	YEATS	GO:0006355
FOV4_090880	290	PF05721	Phytanoyl-CoA dioxygenase (PhyH)	11	223	8.2e-09	IPR008775	Phytanoyl-CoA dioxygenase
FOV4_027900	558	PF09325	Vps5 C terminal like	297	517	5.1e-88	IPR015404	Sorting nexin Vps5-like, C-terminal
FOV4_027900	558	PF00787	PX domain	152	264	5.6e-25	IPR001683	Phox homologous domain	GO:0035091
FOV4_109420	309	PF05368	NmrA-like family	6	248	1.2e-36	IPR008030	NmrA-like domain		Reactome: R-HSA-70635
FOV4_075320	1631	PF02145	Rap/ran-GAP	1323	1521	4.7e-52	IPR000331	Rap GTPase activating protein domain	GO:0005096|GO:0051056
FOV4_075320	1631	PF03542	Tuberin	867	1075	1.6e-31	IPR018515	Tuberin-type domain	GO:0005096|GO:0043547	Reactome: R-HSA-1632852|Reactome: R-HSA-165181|Reactome: R-HSA-198323|Reactome: R-HSA-380972|Reactome: R-HSA-5628897|Reactome: R-HSA-5674400|Reactome: R-HSA-8854214
FOV4_075320	1631	PF11864	Domain of unknown function (DUF3384)	106	578	4.1e-142	IPR024584	Tuberin, N-terminal		Reactome: R-HSA-1632852|Reactome: R-HSA-165181|Reactome: R-HSA-198323|Reactome: R-HSA-380972|Reactome: R-HSA-5628897|Reactome: R-HSA-5674400|Reactome: R-HSA-8854214
FOV4_128120	345	PF11915	Protein of unknown function (DUF3433)	130	236	0.00043	IPR021840	Protein of unknown function DUF3433
FOV4_039810	707	PF00970	Oxidoreductase FAD-binding domain	423	485	6.9e-06	IPR008333	Oxidoreductase, FAD-binding domain		Reactome: R-HSA-1237044
FOV4_039810	707	PF06999	Sucrase/ferredoxin-like	71	345	1e-58	IPR009737	Thioredoxin-like ferredoxin
FOV4_016710	1842	PF13086	AAA domain	588	899	1.9e-21
FOV4_016710	1842	PF13087	AAA domain	915	1131	9.4e-32
FOV4_053000	370	PF01412	Putative GTPase activating protein for Arf	16	101	6.6e-32	IPR001164	Arf GTPase activating protein	GO:0005096
FOV4_109540	277	PF00378	Enoyl-CoA hydratase/isomerase	15	189	3.5e-24	IPR001753	Crotonase superfamily	GO:0003824|GO:0008152
FOV4_067440	617	PF14831	Domain of unknown function (DUF4484)	424	617	5.1e-64	IPR028115	Domain of unknown function DUF4484
FOV4_067440	617	PF09804	Uncharacterized conserved protein (DUF2347)	29	346	7.1e-110	IPR018626	Protein of unknown function DUF2347
FOV4_039650	544	PF01150	GDA1/CD39 (nucleoside phosphatase) family	111	532	2.4e-103	IPR000407	Nucleoside phosphatase GDA1/CD39	GO:0016787	Reactome: R-HSA-8850843
FOV4_158410	547	PF07992	Pyridine nucleotide-disulphide oxidoreductase	142	447	5.6e-53	IPR023753	FAD/NAD(P)-binding domain	GO:0016491|GO:0055114
FOV4_158410	547	PF00355	Rieske [2Fe-2S] domain	22	103	5.4e-15	IPR017941	Rieske [2Fe-2S] iron-sulphur domain	GO:0016491|GO:0051537|GO:0055114
FOV4_158410	547	PF14759	Reductase C-terminal	468	541	1.6e-05	IPR028202	Reductase, C-terminal
FOV4_150040	624	PF04065	Not1 N-terminal domain, CCR4-Not complex component	3	231	2.7e-89	IPR007207	CCR4-Not complex component, Not N-terminal domain	GO:0005634|GO:0006355	Reactome: R-HSA-429947|Reactome: R-HSA-6804115
FOV4_150040	624	PF04153	NOT2 / NOT3 / NOT5 family	493	621	1.9e-43	IPR007282	NOT2/NOT3/NOT5	GO:0005634|GO:0006355	Reactome: R-HSA-429947|Reactome: R-HSA-6804115
FOV4_152420	389	PF01048	Phosphorylase superfamily	13	132	1.1e-07	IPR000845	Nucleoside phosphorylase domain	GO:0003824|GO:0009116
FOV4_071120	714	PF11841	Domain of unknown function (DUF3361)	37	184	3.6e-14	IPR024574	Domain of unknown function DUF3361
FOV4_071120	714	PF04727	ELMO/CED-12 family	244	433	4e-48	IPR006816	ELMO domain
FOV4_071120	714	PF16457	Pleckstrin homology domain	504	658	3.4e-41	IPR001849	Pleckstrin homology domain
FOV4_159720	848	PF05764	YL1 nuclear protein	57	294	2.9e-75
FOV4_159720	848	PF08265	YL1 nuclear protein C-terminal domain	661	689	3.9e-15	IPR013272	Vps72/YL1, C-terminal
FOV4_026400	519	PF00171	Aldehyde dehydrogenase family	36	498	4.5e-134	IPR015590	Aldehyde dehydrogenase domain	GO:0008152|GO:0016491|GO:0055114
FOV4_136050	672	PF04082	Fungal specific transcription factor domain	207	368	1.8e-09	IPR007219	Transcription factor domain, fungi	GO:0003677|GO:0005634|GO:0006351|GO:0008270
FOV4_136050	672	PF00172	Fungal Zn(2)-Cys(6) binuclear cluster domain	19	54	8.6e-07	IPR001138	Zn(2)-C6 fungal-type DNA-binding domain	GO:0000981|GO:0005634|GO:0006355|GO:0008270
FOV4_072030	147	PF01125	G10 protein	1	146	1.3e-62	IPR001748	G10 protein	GO:0005634	Reactome: R-HSA-72163
FOV4_190430	212	PF00172	Fungal Zn(2)-Cys(6) binuclear cluster domain	18	50	5.2e-08	IPR001138	Zn(2)-C6 fungal-type DNA-binding domain	GO:0000981|GO:0005634|GO:0006355|GO:0008270
FOV4_190430	212	PF11951	Fungal specific transcription factor domain	137	204	3.5e-07	IPR021858	Fungal transcription factor
FOV4_057600	213	PF02298	Plastocyanin-like domain	37	113	1.2e-05	IPR003245	Phytocyanin domain	GO:0009055
FOV4_098300	765	PF05557	Mitotic checkpoint protein	114	760	2.4e-65	IPR008672	Spindle assembly checkpoint component Mad1	GO:0007094	Reactome: R-HSA-141444|Reactome: R-HSA-2467813|Reactome: R-HSA-2500257|Reactome: R-HSA-5663220|Reactome: R-HSA-68877
FOV4_074090	256	PF01652	Eukaryotic initiation factor 4E	44	196	7.7e-35	IPR001040	Translation Initiation factor eIF- 4e	GO:0003723|GO:0003743|GO:0005737|GO:0006413
FOV4_048010	2283	PF00109	Beta-ketoacyl synthase, N-terminal domain	368	616	9.5e-80	IPR014030	Beta-ketoacyl synthase, N-terminal
FOV4_048010	2283	PF00698	Acyl transferase domain	903	1195	2.2e-38	IPR014043	Acyl transferase
FOV4_048010	2283	PF07993	Male sterility protein	1895	2143	4.4e-21	IPR013120	Male sterility, NAD-binding		Reactome: R-HSA-8848584
FOV4_048010	2283	PF14765	Polyketide synthase dehydratase	1293	1586	5.4e-14	IPR020807	Polyketide synthase, dehydratase domain		Reactome: R-HSA-163765|Reactome: R-HSA-199220|Reactome: R-HSA-2426168|Reactome: R-HSA-75105
FOV4_048010	2283	PF00550	Phosphopantetheine attachment site	1643	1702	3.5e-11	IPR009081	Phosphopantetheine binding ACP domain
FOV4_048010	2283	PF00550	Phosphopantetheine attachment site	1753	1815	1.2e-11	IPR009081	Phosphopantetheine binding ACP domain
FOV4_048010	2283	PF02801	Beta-ketoacyl synthase, C-terminal domain	624	748	6.8e-32	IPR014031	Beta-ketoacyl synthase, C-terminal
FOV4_048010	2283	PF16073	Starter unit:ACP transacylase in aflatoxin biosynthesis	8	237	9.2e-59	IPR032088	Starter unit:ACP transacylase
FOV4_104660	641	PF03256	Anaphase-promoting complex, subunit 10 (APC10)	427	577	1.6e-47	IPR004939	APC10/DOC domain
FOV4_048060	316	PF01226	Formate/nitrite transporter	33	281	4.7e-72	IPR000292	Formate/nitrite transporter	GO:0005215|GO:0006810|GO:0016020
FOV4_014960	202	PF00076	RNA recognition motif. (a.k.a. RRM, RBD, or RNP domain)	30	102	8.3e-08	IPR000504	RNA recognition motif domain	GO:0003676
FOV4_180360	1397	PF05729	NACHT domain	205	351	5e-10
FOV4_180360	1397	PF00400	WD domain, G-beta repeat	787	825	7.8e-05	IPR001680	WD40 repeat	GO:0005515
FOV4_180360	1397	PF00400	WD domain, G-beta repeat	1119	1157	0.00032	IPR001680	WD40 repeat	GO:0005515
FOV4_180360	1397	PF00400	WD domain, G-beta repeat	1203	1241	4.2e-05	IPR001680	WD40 repeat	GO:0005515
FOV4_180360	1397	PF00400	WD domain, G-beta repeat	747	782	8.8e-10	IPR001680	WD40 repeat	GO:0005515
FOV4_180360	1397	PF00400	WD domain, G-beta repeat	994	1031	2.5e-09	IPR001680	WD40 repeat	GO:0005515
FOV4_180360	1397	PF00400	WD domain, G-beta repeat	1077	1115	1.8e-09	IPR001680	WD40 repeat	GO:0005515
FOV4_180360	1397	PF00400	WD domain, G-beta repeat	829	866	0.00029	IPR001680	WD40 repeat	GO:0005515
FOV4_180360	1397	PF00400	WD domain, G-beta repeat	912	949	3.8e-07	IPR001680	WD40 repeat	GO:0005515
FOV4_180360	1397	PF00400	WD domain, G-beta repeat	1163	1198	9.1e-08	IPR001680	WD40 repeat	GO:0005515
FOV4_057480	442	PF00288	GHMP kinases N terminal domain	162	228	2.8e-15	IPR006204	GHMP kinase N-terminal domain	GO:0005524
FOV4_057480	442	PF08544	GHMP kinases C terminal	338	411	6.1e-10	IPR013750	GHMP kinase, C-terminal domain
FOV4_156350	718	PF00172	Fungal Zn(2)-Cys(6) binuclear cluster domain	39	73	5.8e-07	IPR001138	Zn(2)-C6 fungal-type DNA-binding domain	GO:0000981|GO:0005634|GO:0006355|GO:0008270
FOV4_156350	718	PF04082	Fungal specific transcription factor domain	276	379	8.8e-06	IPR007219	Transcription factor domain, fungi	GO:0003677|GO:0005634|GO:0006351|GO:0008270
FOV4_184760	298	PF05368	NmrA-like family	7	227	2.1e-20	IPR008030	NmrA-like domain		Reactome: R-HSA-70635
FOV4_089870	1051	PF02347	Glycine cleavage system P-protein	66	524	1.1e-169	IPR020581	Glycine cleavage system P protein	GO:0004375|GO:0006546|GO:0055114	KEGG: 00260+1.4.4.2|Reactome: R-HSA-6783984
FOV4_089870	1051	PF02347	Glycine cleavage system P-protein	541	821	9.1e-13	IPR020581	Glycine cleavage system P protein	GO:0004375|GO:0006546|GO:0055114	KEGG: 00260+1.4.4.2|Reactome: R-HSA-6783984
FOV4_014060	657	PF05645	RNA polymerase III subunit RPC82	167	489	6.3e-51	IPR008806	RNA polymerase III Rpc82, C -terminal	GO:0003677|GO:0003899|GO:0006351	Reactome: R-HSA-1834949|Reactome: R-HSA-73780|Reactome: R-HSA-73980|Reactome: R-HSA-749476|Reactome: R-HSA-76061|Reactome: R-HSA-76066|Reactome: R-HSA-76071
FOV4_014060	657	PF08221	RNA polymerase III subunit RPC82 helix-turn-helix domain	17	74	3.3e-11	IPR013197	RNA polymerase III subunit RPC82-related, helix-turn-helix		Reactome: R-HSA-1834949|Reactome: R-HSA-73780|Reactome: R-HSA-73980|Reactome: R-HSA-749476|Reactome: R-HSA-76061|Reactome: R-HSA-76066|Reactome: R-HSA-76071
FOV4_080710	558	PF00067	Cytochrome P450	146	501	1.2e-34	IPR001128	Cytochrome P450	GO:0005506|GO:0016705|GO:0020037|GO:0055114
FOV4_163780	1073	PF04082	Fungal specific transcription factor domain	315	602	4.9e-16	IPR007219	Transcription factor domain, fungi	GO:0003677|GO:0005634|GO:0006351|GO:0008270
FOV4_163780	1073	PF08240	Alcohol dehydrogenase GroES-like domain	728	826	2.5e-20	IPR013154	Alcohol dehydrogenase, N-terminal	GO:0055114
FOV4_163780	1073	PF00107	Zinc-binding dehydrogenase	902	1020	1.2e-20	IPR013149	Alcohol dehydrogenase, C-terminal	GO:0055114
FOV4_008620	351	PF00181	Ribosomal Proteins L2, RNA binding domain	76	151	1.3e-23	IPR022666	Ribosomal Proteins L2, RNA binding domain	GO:0003735|GO:0005622|GO:0005840|GO:0006412
FOV4_008620	351	PF03947	Ribosomal Proteins L2, C-terminal domain	181	317	4.9e-50	IPR022669	Ribosomal protein L2, C-terminal	GO:0003735|GO:0005840|GO:0006412
FOV4_183160	287	PF03473	MOSC domain	161	275	7.1e-13	IPR005302	Molybdenum cofactor sulfurase, C-terminal	GO:0003824|GO:0030151|GO:0030170
FOV4_183160	287	PF03476	MOSC N-terminal beta barrel domain	2	131	1.5e-13	IPR005303	MOSC, N-terminal beta barrel
FOV4_150580	440	PF00557	Metallopeptidase family M24	125	428	6.5e-44	IPR000994	Peptidase M24
FOV4_068990	479	PF08565	Cdc37 Hsp90 binding domain	247	356	1.5e-37	IPR013874	Cdc37, Hsp90 binding
FOV4_068990	479	PF03234	Cdc37 N terminal kinase binding	2	139	2.5e-49	IPR013855	Cdc37, N-terminal domain	GO:0019901	Reactome: R-HSA-1227986|Reactome: R-HSA-1236382|Reactome: R-HSA-5637810|Reactome: R-HSA-8863795
FOV4_068990	479	PF08564	Cdc37 C terminal domain	382	475	5.8e-35	IPR013873	Cdc37, C-terminal		Reactome: R-HSA-1227986|Reactome: R-HSA-1236382|Reactome: R-HSA-5637810|Reactome: R-HSA-8863795
FOV4_180050	270	PF13095	Kinetochore Sim4 complex subunit FTA2	12	216	9.5e-34	IPR025213	Kinetochore Sim4 complex subunit Fta2
FOV4_027880	699	PF00183	Hsp90 protein	182	685	1.6e-225	IPR001404	Heat shock protein Hsp90 family	GO:0005524|GO:0006457|GO:0006950|GO:0051082
FOV4_027880	699	PF02518	Histidine kinase-, DNA gyrase B-, and HSP90-like ATPase	25	179	4.5e-15	IPR003594	Histidine kinase-like ATPase, C-terminal domain
FOV4_125890	742	PF04082	Fungal specific transcription factor domain	237	416	5.2e-27	IPR007219	Transcription factor domain, fungi	GO:0003677|GO:0005634|GO:0006351|GO:0008270
FOV4_125890	742	PF00172	Fungal Zn(2)-Cys(6) binuclear cluster domain	26	60	5.4e-07	IPR001138	Zn(2)-C6 fungal-type DNA-binding domain	GO:0000981|GO:0005634|GO:0006355|GO:0008270
FOV4_110330	489	PF01593	Flavin containing amine oxidoreductase	46	477	2.2e-51	IPR002937	Amine oxidase	GO:0016491|GO:0055114
FOV4_066930	559	PF00205	Thiamine pyrophosphate enzyme, central domain	216	335	8.1e-12	IPR012000	Thiamine pyrophosphate enzyme, central domain	GO:0000287|GO:0030976
FOV4_066930	559	PF02775	Thiamine pyrophosphate enzyme, C-terminal TPP binding domain	391	534	3.8e-23	IPR011766	Thiamine pyrophosphate enzyme, C-terminal TPP-binding	GO:0003824|GO:0030976
FOV4_066930	559	PF02776	Thiamine pyrophosphate enzyme, N-terminal TPP binding domain	3	126	9.6e-26	IPR012001	Thiamine pyrophosphate enzyme, N-terminal TPP-binding domain	GO:0030976
FOV4_058260	202	PF00071	Ras family	12	172	9.1e-65	IPR001806	Small GTPase superfamily	GO:0003924|GO:0005525
FOV4_166340	1111	PF01494	FAD binding domain	27	399	7.4e-72	IPR002938	FAD-binding domain	GO:0071949
FOV4_166340	1111	PF00067	Cytochrome P450	675	1077	5.1e-72	IPR001128	Cytochrome P450	GO:0005506|GO:0016705|GO:0020037|GO:0055114
FOV4_074070	1348	PF05773	RWD domain	407	508	1.1e-06	IPR006575	RWD domain	GO:0005515
FOV4_074070	1348	PF07717	Oligonucleotide/oligosaccharide-binding (OB)-fold	1179	1280	5.6e-16	IPR011709	Domain of unknown function DUF1605
FOV4_074070	1348	PF04408	Helicase associated domain (HA2)	1016	1102	7.4e-17	IPR007502	Helicase-associated domain	GO:0004386
FOV4_074070	1348	PF00271	Helicase conserved C-terminal domain	833	952	4e-15	IPR001650	Helicase, C-terminal
FOV4_074070	1348	PF00270	DEAD/DEAH box helicase	589	753	3.6e-10	IPR011545	DEAD/DEAH box helicase domain	GO:0003676|GO:0005524
FOV4_083530	707	PF00175	Oxidoreductase NAD-binding domain	560	670	1.4e-18	IPR001433	Oxidoreductase FAD/NAD(P)-binding	GO:0016491|GO:0055114
FOV4_083530	707	PF00258	Flavodoxin	88	226	4.1e-28	IPR008254	Flavodoxin/nitric oxide synthase	GO:0010181
FOV4_083530	707	PF00667	FAD binding domain	290	501	4.7e-47	IPR003097	FAD-binding, type 1	GO:0016491|GO:0055114
FOV4_178140	357	PF00106	short chain dehydrogenase	106	291	1.1e-41	IPR002347	Short-chain dehydrogenase/reductase SDR
FOV4_071470	179	PF00025	ADP-ribosylation factor family	6	176	1.4e-74	IPR006689	Small GTPase superfamily, ARF/SAR type	GO:0005525
FOV4_186170	457	PF00172	Fungal Zn(2)-Cys(6) binuclear cluster domain	12	56	6e-05	IPR001138	Zn(2)-C6 fungal-type DNA-binding domain	GO:0000981|GO:0005634|GO:0006355|GO:0008270
FOV4_094780	346	PF13489	Methyltransferase domain	136	273	3.2e-12
FOV4_145970	782	PF12752	SUZ domain	368	428	5.1e-15	IPR024771	SUZ domain
FOV4_145970	782	PF01424	R3H domain	280	324	5.2e-08	IPR001374	R3H domain	GO:0003676
FOV4_109100	366	PF00753	Metallo-beta-lactamase superfamily	54	143	1.2e-11	IPR001279	Metallo-beta-lactamase
FOV4_071660	355	PF11905	Domain of unknown function (DUF3425)	233	335	8.5e-23	IPR021833	Protein of unknown function DUF3425
FOV4_071660	355	PF07716	Basic region leucine zipper	36	68	0.00012	IPR004827	Basic-leucine zipper domain	GO:0003700|GO:0006355
FOV4_002580	766	PF06011	Transient receptor potential (TRP) ion channel	174	636	9e-139	IPR010308	TRP-like family
FOV4_002580	766	PF14558	ML-like domain	30	168	1.2e-35	IPR032800	ML-like domain
FOV4_072620	395	PF00730	HhH-GPD superfamily base excision DNA repair protein	127	288	2.1e-17	IPR003265	HhH-GPD domain	GO:0006284	Reactome: R-HSA-110357
FOV4_072620	395	PF07934	8-oxoguanine DNA glycosylase, N-terminal domain	11	126	3.7e-35	IPR012904	8-oxoguanine DNA glycosylase, N-terminal	GO:0003684|GO:0006289|GO:0008534	Reactome: R-HSA-110328|Reactome: R-HSA-110329|Reactome: R-HSA-110330|Reactome: R-HSA-110331|Reactome: R-HSA-110357|Reactome: R-HSA-5649702
FOV4_019280	2305	PF08509	Adenylate cyclase G-alpha binding domain	667	713	1.6e-22	IPR013716	Adenylate cyclase G-alpha binding	GO:0000287|GO:0004016|GO:0006171	KEGG: 00230+4.6.1.1
FOV4_019280	2305	PF13855	Leucine rich repeat	1047	1102	3.4e-09	IPR001611	Leucine-rich repeat	GO:0005515
FOV4_019280	2305	PF13855	Leucine rich repeat	1358	1418	7.6e-08	IPR001611	Leucine-rich repeat	GO:0005515
FOV4_019280	2305	PF13855	Leucine rich repeat	1158	1215	4.2e-07	IPR001611	Leucine-rich repeat	GO:0005515
FOV4_019280	2305	PF00481	Protein phosphatase 2C	1576	1827	1.8e-58	IPR001932	PPM-type phosphatase domain	GO:0003824	KEGG: 04658+3.1.3.16|KEGG: 04660+3.1.3.16
FOV4_019280	2305	PF00211	Adenylate and Guanylate cyclase catalytic domain	1894	2055	1.6e-29	IPR001054	Adenylyl cyclase class-3/4/guanylyl cyclase	GO:0009190|GO:0016849|GO:0035556
FOV4_162870	383	PF00170	bZIP transcription factor	181	239	2.7e-11	IPR004827	Basic-leucine zipper domain	GO:0003700|GO:0006355
FOV4_187090	837	PF00172	Fungal Zn(2)-Cys(6) binuclear cluster domain	10	41	4.7e-08	IPR001138	Zn(2)-C6 fungal-type DNA-binding domain	GO:0000981|GO:0005634|GO:0006355|GO:0008270
FOV4_187090	837	PF04082	Fungal specific transcription factor domain	271	400	7.7e-08	IPR007219	Transcription factor domain, fungi	GO:0003677|GO:0005634|GO:0006351|GO:0008270
FOV4_093730	77	PF11034	Glucose-repressible protein Grg1	1	66	6.7e-32	IPR020100	Glucose-repressible protein Grg1
FOV4_163180	345	PF00150	Cellulase (glycosyl hydrolase family 5)	56	315	9.4e-44	IPR001547	Glycoside hydrolase, family 5	GO:0004553|GO:0005975
FOV4_127590	608	PF05199	GMC oxidoreductase	465	602	5.5e-38	IPR007867	Glucose-methanol-choline oxidoreductase, C-terminal	GO:0016614|GO:0055114	Reactome: R-HSA-6798163
FOV4_127590	608	PF00732	GMC oxidoreductase	34	343	1.1e-65	IPR000172	Glucose-methanol-choline oxidoreductase, N-terminal	GO:0016614|GO:0050660|GO:0055114	Reactome: R-HSA-6798163
FOV4_025980	307	PF00701	Dihydrodipicolinate synthetase family	5	295	2.2e-46	IPR002220	DapA-like	GO:0008152|GO:0016829
FOV4_049570	982	PF00009	Elongation factor Tu GTP binding domain	130	450	2.2e-45	IPR000795	Transcription factor, GTP-binding domain	GO:0003924|GO:0005525
FOV4_049570	982	PF16004	116 kDa U5 small nuclear ribonucleoprotein component N-terminus	2	112	3.3e-34	IPR031950	116kDa U5 small nuclear ribonucleoprotein component, N-terminal		Reactome: R-HSA-72163|Reactome: R-HSA-72165
FOV4_049570	982	PF00679	Elongation factor G C-terminus	839	927	4.1e-18	IPR000640	Elongation factor EFG, domain V-like
FOV4_049570	982	PF03144	Elongation factor Tu domain 2	502	576	6.2e-10	IPR004161	Translation elongation factor EFTu-like, domain 2	GO:0005525
FOV4_049570	982	PF03764	Elongation factor G, domain IV	718	837	2.4e-24	IPR005517	Translation elongation factor EFG/EF2, domain IV	GO:0005525
FOV4_168270	255	PF13472	GDSL-like Lipase/Acylhydrolase family	57	235	1.7e-15	IPR013830	SGNH hydrolase-type esterase domain
FOV4_075990	796	PF09090	MIF4G like	531	775	1.1e-68	IPR015174	MIF4G-like, type 2	GO:0016070	Reactome: R-HSA-109688|Reactome: R-HSA-111367|Reactome: R-HSA-112382|Reactome: R-HSA-113418|Reactome: R-HSA-159227|Reactome: R-HSA-159230|Reactome: R-HSA-159231|Reactome: R-HSA-159236|Reactome: R-HSA-167152|Reactome: R-HSA-167158|Reactome: R-HSA-167200|Reactome: R-HSA-167242|Reactome: R-HSA-191859|Reactome: R-HSA-674695|Reactome: R-HSA-6803529|Reactome: R-HSA-6807505|Reactome: R-HSA-72086|Reactom…
FOV4_075990	796	PF09088	MIF4G like	324	514	1.4e-85	IPR015172	MIF4G-like, type 1	GO:0016070	Reactome: R-HSA-109688|Reactome: R-HSA-111367|Reactome: R-HSA-112382|Reactome: R-HSA-113418|Reactome: R-HSA-159227|Reactome: R-HSA-159230|Reactome: R-HSA-159231|Reactome: R-HSA-159236|Reactome: R-HSA-167152|Reactome: R-HSA-167158|Reactome: R-HSA-167200|Reactome: R-HSA-167242|Reactome: R-HSA-191859|Reactome: R-HSA-674695|Reactome: R-HSA-6803529|Reactome: R-HSA-6807505|Reactome: R-HSA-72086|Reactom…
FOV4_034280	534	PF00743	Flavin-binding monooxygenase-like	6	217	6.9e-11	IPR020946	Flavin monooxygenase-like	GO:0004499|GO:0050660|GO:0050661|GO:0055114
FOV4_002750	226	PF02466	Tim17/Tim22/Tim23/Pmp24 family	27	142	3.3e-11	IPR003397	Mitochondrial inner membrane translocase subunit Tim17/Tim22/Tim23/peroxisomal protein PMP24
FOV4_022280	338	PF00248	Aldo/keto reductase family	21	317	2.2e-72	IPR023210	NADP-dependent oxidoreductase domain
FOV4_029840	297	PF12146	Serine aminopeptidase, S33	26	270	4e-49	IPR022742	Serine aminopeptidase, S33
FOV4_003430	262	PF01168	Alanine racemase, N-terminal domain	27	254	8.1e-23	IPR001608	Alanine racemase, N-terminal		KEGG: 00473+5.1.1.1|MetaCyc: PWY-7383
FOV4_107020	694	PF04082	Fungal specific transcription factor domain	151	332	5.5e-06	IPR007219	Transcription factor domain, fungi	GO:0003677|GO:0005634|GO:0006351|GO:0008270
FOV4_107020	694	PF00172	Fungal Zn(2)-Cys(6) binuclear cluster domain	58	88	3.9e-05	IPR001138	Zn(2)-C6 fungal-type DNA-binding domain	GO:0000981|GO:0005634|GO:0006355|GO:0008270
FOV4_155170	172	PF14552	Tautomerase enzyme	84	162	7.3e-25	IPR004370	4-oxalocrotonate tautomerase	GO:0006725|GO:0016853
FOV4_042200	268	PF13714	Phosphoenolpyruvate phosphomutase	9	264	1.2e-65
FOV4_034130	455	PF07690	Major Facilitator Superfamily	78	380	2.2e-26	IPR011701	Major facilitator superfamily	GO:0016021|GO:0055085
FOV4_110750	233	PF01965	DJ-1/PfpI family	88	229	8.5e-15	IPR002818	DJ-1/PfpI
FOV4_101620	421	PF10340	Steryl acetyl hydrolase	134	364	7.6e-18	IPR019436	Steryl acetyl hydrolase 1-like
FOV4_056050	1042	PF00566	Rab-GTPase-TBC domain	283	483	1.5e-45	IPR000195	Rab-GTPase-TBC domain
FOV4_103210	268	PF17242	Disordered region of unknown function (DUF5315)	77	146	2.7e-26
FOV4_117810	484	PF07915	Glucosidase II beta subunit-like protein	117	208	1.7e-16	IPR012913	Glucosidase II beta subunit-like		Reactome: R-HSA-382556|Reactome: R-HSA-5358346|Reactome: R-HSA-5362768|Reactome: R-HSA-5678895
FOV4_033030	397	PF07992	Pyridine nucleotide-disulphide oxidoreductase	33	331	8.8e-25	IPR023753	FAD/NAD(P)-binding domain	GO:0016491|GO:0055114
FOV4_135020	720	PF05199	GMC oxidoreductase	549	703	8.2e-25	IPR007867	Glucose-methanol-choline oxidoreductase, C-terminal	GO:0016614|GO:0055114	Reactome: R-HSA-6798163
FOV4_135020	720	PF00732	GMC oxidoreductase	201	466	3.9e-49	IPR000172	Glucose-methanol-choline oxidoreductase, N-terminal	GO:0016614|GO:0050660|GO:0055114	Reactome: R-HSA-6798163
FOV4_022590	293	PF11807	Domain of unknown function (DUF3328)	32	267	3.4e-48	IPR021765	Mycotoxin biosynthesis protein UstYa-like	GO:0043386
FOV4_068360	655	PF01131	DNA topoisomerase	165	524	1.9e-98	IPR013497	DNA topoisomerase, type IA, central	GO:0003677|GO:0003916|GO:0006265
FOV4_068360	655	PF01751	Toprim domain	3	149	4.4e-17	IPR006171	TOPRIM domain
FOV4_198820	463	PF03641	Possible lysine decarboxylase	301	447	4.5e-23	IPR031100	LOG family
FOV4_198820	463	PF01715	IPP transferase	24	79	5.4e-06	IPR018022	tRNA dimethylallyltransferase	GO:0008033	KEGG: 00908+2.5.1.75|MetaCyc: PWY-2781|Reactome: R-HSA-6782315|Reactome: R-HSA-6787450
FOV4_198820	463	PF01715	IPP transferase	98	198	8.5e-11	IPR018022	tRNA dimethylallyltransferase	GO:0008033	KEGG: 00908+2.5.1.75|MetaCyc: PWY-2781|Reactome: R-HSA-6782315|Reactome: R-HSA-6787450
FOV4_201390	463	PF03641	Possible lysine decarboxylase	301	447	4.5e-23	IPR031100	LOG family
FOV4_201390	463	PF01715	IPP transferase	24	79	5.4e-06	IPR018022	tRNA dimethylallyltransferase	GO:0008033	KEGG: 00908+2.5.1.75|MetaCyc: PWY-2781|Reactome: R-HSA-6782315|Reactome: R-HSA-6787450
FOV4_201390	463	PF01715	IPP transferase	98	198	8.5e-11	IPR018022	tRNA dimethylallyltransferase	GO:0008033	KEGG: 00908+2.5.1.75|MetaCyc: PWY-2781|Reactome: R-HSA-6782315|Reactome: R-HSA-6787450
FOV4_165110	342	PF13489	Methyltransferase domain	102	256	5.1e-22
FOV4_178110	321	PF00378	Enoyl-CoA hydratase/isomerase	75	320	1.2e-70	IPR001753	Crotonase superfamily	GO:0003824|GO:0008152
FOV4_053750	569	PF07690	Major Facilitator Superfamily	113	490	2.2e-28	IPR011701	Major facilitator superfamily	GO:0016021|GO:0055085
FOV4_186180	2515	PF08659	KR domain	2098	2270	1.5e-54	IPR013968	Polyketide synthase, ketoreductase domain		Reactome: R-HSA-163765|Reactome: R-HSA-199220|Reactome: R-HSA-2426168|Reactome: R-HSA-75105
FOV4_186180	2515	PF08242	Methyltransferase domain	1407	1508	1e-15	IPR013217	Methyltransferase type 12
FOV4_186180	2515	PF00698	Acyl transferase domain	540	842	6e-45	IPR014043	Acyl transferase
FOV4_186180	2515	PF00550	Phosphopantetheine attachment site	2392	2450	3e-05	IPR009081	Phosphopantetheine binding ACP domain
FOV4_186180	2515	PF16197	Ketoacyl-synthetase C-terminal extension	387	498	2.1e-17	IPR032821	Ketoacyl-synthetase, C-terminal extension		Reactome: R-HSA-163765|Reactome: R-HSA-199220|Reactome: R-HSA-2426168|Reactome: R-HSA-75105
FOV4_186180	2515	PF14765	Polyketide synthase dehydratase	928	1229	6.2e-50	IPR020807	Polyketide synthase, dehydratase domain		Reactome: R-HSA-163765|Reactome: R-HSA-199220|Reactome: R-HSA-2426168|Reactome: R-HSA-75105
FOV4_186180	2515	PF02801	Beta-ketoacyl synthase, C-terminal domain	265	383	2.9e-29	IPR014031	Beta-ketoacyl synthase, C-terminal
FOV4_186180	2515	PF00109	Beta-ketoacyl synthase, N-terminal domain	5	255	2.1e-71	IPR014030	Beta-ketoacyl synthase, N-terminal
FOV4_169190	481	PF01031	Dynamin central region	244	376	3.4e-19	IPR000375	Dynamin central domain	GO:0005525
FOV4_169190	481	PF00350	Dynamin family	33	230	4.2e-34	IPR022812	Dynamin superfamily
FOV4_153890	544	PF07690	Major Facilitator Superfamily	62	489	4e-29	IPR011701	Major facilitator superfamily	GO:0016021|GO:0055085
FOV4_011130	660	PF03467	Smg-4/UPF3 family	74	244	8.8e-50	IPR005120	UPF3 domain		Reactome: R-HSA-975957
FOV4_011130	660	PF00076	RNA recognition motif. (a.k.a. RRM, RBD, or RNP domain)	538	582	3.6e-05	IPR000504	RNA recognition motif domain	GO:0003676
FOV4_055050	1915	PF16547	Proteasome-substrate-size regulator, N-terminal	33	99	1.6e-20	IPR032372	Proteasome activator Blm10, N-terminal
FOV4_055050	1915	PF11919	Domain of unknown function (DUF3437)	1828	1915	4e-28	IPR021843	Proteasome activator complex subunit 4 C-terminal domain		Reactome: R-HSA-1169091|Reactome: R-HSA-1234176|Reactome: R-HSA-1236974|Reactome: R-HSA-1236978|Reactome: R-HSA-174113|Reactome: R-HSA-174154|Reactome: R-HSA-174178|Reactome: R-HSA-174184|Reactome: R-HSA-180534|Reactome: R-HSA-180585|Reactome: R-HSA-195253|Reactome: R-HSA-202424|Reactome: R-HSA-211733|Reactome: R-HSA-2467813|Reactome: R-HSA-2871837|Reactome: R-HSA-349425|Reactome: R-HSA-350562|Re…
FOV4_055050	1915	PF16507	Proteasome-substrate-size regulator, mid region	385	912	6.8e-201	IPR032430	Proteasome activator Blm10, mid region		Reactome: R-HSA-1169091|Reactome: R-HSA-1234176|Reactome: R-HSA-1236974|Reactome: R-HSA-1236978|Reactome: R-HSA-174113|Reactome: R-HSA-174154|Reactome: R-HSA-174178|Reactome: R-HSA-174184|Reactome: R-HSA-180534|Reactome: R-HSA-180585|Reactome: R-HSA-195253|Reactome: R-HSA-202424|Reactome: R-HSA-211733|Reactome: R-HSA-2467813|Reactome: R-HSA-2871837|Reactome: R-HSA-349425|Reactome: R-HSA-350562|Re…
FOV4_087830	1239	PF00611	Fes/CIP4, and EFC/F-BAR homology domain	26	97	6.2e-16	IPR001060	FCH domain
FOV4_087830	1239	PF00018	SH3 domain	1186	1234	1.3e-12	IPR001452	SH3 domain	GO:0005515
FOV4_091640	246	PF01370	NAD dependent epimerase/dehydratase family	7	119	6e-10	IPR001509	NAD-dependent epimerase/dehydratase	GO:0003824|GO:0050662
FOV4_162810	829	PF09511	RNA ligase	103	336	6.2e-87	IPR019039	RNA ligase T4 Rnl1, N-terminal
FOV4_162810	829	PF08302	Fungal tRNA ligase phosphodiesterase domain	587	827	2.4e-87	IPR015965	tRNA ligase, phosphodiesterase, fungi	GO:0003972|GO:0005524|GO:0006388
FOV4_162810	829	PF08303	tRNA ligase kinase domain	427	584	2.2e-53	IPR015966	tRNA ligase, kinase, fungi	GO:0003972|GO:0005524|GO:0006388
FOV4_066400	572	PF04880	NUDE protein, C-terminal conserved region	131	273	3.9e-39	IPR006964	NUDE domain		Reactome: R-HSA-2467813|Reactome: R-HSA-2500257|Reactome: R-HSA-5663220|Reactome: R-HSA-68877
FOV4_112210	216	PF00067	Cytochrome P450	31	211	3.7e-08	IPR001128	Cytochrome P450	GO:0005506|GO:0016705|GO:0020037|GO:0055114
FOV4_154510	1014	PF13193	AMP-binding enzyme C-terminal domain	425	502	4.6e-08	IPR025110	AMP-binding enzyme, C-terminal domain
FOV4_154510	1014	PF00550	Phosphopantetheine attachment site	537	600	2.4e-08	IPR009081	Phosphopantetheine binding ACP domain
FOV4_154510	1014	PF00501	AMP-binding enzyme	10	415	6.3e-73	IPR000873	AMP-dependent synthetase/ligase	GO:0003824|GO:0008152
FOV4_154510	1014	PF07993	Male sterility protein	642	886	3.1e-56	IPR013120	Male sterility, NAD-binding		Reactome: R-HSA-8848584
FOV4_053450	417	PF13012	Maintenance of mitochondrial structure and function	263	374	1.1e-08	IPR024969	Rpn11/EIF3F, C-terminal
FOV4_053450	417	PF01398	JAB1/Mov34/MPN/PAD-1 ubiquitin protease	19	115	3.4e-07	IPR000555	JAB1/MPN/MOV34 metalloenzyme domain	GO:0005515
FOV4_200220	53	PF02128	Fungalysin metallopeptidase (M36)	1	37	4.1e-14	IPR001842	Peptidase M36, fungalysin	GO:0004222|GO:0005615|GO:0008270
FOV4_017380	419	PF00682	HMGL-like	41	293	2.7e-70	IPR000891	Pyruvate carboxyltransferase	GO:0003824
FOV4_198530	187	PF06985	Heterokaryon incompatibility protein (HET)	22	107	2.5e-10	IPR010730	Heterokaryon incompatibility
FOV4_153510	904	PF17389	Bacterial alpha-L-rhamnosidase 6 hairpin glycosidase domain	433	786	1.1e-117	IPR035396	Alpha-L-rhamnosidase, six-hairpin glycosidase domain
FOV4_153510	904	PF08531	Alpha-L-rhamnosidase N-terminal domain	158	318	5.7e-47	IPR013737	Bacterial alpha-L-rhamnosidase N-terminal
FOV4_153510	904	PF05592	Bacterial alpha-L-rhamnosidase concanavalin-like domain	329	428	7.3e-24	IPR008902	Alpha-L-rhamnosidase, concanavalin-like domain
FOV4_153510	904	PF17390	Bacterial alpha-L-rhamnosidase C-terminal domain	788	857	3.1e-18	IPR035398	Alpha-L-rhamnosidase C-terminal domain
FOV4_171110	1010	PF05729	NACHT domain	330	486	4.8e-08
FOV4_171110	1010	PF12796	Ankyrin repeats (3 copies)	754	828	1.6e-14	IPR020683	Ankyrin repeat-containing domain
FOV4_166580	432	PF03721	UDP-glucose/GDP-mannose dehydrogenase family, NAD binding domain	51	201	1.8e-14	IPR001732	UDP-glucose/GDP-mannose dehydrogenase, N-terminal	GO:0016616|GO:0051287|GO:0055114	Reactome: R-HSA-173599
FOV4_166580	432	PF00984	UDP-glucose/GDP-mannose dehydrogenase family, central domain	229	301	2.2e-18	IPR014026	UDP-glucose/GDP-mannose dehydrogenase, dimerisation	GO:0016616|GO:0051287|GO:0055114	Reactome: R-HSA-173599
FOV4_111070	459	PF11951	Fungal specific transcription factor domain	82	449	2.8e-28	IPR021858	Fungal transcription factor
FOV4_111070	459	PF00172	Fungal Zn(2)-Cys(6) binuclear cluster domain	12	47	2e-10	IPR001138	Zn(2)-C6 fungal-type DNA-binding domain	GO:0000981|GO:0005634|GO:0006355|GO:0008270
FOV4_176650	511	PF00083	Sugar (and other) transporter	20	470	3.5e-91	IPR005828	Major facilitator, sugar transporter-like	GO:0016021|GO:0022857|GO:0055085
FOV4_012840	940	PF00225	Kinesin motor domain	237	554	2.3e-94	IPR001752	Kinesin motor domain	GO:0003777|GO:0005524|GO:0007018|GO:0008017	Reactome: R-HSA-6811434|Reactome: R-HSA-983189
FOV4_016700	947	PF01915	Glycosyl hydrolase family 3 C-terminal domain	470	737	3.3e-45	IPR002772	Glycoside hydrolase family 3 C-terminal domain	GO:0004553|GO:0005975
FOV4_016700	947	PF14310	Fibronectin type III-like domain	856	926	4.4e-28	IPR026891	Fibronectin type III-like domain
FOV4_016700	947	PF00933	Glycosyl hydrolase family 3 N terminal domain	146	406	4.1e-43	IPR001764	Glycoside hydrolase, family 3, N-terminal	GO:0004553|GO:0005975
FOV4_191900	335	PF02984	Cyclin, C-terminal domain	230	279	8.9e-07	IPR004367	Cyclin, C-terminal domain	GO:0005634
FOV4_191900	335	PF00134	Cyclin, N-terminal domain	79	212	1.8e-27	IPR006671	Cyclin, N-terminal
FOV4_023570	562	PF11815	Domain of unknown function (DUF3336)	17	156	3.8e-35	IPR021771	Triacylglycerol lipase	GO:0004806|GO:0006629
FOV4_023570	562	PF01734	Patatin-like phospholipase	165	337	1.4e-14	IPR002641	Patatin-like phospholipase domain	GO:0006629
FOV4_120670	253	PF00413	Matrixin	75	179	4.1e-06	IPR001818	Peptidase M10, metallopeptidase	GO:0004222|GO:0006508|GO:0008270|GO:0031012
FOV4_196390	204	PF00881	Nitroreductase family	15	182	9.1e-15	IPR029479	Nitroreductase		Reactome: R-HSA-209968
FOV4_086810	464	PF01490	Transmembrane amino acid transporter protein	52	445	3.3e-45	IPR013057	Amino acid transporter, transmembrane domain
FOV4_164230	314	PF04909	Amidohydrolase	75	303	1.2e-21	IPR006680	Amidohydrolase-related	GO:0016787
FOV4_140890	568	PF07690	Major Facilitator Superfamily	69	467	3.8e-33	IPR011701	Major facilitator superfamily	GO:0016021|GO:0055085
FOV4_039910	452	PF04179	Rit1 DUSP-like domain	336	448	2e-36	IPR033421	Rit1, DUSP-like domain
FOV4_039910	452	PF17184	Rit1 N-terminal domain	27	282	1.4e-103	IPR033449	Rit1, N-terminal domain
FOV4_057790	613	PF07690	Major Facilitator Superfamily	139	518	2.4e-40	IPR011701	Major facilitator superfamily	GO:0016021|GO:0055085
FOV4_076050	193	PF00472	RF-1 domain	50	147	5.9e-24	IPR000352	Peptide chain release factor class I/class II	GO:0003747|GO:0006415
FOV4_150860	975	PF08642	Histone deacetylation protein Rxt3	711	838	4.7e-42	IPR013951	Histone deacetylation protein Rxt3	GO:0016575
FOV4_101800	78	PF00172	Fungal Zn(2)-Cys(6) binuclear cluster domain	35	74	3.3e-10	IPR001138	Zn(2)-C6 fungal-type DNA-binding domain	GO:0000981|GO:0005634|GO:0006355|GO:0008270
FOV4_167600	1031	PF13632	Glycosyl transferase family group 2	639	864	1.7e-46	IPR001173	Glycosyltransferase 2-like		Reactome: R-HSA-913709
FOV4_167600	1031	PF00350	Dynamin family	42	247	3.5e-17	IPR022812	Dynamin superfamily
FOV4_060850	290	PF03398	Regulator of Vps4 activity in the MVB pathway	12	173	4.1e-61	IPR005061	Vacuolar protein sorting-associated protein Ist1	GO:0015031	Reactome: R-HSA-6798695
FOV4_141910	314	PF08925	Domain of Unknown Function (DUF1907)	20	311	3e-113	IPR015021	Domain of unknown function DUF1907	GO:0005634
FOV4_023340	330	PF00153	Mitochondrial carrier protein	240	329	2.8e-20	IPR018108	Mitochondrial substrate/solute carrier
FOV4_023340	330	PF00153	Mitochondrial carrier protein	130	220	7.8e-16	IPR018108	Mitochondrial substrate/solute carrier
FOV4_023340	330	PF00153	Mitochondrial carrier protein	28	117	7.9e-21	IPR018108	Mitochondrial substrate/solute carrier
FOV4_166820	795	PF01476	LysM domain	384	428	0.00067	IPR018392	LysM domain
FOV4_166820	795	PF01476	LysM domain	531	574	0.01	IPR018392	LysM domain
FOV4_166820	795	PF01822	WSC domain	699	779	6.1e-12	IPR002889	Carbohydrate-binding WSC
FOV4_166820	795	PF01822	WSC domain	596	679	1e-12	IPR002889	Carbohydrate-binding WSC
FOV4_084110	361	PF13489	Methyltransferase domain	117	274	1.2e-18
FOV4_076550	175	PF13238	AAA domain	9	128	6.9e-27
FOV4_020990	685	PF04082	Fungal specific transcription factor domain	266	448	6.5e-19	IPR007219	Transcription factor domain, fungi	GO:0003677|GO:0005634|GO:0006351|GO:0008270
FOV4_132420	548	PF00083	Sugar (and other) transporter	75	523	1.8e-78	IPR005828	Major facilitator, sugar transporter-like	GO:0016021|GO:0022857|GO:0055085
FOV4_048050	334	PF08493	Aflatoxin regulatory protein	146	248	6.5e-12	IPR013700	Aflatoxin regulatory protein	GO:0003677|GO:0005634|GO:0006355|GO:0045122
FOV4_048050	334	PF00172	Fungal Zn(2)-Cys(6) binuclear cluster domain	15	51	9.1e-06	IPR001138	Zn(2)-C6 fungal-type DNA-binding domain	GO:0000981|GO:0005634|GO:0006355|GO:0008270
FOV4_158600	488	PF07690	Major Facilitator Superfamily	108	416	2.6e-21	IPR011701	Major facilitator superfamily	GO:0016021|GO:0055085
FOV4_024990	538	PF00083	Sugar (and other) transporter	62	502	6.2e-62	IPR005828	Major facilitator, sugar transporter-like	GO:0016021|GO:0022857|GO:0055085
FOV4_148880	808	PF00694	Aconitase C-terminal domain	612	738	7.9e-37	IPR000573	Aconitase A/isopropylmalate dehydratase small subunit, swivel domain	GO:0008152	KEGG: 00290+4.2.1.33
FOV4_148880	808	PF00330	Aconitase family (aconitate hydratase)	73	530	2.2e-152	IPR001030	Aconitase/3-isopropylmalate dehydratase large subunit, alpha/beta/alpha domain	GO:0008152	KEGG: 00290+4.2.1.33
FOV4_011940	125	PF14087	Domain of unknown function (DUF4267)	14	118	7.8e-17	IPR025363	Protein of unknown function DUF4267
FOV4_111940	336	PF02737	3-hydroxyacyl-CoA dehydrogenase, NAD binding domain	10	113	3.1e-06	IPR006176	3-hydroxyacyl-CoA dehydrogenase, NAD binding	GO:0003857|GO:0006631|GO:0016491|GO:0055114	KEGG: 00062+4.2.1.17+1.1.1.35|KEGG: 00071+4.2.1.17+1.1.1.35|KEGG: 00120+1.1.1.35|KEGG: 00280+4.2.1.17+1.1.1.35|KEGG: 00281+4.2.1.17+1.1.1.35|KEGG: 00310+4.2.1.17+1.1.1.35|KEGG: 00360+4.2.1.17|KEGG: 00362+4.2.1.17+1.1.1.35|KEGG: 00380+4.2.1.17+1.1.1.35|KEGG: 00410+4.2.1.17|KEGG: 00592+4.2.1.17|KEGG: 00623+1.1.1.35|KEGG: 00627+4.2.1.17|KEGG: 00640+4.2.1.17|KEGG: 00650+4.2.1.17+1.1.1.35|KEGG: 00720+…
FOV4_111940	336	PF00725	3-hydroxyacyl-CoA dehydrogenase, C-terminal domain	202	253	1.7e-09	IPR006108	3-hydroxyacyl-CoA dehydrogenase, C-terminal	GO:0003857|GO:0006631|GO:0016491|GO:0055114	KEGG: 00062+4.2.1.17+1.1.1.35|KEGG: 00071+4.2.1.17+1.1.1.35|KEGG: 00120+1.1.1.35|KEGG: 00280+4.2.1.17+1.1.1.35|KEGG: 00281+4.2.1.17+1.1.1.35|KEGG: 00310+4.2.1.17+1.1.1.35|KEGG: 00360+4.2.1.17|KEGG: 00362+4.2.1.17+1.1.1.35|KEGG: 00380+4.2.1.17+1.1.1.35|KEGG: 00410+4.2.1.17|KEGG: 00592+4.2.1.17|KEGG: 00623+1.1.1.35|KEGG: 00627+4.2.1.17|KEGG: 00640+4.2.1.17|KEGG: 00650+4.2.1.17+1.1.1.35|KEGG: 00720+…
FOV4_073420	503	PF16113	Enoyl-CoA hydratase/isomerase	70	408	1.8e-125	IPR032259	Enoyl-CoA hydratase/isomerase, HIBYL-CoA-H type	GO:0003860	Reactome: R-HSA-70895
FOV4_049990	263	PF00043	Glutathione S-transferase, C-terminal domain	125	214	1.9e-11	IPR004046	Glutathione S-transferase, C-terminal
FOV4_049990	263	PF02798	Glutathione S-transferase, N-terminal domain	15	91	4.9e-12	IPR004045	Glutathione S-transferase, N-terminal	GO:0005515
FOV4_187410	859	PF00106	short chain dehydrogenase	8	207	8.9e-19	IPR002347	Short-chain dehydrogenase/reductase SDR
FOV4_187410	859	PF06985	Heterokaryon incompatibility protein (HET)	330	417	1.6e-09	IPR010730	Heterokaryon incompatibility
FOV4_193840	191	PF00320	GATA zinc finger	140	167	1.8e-06	IPR000679	Zinc finger, GATA-type	GO:0003700|GO:0006355|GO:0008270|GO:0043565
FOV4_200690	191	PF00320	GATA zinc finger	140	167	1.8e-06	IPR000679	Zinc finger, GATA-type	GO:0003700|GO:0006355|GO:0008270|GO:0043565
FOV4_116920	601	PF11526	Subunit of cleavage factor IA Pcf11	463	514	7.6e-06	IPR021605	Subunit of cleavage factor IA Pcf11	GO:0005849|GO:0006369|GO:0006378|GO:0006379
FOV4_115570	308	PF00106	short chain dehydrogenase	50	246	7.3e-52	IPR002347	Short-chain dehydrogenase/reductase SDR
FOV4_094910	250	PF13460	NAD(P)H-binding	12	215	1.2e-07	IPR016040	NAD(P)-binding domain
FOV4_101560	923	PF10431	C-terminal, D2-small domain, of ClpB protein	798	879	1.5e-23	IPR019489	Clp ATPase, C-terminal
FOV4_101560	923	PF07724	AAA domain (Cdc48 subfamily)	630	791	4e-44	IPR003959	ATPase, AAA-type, core	GO:0005524
FOV4_101560	923	PF02861	Clp amino terminal domain, pathogenicity island component	19	41	0.34	IPR004176	Clp, N-terminal	GO:0019538
FOV4_101560	923	PF02861	Clp amino terminal domain, pathogenicity island component	109	158	0.00079	IPR004176	Clp, N-terminal	GO:0019538
FOV4_101560	923	PF00004	ATPase family associated with various cellular activities (AAA)	220	355	2.9e-14	IPR003959	ATPase, AAA-type, core	GO:0005524
FOV4_149450	694	PF16420	Ubiquitin-like modifier-activating enzyme ATG7 N-terminus	5	332	5.9e-111	IPR032197	Ubiquitin-like modifier-activating enzyme Atg7, N-terminal		Reactome: R-HSA-1632852|Reactome: R-HSA-6798695|Reactome: R-HSA-6802952|Reactome: R-HSA-983168
FOV4_149450	694	PF00899	ThiF family	353	629	1e-45	IPR000594	THIF-type NAD/FAD binding fold	GO:0008641
FOV4_030540	413	PF10436	Mitochondrial branched-chain alpha-ketoacid dehydrogenase kinase	26	187	2.5e-44	IPR018955	Branched-chain alpha-ketoacid dehydrogenase kinase/Pyruvate dehydrogenase kinase, N-terminal		Reactome: R-HSA-204174|Reactome: R-HSA-5362517
FOV4_030540	413	PF02518	Histidine kinase-, DNA gyrase B-, and HSP90-like ATPase	232	406	1e-10	IPR003594	Histidine kinase-like ATPase, C-terminal domain
FOV4_035230	1019	PF00320	GATA zinc finger	875	908	9e-15	IPR000679	Zinc finger, GATA-type	GO:0003700|GO:0006355|GO:0008270|GO:0043565
FOV4_035230	1019	PF13426	PAS domain	357	464	9.7e-18	IPR000014	PAS domain
FOV4_035230	1019	PF08447	PAS fold	557	632	9.5e-12	IPR013655	PAS fold-3	GO:0005515
FOV4_071670	1181	PF00069	Protein kinase domain	922	1175	1.3e-57	IPR000719	Protein kinase domain	GO:0004672|GO:0005524|GO:0006468
FOV4_152370	878	PF05592	Bacterial alpha-L-rhamnosidase concanavalin-like domain	336	422	3.6e-29	IPR008902	Alpha-L-rhamnosidase, concanavalin-like domain
FOV4_152370	878	PF17389	Bacterial alpha-L-rhamnosidase 6 hairpin glycosidase domain	441	793	1.1e-116	IPR035396	Alpha-L-rhamnosidase, six-hairpin glycosidase domain
FOV4_152370	878	PF08531	Alpha-L-rhamnosidase N-terminal domain	155	323	5.8e-57	IPR013737	Bacterial alpha-L-rhamnosidase N-terminal
FOV4_152370	878	PF17390	Bacterial alpha-L-rhamnosidase C-terminal domain	795	869	2.2e-15	IPR035398	Alpha-L-rhamnosidase C-terminal domain
FOV4_174130	362	PF07745	Glycosyl hydrolase family 53	35	358	2.7e-79	IPR011683	Glycosyl hydrolase family 53	GO:0015926
FOV4_138010	223	PF03737	Aldolase/RraA	17	182	8e-35	IPR005493	Ribonuclease E inhibitor RraA/RraA-like protein
FOV4_164680	347	PF06985	Heterokaryon incompatibility protein (HET)	106	248	2.9e-13	IPR010730	Heterokaryon incompatibility
FOV4_199720	257	PF00046	Homeobox domain	49	103	4.1e-16	IPR001356	Homeobox domain	GO:0003677
FOV4_062250	1680	PF00176	SNF2 family N-terminal domain	816	1098	2.4e-65	IPR000330	SNF2-related, N-terminal domain	GO:0005524
FOV4_062250	1680	PF00271	Helicase conserved C-terminal domain	1362	1474	6.8e-18	IPR001650	Helicase, C-terminal
FOV4_192920	963	PF02518	Histidine kinase-, DNA gyrase B-, and HSP90-like ATPase	529	629	7e-14	IPR003594	Histidine kinase-like ATPase, C-terminal domain
FOV4_192920	963	PF00072	Response regulator receiver domain	841	955	1.7e-13	IPR001789	Signal transduction response regulator, receiver domain	GO:0000160
FOV4_178380	321	PF04143	Sulphur transport	24	314	2.3e-27	IPR007272	Sulphur transport domain
FOV4_083920	529	PF07690	Major Facilitator Superfamily	99	401	5.8e-11	IPR011701	Major facilitator superfamily	GO:0016021|GO:0055085
FOV4_135060	727	PF00172	Fungal Zn(2)-Cys(6) binuclear cluster domain	44	77	1.3e-07	IPR001138	Zn(2)-C6 fungal-type DNA-binding domain	GO:0000981|GO:0005634|GO:0006355|GO:0008270
FOV4_078220	605	PF00173	Cytochrome b5-like Heme/Steroid binding domain	112	183	3.5e-13	IPR001199	Cytochrome b5-like heme/steroid binding domain
FOV4_078220	605	PF03404	Mo-co oxidoreductase dimerisation domain	447	595	2.6e-29	IPR005066	Moybdenum cofactor oxidoreductase, dimerisation	GO:0016491|GO:0030151|GO:0055114	Reactome: R-HSA-1614517
FOV4_078220	605	PF00174	Oxidoreductase molybdopterin binding domain	245	425	9.1e-56	IPR000572	Oxidoreductase, molybdopterin-binding domain	GO:0042128	Reactome: R-HSA-1614517
FOV4_113800	509	PF03070	TENA/THI-4/PQQC family	300	504	1.2e-50	IPR004305	Thiaminase-2/PQQC
FOV4_113800	509	PF08543	Phosphomethylpyrimidine kinase	13	277	5e-87	IPR013749	Pyridoxamine kinase/Phosphomethylpyrimidine kinase		Reactome: R-HSA-6798695|Reactome: R-HSA-964975
FOV4_041210	573	PF00012	Hsp70 protein	147	399	1.5e-11	IPR013126	Heat shock protein 70 family		Reactome: R-HSA-3371453
FOV4_015580	539	PF03372	Endonuclease/Exonuclease/phosphatase family	34	314	5.7e-12	IPR005135	Endonuclease/exonuclease/phosphatase
FOV4_016800	302	PF00096	Zinc finger, C2H2 type	105	126	8.7e-05
FOV4_114610	791	PF04383	KilA-N domain	44	107	0.00024	IPR018004	KilA, N-terminal/APSES-type HTH, DNA-binding
FOV4_114610	791	PF00023	Ankyrin repeat	510	540	0.0033	IPR002110	Ankyrin repeat	GO:0005515
FOV4_114610	791	PF13637	Ankyrin repeats (many copies)	366	407	2e-08
FOV4_193620	293	PF00106	short chain dehydrogenase	27	216	5.2e-14	IPR002347	Short-chain dehydrogenase/reductase SDR
FOV4_098940	374	PF03770	Inositol polyphosphate kinase	135	372	2.1e-54	IPR005522	Inositol polyphosphate kinase	GO:0008440
FOV4_038970	382	PF00173	Cytochrome b5-like Heme/Steroid binding domain	10	83	2.1e-18	IPR001199	Cytochrome b5-like heme/steroid binding domain
FOV4_038970	382	PF04116	Fatty acid hydroxylase superfamily	230	373	4.4e-11	IPR006694	Fatty acid hydroxylase	GO:0005506|GO:0008610|GO:0016491|GO:0055114
FOV4_063130	512	PF07690	Major Facilitator Superfamily	67	435	3.1e-38	IPR011701	Major facilitator superfamily	GO:0016021|GO:0055085
FOV4_035190	370	PF13378	Enolase C-terminal domain-like	150	359	1.6e-34	IPR029065	Enolase C-terminal domain-like
FOV4_035190	370	PF02746	Mandelate racemase / muconate lactonizing enzyme, N-terminal domain	37	129	1e-17	IPR013341	Mandelate racemase/muconate lactonizing enzyme, N-terminal domain
FOV4_083510	504	PF01565	FAD binding domain	62	197	1.1e-26	IPR006094	FAD linked oxidase, N-terminal	GO:0016491|GO:0050660|GO:0055114
FOV4_098130	509	PF01979	Amidohydrolase family	85	450	7.3e-26	IPR006680	Amidohydrolase-related	GO:0016787
FOV4_033000	525	PF00067	Cytochrome P450	99	497	1.5e-36	IPR001128	Cytochrome P450	GO:0005506|GO:0016705|GO:0020037|GO:0055114
FOV4_129910	241	PF13419	Haloacid dehalogenase-like hydrolase	20	196	1.6e-17	IPR023214	HAD-like domain
FOV4_011390	476	PF00171	Aldehyde dehydrogenase family	18	473	1.3e-144	IPR015590	Aldehyde dehydrogenase domain	GO:0008152|GO:0016491|GO:0055114
FOV4_118090	142	PF02627	Carboxymuconolactone decarboxylase family	42	123	3e-19	IPR003779	Carboxymuconolactone decarboxylase-like	GO:0051920|GO:0055114	KEGG: 00480+1.11.1.15
FOV4_067940	536	PF02535	ZIP Zinc transporter	27	527	2.5e-32	IPR003689	Zinc/iron permease	GO:0016020|GO:0030001|GO:0046873|GO:0055085
FOV4_187260	456	PF13378	Enolase C-terminal domain-like	204	422	2.6e-57	IPR029065	Enolase C-terminal domain-like
FOV4_186910	722	PF00172	Fungal Zn(2)-Cys(6) binuclear cluster domain	77	118	5.8e-06	IPR001138	Zn(2)-C6 fungal-type DNA-binding domain	GO:0000981|GO:0005634|GO:0006355|GO:0008270
FOV4_186910	722	PF04082	Fungal specific transcription factor domain	272	419	3.5e-07	IPR007219	Transcription factor domain, fungi	GO:0003677|GO:0005634|GO:0006351|GO:0008270
FOV4_176350	321	PF00544	Pectate lyase	81	252	3.5e-44	IPR002022	Pectate lyase
FOV4_079850	330	PF00170	bZIP transcription factor	155	211	7.6e-07	IPR004827	Basic-leucine zipper domain	GO:0003700|GO:0006355
FOV4_079850	330	PF08601	Transcription factor PAP1	256	320	4.5e-06	IPR013910	Transcription factor PAP1
FOV4_043280	474	PF14388	Domain of unknown function (DUF4419)	72	414	5.3e-95	IPR025533	Protein of unknown function DUF4419
FOV4_073040	1543	PF01369	Sec7 domain	794	920	5.8e-28	IPR000904	Sec7 domain	GO:0005086|GO:0032012
FOV4_073040	1543	PF15410	Pleckstrin homology domain	1197	1329	4.6e-18
FOV4_007150	467	PF00172	Fungal Zn(2)-Cys(6) binuclear cluster domain	11	43	1.1e-05	IPR001138	Zn(2)-C6 fungal-type DNA-binding domain	GO:0000981|GO:0005634|GO:0006355|GO:0008270
FOV4_113930	433	PF00684	DnaJ central domain	164	230	1.7e-13	IPR001305	Heat shock protein DnaJ, cysteine-rich domain	GO:0031072|GO:0051082
FOV4_113930	433	PF00226	DnaJ domain	17	81	8.9e-24	IPR001623	DnaJ domain
FOV4_113930	433	PF01556	DnaJ C terminal domain	140	360	3.3e-35	IPR002939	Chaperone DnaJ, C-terminal
FOV4_185570	190	PF11578	Protein of unknown function (DUF3237)	25	179	8.4e-33	IPR020915	Uncharacterised protein family UPF0311
FOV4_030630	661	PF04129	Vps52 / Sac2 family	157	659	3.9e-125	IPR007258	Vps52		Reactome: R-HSA-6811440
FOV4_109280	359	PF08240	Alcohol dehydrogenase GroES-like domain	36	150	1.4e-20	IPR013154	Alcohol dehydrogenase, N-terminal	GO:0055114
FOV4_109280	359	PF00107	Zinc-binding dehydrogenase	192	322	1.7e-18	IPR013149	Alcohol dehydrogenase, C-terminal	GO:0055114
FOV4_052920	280	PF02630	SCO1/SenC	83	258	5.6e-60	IPR003782	Copper chaperone SCO1/SenC		Reactome: R-HSA-5628897|Reactome: R-HSA-611105
FOV4_139730	681	PF01179	Copper amine oxidase, enzyme domain	230	643	3.7e-161	IPR015798	Copper amine oxidase, C-terminal	GO:0005507|GO:0008131|GO:0009308|GO:0048038|GO:0055114	Reactome: R-HSA-211945
FOV4_139730	681	PF02727	Copper amine oxidase, N2 domain	7	94	3.6e-10	IPR015800	Copper amine oxidase, N2-terminal	GO:0005507|GO:0008131|GO:0009308|GO:0048038|GO:0055114	Reactome: R-HSA-211945
FOV4_139730	681	PF02728	Copper amine oxidase, N3 domain	101	202	9e-15	IPR015802	Copper amine oxidase, N3-terminal	GO:0005507|GO:0008131|GO:0009308|GO:0048038|GO:0055114	Reactome: R-HSA-211945
FOV4_048650	295	PF00775	Dioxygenase	105	291	6.1e-41	IPR000627	Intradiol ring-cleavage dioxygenase, C-terminal	GO:0003824|GO:0006725|GO:0008199|GO:0055114
FOV4_048650	295	PF04444	Catechol dioxygenase N terminus	26	92	1.8e-19	IPR007535	Catechol dioxygenase, N-terminal	GO:0005506|GO:0009712|GO:0018576|GO:0055114
FOV4_064090	590	PF00172	Fungal Zn(2)-Cys(6) binuclear cluster domain	26	58	1.2e-07	IPR001138	Zn(2)-C6 fungal-type DNA-binding domain	GO:0000981|GO:0005634|GO:0006355|GO:0008270
FOV4_030680	397	PF05383	La domain	86	142	1.4e-17	IPR006630	La-type HTH domain
FOV4_030680	397	PF00076	RNA recognition motif. (a.k.a. RRM, RBD, or RNP domain)	191	237	3.8e-08	IPR000504	RNA recognition motif domain	GO:0003676
FOV4_063060	606	PF00743	Flavin-binding monooxygenase-like	70	282	5e-16	IPR020946	Flavin monooxygenase-like	GO:0004499|GO:0050660|GO:0050661|GO:0055114
FOV4_106090	754	PF11951	Fungal specific transcription factor domain	86	278	3.5e-07	IPR021858	Fungal transcription factor
FOV4_106090	754	PF00172	Fungal Zn(2)-Cys(6) binuclear cluster domain	8	39	2.3e-06	IPR001138	Zn(2)-C6 fungal-type DNA-binding domain	GO:0000981|GO:0005634|GO:0006355|GO:0008270
FOV4_106090	754	PF05241	Emopamil binding protein	562	740	7.5e-55	IPR007905	Emopamil-binding protein	GO:0016021|GO:0016125|GO:0047750
FOV4_144280	194	PF00076	RNA recognition motif. (a.k.a. RRM, RBD, or RNP domain)	8	73	9.2e-12	IPR000504	RNA recognition motif domain	GO:0003676
FOV4_065820	229	PF02150	RNA polymerases M/15 Kd subunit	40	75	6.6e-11	IPR001529	DNA-directed RNA polymerase, M/15kDa subunit	GO:0006351
FOV4_065820	229	PF01096	Transcription factor S-II (TFIIS)	194	229	3.4e-13	IPR001222	Zinc finger, TFIIS-type	GO:0003676|GO:0006351|GO:0008270
FOV4_160660	727	PF04082	Fungal specific transcription factor domain	221	378	4.5e-13	IPR007219	Transcription factor domain, fungi	GO:0003677|GO:0005634|GO:0006351|GO:0008270
FOV4_160660	727	PF00172	Fungal Zn(2)-Cys(6) binuclear cluster domain	20	49	3.2e-08	IPR001138	Zn(2)-C6 fungal-type DNA-binding domain	GO:0000981|GO:0005634|GO:0006355|GO:0008270
FOV4_103110	1317	PF12234	RAVE protein 1 C terminal	609	1243	3.8e-282	IPR022033	RAVE complex protein Rav1 C-terminal
FOV4_087900	1064	PF01558	Pyruvate ferredoxin/flavodoxin oxidoreductase	450	541	3.8e-06	IPR019752	Pyruvate/ketoisovalerate oxidoreductase, catalytic domain	GO:0016903|GO:0055114
FOV4_087900	1064	PF00175	Oxidoreductase NAD-binding domain	919	1019	4e-09	IPR001433	Oxidoreductase FAD/NAD(P)-binding	GO:0016491|GO:0055114
FOV4_087900	1064	PF00667	FAD binding domain	676	886	3e-67	IPR003097	FAD-binding, type 1	GO:0016491|GO:0055114
FOV4_087900	1064	PF17147	Pyruvate:ferredoxin oxidoreductase core domain II	284	342	2.8e-07	IPR033412	Pyruvate:ferredoxin oxidoreductase, core domain II
FOV4_104730	349	PF00153	Mitochondrial carrier protein	42	116	3.9e-13	IPR018108	Mitochondrial substrate/solute carrier
FOV4_104730	349	PF00153	Mitochondrial carrier protein	152	247	3.1e-13	IPR018108	Mitochondrial substrate/solute carrier
FOV4_104730	349	PF00153	Mitochondrial carrier protein	262	345	5.1e-07	IPR018108	Mitochondrial substrate/solute carrier
FOV4_040530	467	PF02214	BTB/POZ domain	37	129	0.00021	IPR003131	Potassium channel tetramerisation-type BTB domain	GO:0051260
FOV4_008880	480	PF01565	FAD binding domain	42	177	1.7e-30	IPR006094	FAD linked oxidase, N-terminal	GO:0016491|GO:0050660|GO:0055114
FOV4_008880	480	PF08031	Berberine and berberine like	429	464	2.1e-08	IPR012951	Berberine/berberine-like	GO:0016491|GO:0050660|GO:0055114
FOV4_023370	1138	PF16589	BRCT domain, a BRCA1 C-terminus domain	62	147	5.4e-08	IPR001357	BRCT domain
FOV4_023370	1138	PF11799	impB/mucB/samB family C-terminal domain	607	727	1.5e-13	IPR017961	DNA polymerase, Y-family, little finger domain	GO:0003684|GO:0006281	KEGG: 00230+2.7.7.7|KEGG: 00240+2.7.7.7|Reactome: R-HSA-5656169
FOV4_023370	1138	PF14377	Domain of unknown function (DUF4414)	880	1005	1.8e-12	IPR025527	Domain of unknown function DUF4414
FOV4_023370	1138	PF16727	DNA repair protein REV1 C-terminal domain	1041	1131	2.3e-07	IPR031991	DNA repair protein Rev1, C-terminal		Reactome: R-HSA-110312|Reactome: R-HSA-5655862|Reactome: R-HSA-5656121|Reactome: R-HSA-5656169
FOV4_023370	1138	PF00817	impB/mucB/samB family	360	522	1e-38	IPR001126	UmuC domain	GO:0006281	KEGG: 00230+2.7.7.7|KEGG: 00240+2.7.7.7|Reactome: R-HSA-5656169
FOV4_034710	931	PF07779	10 TM Acyl Transferase domain found in Cas1p	407	866	5e-115	IPR012419	Cas1p 10 TM acyl transferase domain
FOV4_037410	271	PF01965	DJ-1/PfpI family	57	229	1.2e-12	IPR002818	DJ-1/PfpI
FOV4_184590	817	PF05699	hAT family C-terminal dimerisation region	707	791	5.2e-17	IPR008906	HAT, C-terminal dimerisation domain	GO:0046983
FOV4_095930	525	PF00324	Amino acid permease	27	489	4e-106	IPR004841	Amino acid permease/ SLC12A domain	GO:0006810|GO:0016020|GO:0055085
FOV4_176500	479	PF01565	FAD binding domain	59	195	2.9e-21	IPR006094	FAD linked oxidase, N-terminal	GO:0016491|GO:0050660|GO:0055114
FOV4_039120	324	PF00092	von Willebrand factor type A domain	99	254	2.6e-07	IPR002035	von Willebrand factor, type A
FOV4_086970	409	PF00144	Beta-lactamase	21	391	6.6e-46	IPR001466	Beta-lactamase-related
FOV4_030800	397	PF13391	HNH endonuclease	138	222	5.9e-06	IPR003615	HNH nuclease
FOV4_114160	615	PF12697	Alpha/beta hydrolase family	68	295	1.4e-19	IPR000073	Alpha/beta hydrolase fold-1
FOV4_114160	615	PF00782	Dual specificity phosphatase, catalytic domain	547	604	1.2e-08	IPR000340	Dual specificity phosphatase, catalytic domain	GO:0008138|GO:0016311
FOV4_078620	226	PF10417	C-terminal domain of 1-Cys peroxiredoxin	167	203	6.1e-10	IPR019479	Peroxiredoxin, C-terminal	GO:0051920|GO:0055114	KEGG: 00480+1.11.1.15|Reactome: R-HSA-3299685
FOV4_078620	226	PF00578	AhpC/TSA family	10	146	3.9e-30	IPR000866	Alkyl hydroperoxide reductase subunit C/ Thiol specific antioxidant	GO:0016209|GO:0016491|GO:0055114	KEGG: 00480+1.11.1.15|Reactome: R-HSA-3299685
FOV4_056040	348	PF04177	TAP42-like family	9	339	3e-102	IPR007304	TAP42-like protein	GO:0009966
FOV4_070030	664	PF04049	Anaphase promoting complex subunit 8 / Cdc23	10	183	7e-56	IPR007192	Cdc23	GO:0005680|GO:0030071	Reactome: R-HSA-141430|Reactome: R-HSA-174048|Reactome: R-HSA-174084|Reactome: R-HSA-174154|Reactome: R-HSA-174178|Reactome: R-HSA-174184|Reactome: R-HSA-176407|Reactome: R-HSA-176408|Reactome: R-HSA-176409|Reactome: R-HSA-176412|Reactome: R-HSA-179409|Reactome: R-HSA-2467813|Reactome: R-HSA-2559582|Reactome: R-HSA-983168
FOV4_070030	664	PF13414	TPR repeat	415	454	1e-06
FOV4_070030	664	PF13181	Tetratricopeptide repeat	375	407	0.00054	IPR019734	Tetratricopeptide repeat	GO:0005515
FOV4_070030	664	PF13181	Tetratricopeptide repeat	533	559	0.014	IPR019734	Tetratricopeptide repeat	GO:0005515
FOV4_061020	407	PF04072	Leucine carboxyl methyltransferase	42	253	3.4e-18	IPR007213	Methyltransferase Ppm1/Ppm2/Tcmp	GO:0008168|GO:0032259
FOV4_093620	582	PF00415	Regulator of chromosome condensation (RCC1) repeat	147	203	6.3e-09	IPR000408	Regulator of chromosome condensation, RCC1
FOV4_093620	582	PF00415	Regulator of chromosome condensation (RCC1) repeat	516	566	8.7e-07	IPR000408	Regulator of chromosome condensation, RCC1
FOV4_093620	582	PF00415	Regulator of chromosome condensation (RCC1) repeat	286	336	1.5e-05	IPR000408	Regulator of chromosome condensation, RCC1
FOV4_093620	582	PF00415	Regulator of chromosome condensation (RCC1) repeat	340	391	1.9e-11	IPR000408	Regulator of chromosome condensation, RCC1
FOV4_093620	582	PF00415	Regulator of chromosome condensation (RCC1) repeat	394	447	3.1e-06	IPR000408	Regulator of chromosome condensation, RCC1
FOV4_093620	582	PF00415	Regulator of chromosome condensation (RCC1) repeat	207	283	6.6e-05	IPR000408	Regulator of chromosome condensation, RCC1
FOV4_162590	195	PF00293	NUDIX domain	43	166	9.4e-18	IPR000086	NUDIX hydrolase domain	GO:0016787
FOV4_090540	363	PF01118	Semialdehyde dehydrogenase, NAD binding domain	9	132	8.1e-30	IPR000534	Semialdehyde dehydrogenase, NAD-binding	GO:0016620|GO:0051287|GO:0055114
FOV4_090540	363	PF02774	Semialdehyde dehydrogenase, dimerisation domain	165	344	1.8e-37	IPR012280	Semialdehyde dehydrogenase, dimerisation domain	GO:0003942|GO:0005737|GO:0008652|GO:0016620|GO:0046983|GO:0055114	KEGG: 00220+1.2.1.38|MetaCyc: PWY-5154|MetaCyc: PWY-7400
FOV4_137710	310	PF05368	NmrA-like family	4	235	4.9e-14	IPR008030	NmrA-like domain		Reactome: R-HSA-70635
FOV4_035520	380	PF01399	PCI domain	236	335	1.1e-10	IPR000717	Proteasome component (PCI) domain	GO:0005515
FOV4_026750	741	PF12937	F-box-like	72	115	9.2e-13	IPR001810	F-box domain	GO:0005515
FOV4_026750	741	PF13516	Leucine Rich repeat	400	424	1.1	IPR001611	Leucine-rich repeat	GO:0005515
FOV4_026750	741	PF13516	Leucine Rich repeat	377	397	0.074	IPR001611	Leucine-rich repeat	GO:0005515
FOV4_026750	741	PF13516	Leucine Rich repeat	325	345	1.2	IPR001611	Leucine-rich repeat	GO:0005515
FOV4_132320	301	PF00722	Glycosyl hydrolases family 16	75	296	2.2e-09	IPR000757	Glycoside hydrolase family 16	GO:0004553|GO:0005975
FOV4_131670	336	PF00903	Glyoxalase/Bleomycin resistance protein/Dioxygenase superfamily	174	299	8e-12	IPR004360	Glyoxalase/fosfomycin resistance/dioxygenase domain
FOV4_093300	689	PF01909	Nucleotidyltransferase domain	383	488	2.7e-07	IPR002934	Polymerase, nucleotidyl transferase domain	GO:0016779
FOV4_093300	689	PF03828	Cid1 family poly A polymerase	562	617	4.1e-10	IPR002058	PAP/25A-associated
FOV4_119540	644	PF00749	tRNA synthetases class I (E and Q), catalytic domain	164	442	3.1e-82	IPR020058	Glutamyl/glutaminyl-tRNA synthetase, class Ib, catalytic domain	GO:0005524|GO:0016876|GO:0043039
FOV4_119540	644	PF03950	tRNA synthetases class I (E and Q), anti-codon binding domain	446	622	2.2e-35	IPR020059	Glutamyl/glutaminyl-tRNA synthetase, class Ib, anti-codon binding domain	GO:0000166|GO:0004812|GO:0005524|GO:0005737|GO:0006418	Reactome: R-HSA-2408517|Reactome: R-HSA-379716
FOV4_154170	1420	PF00742	Homoserine dehydrogenase	795	998	9.6e-51	IPR001342	Homoserine dehydrogenase, catalytic	GO:0006520|GO:0055114	KEGG: 00260+1.1.1.3|KEGG: 00270+1.1.1.3|KEGG: 00300+1.1.1.3
FOV4_154170	1420	PF01053	Cys/Met metabolism PLP-dependent enzyme	31	377	9.4e-58	IPR000277	Cys/Met metabolism, pyridoxal phosphate-dependent enzyme	GO:0030170	Reactome: R-HSA-1614558|Reactome: R-HSA-1614603|Reactome: R-HSA-2408508
FOV4_154170	1420	PF01053	Cys/Met metabolism PLP-dependent enzyme	1036	1414	6.9e-52	IPR000277	Cys/Met metabolism, pyridoxal phosphate-dependent enzyme	GO:0030170	Reactome: R-HSA-1614558|Reactome: R-HSA-1614603|Reactome: R-HSA-2408508
FOV4_154170	1420	PF03447	Homoserine dehydrogenase, NAD binding domain	677	787	2.1e-13	IPR005106	Aspartate/homoserine dehydrogenase, NAD-binding	GO:0016491|GO:0050661|GO:0055114
FOV4_154170	1420	PF04299	Putative FMN-binding domain	407	611	1e-57	IPR007396	Transcriptional regulator PAI 2-type
FOV4_025860	449	PF00173	Cytochrome b5-like Heme/Steroid binding domain	5	76	4.7e-24	IPR001199	Cytochrome b5-like heme/steroid binding domain
FOV4_025860	449	PF00175	Oxidoreductase NAD-binding domain	319	426	1.5e-31	IPR001433	Oxidoreductase FAD/NAD(P)-binding	GO:0016491|GO:0055114
FOV4_025860	449	PF00970	Oxidoreductase FAD-binding domain	211	309	4.4e-27	IPR008333	Oxidoreductase, FAD-binding domain		Reactome: R-HSA-1237044
FOV4_146250	934	PF00169	PH domain	706	839	9.1e-09	IPR001849	Pleckstrin homology domain
FOV4_146250	934	PF07647	SAM domain (Sterile alpha motif)	223	290	9.7e-14	IPR001660	Sterile alpha motif domain	GO:0005515
FOV4_146250	934	PF14604	Variant SH3 domain	21	73	4.7e-12	IPR001452	SH3 domain	GO:0005515
FOV4_123020	454	PF07690	Major Facilitator Superfamily	54	367	4.3e-20	IPR011701	Major facilitator superfamily	GO:0016021|GO:0055085
FOV4_178430	562	PF11951	Fungal specific transcription factor domain	161	249	4.8e-05	IPR021858	Fungal transcription factor
FOV4_178430	562	PF00172	Fungal Zn(2)-Cys(6) binuclear cluster domain	10	43	2.8e-09	IPR001138	Zn(2)-C6 fungal-type DNA-binding domain	GO:0000981|GO:0005634|GO:0006355|GO:0008270
FOV4_160890	460	PF04230	Polysaccharide pyruvyl transferase	131	393	2.4e-16	IPR007345	Polysaccharide pyruvyl transferase
FOV4_151940	132	PF00664	ABC transporter transmembrane region	5	66	6.3e-08	IPR011527	ABC transporter type 1, transmembrane domain	GO:0005524|GO:0006810|GO:0016021|GO:0042626|GO:0055085
FOV4_049540	401	PF01145	SPFH domain / Band 7 family	70	239	4.7e-30	IPR001107	Band 7 domain
FOV4_049540	401	PF16200	C-terminal region of band_7	289	351	2.1e-23	IPR032435	Band 7, C-terminal extension		Reactome: R-HSA-8949664
FOV4_062700	556	PF01425	Amidase	89	543	2.5e-86	IPR023631	Amidase signature domain		KEGG: 00970+6.3.5.7|MetaCyc: PWY-5921
FOV4_193000	350	PF13489	Methyltransferase domain	101	265	1.7e-10
FOV4_014100	205	PF01201	Ribosomal protein S8e	1	192	3.2e-56	IPR022309	Ribosomal protein S8e/ribosomal biogenesis NSA2
FOV4_014620	522	PF00083	Sugar (and other) transporter	48	505	2e-74	IPR005828	Major facilitator, sugar transporter-like	GO:0016021|GO:0022857|GO:0055085
FOV4_013510	276	PF01738	Dienelactone hydrolase family	29	275	1.1e-16	IPR002925	Dienelactone hydrolase	GO:0016787
FOV4_075210	695	PF00350	Dynamin family	41	235	1.6e-56	IPR022812	Dynamin superfamily
FOV4_075210	695	PF01031	Dynamin central region	244	528	7.7e-102	IPR000375	Dynamin central domain	GO:0005525
FOV4_075210	695	PF02212	Dynamin GTPase effector domain	604	695	2.6e-29	IPR003130	Dynamin GTPase effector	GO:0003924|GO:0005525
FOV4_124360	240	PF00651	BTB/POZ domain	13	119	3e-16	IPR000210	BTB/POZ domain	GO:0005515
FOV4_145550	260	PF06916	Protein of unknown function (DUF1279)	110	244	6.5e-25	IPR009688	Domain of unknown function DUF1279
FOV4_087840	415	PF06775	Putative adipose-regulatory protein (Seipin)	75	288	2.4e-56	IPR009617	Seipin family	GO:0019915
FOV4_169690	411	PF00724	NADH:flavin oxidoreductase / NADH oxidase family	7	355	3.5e-46	IPR001155	NADH:flavin oxidoreductase/NADH oxidase, N-terminal	GO:0010181|GO:0016491|GO:0055114
FOV4_132610	1247	PF00445	Ribonuclease T2 family	100	208	2.5e-15	IPR001568	Ribonuclease T2-like	GO:0003723|GO:0033897	Reactome: R-HSA-6798695
FOV4_132610	1247	PF01565	FAD binding domain	741	876	2.8e-14	IPR006094	FAD linked oxidase, N-terminal	GO:0016491|GO:0050660|GO:0055114
FOV4_132610	1247	PF08031	Berberine and berberine like	1179	1211	2e-06	IPR012951	Berberine/berberine-like	GO:0016491|GO:0050660|GO:0055114
FOV4_015320	528	PF12894	Anaphase-promoting complex subunit 4 WD40 domain	426	509	5.4e-05	IPR024977	Anaphase-promoting complex subunit 4, WD40 domain
FOV4_015320	528	PF00400	WD domain, G-beta repeat	272	309	1.3e-07	IPR001680	WD40 repeat	GO:0005515
FOV4_015320	528	PF00400	WD domain, G-beta repeat	228	266	0.00012	IPR001680	WD40 repeat	GO:0005515
FOV4_188940	2598	PF00668	Condensation domain	883	1279	1e-44	IPR001242	Condensation domain
FOV4_188940	2598	PF00668	Condensation domain	1887	2323	1.3e-80	IPR001242	Condensation domain
FOV4_188940	2598	PF00668	Condensation domain	5	258	1.7e-13	IPR001242	Condensation domain
FOV4_188940	2598	PF00550	Phosphopantetheine attachment site	790	841	2.3e-08	IPR009081	Phosphopantetheine binding ACP domain
FOV4_188940	2598	PF00550	Phosphopantetheine attachment site	1803	1857	1.6e-11	IPR009081	Phosphopantetheine binding ACP domain
FOV4_188940	2598	PF00501	AMP-binding enzyme	1322	1719	1.2e-77	IPR000873	AMP-dependent synthetase/ligase	GO:0003824|GO:0008152
FOV4_188940	2598	PF00501	AMP-binding enzyme	280	673	6e-69	IPR000873	AMP-dependent synthetase/ligase	GO:0003824|GO:0008152
FOV4_188940	2598	PF00501	AMP-binding enzyme	2346	2594	2.8e-40	IPR000873	AMP-dependent synthetase/ligase	GO:0003824|GO:0008152
FOV4_129180	577	PF00205	Thiamine pyrophosphate enzyme, central domain	200	319	2.6e-20	IPR012000	Thiamine pyrophosphate enzyme, central domain	GO:0000287|GO:0030976
FOV4_129180	577	PF02775	Thiamine pyrophosphate enzyme, C-terminal TPP binding domain	407	490	1.1e-08	IPR011766	Thiamine pyrophosphate enzyme, C-terminal TPP-binding	GO:0003824|GO:0030976
FOV4_129180	577	PF02776	Thiamine pyrophosphate enzyme, N-terminal TPP binding domain	5	177	2e-28	IPR012001	Thiamine pyrophosphate enzyme, N-terminal TPP-binding domain	GO:0030976
FOV4_081140	750	PF01544	CorA-like Mg2+ transporter protein	534	742	4.4e-12	IPR002523	Mg2+ transporter protein, CorA-like/Zinc transport protein ZntB	GO:0016020|GO:0030001|GO:0046873|GO:0055085
FOV4_081140	750	PF12796	Ankyrin repeats (3 copies)	302	388	6.2e-13	IPR020683	Ankyrin repeat-containing domain
FOV4_081140	750	PF12796	Ankyrin repeats (3 copies)	231	295	1.7e-12	IPR020683	Ankyrin repeat-containing domain
FOV4_081140	750	PF13857	Ankyrin repeats (many copies)	121	169	1.3e-06
FOV4_021090	604	PF03129	Anticodon binding domain	508	600	2.1e-09	IPR004154	Anticodon-binding
FOV4_021090	604	PF00587	tRNA synthetase class II core domain (G, H, P, S and T)	131	489	9e-26	IPR002314	Aminoacyl-tRNA synthetase, class II (G/ P/ S/T)	GO:0000166|GO:0004812|GO:0005524|GO:0006418
FOV4_101650	185	PF00076	RNA recognition motif. (a.k.a. RRM, RBD, or RNP domain)	70	132	3.8e-11	IPR000504	RNA recognition motif domain	GO:0003676
FOV4_004880	448	PF02535	ZIP Zinc transporter	50	445	6.9e-54	IPR003689	Zinc/iron permease	GO:0016020|GO:0030001|GO:0046873|GO:0055085
FOV4_178230	423	PF07690	Major Facilitator Superfamily	3	376	2.2e-16	IPR011701	Major facilitator superfamily	GO:0016021|GO:0055085
FOV4_038210	152	PF12855	Life-span regulatory factor	9	41	3e-08	IPR024368	Life-span regulatory factor
FOV4_112400	71	PF03604	DNA directed RNA polymerase, 7 kDa subunit	31	62	4.2e-11	IPR006591	RNA polymerase archaeal subunit P/eukaryotic subunit RPABC4	GO:0003677|GO:0003899|GO:0006351	KEGG: 00230+2.7.7.6|KEGG: 00240+2.7.7.6|Reactome: R-HSA-112382|Reactome: R-HSA-112387|Reactome: R-HSA-113418|Reactome: R-HSA-167152|Reactome: R-HSA-167158|Reactome: R-HSA-167160|Reactome: R-HSA-167161|Reactome: R-HSA-167162|Reactome: R-HSA-167172|Reactome: R-HSA-167200|Reactome: R-HSA-167238|Reactome: R-HSA-167242|Reactome: R-HSA-167243|Reactome: R-HSA-167246|Reactome: R-HSA-167287|Reactome: R-HS…
FOV4_099800	430	PF01212	Beta-eliminating lyase	69	360	3.1e-74	IPR001597	Aromatic amino acid beta-eliminating lyase/threonine aldolase	GO:0006520|GO:0016829	Reactome: R-HSA-6783984
FOV4_049650	1718	PF12783	Guanine nucleotide exchange factor in Golgi transport N-terminal	196	349	2.8e-41	IPR032691	Guanine nucleotide exchange factor, N-terminal
FOV4_049650	1718	PF16213	Dimerisation and cyclophilin-binding domain of Mon2	4	175	1.9e-48	IPR032629	Mon2, dimerisation and cyclophilin-binding domain
FOV4_049650	1718	PF16206	C-terminal region of Mon2 protein	997	1232	5.8e-23	IPR032817	Mon2, C-terminal
FOV4_141380	459	PF00128	Alpha amylase, catalytic domain	59	343	1.8e-60	IPR006047	Glycosyl hydrolase, family 13, catalytic domain	GO:0003824|GO:0005975
FOV4_148100	454	PF00098	Zinc knuckle	301	315	0.00018	IPR001878	Zinc finger, CCHC-type	GO:0003676|GO:0008270
FOV4_148100	454	PF00098	Zinc knuckle	80	95	0.00013	IPR001878	Zinc finger, CCHC-type	GO:0003676|GO:0008270
FOV4_148100	454	PF00098	Zinc knuckle	325	341	2.9e-07	IPR001878	Zinc finger, CCHC-type	GO:0003676|GO:0008270
FOV4_148100	454	PF00098	Zinc knuckle	278	294	2.1e-06	IPR001878	Zinc finger, CCHC-type	GO:0003676|GO:0008270
FOV4_148100	454	PF00098	Zinc knuckle	101	115	0.0013	IPR001878	Zinc finger, CCHC-type	GO:0003676|GO:0008270
FOV4_148100	454	PF00098	Zinc knuckle	59	75	0.00051	IPR001878	Zinc finger, CCHC-type	GO:0003676|GO:0008270
FOV4_148100	454	PF00098	Zinc knuckle	371	387	1.4e-05	IPR001878	Zinc finger, CCHC-type	GO:0003676|GO:0008270
FOV4_148100	454	PF00098	Zinc knuckle	346	363	3e-07	IPR001878	Zinc finger, CCHC-type	GO:0003676|GO:0008270
FOV4_148100	454	PF14392	Zinc knuckle	250	265	3.1	IPR025836	Zinc knuckle CX2CX4HX4C
FOV4_201960	5981	PF00550	Phosphopantetheine attachment site	2985	3041	1.7e-12	IPR009081	Phosphopantetheine binding ACP domain
FOV4_201960	5981	PF00550	Phosphopantetheine attachment site	4395	4456	1.3e-14	IPR009081	Phosphopantetheine binding ACP domain
FOV4_201960	5981	PF00550	Phosphopantetheine attachment site	5473	5531	5.8e-11	IPR009081	Phosphopantetheine binding ACP domain
FOV4_201960	5981	PF00550	Phosphopantetheine attachment site	1899	1961	9.1e-12	IPR009081	Phosphopantetheine binding ACP domain
FOV4_201960	5981	PF00550	Phosphopantetheine attachment site	814	876	2.3e-12	IPR009081	Phosphopantetheine binding ACP domain
FOV4_201960	5981	PF13649	Methyltransferase domain	3972	4059	6.5e-08
FOV4_201960	5981	PF00501	AMP-binding enzyme	280	673	1.8e-68	IPR000873	AMP-dependent synthetase/ligase	GO:0003824|GO:0008152
FOV4_201960	5981	PF00501	AMP-binding enzyme	1357	1753	6.4e-76	IPR000873	AMP-dependent synthetase/ligase	GO:0003824|GO:0008152
FOV4_201960	5981	PF00501	AMP-binding enzyme	3530	3830	1.2e-48	IPR000873	AMP-dependent synthetase/ligase	GO:0003824|GO:0008152
FOV4_201960	5981	PF00501	AMP-binding enzyme	4933	5330	1.6e-76	IPR000873	AMP-dependent synthetase/ligase	GO:0003824|GO:0008152
FOV4_201960	5981	PF00501	AMP-binding enzyme	2442	2839	4.7e-77	IPR000873	AMP-dependent synthetase/ligase	GO:0003824|GO:0008152
FOV4_201960	5981	PF00668	Condensation domain	2005	2399	1.2e-39	IPR001242	Condensation domain
FOV4_201960	5981	PF00668	Condensation domain	4500	4913	3.6e-43	IPR001242	Condensation domain
FOV4_201960	5981	PF00668	Condensation domain	5579	5973	2.8e-32	IPR001242	Condensation domain
FOV4_201960	5981	PF00668	Condensation domain	5	258	4.7e-13	IPR001242	Condensation domain
FOV4_201960	5981	PF00668	Condensation domain	3071	3507	4e-80	IPR001242	Condensation domain
FOV4_201960	5981	PF00668	Condensation domain	918	1335	1e-43	IPR001242	Condensation domain
FOV4_032830	856	PF11951	Fungal specific transcription factor domain	452	715	1.4e-08	IPR021858	Fungal transcription factor
FOV4_134930	355	PF13378	Enolase C-terminal domain-like	134	344	2e-32	IPR029065	Enolase C-terminal domain-like
FOV4_134930	355	PF02746	Mandelate racemase / muconate lactonizing enzyme, N-terminal domain	23	114	4.4e-19	IPR013341	Mandelate racemase/muconate lactonizing enzyme, N-terminal domain
FOV4_057360	993	PF00096	Zinc finger, C2H2 type	70	94	0.00072
FOV4_057360	993	PF04082	Fungal specific transcription factor domain	461	761	1.4e-62	IPR007219	Transcription factor domain, fungi	GO:0003677|GO:0005634|GO:0006351|GO:0008270
FOV4_199470	433	PF00201	UDP-glucoronosyl and UDP-glucosyl transferase	312	403	2.1e-12	IPR002213	UDP-glucuronosyl/UDP-glucosyltransferase	GO:0008152|GO:0016758	Reactome: R-HSA-156588
FOV4_084690	346	PF07859	alpha/beta hydrolase fold	95	319	1.1e-52	IPR013094	Alpha/beta hydrolase fold-3	GO:0008152|GO:0016787
FOV4_001100	801	PF02212	Dynamin GTPase effector domain	710	801	1.4e-30	IPR003130	Dynamin GTPase effector	GO:0003924|GO:0005525
FOV4_001100	801	PF01031	Dynamin central region	222	508	3.4e-108	IPR000375	Dynamin central domain	GO:0005525
FOV4_001100	801	PF00350	Dynamin family	33	217	8.6e-51	IPR022812	Dynamin superfamily
FOV4_010020	567	PF00012	Hsp70 protein	116	407	9.9e-10	IPR013126	Heat shock protein 70 family		Reactome: R-HSA-3371453
FOV4_120880	96	PF05730	CFEM domain	20	83	3e-14	IPR008427	Extracellular membrane protein, CFEM domain
FOV4_177410	747	PF08022	FAD-binding domain	371	466	1.8e-18	IPR013112	FAD-binding 8	GO:0016491|GO:0055114
FOV4_177410	747	PF08030	Ferric reductase NAD binding domain	477	721	8.9e-12	IPR013121	Ferric reductase, NAD binding domain	GO:0016491|GO:0055114
FOV4_177410	747	PF01794	Ferric reductase like transmembrane component	203	332	6.9e-11	IPR013130	Ferric reductase transmembrane component-like domain
FOV4_111710	350	PF07859	alpha/beta hydrolase fold	92	314	1.3e-45	IPR013094	Alpha/beta hydrolase fold-3	GO:0008152|GO:0016787
FOV4_152050	943	PF12874	Zinc-finger of C2H2 type	889	911	3.7e-05
FOV4_152050	943	PF05729	NACHT domain	285	420	3.1e-06
FOV4_064650	1646	PF00550	Phosphopantetheine attachment site	766	830	3.6e-13	IPR009081	Phosphopantetheine binding ACP domain
FOV4_064650	1646	PF00501	AMP-binding enzyme	120	516	7.9e-63	IPR000873	AMP-dependent synthetase/ligase	GO:0003824|GO:0008152
FOV4_099340	169	PF03694	Erg28 like protein	13	152	9e-44	IPR005352	Erg28	GO:0016021
FOV4_110770	477	PF00172	Fungal Zn(2)-Cys(6) binuclear cluster domain	14	38	2.9e-05	IPR001138	Zn(2)-C6 fungal-type DNA-binding domain	GO:0000981|GO:0005634|GO:0006355|GO:0008270
FOV4_110770	477	PF04082	Fungal specific transcription factor domain	88	256	3.7e-11	IPR007219	Transcription factor domain, fungi	GO:0003677|GO:0005634|GO:0006351|GO:0008270
FOV4_183710	190	PF05699	hAT family C-terminal dimerisation region	83	166	6.8e-08	IPR008906	HAT, C-terminal dimerisation domain	GO:0046983
FOV4_006070	390	PF04111	Autophagy protein Apg6	149	363	1.6e-81	IPR007243	Atg6/Beclin	GO:0006914
FOV4_086840	149	PF10417	C-terminal domain of 1-Cys peroxiredoxin	99	135	7.6e-10	IPR019479	Peroxiredoxin, C-terminal	GO:0051920|GO:0055114	KEGG: 00480+1.11.1.15|Reactome: R-HSA-3299685
FOV4_086840	149	PF00578	AhpC/TSA family	7	77	1.5e-05	IPR000866	Alkyl hydroperoxide reductase subunit C/ Thiol specific antioxidant	GO:0016209|GO:0016491|GO:0055114	KEGG: 00480+1.11.1.15|Reactome: R-HSA-3299685
FOV4_193800	370	PF00690	Cation transporter/ATPase, N-terminus	25	74	1.9e-09	IPR004014	Cation-transporting P-type ATPase, N-terminal		Reactome: R-HSA-936837
FOV4_193800	370	PF00122	E1-E2 ATPase	100	221	2.5e-28
FOV4_024280	628	PF00753	Metallo-beta-lactamase superfamily	102	324	2.5e-35	IPR001279	Metallo-beta-lactamase
FOV4_024280	628	PF14863	Alkyl sulfatase dimerisation	363	498	2.8e-57	IPR029228	Alkyl sulfatase dimerisation domain	GO:0046983
FOV4_024280	628	PF14864	Alkyl sulfatase C-terminal	506	628	5.3e-33	IPR029229	Alkyl sulfatase, C-terminal
FOV4_073530	534	PF07817	GLE1-like protein	229	500	4.7e-62	IPR012476	GLE1-like	GO:0005643|GO:0016973	Reactome: R-HSA-159236
FOV4_124820	345	PF13409	Glutathione S-transferase, N-terminal domain	35	140	2.1e-20	IPR004045	Glutathione S-transferase, N-terminal	GO:0005515
FOV4_124820	345	PF13410	Glutathione S-transferase, C-terminal domain	196	265	1.1e-11
FOV4_109860	548	PF11951	Fungal specific transcription factor domain	170	542	2.9e-38	IPR021858	Fungal transcription factor
FOV4_109860	548	PF00172	Fungal Zn(2)-Cys(6) binuclear cluster domain	22	56	7e-10	IPR001138	Zn(2)-C6 fungal-type DNA-binding domain	GO:0000981|GO:0005634|GO:0006355|GO:0008270
FOV4_056670	897	PF01851	Proteasome/cyclosome repeat	712	740	0.00011	IPR002015	Proteasome/cyclosome repeat		Reactome: R-HSA-1169091|Reactome: R-HSA-1234176|Reactome: R-HSA-1236974|Reactome: R-HSA-1236978|Reactome: R-HSA-174084|Reactome: R-HSA-174113|Reactome: R-HSA-174154|Reactome: R-HSA-174178|Reactome: R-HSA-174184|Reactome: R-HSA-180534|Reactome: R-HSA-180585|Reactome: R-HSA-187577|Reactome: R-HSA-195253|Reactome: R-HSA-202424|Reactome: R-HSA-211733|Reactome: R-HSA-2467813|Reactome: R-HSA-2871837|Re…
FOV4_056670	897	PF01851	Proteasome/cyclosome repeat	484	516	1.9e-06	IPR002015	Proteasome/cyclosome repeat		Reactome: R-HSA-1169091|Reactome: R-HSA-1234176|Reactome: R-HSA-1236974|Reactome: R-HSA-1236978|Reactome: R-HSA-174084|Reactome: R-HSA-174113|Reactome: R-HSA-174154|Reactome: R-HSA-174178|Reactome: R-HSA-174184|Reactome: R-HSA-180534|Reactome: R-HSA-180585|Reactome: R-HSA-187577|Reactome: R-HSA-195253|Reactome: R-HSA-202424|Reactome: R-HSA-211733|Reactome: R-HSA-2467813|Reactome: R-HSA-2871837|Re…
FOV4_086930	411	PF13415	Galactose oxidase, central domain	65	121	5.8e-07
FOV4_086930	411	PF13418	Galactose oxidase, central domain	168	214	1.6e-09
FOV4_121530	81	PF00083	Sugar (and other) transporter	3	64	1.7e-07	IPR005828	Major facilitator, sugar transporter-like	GO:0016021|GO:0022857|GO:0055085
FOV4_141030	353	PF13489	Methyltransferase domain	91	233	7.5e-17
FOV4_070820	519	PF00069	Protein kinase domain	231	493	2.9e-63	IPR000719	Protein kinase domain	GO:0004672|GO:0005524|GO:0006468
FOV4_096260	665	PF00172	Fungal Zn(2)-Cys(6) binuclear cluster domain	17	46	8.4e-05	IPR001138	Zn(2)-C6 fungal-type DNA-binding domain	GO:0000981|GO:0005634|GO:0006355|GO:0008270
FOV4_096260	665	PF04082	Fungal specific transcription factor domain	240	402	3.9e-10	IPR007219	Transcription factor domain, fungi	GO:0003677|GO:0005634|GO:0006351|GO:0008270
FOV4_037380	1276	PF12931	Sec23-binding domain of Sec16	554	773	1.4e-12	IPR024298	Ancestral coatomer element 1, Sec16/Sec31		Reactome: R-HSA-204005
FOV4_037380	1276	PF00400	WD domain, G-beta repeat	249	286	0.062	IPR001680	WD40 repeat	GO:0005515
FOV4_037380	1276	PF07304	Steroid receptor RNA activator (SRA1)	1140	1272	2.3e-09	IPR009917	Steroid receptor RNA activator-protein/coat protein complex II, Sec31
FOV4_146540	560	PF14295	PAN domain	481	526	2.3e-06	IPR003609	PAN/Apple domain
FOV4_120050	232	PF10528	GLEYA domain	179	221	6.7e-12	IPR018871	GLEYA adhesin domain
FOV4_107080	313	PF05368	NmrA-like family	4	231	1.8e-09	IPR008030	NmrA-like domain		Reactome: R-HSA-70635
FOV4_125880	327	PF07883	Cupin domain	101	169	2e-17	IPR013096	Cupin 2, conserved barrel
FOV4_147530	234	PF00071	Ras family	9	186	5.4e-51	IPR001806	Small GTPase superfamily	GO:0003924|GO:0005525
FOV4_190480	364	PF13489	Methyltransferase domain	162	261	6.8e-16
FOV4_051310	404	PF01266	FAD dependent oxidoreductase	4	388	3.2e-49	IPR006076	FAD dependent oxidoreductase	GO:0016491|GO:0055114
FOV4_032450	637	PF01565	FAD binding domain	176	318	2.6e-24	IPR006094	FAD linked oxidase, N-terminal	GO:0016491|GO:0050660|GO:0055114
FOV4_032450	637	PF08031	Berberine and berberine like	570	614	2.6e-07	IPR012951	Berberine/berberine-like	GO:0016491|GO:0050660|GO:0055114
FOV4_113100	492	PF07647	SAM domain (Sterile alpha motif)	69	129	3.7e-16	IPR001660	Sterile alpha motif domain	GO:0005515
FOV4_113100	492	PF00788	Ras association (RalGDS/AF-6) domain	384	461	3.3e-10	IPR000159	Ras-associating (RA) domain	GO:0007165
FOV4_000950	841	PF04082	Fungal specific transcription factor domain	246	441	1.3e-14	IPR007219	Transcription factor domain, fungi	GO:0003677|GO:0005634|GO:0006351|GO:0008270
FOV4_001230	404	PF00172	Fungal Zn(2)-Cys(6) binuclear cluster domain	11	44	4.9e-09	IPR001138	Zn(2)-C6 fungal-type DNA-binding domain	GO:0000981|GO:0005634|GO:0006355|GO:0008270
FOV4_034820	339	PF05544	Proline racemase	9	337	3e-69	IPR008794	Proline racemase family
FOV4_048580	459	PF00787	PX domain	57	173	6.6e-21	IPR001683	Phox homologous domain	GO:0035091
FOV4_037930	410	PF01746	tRNA (Guanine-1)-methyltransferase	260	357	2.2e-20	IPR016009	tRNA methyltransferase TRMD/TRM10-type domain		KEGG: 00340+2.1.1.22|MetaCyc: PWY-6829|MetaCyc: PWY-7285|MetaCyc: PWY-7286
FOV4_047950	463	PF00172	Fungal Zn(2)-Cys(6) binuclear cluster domain	9	42	7.7e-06	IPR001138	Zn(2)-C6 fungal-type DNA-binding domain	GO:0000981|GO:0005634|GO:0006355|GO:0008270
FOV4_102380	522	PF01217	Clathrin adaptor complex small chain	8	121	5.8e-08	IPR022775	AP complex, mu/sigma subunit
FOV4_102380	522	PF00928	Adaptor complexes medium subunit family	285	505	8.3e-17	IPR028565	Mu homology domain
FOV4_121800	552	PF12796	Ankyrin repeats (3 copies)	388	477	3.6e-11	IPR020683	Ankyrin repeat-containing domain
FOV4_056470	877	PF07500	Transcription factor S-II (TFIIS), central domain	299	404	2.1e-20	IPR003618	Transcription elongation factor S-II, central domain	GO:0006351
FOV4_056470	877	PF00628	PHD-finger	111	162	1.2e-08	IPR019787	Zinc finger, PHD-finger
FOV4_056470	877	PF07744	SPOC domain	536	690	1.4e-23	IPR012921	Spen paralogue and orthologue SPOC, C-terminal
FOV4_133010	739	PF04082	Fungal specific transcription factor domain	192	396	1.2e-09	IPR007219	Transcription factor domain, fungi	GO:0003677|GO:0005634|GO:0006351|GO:0008270
FOV4_133010	739	PF00172	Fungal Zn(2)-Cys(6) binuclear cluster domain	83	118	2.2e-06	IPR001138	Zn(2)-C6 fungal-type DNA-binding domain	GO:0000981|GO:0005634|GO:0006355|GO:0008270
FOV4_133010	739	PF00172	Fungal Zn(2)-Cys(6) binuclear cluster domain	28	52	1.2e-06	IPR001138	Zn(2)-C6 fungal-type DNA-binding domain	GO:0000981|GO:0005634|GO:0006355|GO:0008270
FOV4_143470	381	PF07859	alpha/beta hydrolase fold	92	288	4.7e-26	IPR013094	Alpha/beta hydrolase fold-3	GO:0008152|GO:0016787
FOV4_166790	145	PF00385	Chromo (CHRromatin Organisation MOdifier) domain	75	126	2.8e-06	IPR023780	Chromo domain
FOV4_158630	1239	PF04212	MIT (microtubule interacting and transport) domain	295	360	3e-14	IPR007330	MIT
FOV4_162050	1073	PF13246	Cation transport ATPase (P-type)	477	560	1.9e-14
FOV4_162050	1073	PF00122	E1-E2 ATPase	134	259	8.6e-30
FOV4_162050	1073	PF00122	E1-E2 ATPase	292	359	2.7e-06
FOV4_162050	1073	PF00689	Cation transporting ATPase, C-terminus	828	1027	2.1e-21	IPR006068	Cation-transporting P-type ATPase, C-terminal		Reactome: R-HSA-936837
FOV4_162050	1073	PF00690	Cation transporter/ATPase, N-terminus	27	92	2e-16	IPR004014	Cation-transporting P-type ATPase, N-terminal		Reactome: R-HSA-936837
FOV4_162050	1073	PF00702	haloacid dehalogenase-like hydrolase	642	751	3.5e-10
FOV4_137540	260	PF13561	Enoyl-(Acyl carrier protein) reductase	12	258	4.3e-59
FOV4_154180	1086	PF07993	Male sterility protein	726	958	8.5e-28	IPR013120	Male sterility, NAD-binding		Reactome: R-HSA-8848584
FOV4_154180	1086	PF00501	AMP-binding enzyme	64	384	1.2e-21	IPR000873	AMP-dependent synthetase/ligase	GO:0003824|GO:0008152
FOV4_154180	1086	PF00550	Phosphopantetheine attachment site	608	676	1.6e-08	IPR009081	Phosphopantetheine binding ACP domain
FOV4_165120	422	PF04666	N-Acetylglucosaminyltransferase-IV (GnT-IV) conserved region	60	245	7.6e-15	IPR006759	Glycosyl transferase family 54	GO:0005975|GO:0016020|GO:0016758	KEGG: 00500+2.4.1.14|KEGG: 00510+2.4.1.145|KEGG: 00513+2.4.1.145|MetaCyc: PWY-7238|MetaCyc: PWY-7347|MetaCyc: PWY-7426
FOV4_035500	583	PF00650	CRAL/TRIO domain	318	466	8.7e-43	IPR001251	CRAL-TRIO lipid binding domain
FOV4_035500	583	PF03765	CRAL/TRIO, N-terminal domain	224	274	3.3e-15	IPR011074	CRAL/TRIO, N-terminal domain
FOV4_026710	257	PF00107	Zinc-binding dehydrogenase	123	205	6e-10	IPR013149	Alcohol dehydrogenase, C-terminal	GO:0055114
FOV4_102760	273	PF13430	Domain of unknown function (DUF4112)	64	167	5.9e-36	IPR025187	Protein of unknown function DUF4112
FOV4_052200	1577	PF13086	AAA domain	1074	1161	1.4e-14
FOV4_052200	1577	PF13086	AAA domain	1179	1242	1.7e-16
FOV4_052200	1577	PF08696	DNA replication factor Dna2	507	709	1.2e-68	IPR014808	DNA replication factor Dna2, N-terminal		Reactome: R-HSA-174437|Reactome: R-HSA-5685938|Reactome: R-HSA-5685942|Reactome: R-HSA-5693554|Reactome: R-HSA-5693568|Reactome: R-HSA-5693579|Reactome: R-HSA-5693607|Reactome: R-HSA-5693616|Reactome: R-HSA-6804756|Reactome: R-HSA-69166|Reactome: R-HSA-69473
FOV4_052200	1577	PF01930	Domain of unknown function DUF83	721	820	6e-09	IPR022765	Dna2/Cas4, domain of unknown function DUF83
FOV4_052200	1577	PF13087	AAA domain	1250	1477	2.2e-51
FOV4_030080	540	PF01213	Adenylate cyclase associated (CAP) N terminal	11	358	2.2e-121	IPR013992	Adenylate cyclase-associated CAP, N-terminal	GO:0003779|GO:0007010	Reactome: R-HSA-428890
FOV4_030080	540	PF08603	Adenylate cyclase associated (CAP) C terminal	381	539	2.2e-55	IPR013912	Adenylate cyclase-associated CAP, C-terminal	GO:0003779|GO:0007010
FOV4_161580	594	PF00082	Subtilase family	346	531	1.2e-07	IPR000209	Peptidase S8/S53 domain	GO:0004252|GO:0006508
FOV4_161580	594	PF09286	Pro-kumamolisin, activation domain	33	171	1e-26	IPR015366	Peptidase S53, activation domain	GO:0008236	Reactome: R-HSA-381038
FOV4_083230	642	PF13857	Ankyrin repeats (many copies)	476	515	1.4e-06
FOV4_180750	547	PF05699	hAT family C-terminal dimerisation region	431	512	2.3e-14	IPR008906	HAT, C-terminal dimerisation domain	GO:0046983
FOV4_004010	987	PF02171	Piwi domain	617	918	6.9e-81	IPR003165	Piwi domain	GO:0003676
FOV4_004010	987	PF02170	PAZ domain	345	461	2.4e-14	IPR003100	PAZ domain	GO:0005515
FOV4_004010	987	PF16486	N-terminal domain of argonaute	95	233	1.9e-19	IPR032474	Protein argonaute, N-terminal		Reactome: R-HSA-1257604|Reactome: R-HSA-1912408|Reactome: R-HSA-203927|Reactome: R-HSA-4086398|Reactome: R-HSA-426486|Reactome: R-HSA-426496|Reactome: R-HSA-5628897|Reactome: R-HSA-5687128
FOV4_004010	987	PF08699	Argonaute linker 1 domain	244	300	3.4e-12	IPR014811	Argonaute, linker 1 domain
FOV4_004010	987	PF16488	Argonaute linker 2 domain	471	515	2.7e-09	IPR032472	Argonaute linker 2 domain		Reactome: R-HSA-1257604|Reactome: R-HSA-1912408|Reactome: R-HSA-203927|Reactome: R-HSA-4086398|Reactome: R-HSA-426486|Reactome: R-HSA-426496|Reactome: R-HSA-5628897|Reactome: R-HSA-5687128
FOV4_017270	319	PF02661	Fic/DOC family	142	250	9.6e-16	IPR003812	Fido domain
FOV4_037790	926	PF05188	MutS domain II	136	279	1.6e-21	IPR007860	DNA mismatch repair protein MutS, connector domain	GO:0005524|GO:0006298|GO:0030983
FOV4_037790	926	PF01624	MutS domain I	14	122	1.9e-17	IPR007695	DNA mismatch repair protein MutS-like, N-terminal	GO:0005524|GO:0006298|GO:0030983	Reactome: R-HSA-5632928
FOV4_037790	926	PF05190	MutS family domain IV	463	558	2.4e-13	IPR007861	DNA mismatch repair protein MutS, clamp	GO:0005524|GO:0006298|GO:0030983
FOV4_037790	926	PF05192	MutS domain III	295	600	2.8e-36	IPR007696	DNA mismatch repair protein MutS, core	GO:0005524|GO:0006298|GO:0030983
FOV4_037790	926	PF00488	MutS domain V	656	855	4e-81	IPR000432	DNA mismatch repair protein MutS, C-terminal	GO:0005524|GO:0006298|GO:0030983
FOV4_084120	321	PF00172	Fungal Zn(2)-Cys(6) binuclear cluster domain	61	91	7.1e-07	IPR001138	Zn(2)-C6 fungal-type DNA-binding domain	GO:0000981|GO:0005634|GO:0006355|GO:0008270
FOV4_017190	991	PF00027	Cyclic nucleotide-binding domain	96	174	8.5e-20	IPR000595	Cyclic nucleotide-binding domain
FOV4_017190	991	PF00027	Cyclic nucleotide-binding domain	294	390	1.2e-09	IPR000595	Cyclic nucleotide-binding domain
FOV4_017190	991	PF00646	F-box domain	549	587	1.5e-08	IPR001810	F-box domain	GO:0005515
FOV4_017190	991	PF13516	Leucine Rich repeat	734	757	0.037	IPR001611	Leucine-rich repeat	GO:0005515
FOV4_017190	991	PF13516	Leucine Rich repeat	816	830	0.67	IPR001611	Leucine-rich repeat	GO:0005515
FOV4_017190	991	PF16643	Unstructured region on cNMP-binding protein	397	536	8.6e-32
FOV4_132520	602	PF05199	GMC oxidoreductase	454	588	5.3e-12	IPR007867	Glucose-methanol-choline oxidoreductase, C-terminal	GO:0016614|GO:0055114	Reactome: R-HSA-6798163
FOV4_127820	592	PF07690	Major Facilitator Superfamily	359	504	1.5e-08	IPR011701	Major facilitator superfamily	GO:0016021|GO:0055085
FOV4_127820	592	PF07690	Major Facilitator Superfamily	80	340	7.5e-10	IPR011701	Major facilitator superfamily	GO:0016021|GO:0055085
FOV4_140710	529	PF11051	Mannosyltransferase putative	174	396	3.3e-52	IPR022751	Alpha-mannosyltransferase	GO:0006486|GO:0016757
FOV4_101200	212	PF00025	ADP-ribosylation factor family	13	199	2.8e-40	IPR006689	Small GTPase superfamily, ARF/SAR type	GO:0005525
FOV4_042430	2085	PF00675	Insulinase (Peptidase family M16)	1155	1242	1.7e-07	IPR011765	Peptidase M16, N-terminal
FOV4_042430	2085	PF00675	Insulinase (Peptidase family M16)	111	193	7.9e-07	IPR011765	Peptidase M16, N-terminal
FOV4_042430	2085	PF08367	Peptidase M16C associated	1562	1820	2e-81	IPR013578	Peptidase M16C associated	GO:0006508
FOV4_042430	2085	PF05193	Peptidase M16 inactive domain	1911	1997	7.2e-05	IPR007863	Peptidase M16, C-terminal
FOV4_042430	2085	PF05193	Peptidase M16 inactive domain	250	427	3.3e-14	IPR007863	Peptidase M16, C-terminal
FOV4_042430	2085	PF05193	Peptidase M16 inactive domain	1307	1492	8.4e-23	IPR007863	Peptidase M16, C-terminal
FOV4_124750	1038	PF00465	Iron-containing alcohol dehydrogenase	658	1027	4.7e-64	IPR001670	Alcohol dehydrogenase, iron-type	GO:0016491|GO:0046872|GO:0055114	Reactome: R-HSA-880009
FOV4_124750	1038	PF04082	Fungal specific transcription factor domain	215	346	6.3e-05	IPR007219	Transcription factor domain, fungi	GO:0003677|GO:0005634|GO:0006351|GO:0008270
FOV4_124750	1038	PF00172	Fungal Zn(2)-Cys(6) binuclear cluster domain	37	71	4.5e-09	IPR001138	Zn(2)-C6 fungal-type DNA-binding domain	GO:0000981|GO:0005634|GO:0006355|GO:0008270
FOV4_059080	473	PF01593	Flavin containing amine oxidoreductase	21	465	3.4e-55	IPR002937	Amine oxidase	GO:0016491|GO:0055114
FOV4_044730	932	PF13418	Galactose oxidase, central domain	133	179	2.3e-10
FOV4_044730	932	PF04082	Fungal specific transcription factor domain	517	669	7.4e-09	IPR007219	Transcription factor domain, fungi	GO:0003677|GO:0005634|GO:0006351|GO:0008270
FOV4_192850	699	PF00072	Response regulator receiver domain	553	664	9.1e-23	IPR001789	Signal transduction response regulator, receiver domain	GO:0000160
FOV4_192850	699	PF00512	His Kinase A (phospho-acceptor) domain	279	343	7.6e-18	IPR003661	Signal transduction histidine kinase, dimerisation/phosphoacceptor domain	GO:0000155|GO:0007165
FOV4_192850	699	PF02518	Histidine kinase-, DNA gyrase B-, and HSP90-like ATPase	389	505	1.5e-22	IPR003594	Histidine kinase-like ATPase, C-terminal domain
FOV4_192850	699	PF13426	PAS domain	158	247	4e-09	IPR000014	PAS domain
FOV4_062360	149	PF01220	Dehydroquinase class II	5	140	1.3e-61	IPR001874	Dehydroquinase, class II	GO:0003855	KEGG: 00400+4.2.1.10|MetaCyc: PWY-6163|MetaCyc: PWY-6416|MetaCyc: PWY-6707
FOV4_106470	430	PF09336	Vps4 C terminal oligomerisation domain	367	427	3.8e-26	IPR015415	Vps4 oligomerisation, C-terminal
FOV4_106470	430	PF04212	MIT (microtubule interacting and transport) domain	7	71	1.4e-16	IPR007330	MIT
FOV4_106470	430	PF00004	ATPase family associated with various cellular activities (AAA)	165	293	3.9e-41	IPR003959	ATPase, AAA-type, core	GO:0005524
FOV4_050230	1544	PF09763	Exocyst complex component Sec3	804	1529	6.8e-224	IPR019160	Exocyst complex component Sec3, C-terminal	GO:0000145|GO:0006887	Reactome: R-HSA-1445148|Reactome: R-HSA-264876|Reactome: R-HSA-5620916
FOV4_050230	1544	PF15277	Exocyst complex component SEC3 N-terminal PIP2 binding PH	73	167	2e-28	IPR028258	Exocyst complex component Sec3, PIP2-binding N-terminal domain
FOV4_130860	530	PF06985	Heterokaryon incompatibility protein (HET)	56	204	7.6e-19	IPR010730	Heterokaryon incompatibility
FOV4_127630	792	PF00732	GMC oxidoreductase	234	531	1.7e-33	IPR000172	Glucose-methanol-choline oxidoreductase, N-terminal	GO:0016614|GO:0050660|GO:0055114	Reactome: R-HSA-6798163
FOV4_127630	792	PF05199	GMC oxidoreductase	616	739	9.7e-20	IPR007867	Glucose-methanol-choline oxidoreductase, C-terminal	GO:0016614|GO:0055114	Reactome: R-HSA-6798163
FOV4_127630	792	PF16010	Cytochrome domain of cellobiose dehydrogenase	24	198	7.8e-53	IPR015920	Cellobiose dehydrogenase, cytochrome domain
FOV4_187470	554	PF00743	Flavin-binding monooxygenase-like	14	226	6.4e-13	IPR020946	Flavin monooxygenase-like	GO:0004499|GO:0050660|GO:0050661|GO:0055114
FOV4_143980	332	PF13602	Zinc-binding dehydrogenase	202	329	4.7e-22
FOV4_009080	253	PF00071	Ras family	11	53	1.4e-08	IPR001806	Small GTPase superfamily	GO:0003924|GO:0005525
FOV4_009080	253	PF00071	Ras family	86	211	1.3e-39	IPR001806	Small GTPase superfamily	GO:0003924|GO:0005525
FOV4_060230	777	PF00022	Actin	100	317	1.8e-14	IPR004000	Actin family
FOV4_174780	325	PF04909	Amidohydrolase	68	314	2.3e-25	IPR006680	Amidohydrolase-related	GO:0016787
FOV4_136910	306	PF01036	Bacteriorhodopsin-like protein	36	259	1.6e-64	IPR001425	Archaeal/bacterial/fungal rhodopsins	GO:0005216|GO:0006811|GO:0016020
FOV4_141440	1099	PF00512	His Kinase A (phospho-acceptor) domain	508	570	1.1e-07	IPR003661	Signal transduction histidine kinase, dimerisation/phosphoacceptor domain	GO:0000155|GO:0007165
FOV4_141440	1099	PF00072	Response regulator receiver domain	983	1098	2e-17	IPR001789	Signal transduction response regulator, receiver domain	GO:0000160
FOV4_141440	1099	PF02518	Histidine kinase-, DNA gyrase B-, and HSP90-like ATPase	676	787	1.9e-19	IPR003594	Histidine kinase-like ATPase, C-terminal domain
FOV4_038290	1224	PF00512	His Kinase A (phospho-acceptor) domain	573	634	2.9e-11	IPR003661	Signal transduction histidine kinase, dimerisation/phosphoacceptor domain	GO:0000155|GO:0007165
FOV4_038290	1224	PF02518	Histidine kinase-, DNA gyrase B-, and HSP90-like ATPase	755	867	4.6e-24	IPR003594	Histidine kinase-like ATPase, C-terminal domain
FOV4_038290	1224	PF00072	Response regulator receiver domain	1104	1219	7.2e-20	IPR001789	Signal transduction response regulator, receiver domain	GO:0000160
FOV4_010630	218	PF04828	Glutathione-dependent formaldehyde-activating enzyme	116	166	3.5e-06	IPR006913	Glutathione-dependent formaldehyde-activating enzyme/centromere protein V	GO:0008152|GO:0016846	KEGG: 00680+4.4.1.22|MetaCyc: PWY-1801
FOV4_010630	218	PF04828	Glutathione-dependent formaldehyde-activating enzyme	35	67	9.7e-06	IPR006913	Glutathione-dependent formaldehyde-activating enzyme/centromere protein V	GO:0008152|GO:0016846	KEGG: 00680+4.4.1.22|MetaCyc: PWY-1801
FOV4_068750	131	PF10262	Rdx family	13	96	4.1e-34	IPR011893	Selenoprotein, Rdx type
FOV4_008250	342	PF00075	RNase H	193	337	2.4e-36	IPR002156	Ribonuclease H domain	GO:0003676|GO:0004523
FOV4_008250	342	PF01693	Caulimovirus viroplasmin	28	71	3.6e-19	IPR011320	Ribonuclease H1, N-terminal
FOV4_008250	342	PF01693	Caulimovirus viroplasmin	87	129	4.4e-18	IPR011320	Ribonuclease H1, N-terminal
FOV4_101470	816	PF12895	Anaphase-promoting complex, cyclosome, subunit 3	22	102	6.2e-22
FOV4_101470	816	PF13432	Tetratricopeptide repeat	732	795	0.0095
FOV4_101470	816	PF13432	Tetratricopeptide repeat	632	693	1.4e-07
FOV4_101470	816	PF13181	Tetratricopeptide repeat	129	158	0.0024	IPR019734	Tetratricopeptide repeat	GO:0005515
FOV4_101470	816	PF00515	Tetratricopeptide repeat	593	625	9.8e-08	IPR001440	Tetratricopeptide repeat 1	GO:0005515
FOV4_073340	268	PF05773	RWD domain	3	99	1.1e-05	IPR006575	RWD domain	GO:0005515
FOV4_073340	268	PF01205	Uncharacterized protein family UPF0029	146	250	1e-31	IPR001498	Impact, N-terminal
FOV4_064340	344	PF12706	Beta-lactamase superfamily domain	27	97	1.2e-06	IPR001279	Metallo-beta-lactamase
FOV4_133430	992	PF04082	Fungal specific transcription factor domain	265	515	3.5e-12	IPR007219	Transcription factor domain, fungi	GO:0003677|GO:0005634|GO:0006351|GO:0008270
FOV4_133430	992	PF00172	Fungal Zn(2)-Cys(6) binuclear cluster domain	42	81	3e-05	IPR001138	Zn(2)-C6 fungal-type DNA-binding domain	GO:0000981|GO:0005634|GO:0006355|GO:0008270
FOV4_185950	479	PF00202	Aminotransferase class-III	15	443	1.4e-80	IPR005814	Aminotransferase class-III	GO:0008483|GO:0030170
FOV4_199830	79	PF05730	CFEM domain	17	56	4e-05	IPR008427	Extracellular membrane protein, CFEM domain
FOV4_139900	536	PF13520	Amino acid permease	22	484	2e-57	IPR002293	Amino acid/polyamine transporter I	GO:0003333|GO:0015171|GO:0016020
FOV4_149460	248	PF06699	GPI biosynthesis protein family Pig-F	39	230	4.1e-64	IPR009580	GPI biosynthesis protein Pig-F	GO:0005789|GO:0006506|GO:0016021	Reactome: R-HSA-162710
FOV4_183660	328	PF07690	Major Facilitator Superfamily	58	127	9.2e-09	IPR011701	Major facilitator superfamily	GO:0016021|GO:0055085
FOV4_149840	248	PF01997	Translin family	26	233	1.7e-48	IPR002848	Translin family	GO:0043565	Reactome: R-HSA-426486
FOV4_085750	409	PF00172	Fungal Zn(2)-Cys(6) binuclear cluster domain	16	51	2e-07	IPR001138	Zn(2)-C6 fungal-type DNA-binding domain	GO:0000981|GO:0005634|GO:0006355|GO:0008270
FOV4_044790	731	PF04082	Fungal specific transcription factor domain	307	409	1e-13	IPR007219	Transcription factor domain, fungi	GO:0003677|GO:0005634|GO:0006351|GO:0008270
FOV4_180020	1568	PF00172	Fungal Zn(2)-Cys(6) binuclear cluster domain	677	711	5.7e-08	IPR001138	Zn(2)-C6 fungal-type DNA-binding domain	GO:0000981|GO:0005634|GO:0006355|GO:0008270
FOV4_141400	428	PF01266	FAD dependent oxidoreductase	10	385	3e-32	IPR006076	FAD dependent oxidoreductase	GO:0016491|GO:0055114
FOV4_149500	352	PF00248	Aldo/keto reductase family	12	322	1.6e-55	IPR023210	NADP-dependent oxidoreductase domain
FOV4_110680	248	PF13561	Enoyl-(Acyl carrier protein) reductase	13	246	8.6e-63
FOV4_104550	765	PF08267	Cobalamin-independent synthase, N-terminal domain	4	317	4.8e-114	IPR013215	Cobalamin-independent methionine synthase MetE, N-terminal	GO:0003871|GO:0008270|GO:0008652	KEGG: 00270+2.1.1.14|KEGG: 00450+2.1.1.14|MetaCyc: PWY-5041|MetaCyc: PWY-6151|MetaCyc: PWY-6936|MetaCyc: PWY-702
FOV4_104550	765	PF01717	Cobalamin-independent synthase, Catalytic domain	435	758	5.2e-147	IPR002629	Cobalamin-independent methionine synthase MetE, C-terminal/archaeal	GO:0003871|GO:0008270|GO:0009086	KEGG: 00270+2.1.1.14|KEGG: 00450+2.1.1.14|MetaCyc: PWY-5041|MetaCyc: PWY-6151|MetaCyc: PWY-6936|MetaCyc: PWY-702
FOV4_121210	386	PF01636	Phosphotransferase enzyme family	170	314	4.1e-10	IPR002575	Aminoglycoside phosphotransferase
FOV4_121590	372	PF11960	Domain of unknown function (DUF3474)	47	83	9.2e-07	IPR021863	Fatty acid desaturase, N-terminal	GO:0016717|GO:0055114
FOV4_121590	372	PF00487	Fatty acid desaturase	109	351	9e-19	IPR005804	Fatty acid desaturase domain	GO:0006629
FOV4_007320	511	PF00505	HMG (high mobility group) box	221	289	1.3e-14	IPR009071	High mobility group box domain
FOV4_047160	213	PF04387	Protein tyrosine phosphatase-like protein, PTPLA	59	205	3e-45	IPR007482	Protein-tyrosine phosphatase-like, PTPLA		KEGG: 00062+4.2.1.134|MetaCyc: PWY-5080|MetaCyc: PWY-5353|MetaCyc: PWY-6433|MetaCyc: PWY-6598|MetaCyc: PWY-6958|MetaCyc: PWY-7036|MetaCyc: PWY-7049|MetaCyc: PWY-7053|MetaCyc: PWY-7592|MetaCyc: PWY-7601|MetaCyc: PWY-7602|MetaCyc: PWY-7606|MetaCyc: PWY-7619|MetaCyc: PWY-7724|MetaCyc: PWY-7725|MetaCyc: PWY-7726|MetaCyc: PWY-7727|MetaCyc: PWY-7728|Reactome: R-HSA-75876
FOV4_036860	591	PF11951	Fungal specific transcription factor domain	105	234	1.6e-08	IPR021858	Fungal transcription factor
FOV4_036860	591	PF00172	Fungal Zn(2)-Cys(6) binuclear cluster domain	10	43	4.6e-06	IPR001138	Zn(2)-C6 fungal-type DNA-binding domain	GO:0000981|GO:0005634|GO:0006355|GO:0008270
FOV4_063580	596	PF00205	Thiamine pyrophosphate enzyme, central domain	215	319	1.5e-07	IPR012000	Thiamine pyrophosphate enzyme, central domain	GO:0000287|GO:0030976
FOV4_063580	596	PF02776	Thiamine pyrophosphate enzyme, N-terminal TPP binding domain	10	190	5.9e-37	IPR012001	Thiamine pyrophosphate enzyme, N-terminal TPP-binding domain	GO:0030976
FOV4_063580	596	PF02775	Thiamine pyrophosphate enzyme, C-terminal TPP binding domain	425	584	7e-14	IPR011766	Thiamine pyrophosphate enzyme, C-terminal TPP-binding	GO:0003824|GO:0030976
FOV4_168230	413	PF06441	Epoxide hydrolase N terminus	64	146	1.2e-20	IPR010497	Epoxide hydrolase, N-terminal		KEGG: 00980+3.3.2.9|Reactome: R-HSA-211945
FOV4_072230	300	PF00231	ATP synthase	32	297	1.3e-79	IPR000131	ATP synthase, F1 complex, gamma subunit	GO:0015986|GO:0045261|GO:0046933	Reactome: R-HSA-163210|Reactome: R-HSA-8949613
FOV4_202950	808	PF05729	NACHT domain	346	522	2.6e-09
FOV4_040470	488	PF16114	ATP citrate lyase citrate-binding	298	474	2.4e-86	IPR032263	ATP-citrate synthase, citrate-binding domain		KEGG: 00020+2.3.3.8|KEGG: 00720+2.3.3.8|MetaCyc: PWY-5172|Reactome: R-HSA-163765|Reactome: R-HSA-6798695|Reactome: R-HSA-75105
FOV4_040470	488	PF08442	ATP-grasp domain	73	228	4.8e-08	IPR013650	ATP-grasp fold, succinyl-CoA synthetase-type		KEGG: 00020+6.2.1.5|KEGG: 00640+6.2.1.5|KEGG: 00660+6.2.1.5|KEGG: 00720+6.2.1.5|MetaCyc: PWY-5392|MetaCyc: PWY-5537|MetaCyc: PWY-5538|MetaCyc: PWY-5690|MetaCyc: PWY-5913|MetaCyc: PWY-6728|MetaCyc: PWY-6969|MetaCyc: PWY-7384|Reactome: R-HSA-71403
FOV4_061080	371	PF03476	MOSC N-terminal beta barrel domain	2	132	4.3e-11	IPR005303	MOSC, N-terminal beta barrel
FOV4_061080	371	PF03473	MOSC domain	179	314	9.6e-30	IPR005302	Molybdenum cofactor sulfurase, C-terminal	GO:0003824|GO:0030151|GO:0030170
FOV4_003490	422	PF01399	PCI domain	286	387	2.8e-20	IPR000717	Proteasome component (PCI) domain	GO:0005515
FOV4_061860	407	PF08031	Berberine and berberine like	339	382	2.1e-07	IPR012951	Berberine/berberine-like	GO:0016491|GO:0050660|GO:0055114
FOV4_061860	407	PF01565	FAD binding domain	65	137	2.6e-11	IPR006094	FAD linked oxidase, N-terminal	GO:0016491|GO:0050660|GO:0055114
FOV4_093070	267	PF00651	BTB/POZ domain	39	142	4.8e-19	IPR000210	BTB/POZ domain	GO:0005515
FOV4_022080	174	PF04117	Mpv17 / PMP22 family	113	170	9.4e-24	IPR007248	Mpv17/PMP22	GO:0016021
FOV4_158040	1093	PF00122	E1-E2 ATPase	219	417	2.7e-38
FOV4_158040	1093	PF00690	Cation transporter/ATPase, N-terminus	102	166	2.5e-09	IPR004014	Cation-transporting P-type ATPase, N-terminal		Reactome: R-HSA-936837
FOV4_158040	1093	PF00689	Cation transporting ATPase, C-terminus	877	1079	9e-42	IPR006068	Cation-transporting P-type ATPase, C-terminal		Reactome: R-HSA-936837
FOV4_158040	1093	PF13246	Cation transport ATPase (P-type)	488	597	1.6e-13
FOV4_158040	1093	PF00702	haloacid dehalogenase-like hydrolase	766	808	5.7e-08
FOV4_037060	1142	PF00439	Bromodomain	327	403	4.9e-19	IPR001487	Bromodomain	GO:0005515
FOV4_037060	1142	PF07524	Bromodomain associated	780	834	3.1e-08	IPR006565	Bromodomain associated domain
FOV4_053590	728	PF00787	PX domain	292	375	1.1e-06	IPR001683	Phox homologous domain	GO:0035091
FOV4_053590	728	PF09325	Vps5 C terminal like	431	617	4.5e-12	IPR015404	Sorting nexin Vps5-like, C-terminal
FOV4_044700	1458	PF13768	von Willebrand factor type A domain	424	564	5.1e-19	IPR002035	von Willebrand factor, type A
FOV4_044700	1458	PF08487	Vault protein inter-alpha-trypsin domain	120	233	2.4e-32	IPR013694	VIT domain
FOV4_167470	242	PF01988	VIT family	22	234	8.2e-68	IPR008217	Ccc1 family
FOV4_013620	205	PF17107	N-terminal domain on NACHT_NTPase and P-loop NTPases	10	131	1.2e-30	IPR031352	NACHT-NTPase and P-loop NTPases, N-terminal domain
FOV4_120950	442	PF02770	Acyl-CoA dehydrogenase, middle domain	178	275	2.7e-18	IPR006091	Acyl-CoA oxidase/dehydrogenase, central domain	GO:0016627|GO:0055114
FOV4_120950	442	PF00441	Acyl-CoA dehydrogenase, C-terminal domain	288	433	8.4e-33	IPR009075	Acyl-CoA dehydrogenase/oxidase C-terminal	GO:0016627|GO:0055114
FOV4_120950	442	PF02771	Acyl-CoA dehydrogenase, N-terminal domain	61	173	7.3e-27	IPR013786	Acyl-CoA dehydrogenase/oxidase, N-terminal	GO:0016627|GO:0050660|GO:0055114
FOV4_139160	527	PF07690	Major Facilitator Superfamily	72	435	1e-22	IPR011701	Major facilitator superfamily	GO:0016021|GO:0055085
FOV4_009640	266	PF01791	DeoC/LacD family aldolase	16	217	3.2e-08	IPR002915	DeoC/FbaB/ lacD aldolase	GO:0016829	Reactome: R-HSA-6798695|Reactome: R-HSA-71336
FOV4_015590	496	PF03006	Haemolysin-III related	254	476	7.9e-58	IPR004254	AdipoR/Haemolysin-III-related	GO:0016021
FOV4_005480	107	PF00076	RNA recognition motif. (a.k.a. RRM, RBD, or RNP domain)	15	74	9.2e-15	IPR000504	RNA recognition motif domain	GO:0003676
FOV4_122730	524	PF00206	Lyase	116	346	3.2e-19	IPR022761	Fumarate lyase, N-terminal
FOV4_122730	524	PF10397	Adenylosuccinate lyase C-terminus	415	497	4.1e-15	IPR019468	Adenylosuccinate lyase C-terminal		KEGG: 00230+4.3.2.2|KEGG: 00250+4.3.2.2|MetaCyc: PWY-6123|MetaCyc: PWY-6124|MetaCyc: PWY-7219|MetaCyc: PWY-7234|Reactome: R-HSA-73817
FOV4_196570	135	PF01866	Putative diphthamide synthesis protein	30	98	1.1e-14	IPR016435	Diphthamide synthesis DPH1/DPH2		Reactome: R-HSA-5358493
FOV4_184620	583	PF00172	Fungal Zn(2)-Cys(6) binuclear cluster domain	12	47	4.4e-08	IPR001138	Zn(2)-C6 fungal-type DNA-binding domain	GO:0000981|GO:0005634|GO:0006355|GO:0008270
FOV4_184620	583	PF04082	Fungal specific transcription factor domain	144	321	5e-17	IPR007219	Transcription factor domain, fungi	GO:0003677|GO:0005634|GO:0006351|GO:0008270
FOV4_138770	330	PF04479	RTA1 like protein	83	299	3e-58	IPR007568	RTA-like protein	GO:0006950|GO:0016021
FOV4_178120	654	PF06985	Heterokaryon incompatibility protein (HET)	25	117	3.3e-09	IPR010730	Heterokaryon incompatibility
FOV4_023970	739	PF08158	NUC130/3NT domain	70	120	1.3e-22	IPR012977	Uncharacterised domain NUC130/133, N-terminal
FOV4_023970	739	PF05285	SDA1	421	733	9.5e-92	IPR007949	SDA1 domain
FOV4_130140	484	PF11951	Fungal specific transcription factor domain	90	236	1.1e-08	IPR021858	Fungal transcription factor
FOV4_130140	484	PF00172	Fungal Zn(2)-Cys(6) binuclear cluster domain	19	56	4.9e-07	IPR001138	Zn(2)-C6 fungal-type DNA-binding domain	GO:0000981|GO:0005634|GO:0006355|GO:0008270
FOV4_196010	388	PF05368	NmrA-like family	83	304	6.4e-14	IPR008030	NmrA-like domain		Reactome: R-HSA-70635
FOV4_083220	261	PF00069	Protein kinase domain	81	244	9.4e-11	IPR000719	Protein kinase domain	GO:0004672|GO:0005524|GO:0006468
FOV4_098710	124	PF08881	CVNH domain	4	105	9.2e-28	IPR011058	Cyanovirin-N
FOV4_175510	383	PF12756	C2H2 type zinc-finger (2 copies)	111	206	2.1e-24
FOV4_056490	567	PF07690	Major Facilitator Superfamily	118	491	3.1e-32	IPR011701	Major facilitator superfamily	GO:0016021|GO:0055085
FOV4_122680	421	PF01476	LysM domain	89	124	0.17	IPR018392	LysM domain
FOV4_047670	311	PF05721	Phytanoyl-CoA dioxygenase (PhyH)	23	233	1.4e-17	IPR008775	Phytanoyl-CoA dioxygenase
FOV4_027650	467	PF07690	Major Facilitator Superfamily	76	387	6.4e-30	IPR011701	Major facilitator superfamily	GO:0016021|GO:0055085
FOV4_084580	534	PF11954	Domain of unknown function (DUF3471)	423	529	1e-12	IPR021860	Peptidase S12, Pab87-related, C-terminal
FOV4_084580	534	PF00144	Beta-lactamase	14	374	2e-44	IPR001466	Beta-lactamase-related
FOV4_090240	386	PF02780	Transketolase, C-terminal domain	254	375	1.4e-37	IPR033248	Transketolase, C-terminal domain
FOV4_090240	386	PF02779	Transketolase, pyrimidine binding domain	60	235	1.7e-46	IPR005475	Transketolase-like, pyrimidine-binding domain
FOV4_045130	492	PF16656	Purple acid Phosphatase, N-terminal domain	29	107	1.8e-12	IPR015914	Purple acid phosphatase, N-terminal	GO:0003993|GO:0046872
FOV4_045130	492	PF00149	Calcineurin-like phosphoesterase	173	395	4.7e-17	IPR004843	Calcineurin-like phosphoesterase domain, ApaH type	GO:0016787
FOV4_045130	492	PF14008	Iron/zinc purple acid phosphatase-like protein C	417	478	3.3e-09	IPR025733	Iron/zinc purple acid phosphatase-like C-terminal domain
FOV4_116140	279	PF00153	Mitochondrial carrier protein	45	82	2.8e-05	IPR018108	Mitochondrial substrate/solute carrier
FOV4_116140	279	PF00153	Mitochondrial carrier protein	91	182	8.7e-11	IPR018108	Mitochondrial substrate/solute carrier
FOV4_116140	279	PF00153	Mitochondrial carrier protein	195	277	2.6e-17	IPR018108	Mitochondrial substrate/solute carrier
FOV4_116140	279	PF00153	Mitochondrial carrier protein	7	40	1.1e-05	IPR018108	Mitochondrial substrate/solute carrier
FOV4_043180	135	PF05368	NmrA-like family	6	65	2.7e-06	IPR008030	NmrA-like domain		Reactome: R-HSA-70635
FOV4_086190	311	PF03328	HpcH/HpaI aldolase/citrate lyase family	32	247	3.2e-30	IPR005000	HpcH/HpaI aldolase/citrate lyase domain	GO:0003824
FOV4_108740	1702	PF00271	Helicase conserved C-terminal domain	1177	1272	5.3e-11	IPR001650	Helicase, C-terminal
FOV4_108740	1702	PF12013	Orsellinic acid/F9775 biosynthesis cluster protein D	1519	1615	5.8e-09	IPR022698	Protein of unknown function DUF3505
FOV4_108740	1702	PF00270	DEAD/DEAH box helicase	961	1108	2.2e-11	IPR011545	DEAD/DEAH box helicase domain	GO:0003676|GO:0005524
FOV4_189070	283	PF00106	short chain dehydrogenase	17	206	1.3e-31	IPR002347	Short-chain dehydrogenase/reductase SDR
FOV4_114750	277	PF13847	Methyltransferase domain	44	163	7e-26	IPR025714	Methyltransferase domain
FOV4_106540	169	PF09351	Domain of unknown function (DUF1993)	5	162	5.3e-51	IPR018531	Domain of unknown function DUF1993
FOV4_194550	630	PF06052	3-hydroxyanthranilic acid dioxygenase	493	623	4.8e-42	IPR010329	3-hydroxyanthranilic acid dioxygenase	GO:0000334|GO:0005506|GO:0055114	KEGG: 00380+1.13.11.6|MetaCyc: PWY-5647|MetaCyc: PWY-5651|MetaCyc: PWY-6309|MetaCyc: PWY-6505|Reactome: R-HSA-71240
FOV4_194550	630	PF00171	Aldehyde dehydrogenase family	48	492	6.5e-150	IPR015590	Aldehyde dehydrogenase domain	GO:0008152|GO:0016491|GO:0055114
FOV4_068620	1157	PF10513	Enhancer of polycomb-like	145	388	4e-28	IPR019542	Enhancer of polycomb-like, N-terminal		Reactome: R-HSA-3214847
FOV4_068620	1157	PF13832	PHD-zinc-finger like domain	484	600	1.9e-33
FOV4_068620	1157	PF13831	PHD-finger	442	475	1e-14
FOV4_046640	1036	PF00152	tRNA synthetases class II (D, K and N)	519	1007	1e-76	IPR004364	Aminoacyl-tRNA synthetase, class II (D/K/N)	GO:0000166|GO:0004812|GO:0005524|GO:0006418
FOV4_060170	1115	PF05362	Lon protease (S16) C-terminal proteolytic domain	878	1083	8.5e-66	IPR008269	Peptidase S16, Lon proteolytic domain	GO:0004176|GO:0004252|GO:0006508
FOV4_060170	1115	PF00004	ATPase family associated with various cellular activities (AAA)	603	740	7e-21	IPR003959	ATPase, AAA-type, core	GO:0005524
FOV4_060170	1115	PF02190	ATP-dependent protease La (LON) substrate-binding domain	182	452	8.4e-31	IPR003111	Lon, substrate-binding domain
FOV4_149020	336	PF00400	WD domain, G-beta repeat	43	79	7e-08	IPR001680	WD40 repeat	GO:0005515
FOV4_149020	336	PF00400	WD domain, G-beta repeat	282	314	0.083	IPR001680	WD40 repeat	GO:0005515
FOV4_149020	336	PF00400	WD domain, G-beta repeat	187	217	0.043	IPR001680	WD40 repeat	GO:0005515
FOV4_000400	484	PF00083	Sugar (and other) transporter	295	455	1.4e-12	IPR005828	Major facilitator, sugar transporter-like	GO:0016021|GO:0022857|GO:0055085
FOV4_000400	484	PF00083	Sugar (and other) transporter	45	243	1.2e-23	IPR005828	Major facilitator, sugar transporter-like	GO:0016021|GO:0022857|GO:0055085
FOV4_039800	853	PF00172	Fungal Zn(2)-Cys(6) binuclear cluster domain	34	69	3.2e-07	IPR001138	Zn(2)-C6 fungal-type DNA-binding domain	GO:0000981|GO:0005634|GO:0006355|GO:0008270
FOV4_039800	853	PF11951	Fungal specific transcription factor domain	360	842	7.8e-49	IPR021858	Fungal transcription factor
FOV4_180430	675	PF05699	hAT family C-terminal dimerisation region	611	674	2.1e-12	IPR008906	HAT, C-terminal dimerisation domain	GO:0046983
FOV4_044740	132	PF00596	Class II Aldolase and Adducin N-terminal domain	61	122	1e-13	IPR001303	Class II aldolase/adducin N-terminal
FOV4_038530	1113	PF15456	Up-regulated During Septation	93	222	1.7e-41	IPR029191	Up-regulated during septation protein 1
FOV4_161160	343	PF02535	ZIP Zinc transporter	18	341	2.6e-63	IPR003689	Zinc/iron permease	GO:0016020|GO:0030001|GO:0046873|GO:0055085
FOV4_108270	417	PF00172	Fungal Zn(2)-Cys(6) binuclear cluster domain	10	42	3.7e-07	IPR001138	Zn(2)-C6 fungal-type DNA-binding domain	GO:0000981|GO:0005634|GO:0006355|GO:0008270
FOV4_010240	657	PF11699	Mif2/CENP-C like	554	638	1.3e-32	IPR025974	Mif2/CENP-C cupin domain		Reactome: R-HSA-2467813|Reactome: R-HSA-2500257|Reactome: R-HSA-5663220|Reactome: R-HSA-606279|Reactome: R-HSA-68877
FOV4_010240	657	PF15624	Kinetochore CENP-C fungal homologue, Mif2, N-terminal	17	156	4e-37	IPR028929	Mif2/cnp3, N-terminal
FOV4_029740	1401	PF01369	Sec7 domain	434	584	5e-29	IPR000904	Sec7 domain	GO:0005086|GO:0032012
FOV4_113550	526	PF00324	Amino acid permease	44	503	3.9e-108	IPR004841	Amino acid permease/ SLC12A domain	GO:0006810|GO:0016020|GO:0055085
FOV4_151370	631	PF13424	Tetratricopeptide repeat	390	462	4.3e-08
FOV4_151370	631	PF13424	Tetratricopeptide repeat	472	543	1.1e-07
FOV4_151370	631	PF13424	Tetratricopeptide repeat	559	616	3.1e-08
FOV4_151370	631	PF14420	Clr5 domain	105	157	1.3e-14	IPR025676	Clr5 domain
FOV4_151370	631	PF13374	Tetratricopeptide repeat	349	377	0.0036
FOV4_169970	514	PF00083	Sugar (and other) transporter	39	489	4e-74	IPR005828	Major facilitator, sugar transporter-like	GO:0016021|GO:0022857|GO:0055085
FOV4_131910	221	PF00583	Acetyltransferase (GNAT) family	32	149	9.9e-13	IPR000182	GNAT domain	GO:0008080
FOV4_125830	241	PF00025	ADP-ribosylation factor family	33	197	8.9e-25	IPR006689	Small GTPase superfamily, ARF/SAR type	GO:0005525
FOV4_026140	536	PF07690	Major Facilitator Superfamily	61	468	1.3e-08	IPR011701	Major facilitator superfamily	GO:0016021|GO:0055085
FOV4_000740	490	PF11951	Fungal specific transcription factor domain	130	236	2.5e-06	IPR021858	Fungal transcription factor
FOV4_000740	490	PF00172	Fungal Zn(2)-Cys(6) binuclear cluster domain	13	44	4e-08	IPR001138	Zn(2)-C6 fungal-type DNA-binding domain	GO:0000981|GO:0005634|GO:0006355|GO:0008270
FOV4_104530	137	PF01920	Prefoldin subunit	28	133	1.3e-26	IPR002777	Prefoldin beta-like	GO:0006457|GO:0016272|GO:0051082	Reactome: R-HSA-389957
FOV4_125390	883	PF01915	Glycosyl hydrolase family 3 C-terminal domain	410	661	1.6e-45	IPR002772	Glycoside hydrolase family 3 C-terminal domain	GO:0004553|GO:0005975
FOV4_125390	883	PF14310	Fibronectin type III-like domain	787	858	4.4e-23	IPR026891	Fibronectin type III-like domain
FOV4_125390	883	PF00933	Glycosyl hydrolase family 3 N terminal domain	89	347	4.2e-42	IPR001764	Glycoside hydrolase, family 3, N-terminal	GO:0004553|GO:0005975
FOV4_161170	437	PF12519	Mitochondrial distribution and morphology protein 10	1	437	1.9e-159	IPR027539	Mitochondrial distribution and morphology protein 10	GO:0007005|GO:0032865
FOV4_067080	892	PF00933	Glycosyl hydrolase family 3 N terminal domain	103	360	6e-34	IPR001764	Glycoside hydrolase, family 3, N-terminal	GO:0004553|GO:0005975
FOV4_067080	892	PF01915	Glycosyl hydrolase family 3 C-terminal domain	422	685	2.8e-43	IPR002772	Glycoside hydrolase family 3 C-terminal domain	GO:0004553|GO:0005975
FOV4_067080	892	PF14310	Fibronectin type III-like domain	814	883	3.5e-17	IPR026891	Fibronectin type III-like domain
FOV4_105400	474	PF00549	CoA-ligase	333	453	8.2e-26	IPR005811	ATP-citrate lyase/succinyl-CoA ligase	GO:0003824|GO:0008152	KEGG: 00020+6.2.1.5|KEGG: 00640+6.2.1.5|KEGG: 00660+6.2.1.5|KEGG: 00720+6.2.1.5|MetaCyc: PWY-5392|MetaCyc: PWY-5537|MetaCyc: PWY-5538|MetaCyc: PWY-5690|MetaCyc: PWY-5913|MetaCyc: PWY-6728|MetaCyc: PWY-6969|MetaCyc: PWY-7384
FOV4_105400	474	PF08442	ATP-grasp domain	77	273	1.5e-72	IPR013650	ATP-grasp fold, succinyl-CoA synthetase-type		KEGG: 00020+6.2.1.5|KEGG: 00640+6.2.1.5|KEGG: 00660+6.2.1.5|KEGG: 00720+6.2.1.5|MetaCyc: PWY-5392|MetaCyc: PWY-5537|MetaCyc: PWY-5538|MetaCyc: PWY-5690|MetaCyc: PWY-5913|MetaCyc: PWY-6728|MetaCyc: PWY-6969|MetaCyc: PWY-7384|Reactome: R-HSA-71403
FOV4_071050	177	PF05207	CSL zinc finger	100	159	6.3e-20	IPR007872	Zinc finger, DPH-type
FOV4_071050	177	PF00226	DnaJ domain	8	78	1.3e-11	IPR001623	DnaJ domain
FOV4_013820	481	PF01490	Transmembrane amino acid transporter protein	62	456	3.5e-35	IPR013057	Amino acid transporter, transmembrane domain
FOV4_076370	945	PF12825	Domain of unknown function in PX-proteins (DUF3818)	460	794	5.6e-129	IPR024554	Domain of unknown function DUF3818, PX-associated
FOV4_076370	945	PF00787	PX domain	212	402	4.1e-16	IPR001683	Phox homologous domain	GO:0035091
FOV4_076370	945	PF12828	PX-associated	39	162	1.4e-38	IPR024555	PX-associated domain
FOV4_145730	743	PF13917	Zinc knuckle	461	490	2.6e-09
FOV4_015010	1435	PF00122	E1-E2 ATPase	223	441	7.5e-10
FOV4_015010	1435	PF16212	Phospholipid-translocating P-type ATPase C-terminal	1119	1369	1.4e-67	IPR032630	P-type ATPase, C-terminal		Reactome: R-HSA-936837
FOV4_015010	1435	PF13246	Cation transport ATPase (P-type)	646	746	2.3e-09
FOV4_015010	1435	PF16209	Phospholipid-translocating ATPase N-terminal	91	145	8.1e-23	IPR032631	P-type ATPase, N-terminal		Reactome: R-HSA-936837
FOV4_015010	1435	PF00702	haloacid dehalogenase-like hydrolase	890	987	1.1e-06
[truncated: 15,969 more rows]

## Sheet: Dataset2
Dataset 2. Downregulated fungal genes in hypocotyls of Fov-infected Fov7_KO#5 versus in vitro-grown Fov at 5 dpi.
gene ID	baseMean	log2FoldChange	lfcSE	stat	P-value	padj
FOV4_048590	2905.67	-9.94243	1.18321	-8.40293	4.35464e-17	4.50186e-15
FOV4_017410	2403.17	-9.66849	1.17907	-8.20008	2.40236e-16	2.30053e-14
FOV4_159620	2267.89	-9.58491	1.18286	-8.10319	5.35362e-16	4.93026e-14
FOV4_098330	1470.12	-8.95949	1.18184	-7.581	3.4291e-14	2.60417e-12
FOV4_012910	1262.37	-8.73969	1.17898	-7.41294	1.23525e-13	8.91607e-12
FOV4_051630	1005.95	-8.41211	1.18349	-7.10789	1.1783e-12	7.58274e-11
FOV4_040190	991.834	-8.39172	1.18305	-7.09332	1.30928e-12	8.39198e-11
FOV4_026930	984.536	-8.38105	1.17825	-7.11311	1.13456e-12	7.3307e-11
FOV4_131900	943.312	-8.31936	1.18605	-7.01432	2.31077e-12	1.45207e-10
FOV4_028210	815.442	-8.10921	1.18548	-6.84047	7.89354e-12	4.46997e-10
FOV4_083490	769.775	-8.02608	1.17873	-6.80909	9.82189e-12	5.48383e-10
FOV4_027180	755.824	-7.99967	1.18362	-6.75867	1.39262e-11	7.53897e-10
FOV4_099850	741.502	-7.97209	1.17811	-6.76684	1.31623e-11	7.17391e-10
FOV4_035000	1312.76	-7.82967	1.17798	-6.64667	2.99799e-11	1.55469e-09
FOV4_019690	613.883	-7.69958	1.18203	-6.51386	7.3244e-11	3.51396e-09
FOV4_034460	611.886	-7.69489	1.18316	-6.50367	7.83845e-11	3.7271e-09
FOV4_174210	602.633	-7.6729	1.18586	-6.47032	9.7793e-11	4.59541e-09
FOV4_074500	602.36	-7.67225	1.17853	-6.51001	7.51473e-11	3.58381e-09
FOV4_160470	1154.74	-7.64402	1.18668	-6.44154	1.18269e-10	5.47727e-09
FOV4_080020	555.033	-7.5542	1.18746	-6.36165	1.99597e-10	8.78667e-09
FOV4_149670	5977.48	-7.55337	0.589771	-12.8073	1.49249e-37	4.20903e-35
FOV4_141540	553.098	-7.54916	1.18241	-6.38453	1.71921e-10	7.69516e-09
FOV4_069540	552.529	-7.54769	1.17893	-6.40214	1.53216e-10	6.91588e-09
FOV4_000630	5830.54	-7.51622	0.595486	-12.622	1.59742e-36	4.12856e-34
FOV4_006280	527.595	-7.48105	1.18367	-6.32022	2.61197e-10	1.1191e-08
FOV4_188050	524.063	-7.47135	1.17954	-6.33415	2.38658e-10	1.02803e-08
FOV4_009470	521.304	-7.46377	1.1856	-6.29533	3.06747e-10	1.30035e-08
FOV4_042560	7217.49	-7.41215	0.513355	-14.4386	2.95592e-47	1.24647e-44
FOV4_045390	476.676	-7.33463	1.1856	-6.18644	6.15376e-10	2.47137e-08
FOV4_049330	452.67	-7.26008	1.18317	-6.13615	8.45476e-10	3.31245e-08
FOV4_034290	448.224	-7.24587	1.1831	-6.12445	9.09949e-10	3.54769e-08
FOV4_177800	431.14	-7.18978	1.18453	-6.06972	1.28136e-09	4.87708e-08
FOV4_051640	3739.85	-7.13953	0.647522	-11.0259	2.86582e-28	5.21841e-26
FOV4_092650	410.514	-7.11905	1.18342	-6.01568	1.79135e-09	6.58362e-08
FOV4_007820	2962.42	-7.11487	0.736852	-9.65577	4.64634e-22	6.89379e-20
FOV4_115420	390.256	-7.04603	1.17972	-5.97265	2.33431e-09	8.34934e-08
FOV4_041160	388.901	-7.04102	1.18462	-5.94369	2.78671e-09	9.68639e-08
FOV4_026880	388.537	-7.03967	1.18638	-5.93375	2.96086e-09	1.02032e-07
FOV4_090600	379.354	-7.00517	1.17834	-5.94495	2.76545e-09	9.65437e-08
FOV4_047890	366.131	-6.95397	1.18133	-5.88658	3.94275e-09	1.3245e-07
FOV4_034760	361.068	-6.93389	1.17851	-5.88363	4.0137e-09	1.34271e-07
FOV4_158550	359.448	-6.9274	1.18067	-5.86735	4.42808e-09	1.46602e-07
FOV4_004940	355.913	-6.91317	1.20689	-5.72809	1.01568e-08	3.20379e-07
FOV4_155670	343.862	-6.86344	1.18145	-5.80935	6.2717e-09	2.03849e-07
FOV4_162790	328.326	-6.79674	1.17912	-5.76426	8.20159e-09	2.60758e-07
FOV4_034860	323.671	-6.77615	1.18694	-5.70894	1.1368e-08	3.57179e-07
FOV4_188330	314.124	-6.73295	1.18459	-5.68378	1.31746e-08	4.08336e-07
FOV4_018320	313.443	-6.72985	1.18268	-5.69036	1.26773e-08	3.95216e-07
FOV4_047610	312.839	-6.72702	1.17996	-5.70104	1.19078e-08	3.73406e-07
FOV4_130270	311.956	-6.72296	1.18823	-5.65796	1.53186e-08	4.68445e-07
FOV4_043260	311.661	-6.72164	1.17928	-5.69977	1.19966e-08	3.75457e-07
FOV4_144620	310.466	-6.71603	1.17904	-5.69619	1.22518e-08	3.82695e-07
FOV4_054110	297.184	-6.65297	1.17803	-5.64752	1.62776e-08	4.93067e-07
FOV4_060940	296.722	-6.65077	1.18297	-5.62211	1.88644e-08	5.65653e-07
FOV4_070270	2111.29	-6.63275	0.72287	-9.17558	4.49155e-20	5.75781e-18
FOV4_015010	292.289	-6.62902	1.18057	-5.61511	1.96438e-08	5.86453e-07
FOV4_038950	291.244	-6.62385	1.18694	-5.5806	2.39689e-08	7.02153e-07
FOV4_005220	289.322	-6.61436	1.17892	-5.61054	2.01692e-08	6.00728e-07
FOV4_108490	289.243	-6.6139	1.19027	-5.55663	2.7504e-08	7.9267e-07
FOV4_079820	288.816	-6.6118	1.18459	-5.58149	2.38463e-08	7.01124e-07
FOV4_110920	287.437	-6.60492	1.17919	-5.60122	2.1285e-08	6.30444e-07
FOV4_155680	287.436	-6.60485	1.18298	-5.58323	2.3609e-08	6.95424e-07
FOV4_113090	285.711	-6.59621	1.18602	-5.56162	2.67288e-08	7.74506e-07
FOV4_004290	278.775	-6.56072	1.1815	-5.55287	2.81013e-08	8.02666e-07
FOV4_130480	273.517	-6.53317	1.1781	-5.54551	2.93107e-08	8.35719e-07
FOV4_160600	270.565	-6.51759	1.1868	-5.49174	3.97995e-08	1.07546e-06
FOV4_098340	269.871	-6.51387	1.17944	-5.52286	3.33531e-08	9.27865e-07
FOV4_052960	267.594	-6.50166	1.18474	-5.48781	4.06936e-08	1.09777e-06
FOV4_088340	267.402	-6.50067	1.18009	-5.50864	3.61622e-08	9.9344e-07
FOV4_176860	267.243	-6.49977	1.19091	-5.45782	4.82027e-08	1.28733e-06
FOV4_049410	267.023	-6.49856	1.17921	-5.51092	3.56962e-08	9.84503e-07
FOV4_111370	254.928	-6.43171	1.18355	-5.43424	5.50291e-08	1.45509e-06
FOV4_124890	251.594	-6.41271	1.18547	-5.40944	6.32209e-08	1.64992e-06
FOV4_075620	250.979	-6.40918	1.18378	-5.41419	6.15676e-08	1.61466e-06
FOV4_031790	246.974	-6.38596	1.17966	-5.41339	6.18435e-08	1.61925e-06
FOV4_021300	242.971	-6.3624	1.18418	-5.37285	7.75016e-08	1.98384e-06
FOV4_089450	1769.34	-6.35842	0.76463	-8.31569	9.12189e-17	9.19303e-15
FOV4_111550	240.835	-6.34966	1.18091	-5.37693	7.57658e-08	1.94875e-06
FOV4_145420	240.01	-6.3447	1.18226	-5.36659	8.02385e-08	2.04736e-06
FOV4_034430	236.151	-6.32133	1.18725	-5.32435	1.01315e-07	2.53273e-06
FOV4_051480	235.885	-6.3197	1.18001	-5.35562	8.52613e-08	2.16175e-06
FOV4_042050	234.022	-6.30825	1.1831	-5.33196	9.71588e-08	2.44049e-06
FOV4_144540	228.823	-6.27584	1.18433	-5.29907	1.16392e-07	2.86054e-06
FOV4_076130	227.902	-6.27002	1.18544	-5.28921	1.22847e-07	3.00076e-06
FOV4_087010	226.693	-6.26235	1.1839	-5.28959	1.22592e-07	2.9991e-06
FOV4_128200	226.44	-6.26072	1.17989	-5.3062	1.11936e-07	2.76372e-06
FOV4_093500	225.571	-6.2552	1.18642	-5.27232	1.34707e-07	3.26943e-06
FOV4_035450	225.078	-6.25208	1.18104	-5.29371	1.1986e-07	2.94126e-06
FOV4_110270	219.113	-6.21328	1.18369	-5.24906	1.5288e-07	3.67044e-06
FOV4_139840	218.375	-6.20847	1.17852	-5.26804	1.37889e-07	3.33767e-06
FOV4_039720	218.315	-6.20802	1.18923	-5.22022	1.78711e-07	4.23618e-06
FOV4_099050	217.927	-6.20543	1.17952	-5.261	1.43276e-07	3.45241e-06
FOV4_145000	216.224	-6.19414	1.1906	-5.20254	1.96581e-07	4.59186e-06
FOV4_058390	216.12	-6.19351	1.17996	-5.2489	1.53012e-07	3.67044e-06
FOV4_049510	215.055	-6.18641	1.17872	-5.24842	1.53406e-07	3.67441e-06
FOV4_160540	3312.4	-6.17067	1.18299	-5.21618	1.82646e-07	4.3167e-06
FOV4_093780	211.685	-6.16351	1.17952	-5.22542	1.73757e-07	4.13098e-06
FOV4_057790	210.947	-6.15849	1.18323	-5.2048	1.94204e-07	4.55626e-06
FOV4_009590	208.704	-6.14304	1.17997	-5.20612	1.92832e-07	4.5307e-06
FOV4_146890	208.644	-6.14272	1.18059	-5.20308	1.96009e-07	4.59186e-06
FOV4_148990	205.751	-6.12259	1.17933	-5.19156	2.08539e-07	4.84996e-06
FOV4_080390	204.52	-6.11394	1.17931	-5.18433	2.16796e-07	5.02741e-06
FOV4_086520	204.492	-6.11366	1.18391	-5.16395	2.41788e-07	5.55869e-06
FOV4_056350	203.194	-6.10448	1.18858	-5.13597	2.80696e-07	6.37092e-06
FOV4_008630	202.516	-6.09965	1.18861	-5.13175	2.87065e-07	6.48792e-06
FOV4_070670	202.299	-6.09809	1.18279	-5.15568	2.52719e-07	5.80167e-06
FOV4_047570	199.044	-6.07475	1.18585	-5.12271	3.01175e-07	6.76861e-06
FOV4_146320	198.435	-6.07027	1.18051	-5.14206	2.71743e-07	6.18524e-06
FOV4_008790	198.033	-6.06747	1.17841	-5.14885	2.62095e-07	5.99973e-06
FOV4_089120	193.938	-6.03721	1.18302	-5.10323	3.33907e-07	7.45032e-06
FOV4_101250	187.41	-5.98786	1.18439	-5.05563	4.2897e-07	9.40081e-06
FOV4_125230	187.368	-5.98749	1.18945	-5.03382	4.80793e-07	1.04111e-05
FOV4_036810	186.74	-5.98264	1.18474	-5.04977	4.42347e-07	9.63067e-06
FOV4_150580	186.647	-5.98191	1.18327	-5.05542	4.29443e-07	9.40081e-06
FOV4_023250	184.683	-5.96665	1.17831	-5.06373	4.11124e-07	9.04926e-06
FOV4_127440	181.633	-5.94263	1.18423	-5.01816	5.21696e-07	1.1176e-05
FOV4_035390	178.819	-5.92011	1.18566	-4.99311	5.94146e-07	1.25602e-05
FOV4_176240	175.817	-5.89568	1.18625	-4.97001	6.69489e-07	1.39504e-05
FOV4_147760	175.707	-5.89477	1.18369	-4.97998	6.35923e-07	1.33727e-05
FOV4_035060	175.176	-5.89048	1.17944	-4.9943	5.90485e-07	1.24992e-05
FOV4_016390	172.901	-5.87165	1.17861	-4.98183	6.29848e-07	1.32624e-05
FOV4_036800	4065.23	-5.86362	0.400396	-14.6446	1.45903e-48	6.67987e-46
FOV4_040960	171.934	-5.86346	1.18639	-4.94229	7.72113e-07	1.58823e-05
FOV4_036870	170.73	-5.85333	1.1869	-4.93161	8.15567e-07	1.66268e-05
FOV4_016400	169.655	-5.84421	1.18477	-4.93279	8.10639e-07	1.65685e-05
FOV4_132930	169.427	-5.84226	1.18402	-4.93426	8.04539e-07	1.64858e-05
FOV4_185110	167.277	-5.8239	1.17886	-4.94027	7.80156e-07	1.60272e-05
FOV4_090970	329.864	-5.81581	1.17878	-4.93376	8.06603e-07	1.6507e-05
FOV4_122390	164.046	-5.79572	1.18929	-4.87327	1.09763e-06	2.17679e-05
FOV4_000950	162.561	-5.78267	1.1793	-4.9035	9.4146e-07	1.90479e-05
FOV4_145440	322.18	-5.78119	1.18675	-4.87144	1.1079e-06	2.18363e-05
FOV4_040510	161.522	-5.77341	1.17892	-4.8972	9.72105e-07	1.96431e-05
FOV4_060140	161.241	-5.77079	1.18034	-4.88908	1.01309e-06	2.04197e-05
FOV4_018370	160.496	-5.76413	1.18066	-4.88213	1.04945e-06	2.10731e-05
FOV4_071320	159.448	-5.75481	1.17893	-4.88137	1.05352e-06	2.10803e-05
FOV4_144750	159.175	-5.75229	1.18134	-4.86928	1.12006e-06	2.1968e-05
FOV4_115060	158.301	-5.74425	1.17818	-4.87553	1.08517e-06	2.15748e-05
FOV4_095690	158.266	-5.74401	1.17883	-4.87265	1.10109e-06	2.17825e-05
FOV4_117430	2901.16	-5.71966	1.47658	-3.87359	0.000107243	0.00116269
FOV4_123230	152.421	-5.68975	1.17916	-4.82525	1.39831e-06	2.69245e-05
FOV4_144510	151.929	-5.6849	1.1782	-4.82505	1.39966e-06	2.69245e-05
FOV4_029170	151.054	-5.67667	1.18252	-4.8005	1.58272e-06	2.99427e-05
FOV4_065930	150.469	-5.67112	1.17984	-4.80668	1.53458e-06	2.92391e-05
FOV4_185310	150.144	-5.66798	1.17994	-4.80361	1.55834e-06	2.95513e-05
FOV4_115170	150.069	-5.66723	1.18807	-4.77012	1.84114e-06	3.42653e-05
FOV4_150320	298.143	-5.66577	1.18356	-4.78708	1.69229e-06	3.17904e-05
FOV4_008130	547.604	-5.66509	1.02328	-5.53622	3.09066e-08	8.68855e-07
FOV4_099810	148.901	-5.65595	1.187	-4.7649	1.8895e-06	3.50432e-05
FOV4_003990	148.492	-5.65193	1.17918	-4.79311	1.64217e-06	3.09579e-05
FOV4_105970	148.136	-5.64851	1.18108	-4.78251	1.7312e-06	3.24453e-05
FOV4_103430	3554.94	-5.64463	1.59885	-3.53043	0.000414877	0.0036709
FOV4_075490	292.176	-5.63744	1.17809	-4.78523	1.70794e-06	3.20469e-05
FOV4_076440	146.929	-5.63669	1.18002	-4.77675	1.78148e-06	3.33097e-05
FOV4_017200	146.048	-5.62803	1.18083	-4.76615	1.87778e-06	3.48828e-05
FOV4_082400	145.482	-5.62244	1.18473	-4.74574	2.07745e-06	3.80012e-05
FOV4_044980	145.247	-5.62011	1.18552	-4.74065	2.13033e-06	3.88355e-05
FOV4_117650	145.212	-5.61976	1.18667	-4.73574	2.18256e-06	3.96524e-05
FOV4_057360	144.561	-5.61329	1.18888	-4.72151	2.34098e-06	4.21956e-05
FOV4_105310	144.159	-5.60935	1.18137	-4.74816	2.05278e-06	3.76789e-05
FOV4_155750	143.868	-5.60635	1.1866	-4.7247	2.30454e-06	4.16324e-05
FOV4_037130	143.652	-5.60428	1.18044	-4.7476	2.05844e-06	3.76966e-05
FOV4_058290	143.308	-5.60081	1.18118	-4.74171	2.11925e-06	3.86775e-05
FOV4_007680	2083.31	-5.59634	0.510454	-10.9634	5.72745e-28	1.01974e-25
FOV4_116400	142.676	-5.59444	1.17897	-4.74518	2.0832e-06	3.80628e-05
FOV4_069000	142.151	-5.58902	1.18008	-4.73613	2.17835e-06	3.96207e-05
FOV4_110060	141.04	-5.5777	1.18737	-4.69753	2.63323e-06	4.67792e-05
FOV4_040220	140.835	-5.57561	1.18356	-4.71088	2.46652e-06	4.42593e-05
FOV4_071920	139.598	-5.56287	1.18711	-4.68607	2.78503e-06	4.92576e-05
FOV4_027380	1008.72	-5.55801	0.732852	-7.58409	3.3482e-14	2.56706e-12
FOV4_146920	139.099	-5.5578	1.1831	-4.69767	2.63148e-06	4.67792e-05
FOV4_053940	138.994	-5.55663	1.18539	-4.6876	2.76431e-06	4.89451e-05
FOV4_141500	138.633	-5.55287	1.18599	-4.68205	2.84025e-06	4.9849e-05
FOV4_097760	138.012	-5.54643	1.18559	-4.6782	2.894e-06	5.06814e-05
FOV4_100280	135.424	-5.51899	1.17845	-4.68325	2.82365e-06	4.9721e-05
FOV4_027770	135.346	-5.51825	1.18301	-4.66457	3.09259e-06	5.38649e-05
FOV4_065020	135.095	-5.51556	1.18282	-4.66307	3.1153e-06	5.42015e-05
FOV4_073930	1235.55	-5.5118	0.64719	-8.51651	1.64431e-17	1.80469e-15
FOV4_076970	133.922	-5.503	1.18618	-4.63927	3.49636e-06	6.02426e-05
FOV4_005980	133.425	-5.4977	1.18234	-4.64986	3.32165e-06	5.74177e-05
FOV4_031150	133.017	-5.49328	1.17925	-4.65827	3.18885e-06	5.5421e-05
FOV4_059800	132.86	-5.49148	1.17952	-4.6557	3.22884e-06	5.60141e-05
FOV4_008150	132.493	-5.48752	1.19157	-4.60529	4.11891e-06	6.93292e-05
FOV4_000530	131.76	-5.4795	1.18509	-4.62372	3.76915e-06	6.42344e-05
FOV4_146650	130.417	-5.46484	1.1795	-4.63317	3.60111e-06	6.17157e-05
FOV4_090830	130.111	-5.46135	1.18461	-4.61027	4.02156e-06	6.77617e-05
FOV4_048330	130.078	-5.46095	1.18155	-4.62184	3.80357e-06	6.44957e-05
FOV4_103050	128.7	-5.4456	1.1852	-4.59468	4.33419e-06	7.26476e-05
FOV4_005120	128.47	-5.44301	1.18253	-4.60286	4.16719e-06	7.00682e-05
FOV4_036200	128.361	-5.44179	1.18249	-4.60199	4.18476e-06	7.02899e-05
FOV4_030930	126.886	-5.42511	1.18314	-4.58536	4.53213e-06	7.54915e-05
FOV4_091780	126.421	-5.41987	1.18003	-4.59298	4.36953e-06	7.31634e-05
FOV4_133910	125.594	-5.41036	1.18415	-4.56897	4.90138e-06	8.12199e-05
FOV4_149740	124.802	-5.40124	1.17901	-4.58116	4.62395e-06	7.69411e-05
FOV4_042730	905.771	-5.40054	0.734615	-7.35152	1.95963e-13	1.39561e-11
FOV4_130260	6107.47	-5.3896	0.318957	-16.8976	4.68851e-64	2.88957e-61
FOV4_037290	123.653	-5.38789	1.18338	-4.55297	5.28929e-06	8.67509e-05
FOV4_159630	123.24	-5.38305	1.18451	-4.54453	5.50573e-06	8.97495e-05
FOV4_103640	122.631	-5.37598	1.17941	-4.55819	5.15968e-06	8.50604e-05
FOV4_094410	122.019	-5.36865	1.17841	-4.55586	5.2172e-06	8.59203e-05
FOV4_055290	121.906	-5.36738	1.1884	-4.51646	6.2882e-06	0.000100561
FOV4_115690	121.83	-5.3666	1.17826	-4.55469	5.24632e-06	8.62225e-05
FOV4_046510	1122.34	-5.36494	0.658351	-8.14906	3.66759e-16	3.47748e-14
FOV4_097320	121.497	-5.36263	1.18014	-4.54405	5.51829e-06	8.98628e-05
FOV4_058100	121.242	-5.35949	1.18324	-4.52951	5.91204e-06	9.54985e-05
FOV4_044600	121.187	-5.35883	1.18604	-4.51826	6.23508e-06	9.98111e-05
FOV4_073080	121.141	-5.35829	1.18757	-4.51196	6.4231e-06	0.000102208
FOV4_050300	120.918	-5.35566	1.18152	-4.53286	5.81907e-06	9.43772e-05
FOV4_069370	120.7	-5.35311	1.18142	-4.53109	5.86793e-06	9.49774e-05
FOV4_160140	119.754	-5.34179	1.17831	-4.53342	5.80364e-06	9.42224e-05
FOV4_016900	119.44	-5.33799	1.17903	-4.52743	5.97058e-06	9.61533e-05
FOV4_144460	119.277	-5.33591	1.18471	-4.50398	6.66931e-06	0.000105463
FOV4_124150	117.733	-5.3171	1.18438	-4.48937	7.14351e-06	0.000112004
FOV4_006350	117.534	-5.3146	1.17813	-4.51104	6.45102e-06	0.000102551
FOV4_012860	117.406	-5.31312	1.17832	-4.50908	6.51101e-06	0.000103299
FOV4_047940	647.247	-5.31137	0.833314	-6.37379	1.84412e-10	8.14053e-09
FOV4_099860	116.625	-5.30353	1.20785	-4.39087	1.12896e-05	0.000166918
FOV4_144940	114.893	-5.28185	1.18057	-4.47398	7.67777e-06	0.000119678
FOV4_146250	114.83	-5.28123	1.17891	-4.47976	7.47275e-06	0.000116595
FOV4_161240	114.8	-5.2807	1.18113	-4.47088	7.78995e-06	0.000121308
FOV4_146590	114.521	-5.27727	1.20568	-4.37703	1.2031e-05	0.00017605
FOV4_023180	416.997	-5.26114	1.02815	-5.1171	3.10263e-07	6.95335e-06
FOV4_188430	113.203	-5.26046	1.18075	-4.4552	8.38145e-06	0.000128891
FOV4_083550	113.139	-5.25969	1.18746	-4.42938	9.45055e-06	0.000142461
FOV4_150280	112.931	-5.257	1.18083	-4.45194	8.50977e-06	0.000130115
FOV4_005900	112.914	-5.25691	1.18379	-4.44073	8.96549e-06	0.000136173
FOV4_112000	112.701	-5.25406	1.18052	-4.45063	8.56201e-06	0.000130664
FOV4_022070	112.69	-5.25391	1.17997	-4.45258	8.48454e-06	0.000129977
FOV4_005750	112.216	-5.24801	1.17812	-4.45457	8.40631e-06	0.000129149
FOV4_151780	1029.59	-5.24304	0.649025	-8.07834	6.56546e-16	5.97755e-14
FOV4_008440	111.728	-5.24159	1.18956	-4.40633	1.05135e-05	0.0001573
FOV4_051440	111.254	-5.23545	1.18577	-4.41522	1.00908e-05	0.0001514
FOV4_081930	110.99	-5.23198	1.17977	-4.43474	9.2184e-06	0.000139354
FOV4_187670	110.788	-5.22938	1.18321	-4.41966	9.88549e-06	0.000148598
FOV4_144780	110.568	-5.22647	1.17889	-4.43337	9.27715e-06	0.00014011
FOV4_054920	110.223	-5.22202	1.19154	-4.38259	1.17278e-05	0.000172093
FOV4_010110	109.91	-5.21793	1.18763	-4.39355	1.11513e-05	0.000165299
FOV4_054270	109.648	-5.21446	1.18489	-4.40079	1.07859e-05	0.000160775
FOV4_080170	108.507	-5.19939	1.18544	-4.38604	1.15435e-05	0.000169855
FOV4_041530	108.361	-5.19742	1.18238	-4.39573	1.10399e-05	0.000163951
FOV4_059120	108.231	-5.19571	1.1883	-4.37238	1.22898e-05	0.000179029
FOV4_062920	107.515	-5.18614	1.18274	-4.38485	1.16064e-05	0.000170589
FOV4_162890	107.287	-5.1831	1.18431	-4.37648	1.20614e-05	0.000176182
FOV4_040560	107.002	-5.17925	1.17817	-4.39603	1.10249e-05	0.000163881
FOV4_159750	106.749	-5.17581	1.18813	-4.35628	1.32292e-05	0.000190977
FOV4_116590	106.667	-5.17467	1.17955	-4.387	1.14926e-05	0.000169262
FOV4_146820	105.807	-5.163	1.18045	-4.37374	1.22137e-05	0.000178244
FOV4_144790	105.565	-5.15971	1.17819	-4.37935	1.19032e-05	0.000174348
FOV4_087500	105.293	-5.156	1.18567	-4.34861	1.37001e-05	0.000196888
FOV4_001080	105.121	-5.15372	1.19333	-4.31877	1.56904e-05	0.0002192
FOV4_149530	104.958	-5.15139	1.18439	-4.3494	1.36513e-05	0.000196363
FOV4_115010	775.864	-5.15104	0.737346	-6.98592	2.83002e-12	1.74416e-10
FOV4_054740	104.56	-5.14592	1.18957	-4.32588	1.51925e-05	0.000213547
FOV4_000740	104.353	-5.14307	1.1803	-4.35743	1.31597e-05	0.000190169
FOV4_111310	104.301	-5.14232	1.18123	-4.35337	1.34063e-05	0.00019336
FOV4_054660	104.042	-5.13885	1.18835	-4.32434	1.52987e-05	0.000214664
FOV4_161060	104.029	-5.13869	1.18061	-4.35258	1.34545e-05	0.000193706
FOV4_040840	104.031	-5.13861	1.1875	-4.32725	1.50981e-05	0.000212781
FOV4_039630	103.787	-5.13516	1.17971	-4.3529	1.34348e-05	0.000193596
FOV4_101560	3399.94	-5.12559	0.346257	-14.8029	1.4038e-49	6.81653e-47
FOV4_042590	102.35	-5.11514	1.18076	-4.33206	1.47724e-05	0.000209295
FOV4_055050	102.276	-5.11417	1.1784	-4.33991	1.42538e-05	0.000203387
FOV4_026840	102.259	-5.11381	1.18604	-4.31168	1.6202e-05	0.000224975
FOV4_066410	102.252	-5.11369	1.18078	-4.33077	1.4859e-05	0.000210151
FOV4_058280	102.086	-5.1115	1.17887	-4.33592	1.45153e-05	0.000206566
FOV4_161880	101.886	-5.10847	1.17912	-4.33245	1.47456e-05	0.000209101
FOV4_105630	101.411	-5.10183	1.17812	-4.33047	1.48792e-05	0.000210251
FOV4_181730	101.302	-5.10026	1.18826	-4.2922	1.76913e-05	0.000242503
FOV4_115020	101.121	-5.09774	1.22411	-4.16445	3.1211e-05	0.000399461
FOV4_130280	101.033	-5.09642	1.18042	-4.31747	1.57827e-05	0.000219914
FOV4_078190	100.799	-5.09307	1.18308	-4.30493	1.67039e-05	0.000230944
FOV4_144560	366.629	-5.08472	1.02201	-4.97521	6.51782e-07	1.36883e-05
FOV4_071710	100.204	-5.08468	1.17981	-4.30974	1.63444e-05	0.000226364
FOV4_104200	100.104	-5.08311	1.18261	-4.29821	1.72184e-05	0.000236831
FOV4_069430	100.062	-5.08247	1.18355	-4.29425	1.75281e-05	0.000240677
FOV4_019440	100.023	-5.08193	1.18809	-4.27741	1.89079e-05	0.000256762
FOV4_028640	99.6262	-5.07628	1.1853	-4.28269	1.84644e-05	0.000251429
FOV4_117040	99.5392	-5.07491	1.18023	-4.29992	1.70861e-05	0.000235415
FOV4_159430	99.2705	-5.07102	1.17961	-4.29889	1.71658e-05	0.00023631
FOV4_037980	3854.94	-5.06832	0.336599	-15.0574	3.08472e-51	1.5945e-48
FOV4_041350	98.7772	-5.0638	1.18048	-4.28961	1.78989e-05	0.000244929
FOV4_049560	98.7344	-5.0631	1.17832	-4.29689	1.73208e-05	0.000238035
FOV4_008000	98.6459	-5.06201	1.18952	-4.25549	2.08587e-05	0.000281584
FOV4_028230	897.559	-5.06089	0.663497	-7.62761	2.39155e-14	1.8603e-12
FOV4_063270	98.1847	-5.05518	1.18946	-4.24999	2.13784e-05	0.000287389
FOV4_133780	97.5852	-5.04634	1.17818	-4.28316	1.84254e-05	0.000251276
FOV4_069240	96.9747	-5.03735	1.18051	-4.26709	1.98038e-05	0.000268247
FOV4_092290	96.6439	-5.03225	1.17871	-4.2693	1.96088e-05	0.00026583
FOV4_065030	96.3604	-5.02812	1.18673	-4.23696	2.26568e-05	0.000302634
FOV4_161540	96.1844	-5.02545	1.18412	-4.24405	2.19525e-05	0.000293873
FOV4_098000	96.1108	-5.02438	1.19245	-4.21347	2.51475e-05	0.000331657
FOV4_135970	96.0002	-5.0227	1.1887	-4.22537	2.38553e-05	0.000317226
FOV4_012840	95.4583	-5.01455	1.18124	-4.24515	2.18446e-05	0.000292919
FOV4_129690	95.4498	-5.01441	1.19137	-4.20895	2.56556e-05	0.000337525
FOV4_120260	95.3776	-5.01331	1.18361	-4.2356	2.27944e-05	0.000304128
FOV4_071000	95.182	-5.01025	1.17826	-4.25224	2.11642e-05	0.000285227
FOV4_030750	95.0983	-5.0093	1.17823	-4.25155	2.12294e-05	0.000285626
FOV4_047380	94.7436	-5.00368	1.18701	-4.21535	2.49388e-05	0.000329718
FOV4_069790	94.7342	-5.00344	1.17885	-4.24436	2.19222e-05	0.000293713
FOV4_028270	94.7285	-5.00337	1.17822	-4.24654	2.17098e-05	0.0002916
FOV4_082350	94.1109	-4.99402	1.18893	-4.20044	2.66401e-05	0.000349615
FOV4_059860	513.741	-4.98447	0.835728	-5.96422	2.458e-09	8.73325e-08
FOV4_061210	1379.71	-4.98238	0.529994	-9.40084	5.41309e-21	7.47753e-19
FOV4_145020	92.6795	-4.97202	1.17836	-4.21943	2.44916e-05	0.00032419
FOV4_099750	92.5554	-4.96998	1.18399	-4.19766	2.69688e-05	0.000352774
FOV4_015410	92.47	-4.96867	1.18482	-4.19363	2.74529e-05	0.000357066
FOV4_018630	92.2586	-4.96536	1.18779	-4.18034	2.91076e-05	0.000375842
FOV4_133450	92.0365	-4.96208	1.17832	-4.21116	2.54064e-05	0.000334521
FOV4_185910	91.5801	-4.95468	1.18419	-4.18402	2.86394e-05	0.000371593
FOV4_013370	91.5306	-4.95386	1.18057	-4.19616	2.71479e-05	0.000354827
FOV4_093620	91.2856	-4.95016	1.17897	-4.19873	2.68415e-05	0.000351683
FOV4_125190	90.8435	-4.94294	1.17826	-4.19511	2.72739e-05	0.000355604
FOV4_162670	90.7135	-4.94086	1.17855	-4.19232	2.76112e-05	0.000358834
FOV4_089850	90.3137	-4.93454	1.17943	-4.18382	2.86646e-05	0.000371619
FOV4_044960	90.2025	-4.93288	1.18264	-4.17109	3.0315e-05	0.000388925
FOV4_183180	89.9432	-4.92862	1.18045	-4.17521	2.97707e-05	0.000382862
FOV4_103350	667.554	-4.92724	0.724988	-6.79631	1.07332e-11	5.95119e-10
FOV4_067160	89.6778	-4.92435	1.17922	-4.17595	2.96748e-05	0.000382242
FOV4_080350	2613.45	-4.92287	1.12058	-4.39313	1.11732e-05	0.000165471
FOV4_030680	89.3822	-4.91988	1.17829	-4.17544	2.97407e-05	0.000382784
FOV4_009290	89.2884	-4.9181	1.18295	-4.1575	3.21744e-05	0.000410807
FOV4_036220	89.1615	-4.91606	1.1838	-4.15279	3.28442e-05	0.000417694
FOV4_064810	2186.08	-4.90902	0.765019	-6.41686	1.39116e-10	6.31502e-09
FOV4_057950	88.6428	-4.90768	1.193	-4.11374	3.89302e-05	0.000483954
FOV4_072020	88.5211	-4.90554	1.17827	-4.16335	3.13612e-05	0.000401063
FOV4_027560	88.1228	-4.89928	1.17906	-4.15525	3.24931e-05	0.000413558
FOV4_061600	87.6761	-4.89183	1.18392	-4.13189	3.59791e-05	0.000453247
FOV4_004030	87.4876	-4.88865	1.17929	-4.14541	3.39199e-05	0.00043001
FOV4_160850	87.3161	-4.8859	1.18715	-4.11565	3.86087e-05	0.000480331
FOV4_072410	87.1832	-4.88384	1.18216	-4.13129	3.6073e-05	0.000454072
FOV4_023980	87.1579	-4.88328	1.18393	-4.12464	3.71314e-05	0.000465931
FOV4_118560	87.11	-4.88251	1.18572	-4.11777	3.82554e-05	0.000477046
FOV4_059090	86.9998	-4.88067	1.17987	-4.13662	3.52458e-05	0.000445059
FOV4_066270	86.6775	-4.87542	1.18868	-4.10155	4.10389e-05	0.000504687
FOV4_040770	86.5358	-4.87291	1.18038	-4.12825	3.6554e-05	0.000459765
FOV4_147390	86.3689	-4.87012	1.1811	-4.12337	3.73363e-05	0.000467769
FOV4_010050	86.2722	-4.86855	1.18427	-4.11102	3.93908e-05	0.000488922
FOV4_042570	85.7267	-4.85928	1.17864	-4.12278	3.74326e-05	0.000468609
FOV4_161460	85.6641	-4.85834	1.1848	-4.10057	4.12126e-05	0.000506434
FOV4_071310	85.6032	-4.85734	1.17849	-4.12167	3.76143e-05	0.000470516
FOV4_013160	85.2729	-4.85168	1.17853	-4.11671	3.84318e-05	0.000478724
FOV4_099140	85.1658	-4.84987	1.17989	-4.11045	3.94886e-05	0.000489756
FOV4_077950	85.1236	-4.84918	1.18174	-4.10341	4.07107e-05	0.000502192
FOV4_069630	85.0119	-4.84743	1.18496	-4.09078	4.29923e-05	0.000525484
FOV4_161580	84.8614	-4.84473	1.18036	-4.10446	4.05261e-05	0.0005003
FOV4_069740	84.838	-4.8443	1.1786	-4.11022	3.95289e-05	0.000489877
FOV4_041810	84.5624	-4.83968	1.18615	-4.08015	4.50063e-05	0.000547593
FOV4_008220	170.766	-4.83891	1.17953	-4.10241	4.08875e-05	0.000503489
FOV4_088700	5172.21	-4.83831	0.726324	-6.66137	2.71283e-11	1.41597e-09
FOV4_069360	84.3213	-4.83551	1.18152	-4.09261	4.26553e-05	0.000521762
FOV4_183830	84.1781	-4.83331	1.1782	-4.10228	4.091e-05	0.000503489
FOV4_038880	83.3921	-4.8195	1.17981	-4.08498	4.40797e-05	0.000537135
FOV4_080890	83.347	-4.81884	1.18315	-4.07289	4.64343e-05	0.000563258
FOV4_050270	82.8131	-4.80968	1.18031	-4.07493	4.60272e-05	0.000558742
FOV4_012950	82.7081	-4.80767	1.18304	-4.06384	4.8272e-05	0.000583342
FOV4_161160	82.4843	-4.80377	1.18585	-4.0509	5.10219e-05	0.000611957
FOV4_180170	82.4642	-4.80342	1.18833	-4.04217	5.29591e-05	0.000631411
FOV4_159020	82.3143	-4.80073	1.1791	-4.07151	4.67091e-05	0.000566162
FOV4_001100	82.07	-4.79665	1.17918	-4.06779	4.74609e-05	0.000574406
FOV4_023320	81.9241	-4.79404	1.18125	-4.05844	4.9401e-05	0.000595637
FOV4_030910	81.9178	-4.79379	1.17832	-4.06833	4.73511e-05	0.00057351
FOV4_015590	81.8881	-4.79342	1.18133	-4.05764	4.95717e-05	0.000597142
FOV4_100200	81.7555	-4.79099	1.18485	-4.04354	5.26506e-05	0.000628669
FOV4_160410	81.7444	-4.79078	1.19223	-4.01832	5.8614e-05	0.000691628
FOV4_052830	81.6959	-4.78992	1.1882	-4.03124	5.54835e-05	0.000659057
FOV4_127430	3269.22	-4.78896	1.06273	-4.50629	6.59708e-06	0.000104458
FOV4_079750	81.5091	-4.78686	1.17856	-4.0616	4.8737e-05	0.000588517
FOV4_036060	81.4278	-4.78512	1.18051	-4.05342	5.04751e-05	0.000606307
FOV4_187210	81.3375	-4.78359	1.18656	-4.03147	5.54289e-05	0.000658897
FOV4_094390	303.083	-4.78341	1.02147	-4.68285	2.82911e-06	4.97625e-05
FOV4_158620	80.945	-4.77658	1.18212	-4.0407	5.32922e-05	0.00063491
FOV4_161490	80.9171	-4.77612	1.18642	-4.02566	5.68147e-05	0.00067387
FOV4_123740	602.176	-4.77384	0.731879	-6.52272	6.9044e-11	3.34248e-09
FOV4_104930	80.6599	-4.77161	1.17968	-4.04484	5.23598e-05	0.000626549
FOV4_111430	80.6303	-4.77091	1.17955	-4.04468	5.23949e-05	0.000626549
FOV4_112920	80.0928	-4.76131	1.18428	-4.02044	5.80894e-05	0.000685943
FOV4_129080	585.561	-4.75816	0.740388	-6.42658	1.3051e-10	5.9581e-09
FOV4_163060	79.7262	-4.75471	1.18144	-4.02449	5.7098e-05	0.000676229
FOV4_005550	79.6774	-4.75383	1.18598	-4.00835	6.11457e-05	0.000719382
FOV4_003740	79.583	-4.7521	1.18161	-4.0217	5.77798e-05	0.00068279
FOV4_136670	79.5382	-4.75131	1.1903	-3.99167	6.56086e-05	0.00076459
FOV4_036820	79.2333	-4.74576	1.18536	-4.00363	6.23786e-05	0.000731203
FOV4_021060	582.823	-4.74471	0.723019	-6.56235	5.29654e-11	2.66056e-09
FOV4_089950	79.1716	-4.74464	1.18675	-3.99801	6.38768e-05	0.000747672
FOV4_117590	441.994	-4.74225	0.841594	-5.63484	1.75218e-08	5.26772e-07
FOV4_060240	78.3507	-4.72983	1.17828	-4.01417	5.96553e-05	0.000702363
FOV4_095420	78.3037	-4.72874	1.19061	-3.97169	7.13636e-05	0.000821502
FOV4_077980	78.199	-4.7268	1.18436	-3.99102	6.57897e-05	0.000766144
FOV4_005360	77.8228	-4.71982	1.18176	-3.9939	6.49948e-05	0.000758541
FOV4_037570	77.5882	-4.71547	1.18325	-3.9852	6.74242e-05	0.000782902
FOV4_100540	77.4648	-4.7132	1.18912	-3.96361	7.38238e-05	0.000847387
FOV4_172870	577.428	-4.71176	0.728207	-6.47036	9.77674e-11	4.59541e-09
FOV4_037910	77.306	-4.71022	1.18556	-3.97298	7.0979e-05	0.000817662
FOV4_022610	77.1716	-4.70773	1.19126	-3.95188	7.75404e-05	0.000883718
FOV4_098020	77.1467	-4.70725	1.18331	-3.97802	6.94903e-05	0.000802821
FOV4_150000	77.1108	-4.7067	1.18977	-3.95597	7.62245e-05	0.000871821
FOV4_081860	76.9491	-4.70365	1.18175	-3.98024	6.8847e-05	0.000797689
FOV4_080720	76.7512	-4.69986	1.18513	-3.96568	7.31875e-05	0.000841289
FOV4_054330	76.7223	-4.69928	1.18114	-3.97859	6.93242e-05	0.000802268
FOV4_007350	76.4341	-4.69399	1.17817	-3.98415	6.77229e-05	0.000785801
FOV4_054600	76.3995	-4.69323	1.18957	-3.94531	7.96972e-05	0.000906365
FOV4_055890	76.3457	-4.69221	1.19596	-3.92339	8.73126e-05	0.000975631
FOV4_022030	76.2669	-4.6908	1.17905	-3.97846	6.9364e-05	0.000802268
FOV4_090240	75.9128	-4.68409	1.19107	-3.93266	8.40118e-05	0.000945368
FOV4_051110	75.8808	-4.68338	1.18406	-3.95536	7.64184e-05	0.000872793
FOV4_175460	75.4468	-4.67506	1.18069	-3.95961	7.50719e-05	0.000859865
FOV4_091970	75.2778	-4.67185	1.18319	-3.94853	7.86311e-05	0.000895512
FOV4_069280	74.8148	-4.66296	1.18522	-3.93427	8.34504e-05	0.000940716
FOV4_070190	74.592	-4.65866	1.18167	-3.94243	8.06606e-05	0.000915373
FOV4_038650	74.3201	-4.65339	1.18401	-3.93018	8.48836e-05	0.000951837
FOV4_021730	547.187	-4.6511	0.723656	-6.42722	1.29956e-10	5.94978e-09
FOV4_009350	74.0547	-4.64817	1.18011	-3.93876	8.1905e-05	0.000926869
FOV4_052570	74.0284	-4.64773	1.18875	-3.90974	9.23937e-05	0.00102387
FOV4_105990	149.908	-4.6435	1.18666	-3.91309	9.11233e-05	0.00101259
FOV4_088870	73.8105	-4.64347	1.18796	-3.90879	9.2759e-05	0.0010265
FOV4_015580	73.593	-4.63919	1.17839	-3.9369	8.25406e-05	0.000933402
FOV4_060560	73.577	-4.63884	1.17916	-3.93401	8.35397e-05	0.000940716
FOV4_070630	73.5651	-4.63866	1.18778	-3.90531	9.41037e-05	0.00103924
FOV4_087400	73.5343	-4.63807	1.19194	-3.89121	9.97465e-05	0.0010931
FOV4_103070	73.2401	-4.63223	1.18088	-3.92269	8.75662e-05	0.000976451
FOV4_012210	73.1764	-4.63128	1.17877	-3.92892	8.53273e-05	0.000956143
FOV4_069090	73.1819	-4.63113	1.18385	-3.91191	9.15679e-05	0.00101613
FOV4_177890	72.9543	-4.62663	1.1863	-3.90004	9.61754e-05	0.00105846
FOV4_030760	72.9043	-4.62554	1.17901	-3.92323	8.73709e-05	0.000975631
FOV4_013930	72.8635	-4.62484	1.18572	-3.90044	9.60181e-05	0.00105745
FOV4_148840	72.8598	-4.62476	1.18366	-3.90718	9.33811e-05	0.00103267
FOV4_076540	72.8172	-4.62414	1.17965	-3.91994	8.85715e-05	0.000986289
FOV4_075950	72.762	-4.6227	1.17835	-3.92304	8.74385e-05	0.000975707
FOV4_087770	72.6668	-4.62096	1.18062	-3.91402	9.07704e-05	0.00101007
FOV4_195790	72.6549	-4.62071	1.18557	-3.89747	9.72029e-05	0.00106757
FOV4_014880	72.6178	-4.62009	1.19107	-3.87893	0.000104919	0.00114213
FOV4_000920	72.6029	-4.61965	1.18386	-3.90219	9.53257e-05	0.00105107
FOV4_040180	72.4797	-4.61723	1.19163	-3.8747	0.000106755	0.00115819
FOV4_159730	72.4401	-4.61642	1.18307	-3.90207	9.53732e-05	0.00105107
FOV4_007760	407.196	-4.61623	0.837602	-5.51125	3.56301e-08	9.84375e-07
FOV4_032230	72.3538	-4.61495	1.17914	-3.91382	9.08467e-05	0.00101022
FOV4_158000	677.662	-4.6148	0.646838	-7.13441	9.7204e-13	6.3836e-11
FOV4_175070	72.1392	-4.61043	1.18487	-3.89108	9.98004e-05	0.0010931
FOV4_150770	71.9989	-4.60755	1.17987	-3.90514	9.41701e-05	0.00103924
FOV4_171150	71.9452	-4.60653	1.17959	-3.9052	9.41457e-05	0.00103924
FOV4_073840	71.7177	-4.60197	1.18491	-3.88381	0.000102833	0.00112171
FOV4_105900	71.6292	-4.6002	1.19099	-3.86249	0.000112237	0.00120785
FOV4_030330	71.3889	-4.59524	1.17902	-3.89751	9.71855e-05	0.00106757
FOV4_148880	71.1022	-4.58971	1.17965	-3.89073	9.99417e-05	0.0010939
FOV4_029080	70.9514	-4.58648	1.18514	-3.86999	0.00010884	0.00117761
FOV4_130320	70.8028	-4.58343	1.1857	-3.86559	0.000110822	0.00119422
FOV4_005430	70.8005	-4.58341	1.19254	-3.84342	0.000121333	0.00129186
FOV4_075340	70.7072	-4.58158	1.17937	-3.88476	0.000102429	0.00111883
FOV4_031040	70.6194	-4.57971	1.1837	-3.86898	0.000109291	0.00118171
FOV4_116090	520.252	-4.57789	0.729007	-6.27963	3.39386e-10	1.43114e-08
FOV4_148350	69.9461	-4.56609	1.17821	-3.87544	0.000106433	0.00115548
FOV4_147360	69.9332	-4.56573	1.19028	-3.83584	0.000125138	0.00132708
FOV4_021490	69.8605	-4.56418	1.17871	-3.87219	0.000107863	0.00116862
FOV4_072280	69.8022	-4.56302	1.18494	-3.85083	0.000117716	0.00125836
FOV4_070250	829.416	-4.56255	1.01033	-4.5159	6.30483e-06	0.000100721
FOV4_117740	69.5533	-4.55782	1.18612	-3.84264	0.00012172	0.00129512
FOV4_013320	69.0774	-4.54786	1.18579	-3.83528	0.00012542	0.00132919
FOV4_100920	68.9126	-4.54438	1.18361	-3.83942	0.000123324	0.00131044
FOV4_081980	68.8404	-4.5429	1.18926	-3.81993	0.000133488	0.00140355
FOV4_036640	68.8286	-4.54263	1.18451	-3.83502	0.000125552	0.0013297
FOV4_158290	68.8064	-4.54214	1.18028	-3.84837	0.000118908	0.00126857
FOV4_054510	68.7692	-4.5413	1.17904	-3.8517	0.000117298	0.00125641
FOV4_068260	68.7582	-4.54113	1.17983	-3.84896	0.000118621	0.00126719
FOV4_068990	68.1929	-4.52925	1.18297	-3.8287	0.000128821	0.00136073
FOV4_160700	67.9661	-4.52445	1.1843	-3.82035	0.00013326	0.001403
FOV4_038110	67.6915	-4.51861	1.18647	-3.80847	0.000139832	0.00146067
FOV4_021280	507.328	-4.51807	0.722733	-6.25137	4.06878e-10	1.67175e-08
FOV4_069800	499.005	-4.51303	0.721852	-6.25202	4.05182e-10	1.66906e-08
FOV4_159910	67.4095	-4.51261	1.18947	-3.79381	0.000148351	0.00153465
FOV4_012900	67.2668	-4.50951	1.18322	-3.81123	0.000138276	0.00144715
FOV4_114990	372.557	-4.50763	0.837996	-5.37906	7.48754e-08	1.92894e-06
FOV4_008180	67.158	-4.50718	1.18112	-3.81602	0.000135621	0.00142131
FOV4_020380	67.0785	-4.50549	1.19134	-3.78186	0.00015566	0.00160086
FOV4_023050	251.308	-4.50338	1.02487	-4.39408	1.11241e-05	0.000165048
FOV4_089110	66.9406	-4.50249	1.18298	-3.80605	0.000141205	0.00147309
FOV4_089430	66.8801	-4.50111	1.17935	-3.81662	0.000135295	0.00141975
FOV4_159820	66.2618	-4.48779	1.18421	-3.78969	0.000150833	0.00155531
FOV4_069680	66.2182	-4.48688	1.18339	-3.79154	0.000149718	0.0015468
FOV4_101360	66.1251	-4.48482	1.18315	-3.79059	0.000150291	0.00155172
FOV4_038730	66.1071	-4.48438	1.18032	-3.79928	0.000145119	0.00150706
FOV4_059700	66.0827	-4.4838	1.17879	-3.80372	0.000142539	0.00148411
FOV4_099830	65.8173	-4.47824	1.17901	-3.79831	0.000145689	0.00151199
FOV4_084790	65.8154	-4.47818	1.19151	-3.7584	0.000171001	0.00173315
FOV4_149180	65.7176	-4.47605	1.18132	-3.78903	0.000151239	0.00155849
FOV4_122270	65.5141	-4.47147	1.18888	-3.76107	0.000169189	0.00171696
FOV4_115210	65.4495	-4.47001	1.17861	-3.79261	0.000149072	0.00154112
FOV4_113750	65.381	-4.46854	1.179	-3.79012	0.000150573	0.00155363
FOV4_008380	65.2152	-4.46499	1.17943	-3.78573	0.00015326	0.0015783
FOV4_045900	64.9851	-4.45974	1.18417	-3.76612	0.000165804	0.00169148
FOV4_042660	64.8023	-4.45593	1.17897	-3.77952	0.000157133	0.00161197
FOV4_059160	64.6951	-4.45323	1.17928	-3.77622	0.000159229	0.00163138
FOV4_136850	64.675	-4.45287	1.18718	-3.7508	0.000176272	0.00177871
FOV4_001030	64.3783	-4.44644	1.17824	-3.7738	0.00016078	0.00164412
FOV4_052060	64.3119	-4.44493	1.18094	-3.76389	0.000167289	0.00170283
FOV4_115320	64.0645	-4.43931	1.17927	-3.76445	0.000166913	0.00170141
FOV4_115400	63.9985	-4.43778	1.17836	-3.76608	0.000165834	0.00169148
FOV4_106960	63.9563	-4.43672	1.18881	-3.73208	0.000189909	0.00190027
FOV4_029940	63.908	-4.43566	1.18937	-3.72942	0.000191924	0.00191535
FOV4_039020	63.8338	-4.43396	1.18777	-3.733	0.000189213	0.00189497
FOV4_097400	63.5529	-4.42771	1.19308	-3.71117	0.000206304	0.00203434
FOV4_140210	63.5416	-4.42735	1.18988	-3.72083	0.000198568	0.00197176
FOV4_022890	63.4439	-4.42535	1.17997	-3.75039	0.000176558	0.00178047
FOV4_051040	63.4284	-4.42491	1.17913	-3.75267	0.000174959	0.00176657
FOV4_156820	63.3941	-4.42397	1.18678	-3.7277	0.000193232	0.00192679
FOV4_018970	63.282	-4.42148	1.18476	-3.73198	0.00018998	0.00190027
FOV4_145290	238.601	-4.42129	1.02325	-4.32082	1.55451e-05	0.00021755
FOV4_129440	63.1282	-4.41792	1.18463	-3.72936	0.000191965	0.00191535
FOV4_087300	463.715	-4.41256	0.746828	-5.90841	3.45429e-09	1.17519e-07
FOV4_090140	62.8502	-4.41152	1.17974	-3.73939	0.000184469	0.00185093
FOV4_113390	581.934	-4.40985	0.647178	-6.81396	9.49463e-12	5.31965e-10
FOV4_059820	62.6778	-4.40759	1.18458	-3.72079	0.000198603	0.00197176
FOV4_149610	62.542	-4.40458	1.17968	-3.73371	0.000188676	0.00189078
FOV4_141300	462.768	-4.40348	0.730573	-6.02744	1.66579e-09	6.16457e-08
FOV4_090670	62.4636	-4.40284	1.18239	-3.72367	0.000196347	0.00195299
FOV4_083300	62.3704	-4.40053	1.18939	-3.69982	0.000215753	0.00211451
FOV4_133140	462.178	-4.39868	0.722829	-6.08537	1.16222e-09	4.44472e-08
FOV4_039370	62.1735	-4.39591	1.18481	-3.71023	0.000207071	0.00204066
FOV4_030550	584.775	-4.39536	0.645842	-6.80562	1.00612e-11	5.59793e-10
FOV4_105470	62.1278	-4.39489	1.1876	-3.70065	0.000215046	0.00210887
FOV4_052400	62.1053	-4.39434	1.18208	-3.71747	0.000201226	0.00199286
FOV4_048090	468.088	-4.3938	0.731169	-6.00928	1.86354e-09	6.80215e-08
FOV4_065620	62.0831	-4.3938	1.18142	-3.71907	0.000199957	0.00198397
FOV4_034870	62.0586	-4.39323	1.18147	-3.71845	0.00020045	0.00198763
FOV4_188530	61.9699	-4.3912	1.18786	-3.69673	0.000218396	0.00213649
FOV4_105430	61.9017	-4.38954	1.17858	-3.72443	0.000195759	0.00194835
FOV4_051330	61.8956	-4.3895	1.18752	-3.69637	0.000218704	0.0021382
FOV4_012960	61.8673	-4.38908	1.17826	-3.72504	0.000195285	0.00194547
FOV4_100130	61.4884	-4.38026	1.17849	-3.71683	0.000201735	0.00199543
FOV4_064080	61.3212	-4.37603	1.19179	-3.67181	0.000240843	0.00232486
FOV4_156870	61.2414	-4.37417	1.19079	-3.67333	0.000239412	0.00231384
FOV4_055230	61.0926	-4.37064	1.18857	-3.67724	0.000235774	0.00228419
FOV4_148750	60.9892	-4.36822	1.19014	-3.67033	0.000242241	0.00233414
FOV4_078370	60.8302	-4.36448	1.17861	-3.70307	0.000213008	0.00209016
FOV4_021500	60.8283	-4.36438	1.19073	-3.66528	0.000247067	0.00237191
FOV4_026950	60.697	-4.36127	1.18958	-3.66621	0.000246172	0.00236632
FOV4_064640	60.6551	-4.36023	1.18226	-3.68805	0.000225982	0.00220398
FOV4_047130	60.498	-4.35651	1.18144	-3.68746	0.000226501	0.0022077
FOV4_043280	60.4758	-4.35612	1.1834	-3.68104	0.000232287	0.00225723
FOV4_193760	60.423	-4.35474	1.18367	-3.679	0.000234147	0.0022698
FOV4_105590	60.3055	-4.35198	1.18269	-3.67974	0.000233474	0.00226602
FOV4_060270	60.2619	-4.35104	1.18098	-3.68427	0.000229359	0.00223221
FOV4_039920	60.2097	-4.34979	1.18519	-3.67012	0.000242441	0.00233466
FOV4_069250	60.2056	-4.34954	1.19413	-3.64244	0.000270065	0.00255311
FOV4_066170	60.1871	-4.349	1.17846	-3.6904	0.0002239	0.002185
FOV4_029910	60.0718	-4.34646	1.18895	-3.65571	0.000256469	0.00244623
FOV4_077010	60.0575	-4.34596	1.18539	-3.66626	0.000246124	0.00236632
FOV4_002360	59.8555	-4.34139	1.17838	-3.68419	0.000229434	0.00223221
FOV4_089090	59.71	-4.33759	1.18523	-3.6597	0.000252512	0.00241279
FOV4_018310	59.6922	-4.33717	1.18793	-3.65104	0.00026118	0.00248625
FOV4_105010	59.5739	-4.3343	1.18598	-3.65462	0.000257566	0.00245522
FOV4_165110	59.333	-4.32842	1.18192	-3.66218	0.00025008	0.00239241
FOV4_004750	59.2611	-4.32667	1.18054	-3.66499	0.000247347	0.00237191
FOV4_162990	879.019	-4.32638	0.516979	-8.36858	5.83168e-17	5.95203e-15
FOV4_060680	59.2273	-4.32589	1.18972	-3.63605	0.000276849	0.00261108
FOV4_069700	59.213	-4.32575	1.18088	-3.66316	0.000249123	0.00238468
FOV4_078850	58.9305	-4.31894	1.17848	-3.66484	0.000247494	0.00237191
FOV4_169040	58.8374	-4.31641	1.18783	-3.63385	0.000279227	0.00262887
FOV4_016130	58.7734	-4.31483	1.1809	-3.65386	0.000258328	0.00246103
FOV4_053330	58.7507	-4.31438	1.18946	-3.62716	0.000286553	0.00268679
FOV4_093960	58.7201	-4.31348	1.18655	-3.63532	0.000277638	0.00261699
FOV4_027300	58.5961	-4.31028	1.17866	-3.65693	0.000255253	0.00243608
FOV4_087070	433.114	-4.30521	0.733379	-5.87037	4.34815e-09	1.44254e-07
FOV4_002530	58.2463	-4.30203	1.17834	-3.65094	0.000261286	0.00248625
FOV4_055990	58.2073	-4.30081	1.18438	-3.63126	0.000282041	0.00264604
FOV4_057980	58.2073	-4.3008	1.17839	-3.64971	0.000262532	0.00249658
FOV4_074630	58.2009	-4.30061	1.17937	-3.64654	0.000265793	0.00252314
FOV4_148280	58.1795	-4.30038	1.17942	-3.64618	0.000266172	0.00252375
FOV4_069350	58.1745	-4.3	1.18377	-3.63244	0.000280749	0.00263849
FOV4_145060	58.169	-4.29985	1.18296	-3.63481	0.000278184	0.00262059
FOV4_086690	57.9198	-4.29364	1.1805	-3.63714	0.000275685	0.00260164
FOV4_018450	5053.94	-4.29345	1.09076	-3.93618	8.27891e-05	0.000935552
FOV4_021980	57.8843	-4.29299	1.184	-3.62585	0.000288014	0.00269734
FOV4_160260	57.8451	-4.29182	1.18383	-3.62537	0.000288552	0.00269955
FOV4_070410	1085.5	-4.29139	0.456478	-9.4011	5.39936e-21	7.47753e-19
FOV4_051610	983.899	-4.2911	1.40699	-3.04986	0.00228951	0.0145584
FOV4_058150	214.645	-4.28791	1.02219	-4.19482	2.73082e-05	0.000355762
FOV4_057750	57.557	-4.28464	1.18875	-3.60431	0.000312978	0.00289326
FOV4_047110	543.083	-4.28163	0.649662	-6.59054	4.38224e-11	2.22218e-09
FOV4_036710	57.4023	-4.28075	1.18985	-3.59772	0.000321013	0.00294612
FOV4_053640	57.2892	-4.27799	1.17966	-3.62645	0.000287342	0.00269261
FOV4_041460	964.471	-4.27591	0.502755	-8.50496	1.81659e-17	1.98021e-15
FOV4_127660	57.164	-4.27495	1.18087	-3.62017	0.000294413	0.00273999
FOV4_115840	57.1445	-4.27424	1.186	-3.60393	0.000313445	0.0028949
FOV4_183190	117.085	-4.27326	1.18476	-3.60685	0.000309941	0.00287413
FOV4_144590	57.03	-4.27133	1.18419	-3.60697	0.000309788	0.00287413
FOV4_009310	56.8767	-4.26762	1.18792	-3.59252	0.000327499	0.00299364
FOV4_069600	56.7972	-4.26544	1.18811	-3.59012	0.000330527	0.00301444
FOV4_015060	56.7523	-4.26433	1.1855	-3.59706	0.000321829	0.00295191
FOV4_092590	56.7361	-4.26393	1.18429	-3.60041	0.000317715	0.00292422
FOV4_067390	214.906	-4.26257	1.02045	-4.17714	2.95204e-05	0.000380559
FOV4_032250	56.4815	-4.25735	1.18121	-3.60422	0.000313088	0.00289326
FOV4_056050	56.4558	-4.25668	1.18034	-3.60631	0.000310587	0.00287846
FOV4_011200	56.3757	-4.25464	1.18119	-3.602	0.000315781	0.00291237
FOV4_003930	56.3397	-4.25374	1.18282	-3.59625	0.000322832	0.002958
FOV4_021840	56.3221	-4.25326	1.1811	-3.60109	0.000316885	0.00291994
FOV4_039740	56.2207	-4.25091	1.18018	-3.60191	0.000315882	0.00291237
FOV4_017810	56.1956	-4.25005	1.17969	-3.60269	0.000314939	0.00290701
FOV4_060100	56.1449	-4.24878	1.18776	-3.57715	0.000347364	0.00315363
FOV4_145320	56.1345	-4.24855	1.18551	-3.58374	0.000338706	0.00308377
FOV4_037520	56.0623	-4.24663	1.18445	-3.58532	0.000336663	0.00306866
FOV4_038170	56.0047	-4.24521	1.18094	-3.59477	0.000324682	0.00297297
FOV4_023490	55.9833	-4.24465	1.18918	-3.56939	0.000357815	0.00322114
FOV4_136920	55.9794	-4.24453	1.18203	-3.59089	0.000329552	0.00300897
FOV4_055380	55.8626	-4.24154	1.18786	-3.57073	0.000355983	0.00320825
FOV4_049210	55.7059	-4.23747	1.18602	-3.57286	0.000353107	0.00319131
FOV4_016910	55.6798	-4.23679	1.19233	-3.55337	0.000380335	0.00339526
FOV4_070690	55.5307	-4.23295	1.19533	-3.54124	0.000398255	0.00353749
FOV4_146220	55.4986	-4.2322	1.18384	-3.57499	0.000350243	0.00317221
FOV4_085880	55.4804	-4.23168	1.1786	-3.59043	0.000330129	0.00301252
FOV4_043840	55.4238	-4.23015	1.18142	-3.58055	0.000342869	0.00311459
FOV4_053520	55.3679	-4.22869	1.17979	-3.58427	0.000338019	0.00307926
FOV4_162330	205.547	-4.22461	1.02904	-4.10537	4.03661e-05	0.00049871
FOV4_032810	409.464	-4.22433	0.742961	-5.6858	1.30198e-08	4.04321e-07
FOV4_071720	55.1854	-4.22403	1.21681	-3.47139	0.000517779	0.00441324
FOV4_071190	55.1849	-4.22387	1.18165	-3.57457	0.000350809	0.00317232
FOV4_019680	55.1645	-4.22334	1.18394	-3.56718	0.00036084	0.00324109
FOV4_113800	55.1485	-4.22296	1.18414	-3.56626	0.000362109	0.00324866
FOV4_088550	55.1514	-4.22291	1.17931	-3.58083	0.000342508	0.00311459
FOV4_118520	55.1078	-4.22207	1.18274	-3.56974	0.000357342	0.00321869
FOV4_159950	54.7068	-4.2113	1.17888	-3.57229	0.000353874	0.00319643
FOV4_093630	54.6919	-4.21091	1.18081	-3.56613	0.000362291	0.00324866
FOV4_092390	416.103	-4.20966	0.730216	-5.76495	8.16828e-09	2.60734e-07
FOV4_037960	54.6221	-4.20917	1.17935	-3.56906	0.00035827	0.00322342
FOV4_100890	54.5319	-4.2067	1.18143	-3.56069	0.000369875	0.00330926
FOV4_043360	54.5168	-4.20633	1.18162	-3.55979	0.000371153	0.00331883
FOV4_145110	54.47	-4.20511	1.19526	-3.51815	0.00043457	0.00381147
FOV4_058160	54.4375	-4.20434	1.18413	-3.55057	0.000384396	0.00342769
FOV4_039970	54.3561	-4.20201	1.18091	-3.55828	0.000373292	0.0033361
FOV4_070390	54.3148	-4.20101	1.19083	-3.5278	0.000419024	0.00370146
FOV4_091030	54.3043	-4.20066	1.18171	-3.55472	0.000378376	0.00337965
FOV4_153100	54.3031	-4.20065	1.18726	-3.5381	0.00040301	0.00357379
FOV4_144330	54.0734	-4.19456	1.18289	-3.54602	0.000391093	0.00347773
FOV4_066680	54.0462	-4.19395	1.19497	-3.50966	0.000448679	0.00392019
FOV4_117660	2209.41	-4.19326	0.632617	-6.62842	3.39289e-11	1.73699e-09
FOV4_020200	53.9182	-4.19056	1.18168	-3.54626	0.000390737	0.0034765
FOV4_084800	53.8804	-4.18937	1.18337	-3.54019	0.000399832	0.00354954
FOV4_043770	53.7459	-4.18575	1.18265	-3.53931	0.000401179	0.00355952
FOV4_035550	53.6509	-4.18331	1.17896	-3.54831	0.000387705	0.00345528
FOV4_021710	53.1507	-4.16991	1.18319	-3.52428	0.00042463	0.00374685
FOV4_103040	53.1427	-4.16951	1.18117	-3.52998	0.000415587	0.00367514
FOV4_119240	53.0397	-4.16671	1.18019	-3.53055	0.000414691	0.0036709
FOV4_008120	53.0179	-4.16611	1.18971	-3.50177	0.000462173	0.00401401
FOV4_021670	53.0007	-4.16561	1.18518	-3.51476	0.000440145	0.00385614
FOV4_097720	52.9914	-4.1654	1.18864	-3.50436	0.000457709	0.00399256
FOV4_136930	52.954	-4.16434	1.18566	-3.51227	0.000444294	0.00388611
FOV4_127020	52.8853	-4.16255	1.18153	-3.523	0.000426692	0.00375883
FOV4_102710	52.8304	-4.16115	1.1818	-3.52103	0.000429867	0.00377849
FOV4_002830	52.7344	-4.15841	1.17906	-3.52687	0.000420501	0.00371245
FOV4_029400	52.6527	-4.15618	1.18687	-3.5018	0.000462133	0.00401401
FOV4_024710	52.5625	-4.15367	1.18782	-3.49688	0.000470742	0.00407519
FOV4_025710	52.5345	-4.15289	1.18806	-3.49551	0.000473157	0.00409388
FOV4_089390	52.5315	-4.15271	1.17994	-3.51942	0.000432499	0.00379746
FOV4_083430	52.4242	-4.14986	1.18465	-3.50304	0.000459986	0.00400153
FOV4_142760	52.3855	-4.14881	1.19023	-3.48573	0.000490796	0.00422596
FOV4_119770	1780.22	-4.14731	0.836409	-4.95847	7.10493e-07	1.47665e-05
FOV4_081780	52.141	-4.14229	1.17866	-3.5144	0.000440754	0.00385937
FOV4_018660	52.0542	-4.13964	1.18634	-3.48942	0.000484074	0.00417881
FOV4_006290	52.0152	-4.13875	1.17902	-3.51033	0.000447552	0.00391248
FOV4_043630	51.8489	-4.13399	1.18037	-3.5023	0.000461263	0.00401046
FOV4_037250	51.7957	-4.13264	1.18683	-3.48209	0.000497516	0.00427463
FOV4_160890	51.524	-4.12487	1.18634	-3.47697	0.000507124	0.00433164
FOV4_067430	51.5037	-4.12442	1.23045	-3.35197	0.000802394	0.00629347
FOV4_049070	51.5074	-4.12438	1.18564	-3.47861	0.000504019	0.00431432
FOV4_071850	51.3967	-4.12133	1.19163	-3.45857	0.000543048	0.00459441
FOV4_026890	51.091	-4.11267	1.18138	-3.48125	0.000499083	0.00428351
FOV4_116560	51.0449	-4.11148	1.18227	-3.47761	0.000505901	0.00432539
FOV4_074980	194.115	-4.11017	1.02332	-4.01651	5.90674e-05	0.000695953
FOV4_149680	50.9755	-4.10944	1.18673	-3.46282	0.000534542	0.00452961
FOV4_097910	50.957	-4.10893	1.18763	-3.45976	0.000540649	0.00457652
FOV4_042330	50.9223	-4.10805	1.22161	-3.3628	0.00077156	0.00608738
FOV4_108240	50.8962	-4.10722	1.19548	-3.43562	0.000591196	0.00491355
FOV4_116970	50.3835	-4.09257	1.19028	-3.43832	0.000585337	0.00486991
FOV4_101990	50.337	-4.09158	1.17858	-3.47162	0.000517327	0.00441174
FOV4_032570	50.2954	-4.09037	1.17901	-3.46932	0.000521774	0.00444389
FOV4_021610	50.2612	-4.08914	1.18656	-3.44621	0.000568509	0.00477452
FOV4_040500	50.2469	-4.08865	1.18568	-3.44836	0.000564	0.00474162
FOV4_020990	50.2325	-4.08847	1.1808	-3.46245	0.000535288	0.00453354
FOV4_149460	187.761	-4.08706	1.02505	-3.98716	6.6869e-05	0.000778147
FOV4_061040	50.1967	-4.08704	1.17877	-3.46721	0.000525887	0.0044752
FOV4_035460	50.0622	-4.08335	1.18369	-3.44967	0.00056127	0.00472363
FOV4_186960	50.0449	-4.08284	1.19069	-3.42898	0.000605851	0.00501714
FOV4_025910	49.9036	-4.07874	1.18258	-3.44902	0.000562629	0.00473258
FOV4_090180	49.7424	-4.07429	1.18754	-3.43086	0.000601665	0.00498762
FOV4_058620	49.5991	-4.06991	1.17827	-3.45413	0.000552063	0.00466574
FOV4_148800	102.367	-4.06845	1.18408	-3.43595	0.000590473	0.00491009
FOV4_041280	49.5209	-4.06771	1.187	-3.42689	0.000610543	0.00503777
FOV4_148150	49.4273	-4.06494	1.18058	-3.44316	0.000574949	0.00481095
FOV4_015440	378.934	-4.06464	0.733307	-5.54289	2.9752e-08	8.43798e-07
FOV4_159860	49.372	-4.06332	1.1834	-3.4336	0.000595616	0.00494516
FOV4_039330	49.3553	-4.06301	1.17833	-3.44812	0.000564507	0.0047434
FOV4_132780	731.894	-4.06243	1.08216	-3.754	0.000174034	0.00176055
FOV4_160460	49.1871	-4.0581	1.17853	-3.44336	0.000574527	0.00481095
FOV4_149950	100.035	-4.05778	1.17927	-3.44092	0.000579744	0.00483592
FOV4_027970	49.1645	-4.05749	1.17998	-3.43861	0.00058471	0.00486733
FOV4_098630	49.1352	-4.05628	1.1794	-3.43928	0.000583258	0.00486018
FOV4_002750	49.1294	-4.05619	1.18351	-3.42727	0.000609692	0.0050376
FOV4_021850	49.0618	-4.05428	1.18692	-3.41581	0.000635929	0.00521973
FOV4_005640	469.23	-4.0535	0.679235	-5.96775	2.40549e-09	8.56569e-08
FOV4_034250	48.89	-4.04911	1.18258	-3.42395	0.000617174	0.00508202
FOV4_051290	48.7902	-4.04618	1.18408	-3.41714	0.00063283	0.00520291
FOV4_026530	1224.76	-4.04589	1.50863	-2.68183	0.00732217	0.0326893
FOV4_053020	48.7279	-4.04434	1.18581	-3.41061	0.000648179	0.0053046
FOV4_072400	48.7049	-4.04384	1.1839	-3.4157	0.000636179	0.00521973
FOV4_050320	48.6859	-4.04307	1.18055	-3.42473	0.000615414	0.00507013
FOV4_068610	48.5168	-4.03825	1.18272	-3.41436	0.000639311	0.00524006
FOV4_041040	48.3905	-4.03436	1.19279	-3.3823	0.000718807	0.00575333
FOV4_170850	100.299	-4.03312	1.17843	-3.42244	0.000620612	0.00510769
FOV4_088920	48.3251	-4.0324	1.18765	-3.39528	0.000685585	0.00553999
FOV4_055620	48.1672	-4.02799	1.17934	-3.41545	0.000636774	0.00522194
FOV4_071460	48.0745	-4.02508	1.18487	-3.39707	0.000681119	0.00551503
FOV4_110970	48.066	-4.02479	1.18786	-3.38826	0.000703368	0.0056637
FOV4_036280	48.028	-4.02343	1.17993	-3.4099	0.000649879	0.00531309
FOV4_113600	47.9836	-4.02219	1.18326	-3.39924	0.000675722	0.00547964
FOV4_038010	47.8344	-4.01754	1.17897	-3.40767	0.000655199	0.00535112
FOV4_036410	47.8122	-4.01719	1.17965	-3.40541	0.000660649	0.00538757
FOV4_130010	47.7321	-4.01457	1.18054	-3.40063	0.000672301	0.00545742
FOV4_014130	47.7264	-4.01432	1.18108	-3.39886	0.000676678	0.00548318
FOV4_082030	47.6515	-4.01213	1.18661	-3.38118	0.000721748	0.00576535
FOV4_099430	363.214	-4.00784	0.723048	-5.54298	2.97365e-08	8.43798e-07
FOV4_149620	47.342	-4.0027	1.18366	-3.38164	0.000720545	0.00575901
FOV4_049110	47.3241	-4.00222	1.19174	-3.35829	0.000784261	0.00617731
FOV4_077200	47.1843	-3.99792	1.18476	-3.37445	0.000739636	0.00588185
FOV4_040360	47.1761	-3.99788	1.17943	-3.38967	0.000699765	0.0056432
FOV4_052290	47.1572	-3.99702	1.18167	-3.38252	0.000718232	0.0057516
FOV4_022790	47.0898	-3.99517	1.17926	-3.38787	0.000704378	0.00566898
FOV4_018130	47.0595	-3.99413	1.18582	-3.36826	0.000756454	0.00597998
FOV4_020300	47.0524	-3.99382	1.18173	-3.37964	0.000725811	0.00579203
FOV4_088560	47.039	-3.99341	1.18198	-3.37857	0.000728641	0.00581172
FOV4_015540	47.0219	-3.99294	1.18444	-3.37115	0.000748544	0.00593208
FOV4_030160	95.6759	-3.99034	1.17863	-3.38556	0.000710323	0.00569966
FOV4_059670	46.8963	-3.98907	1.18276	-3.37269	0.000744383	0.00591373
FOV4_113550	46.8852	-3.98872	1.18309	-3.37144	0.000747755	0.0059317
FOV4_057880	46.8681	-3.98822	1.18112	-3.37664	0.00073376	0.00584673
FOV4_119620	46.7373	-3.98433	1.19336	-3.33875	0.000841551	0.00655885
FOV4_017890	46.6879	-3.98291	1.18192	-3.36986	0.000752057	0.00595403
FOV4_162830	46.5953	-3.97998	1.19386	-3.33371	0.000856953	0.00664657
FOV4_067400	46.5976	-3.97974	1.17894	-3.37569	0.000736312	0.00586414
FOV4_067700	46.3487	-3.97231	1.18031	-3.36547	0.000764147	0.00603781
FOV4_112610	46.3109	-3.97112	1.20138	-3.30547	0.00094816	0.00720673
FOV4_113950	46.2947	-3.97043	1.18388	-3.35375	0.000797236	0.00626221
FOV4_077970	46.1924	-3.96742	1.20189	-3.30097	0.000963509	0.00729989
FOV4_014470	46.1532	-3.96601	1.18334	-3.35153	0.000803674	0.00629734
FOV4_114740	46.1111	-3.96467	1.18184	-3.35467	0.000794598	0.00624455
FOV4_037060	46.0188	-3.96217	1.17946	-3.35929	0.00078142	0.00615911
FOV4_186910	45.9881	-3.96086	1.18592	-3.3399	0.000838085	0.00653821
FOV4_127820	45.9845	-3.96076	1.18922	-3.33055	0.000866732	0.00670943
FOV4_072080	45.9766	-3.96055	1.18422	-3.34443	0.000824505	0.00643854
FOV4_044790	45.9549	-3.95986	1.18854	-3.33171	0.000863149	0.00669139
FOV4_057590	45.9396	-3.95947	1.1791	-3.35805	0.000784956	0.00617786
FOV4_162280	45.9196	-3.95873	1.18988	-3.32701	0.000877818	0.00678541
FOV4_036840	45.8567	-3.95692	1.17828	-3.35821	0.0007845	0.00617731
FOV4_118630	45.7647	-3.95416	1.17978	-3.35162	0.00080341	0.00629734
FOV4_104880	45.7042	-3.95222	1.17937	-3.35114	0.000804808	0.00630315
FOV4_105240	45.4469	-3.94413	1.1792	-3.34474	0.000823597	0.00643458
FOV4_101570	45.4557	-3.94395	1.17898	-3.34523	0.000822134	0.00642628
FOV4_038270	45.3993	-3.9423	1.18954	-3.31414	0.000919266	0.00704126
FOV4_005960	45.3927	-3.94208	1.19141	-3.30875	0.000937124	0.00713452
FOV4_130710	45.3889	-3.94198	1.18657	-3.32217	0.000893214	0.00687921
FOV4_116920	45.2899	-3.93898	1.18237	-3.33142	0.000864047	0.00669187
FOV4_160000	45.2879	-3.93869	1.18361	-3.32771	0.000875645	0.00677515
FOV4_050340	45.2716	-3.93839	1.18524	-3.32287	0.00089096	0.0068678
FOV4_080240	45.1776	-3.93523	1.18597	-3.31815	0.000906167	0.00696423
FOV4_030250	431.317	-3.93402	0.651039	-6.04268	1.51576e-09	5.68819e-08
FOV4_010290	45.1326	-3.93399	1.18233	-3.32732	0.000876845	0.00678116
FOV4_085760	45.1276	-3.93382	1.1789	-3.33685	0.000847328	0.00659106
FOV4_088330	45.0697	-3.932	1.18459	-3.31929	0.000902456	0.00694524
FOV4_057850	45.0658	-3.93186	1.18526	-3.31731	0.000908886	0.00697843
FOV4_104300	45.0267	-3.93057	1.19696	-3.2838	0.00102417	0.00764385
FOV4_156310	45.0256	-3.93037	1.18414	-3.31918	0.000902829	0.00694524
FOV4_144380	44.9115	-3.92651	1.17863	-3.33142	0.000864039	0.00669187
FOV4_046830	44.8241	-3.92389	1.1884	-3.30183	0.000960563	0.00728101
FOV4_161420	343.103	-3.92014	0.721694	-5.43185	5.57716e-08	1.47062e-06
FOV4_003180	44.6877	-3.91966	1.19109	-3.29081	0.000998979	0.00748392
FOV4_105020	44.6029	-3.91671	1.18058	-3.31761	0.000907904	0.00697423
FOV4_150330	44.588	-3.91631	1.18771	-3.29738	0.00097592	0.007373
FOV4_146940	44.569	-3.91556	1.1808	-3.31603	0.000913073	0.00700722
FOV4_001900	44.5502	-3.9152	1.18711	-3.29809	0.000973454	0.00736131
FOV4_015430	44.5333	-3.91473	1.18171	-3.31277	0.000923773	0.00705727
FOV4_158100	44.3701	-3.90923	1.19967	-3.25859	0.00111968	0.00821136
FOV4_027350	44.365	-3.90901	1.18724	-3.29252	0.000992938	0.0074489
FOV4_124590	44.3089	-3.90718	1.18424	-3.29931	0.000969219	0.00733621
FOV4_162930	44.0704	-3.89939	1.18046	-3.30329	0.000955588	0.00725703
FOV4_002190	44.0619	-3.89909	1.18209	-3.29848	0.000972109	0.00735461
FOV4_060280	44.0266	-3.89798	1.18796	-3.28124	0.00103353	0.00769578
FOV4_160930	44.0191	-3.89771	1.18337	-3.29375	0.000988606	0.00742334
FOV4_090120	339.289	-3.89534	0.728105	-5.34997	8.79698e-08	2.2269e-06
FOV4_105880	508.222	-3.89393	0.597449	-6.51758	7.14495e-11	3.43816e-09
FOV4_054880	43.892	-3.89357	1.18063	-3.29788	0.000974192	0.00736342
FOV4_008680	43.8571	-3.89227	1.17936	-3.30031	0.000965772	0.00731358
FOV4_158140	43.845	-3.89205	1.19	-3.27062	0.00107313	0.00793897
FOV4_066620	89.6294	-3.89178	1.19319	-3.26165	0.00110766	0.00814928
FOV4_069660	43.833	-3.89159	1.1825	-3.291	0.000998335	0.00748392
FOV4_068890	43.8221	-3.89146	1.18579	-3.28175	0.00103167	0.00768547
FOV4_090480	43.8208	-3.89117	1.18037	-3.29657	0.000978736	0.00739079
FOV4_035120	43.794	-3.89037	1.19301	-3.26096	0.00111034	0.00816136
FOV4_105370	43.7168	-3.88783	1.19123	-3.26372	0.00109959	0.00812348
FOV4_071390	43.6184	-3.8848	1.18311	-3.28355	0.00102508	0.00764636
FOV4_058990	43.6205	-3.88463	1.18466	-3.27912	0.00104133	0.00773226
FOV4_056740	43.5628	-3.88296	1.18103	-3.28777	0.00100986	0.00755814
FOV4_193810	43.5535	-3.88238	1.18368	-3.27993	0.00103833	0.00772059
FOV4_099150	43.4878	-3.88021	1.18908	-3.26319	0.00110165	0.0081312
FOV4_038210	1576.27	-3.87956	0.333665	-11.6271	3.0013e-31	6.0877e-29
FOV4_101720	43.4361	-3.87851	1.18942	-3.26084	0.00111083	0.00816136
FOV4_085970	43.309	-3.87428	1.17836	-3.28787	0.0010095	0.00755814
FOV4_133380	43.2757	-3.87308	1.18104	-3.27938	0.00104037	0.00772875
FOV4_073590	43.2646	-3.8728	1.19222	-3.24838	0.00116063	0.00843975
FOV4_025920	43.2479	-3.87235	1.17838	-3.28615	0.00101566	0.00759445
FOV4_052240	43.1773	-3.86989	1.1932	-3.24329	0.0011816	0.00856568
FOV4_148380	43.0766	-3.86642	1.18037	-3.27559	0.0010544	0.00781845
FOV4_050260	42.9677	-3.8627	1.17861	-3.27734	0.00104791	0.00777395
FOV4_016550	42.9289	-3.86158	1.18963	-3.24603	0.00117027	0.0084942
FOV4_072370	42.9113	-3.86097	1.18713	-3.25235	0.00114456	0.00835888
FOV4_054030	42.8448	-3.85894	1.18341	-3.26087	0.00111072	0.00816136
FOV4_097700	42.8432	-3.85867	1.18626	-3.2528	0.00114274	0.00835365
FOV4_034490	42.8045	-3.85755	1.1962	-3.22484	0.00126044	0.00906523
FOV4_146390	42.7044	-3.85415	1.19706	-3.21968	0.00128335	0.00919154
FOV4_002520	988.874	-3.84935	0.426702	-9.02117	1.86099e-19	2.27637e-17
FOV4_117350	410.838	-3.84805	0.645883	-5.95782	2.5563e-09	9.06244e-08
FOV4_104180	42.4585	-3.84563	1.18473	-3.24599	0.00117044	0.0084942
FOV4_056470	42.44	-3.84505	1.17836	-3.26306	0.00110216	0.0081312
FOV4_147640	42.2393	-3.83841	1.18028	-3.25213	0.00114543	0.00835888
FOV4_023630	42.2049	-3.83705	1.19346	-3.21506	0.00130416	0.00930451
FOV4_133430	42.1697	-3.83578	1.18419	-3.23917	0.0011988	0.00867641
FOV4_031320	42.1663	-3.83566	1.18347	-3.24103	0.00119098	0.00862761
FOV4_065430	238.301	-3.83425	0.839316	-4.5683	4.91694e-06	8.13227e-05
FOV4_040460	42.1115	-3.83375	1.18197	-3.24353	0.0011806	0.00856405
FOV4_058090	317.259	-3.83163	0.725965	-5.27798	1.30619e-07	3.1809e-06
FOV4_054080	396.245	-3.8295	0.647291	-5.9162	3.29467e-09	1.12807e-07
FOV4_052350	41.9732	-3.82906	1.18474	-3.23199	0.00122933	0.00887731
FOV4_007180	41.9276	-3.82748	1.18659	-3.22561	0.00125702	0.00904876
FOV4_003260	41.9108	-3.82688	1.18376	-3.23281	0.00122581	0.00885895
FOV4_038560	41.6312	-3.81725	1.18022	-3.23436	0.00121914	0.00881724
FOV4_020460	41.5984	-3.81612	1.18183	-3.22901	0.00124221	0.00895822
FOV4_090300	41.5668	-3.8152	1.21837	-3.1314	0.00173975	0.0117529
FOV4_074570	313.061	-3.815	0.735815	-5.18473	2.16331e-07	5.0239e-06
FOV4_180530	41.5639	-3.8149	1.18532	-3.21846	0.00128883	0.00921562
FOV4_021540	392.467	-3.81445	0.646156	-5.9033	3.563e-09	1.2045e-07
FOV4_151660	41.5202	-3.8133	1.1796	-3.23271	0.00122623	0.00885895
FOV4_065570	41.4824	-3.81217	1.18727	-3.21086	0.00132338	0.00940394
FOV4_145550	84.9968	-3.8112	1.19169	-3.19815	0.00138311	0.00971595
FOV4_074460	1022.37	-3.80987	0.413648	-9.21043	3.24832e-20	4.2318e-18
FOV4_019670	41.3975	-3.80917	1.18999	-3.20101	0.00136946	0.00964579
FOV4_029920	41.2922	-3.80545	1.18653	-3.2072	0.00134036	0.0094748
FOV4_082750	41.2896	-3.80535	1.18444	-3.21279	0.00131453	0.00936274
FOV4_008520	1428.26	-3.8053	0.79719	-4.7734	1.81144e-06	3.37911e-05
FOV4_103470	41.2201	-3.80306	1.18069	-3.22103	0.00127729	0.00915766
FOV4_149860	41.1779	-3.80172	1.17989	-3.2221	0.00127255	0.00913587
FOV4_003460	41.1414	-3.80017	1.18352	-3.21091	0.00132315	0.00940394
FOV4_075050	41.0982	-3.79902	1.18002	-3.21946	0.00128432	0.00919154
FOV4_027390	41.0986	-3.79872	1.1904	-3.19113	0.00141719	0.00989806
FOV4_019420	41.0879	-3.79828	1.18213	-3.21309	0.00131313	0.00936013
FOV4_011570	41.0498	-3.797	1.18851	-3.19476	0.00139946	0.00980542
FOV4_162730	41.0285	-3.79621	1.18559	-3.20195	0.00136498	0.00961852
FOV4_151790	41.0239	-3.796	1.18134	-3.21331	0.00131216	0.00935738
FOV4_043070	41.0116	-3.79562	1.1841	-3.20548	0.00134839	0.00951836
FOV4_066800	154.644	-3.79164	1.02244	-3.70842	0.00020856	0.00205406
FOV4_101610	40.8415	-3.78955	1.18145	-3.20754	0.00133876	0.0094748
FOV4_054200	40.6918	-3.78436	1.18519	-3.19305	0.00140777	0.00985501
FOV4_148410	40.6872	-3.78406	1.17997	-3.20692	0.00134163	0.0094748
FOV4_056860	40.6498	-3.78288	1.18799	-3.18427	0.00145119	0.0100928
FOV4_023350	40.6451	-3.78265	1.18544	-3.19093	0.00141818	0.00989806
FOV4_116170	40.5874	-3.78084	1.18488	-3.19091	0.00141824	0.00989806
FOV4_102860	40.5851	-3.78037	1.1785	-3.20779	0.00133761	0.0094748
FOV4_147480	153.433	-3.77957	1.02164	-3.69952	0.000216005	0.00211569
FOV4_077680	40.5526	-3.7793	1.18097	-3.20017	0.00137349	0.00966992
FOV4_147670	305.721	-3.7765	0.729706	-5.17537	2.27458e-07	5.25943e-06
FOV4_049840	84.9451	-3.77604	1.18063	-3.19833	0.00138226	0.00971465
FOV4_084680	40.4037	-3.7741	1.19175	-3.16686	0.00154095	0.0105839
FOV4_092400	40.1785	-3.76624	1.18654	-3.17413	0.00150285	0.0104024
FOV4_080110	156.277	-3.7648	1.03954	-3.62158	0.000292808	0.00272947
FOV4_111510	311.325	-3.76396	0.741185	-5.07831	3.80816e-07	8.4518e-06
FOV4_051280	40.065	-3.76188	1.18079	-3.18591	0.00144298	0.0100445
FOV4_060580	389.274	-3.76187	0.650481	-5.78322	7.32844e-09	2.36563e-07
FOV4_147650	39.9762	-3.75871	1.18357	-3.17573	0.00149461	0.0103513
FOV4_163030	39.944	-3.75753	1.18194	-3.17912	0.00147722	0.0102605
FOV4_138960	300.824	-3.75628	0.741716	-5.06431	4.09891e-07	9.03452e-06
FOV4_132940	39.9042	-3.75617	1.19127	-3.15308	0.00161556	0.0110301
FOV4_145700	39.826	-3.75348	1.18098	-3.17827	0.00148154	0.0102816
FOV4_137520	39.827	-3.75335	1.18981	-3.15457	0.00160733	0.0109974
FOV4_149650	39.8046	-3.75285	1.18072	-3.17843	0.00148074	0.0102805
FOV4_076020	39.646	-3.74674	1.18248	-3.16855	0.001532	0.0105359
FOV4_091050	39.5649	-3.74387	1.18948	-3.1475	0.00164675	0.0112049
FOV4_108440	39.5148	-3.74197	1.18183	-3.16624	0.00154424	0.0106019
FOV4_100550	39.4485	-3.73956	1.18487	-3.15609	0.00159899	0.010945
FOV4_198520	39.4132	-3.73822	1.18318	-3.15948	0.00158053	0.0108371
FOV4_105670	39.3971	-3.73782	1.18384	-3.15737	0.00159198	0.010911
FOV4_114700	39.3561	-3.73617	1.18683	-3.14801	0.00164384	0.0111946
FOV4_151410	39.3093	-3.73448	1.18825	-3.14284	0.00167317	0.0113557
FOV4_037550	39.289	-3.73373	1.19249	-3.13102	0.00174198	0.0117629
FOV4_069150	39.2648	-3.73313	1.18262	-3.15666	0.00159588	0.0109283
FOV4_105060	39.1752	-3.72954	1.18239	-3.15422	0.00160926	0.0110012
FOV4_065270	39.1167	-3.72738	1.19116	-3.1292	0.00175284	0.0118114
FOV4_149900	39.0676	-3.72578	1.18133	-3.15388	0.00161115	0.0110047
FOV4_023680	38.9767	-3.72238	1.1802	-3.15403	0.00161035	0.011004
FOV4_102150	38.9767	-3.72234	1.18137	-3.15086	0.0016279	0.0111049
FOV4_147210	38.9306	-3.72072	1.18304	-3.14506	0.00166053	0.0112891
FOV4_178310	295.179	-3.72038	0.723244	-5.14402	2.6892e-07	6.12969e-06
FOV4_067550	367.673	-3.7193	0.657147	-5.65977	1.51578e-08	4.65304e-07
FOV4_003800	38.8336	-3.71713	1.18446	-3.13825	0.00169961	0.011506
FOV4_068390	38.7358	-3.71327	1.18894	-3.12319	0.00178903	0.0119998
FOV4_013550	38.6642	-3.71058	1.18646	-3.12743	0.00176342	0.0118578
FOV4_017790	38.5826	-3.70752	1.18435	-3.13043	0.0017455	0.0117718
FOV4_005650	38.5487	-3.70635	1.19712	-3.09605	0.0019612	0.0129369
FOV4_090130	38.5284	-3.70549	1.17834	-3.14468	0.00166268	0.0112989
FOV4_180370	38.5218	-3.70531	1.19193	-3.10868	0.00187927	0.0124848
FOV4_056500	38.4676	-3.70322	1.18295	-3.1305	0.00174511	0.0117718
FOV4_030360	80.9087	-3.7002	1.1936	-3.10003	0.00193502	0.0128021
FOV4_128180	38.3141	-3.69743	1.1855	-3.11889	0.00181532	0.0121465
FOV4_083100	38.2745	-3.69594	1.18319	-3.1237	0.00178592	0.0119839
FOV4_104950	38.2235	-3.69437	1.18	-3.13083	0.00174315	0.0117659
FOV4_059500	38.2216	-3.69427	1.18158	-3.12656	0.00176866	0.011883
FOV4_179670	38.2062	-3.69376	1.18028	-3.12956	0.00175068	0.0118018
FOV4_094230	38.178	-3.6925	1.18385	-3.11908	0.00181419	0.0121465
FOV4_144570	289.838	-3.6923	0.722966	-5.10716	3.27043e-07	7.30899e-06
FOV4_099400	38.1321	-3.69084	1.18385	-3.11767	0.00182289	0.012181
FOV4_062250	38.1008	-3.68973	1.18085	-3.12463	0.00178027	0.011951
FOV4_117370	38.0909	-3.68906	1.18858	-3.10375	0.00191085	0.0126632
FOV4_055670	367.26	-3.68477	0.650459	-5.66488	1.4713e-08	4.53385e-07
FOV4_030120	37.9668	-3.68452	1.17833	-3.12691	0.00176654	0.0118738
FOV4_021190	37.964	-3.68423	1.18132	-3.11875	0.00181621	0.0121465
FOV4_146280	37.9607	-3.68407	1.18561	-3.10732	0.00188794	0.0125321
FOV4_117840	583.287	-3.68142	0.512423	-7.18435	6.75263e-13	4.62411e-11
FOV4_005060	37.8426	-3.67983	1.18844	-3.09636	0.00195915	0.0129298
FOV4_110470	37.8368	-3.67982	1.17895	-3.12128	0.00180066	0.0120626
FOV4_162870	286.837	-3.67977	0.732024	-5.02684	4.98616e-07	1.0739e-05
FOV4_036090	37.7012	-3.67408	1.17839	-3.11789	0.00182153	0.012177
FOV4_019080	37.6791	-3.67374	1.17983	-3.1138	0.00184693	0.0123211
FOV4_112490	37.5929	-3.66985	1.17892	-3.11289	0.00185264	0.012354
FOV4_104500	37.5368	-3.66809	1.20426	-3.04594	0.00231954	0.0147085
FOV4_113380	218.781	-3.66563	0.840479	-4.36136	1.29259e-05	0.000187444
FOV4_078000	79.1265	-3.66539	1.1864	-3.0895	0.00200492	0.0131506
FOV4_060060	37.4632	-3.66509	1.18014	-3.10564	0.00189866	0.0125876
FOV4_100050	37.4579	-3.66486	1.1889	-3.08257	0.00205222	0.0134274
FOV4_078210	37.4441	-3.66456	1.19351	-3.0704	0.00213773	0.0138572
FOV4_071140	37.4414	-3.66438	1.18879	-3.08246	0.00205299	0.0134274
FOV4_056010	37.432	-3.66383	1.18492	-3.09205	0.00198778	0.0130756
FOV4_173420	37.4184	-3.66346	1.18133	-3.10114	0.00192778	0.0127595
FOV4_173170	37.4199	-3.66337	1.17891	-3.10741	0.00188733	0.0125321
FOV4_051300	37.372	-3.66152	1.18181	-3.09822	0.00194687	0.0128593
FOV4_106520	37.332	-3.66027	1.18278	-3.09463	0.00197058	0.0129784
FOV4_147300	214.436	-3.65955	0.834088	-4.38748	1.14669e-05	0.000169262
FOV4_014200	37.2957	-3.65859	1.18206	-3.09509	0.00196754	0.0129638
FOV4_110440	37.2549	-3.65702	1.18097	-3.09663	0.00195732	0.012923
FOV4_056700	37.1508	-3.65302	1.19669	-3.0526	0.00226868	0.0144834
FOV4_117490	37.1415	-3.65283	1.18838	-3.07379	0.00211355	0.0137337
FOV4_103360	37.0489	-3.64931	1.18216	-3.08699	0.00202197	0.0132515
FOV4_145070	37.035	-3.64846	1.18395	-3.0816	0.00205889	0.0134506
FOV4_045120	37.0162	-3.6478	1.18069	-3.08954	0.00200469	0.0131506
FOV4_012280	36.9458	-3.64495	1.18323	-3.0805	0.00206655	0.0134941
FOV4_114840	36.8803	-3.64263	1.18074	-3.08504	0.00203522	0.013333
FOV4_124110	36.8201	-3.64008	1.18841	-3.06297	0.00219149	0.0140973
FOV4_139370	36.7411	-3.63679	1.17903	-3.08456	0.00203857	0.0133494
FOV4_181990	287.977	-3.63636	0.734236	-4.95257	7.32381e-07	1.51428e-05
FOV4_017710	279.194	-3.63552	0.724576	-5.01745	5.23616e-07	1.12022e-05
FOV4_057120	36.6844	-3.63499	1.18053	-3.07912	0.00207614	0.0135512
FOV4_021470	36.6714	-3.6342	1.18287	-3.07236	0.00212376	0.0137778
FOV4_162770	36.6029	-3.63152	1.17846	-3.08158	0.00205905	0.0134506
FOV4_113000	36.5447	-3.62923	1.18255	-3.069	0.0021478	0.0138943
FOV4_116680	36.5296	-3.62866	1.18986	-3.04965	0.00229109	0.0145626
FOV4_106530	36.508	-3.62773	1.18091	-3.07197	0.00212649	0.0137899
FOV4_090810	36.4668	-3.62607	1.18021	-3.07239	0.0021235	0.0137778
FOV4_078780	36.4445	-3.62525	1.18536	-3.05835	0.00222557	0.0142691
FOV4_038670	36.4176	-3.62413	1.18154	-3.0673	0.00215999	0.0139464
FOV4_018780	36.3829	-3.62286	1.1888	-3.0475	0.00230753	0.0146497
FOV4_159050	36.3749	-3.6227	1.18962	-3.04527	0.00232474	0.0147307
FOV4_057500	36.3474	-3.62141	1.18071	-3.06715	0.00216107	0.0139464
FOV4_177610	36.3201	-3.62021	1.17929	-3.06983	0.00214183	0.0138744
FOV4_188760	36.3006	-3.61962	1.19369	-3.0323	0.00242698	0.0152629
FOV4_099420	207.178	-3.6192	0.836571	-4.32622	1.51687e-05	0.000213401
FOV4_042320	36.2127	-3.61632	1.18955	-3.04007	0.00236526	0.0149334
FOV4_039360	36.1586	-3.61394	1.18111	-3.05977	0.00221506	0.0142147
FOV4_023530	36.1137	-3.61247	1.17957	-3.06253	0.00219471	0.0141124
FOV4_009070	36.084	-3.61104	1.17842	-3.06431	0.0021817	0.0140682
FOV4_088200	36.0739	-3.61061	1.19081	-3.03207	0.00242885	0.0152687
FOV4_070480	36.032	-3.60917	1.18114	-3.05567	0.0022456	0.0143629
FOV4_086980	36.0159	-3.6084	1.17988	-3.05827	0.00222621	0.0142691
FOV4_047520	36.0027	-3.60748	1.17892	-3.05998	0.0022135	0.0142104
FOV4_097920	35.9792	-3.60694	1.18579	-3.0418	0.00235168	0.0148652
FOV4_032260	35.9781	-3.60673	1.18671	-3.03926	0.00237158	0.0149615
FOV4_071490	35.964	-3.60617	1.17943	-3.05754	0.00223159	0.0142979
FOV4_149640	205.464	-3.60593	0.835151	-4.3177	1.57662e-05	0.000219876
FOV4_162720	35.9347	-3.60523	1.18749	-3.03602	0.00239724	0.0151017
FOV4_008030	1812.21	-3.60433	0.942485	-3.82428	0.000131152	0.00138262
FOV4_021600	35.8781	-3.60298	1.18315	-3.04525	0.00232489	0.0147307
FOV4_113940	35.8602	-3.60197	1.19044	-3.02574	0.00248022	0.0154828
FOV4_041030	35.8339	-3.60088	1.18289	-3.04413	0.00233352	0.0147796
FOV4_068350	350.355	-3.59532	0.652454	-5.51046	3.57892e-08	9.85372e-07
FOV4_190670	35.6618	-3.59395	1.18572	-3.03103	0.00243721	0.0153033
FOV4_090820	549.354	-3.59277	0.524791	-6.84609	7.58964e-12	4.34344e-10
FOV4_057390	35.492	-3.58724	1.18652	-3.02332	0.00250019	0.0154863
FOV4_039830	35.4623	-3.58584	1.18561	-3.02447	0.00249067	0.0154828
FOV4_058970	35.4308	-3.58453	1.18329	-3.02928	0.00245136	0.0153681
FOV4_011440	35.3887	-3.58288	1.18642	-3.01989	0.00252864	0.0156444
FOV4_049260	35.3623	-3.58169	1.18099	-3.03279	0.00242302	0.01525
FOV4_074380	35.3088	-3.57955	1.18314	-3.02547	0.00248245	0.0154828
FOV4_112460	35.2963	-3.57915	1.19825	-2.98698	0.00281744	0.0168836
FOV4_053000	35.285	-3.57868	1.18402	-3.02249	0.00250705	0.0155228
FOV4_076580	35.201	-3.57513	1.18019	-3.02928	0.00245138	0.0153681
FOV4_002420	35.1819	-3.57472	1.18295	-3.02188	0.00251212	0.0155481
FOV4_072960	35.178	-3.57448	1.18007	-3.02903	0.0024534	0.0153748
FOV4_076310	535.326	-3.57402	0.518749	-6.88969	5.59121e-12	3.29388e-10
FOV4_090940	673.784	-3.57273	0.456458	-7.82709	4.99311e-15	4.21103e-13
FOV4_039940	35.073	-3.56996	1.18545	-3.01147	0.00259989	0.0159831
FOV4_059900	35.0638	-3.56956	1.1853	-3.01152	0.00259946	0.0159831
FOV4_176410	35.0599	-3.56948	1.17942	-3.02648	0.00247417	0.0154693
FOV4_092420	35.0346	-3.56833	1.18596	-3.0088	0.0026228	0.0160685
FOV4_081760	35.0326	-3.56827	1.18925	-3.00043	0.00269601	0.016396
FOV4_002170	34.9615	-3.56535	1.18417	-3.01083	0.00260533	0.0159831
FOV4_041060	34.8317	-3.56002	1.18367	-3.00762	0.00263306	0.0160978
FOV4_069440	34.8225	-3.56001	1.17942	-3.01844	0.00254076	0.0156951
FOV4_111540	34.779	-3.55789	1.18139	-3.01162	0.00259862	0.0159831
FOV4_015800	34.7747	-3.55773	1.17858	-3.01866	0.00253895	0.01569
FOV4_018360	34.7687	-3.55749	1.18459	-3.00315	0.00267203	0.0162925
FOV4_145360	132.733	-3.55722	1.02223	-3.47987	0.000501665	0.00429646
FOV4_109100	34.7516	-3.55671	1.19023	-2.98825	0.00280581	0.0168571
FOV4_179690	271.763	-3.55408	0.728235	-4.8804	1.05871e-06	2.11531e-05
FOV4_145340	272.78	-3.55177	0.731045	-4.85849	1.18285e-06	2.31146e-05
FOV4_005770	34.4758	-3.54511	1.18407	-2.99401	0.00275337	0.0166365
FOV4_036210	34.4699	-3.54487	1.17847	-3.00802	0.00262956	0.0160825
FOV4_073100	34.4499	-3.54405	1.18352	-2.9945	0.00274896	0.0166167
FOV4_034780	71.309	-3.54306	1.17887	-3.00548	0.00265164	0.0161928
FOV4_017220	34.3865	-3.5414	1.18549	-2.9873	0.00281453	0.0168805
FOV4_084870	34.3413	-3.53941	1.17891	-3.00229	0.00267959	0.016323
FOV4_107820	34.338	-3.53934	1.18303	-2.99176	0.00277375	0.016747
FOV4_195040	34.268	-3.53641	1.18324	-2.98876	0.00280114	0.0168571
FOV4_019560	34.2528	-3.53583	1.19079	-2.9693	0.00298478	0.0176276
FOV4_099160	34.1905	-3.53325	1.18287	-2.98701	0.00281723	0.0168836
FOV4_090100	34.1619	-3.53192	1.18313	-2.98524	0.00283359	0.0169423
FOV4_075770	34.1598	-3.53191	1.19133	-2.96469	0.00302987	0.0178298
FOV4_015020	34.1409	-3.53117	1.1908	-2.96537	0.00302323	0.0177973
FOV4_018470	34.136	-3.5309	1.19603	-2.95219	0.00315526	0.0183854
FOV4_115290	34.1241	-3.53039	1.18149	-2.98809	0.00280728	0.0168571
FOV4_103460	995.167	-3.52942	0.933007	-3.78284	0.000155046	0.00159567
FOV4_113170	335.157	-3.5275	0.6463	-5.45799	4.81567e-08	1.28733e-06
FOV4_017300	34.0342	-3.52639	1.1786	-2.99203	0.00277129	0.0167384
FOV4_039240	34.0312	-3.52639	1.18491	-2.97608	0.0029196	0.0173401
FOV4_011600	34.023	-3.52628	1.21024	-2.91371	0.00357162	0.0198859
FOV4_036830	33.9769	-3.52429	1.17842	-2.9907	0.0027834	0.0167926
FOV4_181910	33.9538	-3.52319	1.19903	-2.93837	0.00329942	0.0189023
FOV4_037270	33.9328	-3.52245	1.18179	-2.98061	0.00287677	0.0171302
FOV4_102630	33.9139	-3.5217	1.17839	-2.98857	0.00280289	0.0168571
FOV4_027040	33.884	-3.52056	1.17976	-2.98414	0.00284376	0.0169823
FOV4_197310	664.241	-3.5204	1.33203	-2.64289	0.00822026	0.035263
FOV4_146260	264.966	-3.51905	0.730508	-4.81726	1.45542e-06	2.793e-05
FOV4_115890	33.8354	-3.51813	1.18628	-2.96568	0.00302015	0.0177857
FOV4_075990	33.6898	-3.51198	1.18911	-2.95346	0.00314235	0.018332
FOV4_071330	321.699	-3.51086	0.649935	-5.40186	6.59526e-08	1.71284e-06
FOV4_144390	33.6287	-3.50925	1.18312	-2.9661	0.00301598	0.0177701
FOV4_104740	33.5494	-3.50582	1.1839	-2.96124	0.003064	0.0179779
FOV4_149550	33.4949	-3.50346	1.18202	-2.96396	0.00303708	0.0178591
FOV4_151910	128.199	-3.50328	1.02053	-3.4328	0.000597393	0.00495734
FOV4_082760	33.4662	-3.50254	1.18451	-2.95695	0.00310693	0.0181566
FOV4_117780	318.976	-3.5021	0.660434	-5.30272	1.14092e-07	2.8083e-06
FOV4_104210	263.1	-3.4976	0.722406	-4.8416	1.288e-06	2.49563e-05
FOV4_028870	33.3459	-3.49714	1.18713	-2.94589	0.00322032	0.018681
FOV4_019850	33.2766	-3.49403	1.18389	-2.95131	0.00316428	0.0184313
FOV4_136760	33.2484	-3.49312	1.18676	-2.94341	0.00324615	0.0187378
FOV4_077020	33.1766	-3.49001	1.18182	-2.95309	0.00314608	0.0183452
FOV4_044430	33.1866	-3.48997	1.17904	-2.96001	0.00307627	0.0180103
FOV4_004180	33.1552	-3.48878	1.18587	-2.94197	0.00326136	0.018794
FOV4_069410	33.1326	-3.48801	1.17844	-2.95986	0.00307777	0.0180125
FOV4_165770	33.1341	-3.48793	1.19357	-2.92227	0.0034749	0.0195486
FOV4_115410	33.0938	-3.48613	1.18797	-2.93453	0.00334055	0.0190997
FOV4_118260	33.0516	-3.4846	1.17916	-2.95517	0.00312499	0.0182422
FOV4_092550	33.0201	-3.48281	1.18057	-2.95012	0.00317655	0.0184759
FOV4_082470	32.9648	-3.48059	1.18344	-2.94107	0.00327081	0.0187993
FOV4_162980	32.9642	-3.48045	1.18444	-2.93849	0.00329821	0.0189022
FOV4_077340	32.9564	-3.48017	1.18315	-2.94146	0.00326671	0.0187993
FOV4_020240	32.9403	-3.47974	1.18414	-2.93863	0.00329671	0.0189003
FOV4_030430	32.9432	-3.47952	1.18529	-2.93558	0.00332929	0.0190462
FOV4_100410	32.87	-3.4764	1.19256	-2.91507	0.00355614	0.0198342
FOV4_118090	32.8226	-3.4743	1.18714	-2.92661	0.00342682	0.0193623
FOV4_028610	32.7948	-3.47328	1.19746	-2.90055	0.00372511	0.0204839
FOV4_123670	32.7714	-3.47188	1.17998	-2.94234	0.00325746	0.0187896
FOV4_006000	32.7568	-3.47137	1.18694	-2.92464	0.00344852	0.0194358
FOV4_106310	32.7588	-3.47135	1.18026	-2.94117	0.00326976	0.0187993
FOV4_150860	32.7435	-3.47099	1.22133	-2.84198	0.00448339	0.0233818
FOV4_090270	32.6391	-3.46631	1.18485	-2.92552	0.00343879	0.0194025
FOV4_066360	32.6139	-3.46544	1.17909	-2.93909	0.0032918	0.0189003
FOV4_042040	249.333	-3.46543	0.736144	-4.70755	2.50709e-06	4.49368e-05
FOV4_053980	256.154	-3.46131	0.72494	-4.77461	1.80057e-06	3.36274e-05
FOV4_118490	32.5125	-3.46043	1.17868	-2.93584	0.00332645	0.0190368
FOV4_034730	32.4767	-3.45897	1.18934	-2.90831	0.00363391	0.0201209
FOV4_117810	32.4742	-3.45888	1.18357	-2.92242	0.00347327	0.0195486
FOV4_091040	32.4295	-3.45684	1.18397	-2.91971	0.00350356	0.0196641
FOV4_047050	32.4031	-3.4557	1.18891	-2.90661	0.00365373	0.0202027
FOV4_144350	570.112	-3.45473	0.496165	-6.96288	3.33396e-12	2.04687e-10
FOV4_084840	32.3777	-3.45441	1.1797	-2.9282	0.00340928	0.0192767
FOV4_037800	32.3013	-3.451	1.17996	-2.92467	0.00344826	0.0194358
FOV4_174090	32.2707	-3.44977	1.18608	-2.90855	0.00363106	0.020119
FOV4_007880	3748.78	-3.44535	0.192199	-17.926	7.39642e-72	5.64382e-69
FOV4_056850	32.1458	-3.44416	1.17997	-2.91886	0.00351316	0.0196766
FOV4_176120	475.414	-3.44265	1.25023	-2.75362	0.00589397	0.028154
FOV4_082120	126.963	-3.44123	1.02104	-3.37033	0.000750792	0.00594695
FOV4_053190	32.0739	-3.441	1.18035	-2.91522	0.00355433	0.019831
FOV4_015560	32.0657	-3.44058	1.18648	-2.89981	0.00373385	0.0205042
FOV4_152700	32.0576	-3.44043	1.1794	-2.91711	0.00353288	0.0197574
FOV4_116700	32.0484	-3.43991	1.18258	-2.90882	0.00362792	0.0201151
FOV4_149000	32.0439	-3.43966	1.1981	-2.87093	0.00409263	0.0218747
FOV4_058900	32.0309	-3.43897	1.18189	-2.90973	0.00361739	0.0200989
FOV4_094580	316.414	-3.43622	0.645494	-5.3234	1.01846e-07	2.54203e-06
FOV4_116830	31.9388	-3.43488	1.18623	-2.89564	0.00378392	0.0207405
FOV4_150450	31.9161	-3.43388	1.19698	-2.86879	0.00412044	0.0219647
FOV4_008570	31.9105	-3.43364	1.1881	-2.89003	0.00385203	0.0210306
FOV4_117480	497.001	-3.43098	0.511346	-6.70969	1.95034e-11	1.03828e-09
FOV4_173840	31.8134	-3.42918	1.18492	-2.89401	0.00380354	0.0208155
FOV4_148180	31.808	-3.42901	1.19384	-2.87225	0.00407554	0.0218435
FOV4_105150	31.7964	-3.42846	1.17839	-2.90945	0.00362069	0.0201032
FOV4_146530	31.7898	-3.42815	1.17957	-2.90629	0.00365748	0.0202164
FOV4_042130	31.7683	-3.42753	1.17875	-2.90777	0.0036402	0.0201488
FOV4_052080	31.7675	-3.42703	1.18152	-2.90054	0.00372525	0.0204839
FOV4_046640	31.7036	-3.42412	1.18068	-2.90013	0.00373006	0.0204974
FOV4_067860	182.304	-3.42375	0.843139	-4.06072	4.89211e-05	0.000590295
FOV4_053460	31.6675	-3.42254	1.1843	-2.88992	0.00385342	0.0210311
FOV4_096390	31.6575	-3.42216	1.20479	-2.84047	0.00450471	0.0234514
FOV4_093850	31.6395	-3.42167	1.18231	-2.89404	0.00380321	0.0208155
FOV4_052210	31.6318	-3.42089	1.17897	-2.9016	0.00371261	0.0204295
FOV4_054320	31.5989	-3.41931	1.18065	-2.89614	0.00377788	0.0207176
FOV4_040230	31.5916	-3.41918	1.18594	-2.88309	0.00393791	0.0213428
FOV4_113120	31.593	-3.41911	1.18363	-2.88867	0.0038687	0.0210699
FOV4_039870	31.4847	-3.4143	1.18589	-2.8791	0.00398808	0.0215458
FOV4_010120	31.4489	-3.41253	1.18308	-2.88445	0.00392095	0.0212908
FOV4_062370	31.4398	-3.41219	1.19179	-2.86307	0.00419552	0.0222391
FOV4_033200	31.4396	-3.41215	1.1784	-2.89557	0.00378465	0.0207405
FOV4_050570	31.349	-3.40822	1.19993	-2.84035	0.00450645	0.0234529
FOV4_000730	31.3104	-3.40609	1.18119	-2.8836	0.00393152	0.0213193
FOV4_102570	31.2853	-3.40543	1.1789	-2.88865	0.00386901	0.0210699
FOV4_158870	31.2654	-3.40413	1.18895	-2.86314	0.00419466	0.0222391
FOV4_051740	31.2557	-3.40366	1.18371	-2.87541	0.00403498	0.021726
FOV4_182680	31.2536	-3.40363	1.18907	-2.86244	0.00420399	0.022262
FOV4_090440	31.2479	-3.40354	1.18462	-2.8731	0.00406467	0.0218272
FOV4_041360	31.2239	-3.40244	1.18192	-2.87873	0.00399284	0.0215543
FOV4_071650	31.1716	-3.39966	1.17929	-2.88281	0.0039414	0.0213428
FOV4_098890	31.1614	-3.39929	1.18511	-2.86834	0.00412629	0.0219813
FOV4_102690	31.1423	-3.39823	1.17882	-2.88275	0.00394219	0.0213428
FOV4_195370	31.1285	-3.39778	1.18348	-2.871	0.00409174	0.0218747
FOV4_029890	31.1035	-3.39658	1.18294	-2.87131	0.00408773	0.0218704
FOV4_049570	31.0678	-3.39494	1.1797	-2.8778	0.00400463	0.0215989
FOV4_161650	31.046	-3.39402	1.19411	-2.8423	0.0044789	0.0233702
FOV4_150110	31.0239	-3.39303	1.18975	-2.85188	0.00434612	0.0228635
FOV4_005370	31.0059	-3.39206	1.1845	-2.8637	0.00418718	0.0222391
FOV4_058760	30.9734	-3.39056	1.18471	-2.86193	0.0042107	0.0222754
FOV4_004020	30.9404	-3.38885	1.17863	-2.87525	0.00403705	0.0217298
FOV4_159190	30.9367	-3.3888	1.18243	-2.86596	0.00415743	0.02212
FOV4_150940	30.9101	-3.3876	1.1848	-2.85921	0.00424694	0.0224449
FOV4_090360	64.3586	-3.38536	1.18126	-2.86589	0.00415835	0.02212
FOV4_183950	30.8512	-3.38495	1.1813	-2.86544	0.00416431	0.0221397
FOV4_029060	30.8074	-3.38275	1.18188	-2.86217	0.0042075	0.0222732
FOV4_160180	30.7692	-3.3812	1.18591	-2.85113	0.00435635	0.0229023
FOV4_164800	30.7558	-3.38039	1.18604	-2.85015	0.00436985	0.0229582
FOV4_003880	118.269	-3.37839	1.02043	-3.31074	0.000930508	0.00709009
FOV4_024150	303.519	-3.37663	0.64694	-5.21939	1.79509e-07	4.24883e-06
FOV4_047040	30.6524	-3.37579	1.18111	-2.85814	0.0042613	0.022506
FOV4_114410	121.155	-3.3729	1.02495	-3.29081	0.000999009	0.00748392
FOV4_073680	30.5453	-3.37043	1.18199	-2.85148	0.00435158	0.0228847
FOV4_054380	234.367	-3.36927	0.736001	-4.5778	4.69885e-06	7.81062e-05
FOV4_008050	30.5097	-3.36912	1.19144	-2.82778	0.00468726	0.0241119
FOV4_040430	30.5152	-3.36901	1.17978	-2.85563	0.0042952	0.0226551
FOV4_071860	30.4407	-3.36556	1.18214	-2.84701	0.00441325	0.0231256
FOV4_147610	233.473	-3.36493	0.740329	-4.54518	5.48879e-06	8.95646e-05
FOV4_080090	30.3988	-3.36399	1.18077	-2.84898	0.00438592	0.0230275
FOV4_086020	30.3981	-3.36391	1.18249	-2.84478	0.00444424	0.0232348
FOV4_092920	30.3958	-3.36344	1.18278	-2.84367	0.00445972	0.0233005
FOV4_125070	30.3816	-3.36275	1.18188	-2.84526	0.00443747	0.0232204
FOV4_099510	30.3578	-3.36157	1.18344	-2.8405	0.0045043	0.0234514
FOV4_159980	30.3388	-3.36078	1.18841	-2.82795	0.00468465	0.0241119
FOV4_161450	181.498	-3.35916	0.84921	-3.95562	7.63351e-05	0.000872463
FOV4_082230	30.2758	-3.35775	1.18601	-2.83113	0.0046384	0.0239173
FOV4_023770	30.2649	-3.35773	1.17909	-2.84772	0.00440337	0.0230964
FOV4_135290	474.422	-3.35768	0.512363	-6.55333	5.62687e-11	2.80888e-09
FOV4_091690	30.268	-3.35767	1.18017	-2.84508	0.00444005	0.0232204
FOV4_101690	240.67	-3.35521	0.721955	-4.6474	3.36142e-06	5.80425e-05
FOV4_043530	30.2013	-3.35408	1.18214	-2.83729	0.00454988	0.0236405
FOV4_021480	762.186	-3.35241	0.699558	-4.79218	1.64976e-06	3.10644e-05
FOV4_061400	30.1611	-3.3523	1.19033	-2.81627	0.00485842	0.0247226
FOV4_119030	30.1008	-3.34923	1.18074	-2.83654	0.00456052	0.0236728
FOV4_018720	30.032	-3.34596	1.18059	-2.83414	0.00459493	0.023782
FOV4_072070	30.0138	-3.34517	1.18804	-2.8157	0.00486718	0.0247531
FOV4_051450	29.9784	-3.34364	1.18025	-2.833	0.00461135	0.0238416
FOV4_040270	29.9602	-3.34284	1.1932	-2.80157	0.0050854	0.0255376
FOV4_149710	29.9609	-3.34265	1.18801	-2.81364	0.0048984	0.0248392
FOV4_023260	29.9096	-3.3402	1.19188	-2.80246	0.00507141	0.0255052
FOV4_118860	29.8974	-3.33965	1.19297	-2.79944	0.0051192	0.0256504
FOV4_103390	29.8875	-3.33948	1.18026	-2.82943	0.00466303	0.0240259
FOV4_098850	29.8755	-3.33849	1.17947	-2.8305	0.00464755	0.0239538
FOV4_018610	228.552	-3.33729	0.755427	-4.41775	9.97314e-06	0.000149775
FOV4_059380	29.8468	-3.33706	1.18219	-2.82279	0.00476084	0.0244199
FOV4_054930	29.8402	-3.3367	1.18066	-2.82614	0.00471126	0.0242043
FOV4_060490	29.8277	-3.33605	1.18013	-2.82686	0.00470073	0.0241657
FOV4_038490	29.7947	-3.3346	1.18655	-2.81033	0.00494901	0.0250483
FOV4_130680	29.7805	-3.33433	1.17888	-2.82839	0.0046783	0.024089
FOV4_028500	29.7448	-3.33246	1.19673	-2.78465	0.0053586	0.0265593
FOV4_001800	29.7431	-3.33203	1.18183	-2.81938	0.00481164	0.0245782
FOV4_029730	29.7316	-3.33147	1.18111	-2.82062	0.00479309	0.0245292
FOV4_200720	29.7121	-3.33097	1.17846	-2.82655	0.00470521	0.024181
FOV4_163080	29.6972	-3.32992	1.18604	-2.80758	0.00499149	0.0252076
FOV4_008090	29.6897	-3.32948	1.1821	-2.81659	0.00485358	0.0247136
FOV4_090520	29.681	-3.32911	1.18911	-2.79968	0.00511539	0.0256393
FOV4_080120	29.6183	-3.32646	1.18189	-2.81453	0.00488485	0.0248019
FOV4_100640	29.6074	-3.32545	1.18031	-2.81744	0.00484082	0.0246565
FOV4_150740	29.5936	-3.32521	1.17879	-2.82087	0.00478943	0.0245292
FOV4_037710	29.558	-3.32315	1.1932	-2.78508	0.00535144	0.0265365
FOV4_148720	29.5483	-3.32263	1.18671	-2.79987	0.0051123	0.0256319
FOV4_038960	29.4899	-3.32015	1.18359	-2.80515	0.00502934	0.025319
FOV4_028320	29.4066	-3.31615	1.17977	-2.81084	0.00494125	0.0250169
FOV4_099480	29.4169	-3.31606	1.18067	-2.80863	0.00497523	0.0251572
FOV4_096510	29.4112	-3.31599	1.18032	-2.80939	0.00496354	0.025106
FOV4_113770	29.4019	-3.31544	1.18677	-2.79367	0.00521138	0.0259698
FOV4_116610	687.405	-3.31488	0.419163	-7.90834	2.60852e-15	2.28409e-13
FOV4_116240	29.3824	-3.31453	1.18159	-2.80515	0.00502935	0.025319
FOV4_042280	29.2774	-3.30958	1.202	-2.75339	0.00589822	0.028154
FOV4_027400	579.926	-3.30704	1.33266	-2.48154	0.0130815	0.0486126
FOV4_162250	29.216	-3.30655	1.18818	-2.78287	0.00538807	0.0266458
FOV4_058300	29.2153	-3.30632	1.19089	-2.77634	0.00549747	0.0269393
FOV4_153270	29.1569	-3.30334	1.18477	-2.78817	0.0053006	0.026337
FOV4_086710	29.1271	-3.3022	1.18717	-2.78157	0.00540968	0.0266969
FOV4_148170	29.1245	-3.30179	1.18952	-2.77574	0.00550755	0.0269639
FOV4_054970	29.0829	-3.30008	1.18548	-2.78376	0.00537333	0.0266076
FOV4_070310	29.0697	-3.29912	1.17856	-2.79927	0.0051219	0.0256559
FOV4_136690	29.0035	-3.29587	1.18497	-2.7814	0.00541245	0.0267023
FOV4_097930	230.769	-3.29388	0.727788	-4.52588	6.01444e-06	9.66653e-05
FOV4_027020	560.783	-3.29271	0.504252	-6.52989	6.5818e-11	3.21545e-09
FOV4_162360	28.8367	-3.28787	1.18227	-2.78098	0.00541947	0.0267287
FOV4_023290	114.824	-3.28745	1.02159	-3.21797	0.00129101	0.00922708
FOV4_160300	28.8215	-3.28669	1.18643	-2.77023	0.00560175	0.027242
FOV4_092110	28.814	-3.28667	1.18063	-2.78382	0.00537227	0.0266076
FOV4_105770	28210.7	-3.2862	0.276625	-11.8796	1.51063e-32	3.18505e-30
FOV4_148520	28.7696	-3.28409	1.18295	-2.7762	0.0054998	0.0269425
FOV4_100430	28.7559	-3.28342	1.18791	-2.76402	0.00570933	0.0275727
FOV4_009360	28.7475	-3.28298	1.18072	-2.78049	0.00542763	0.02675
FOV4_072430	28.7385	-3.28259	1.20072	-2.73385	0.00625988	0.0293815
FOV4_069620	28.7361	-3.28247	1.19358	-2.75009	0.00595787	0.0283207
FOV4_037600	336.814	-3.28242	0.590392	-5.55974	2.70177e-08	7.80057e-07
FOV4_073830	28.6934	-3.28029	1.18748	-2.7624	0.00573783	0.0276354
FOV4_040640	28.6848	-3.27984	1.18579	-2.76595	0.0056758	0.0274969
FOV4_050850	28.6825	-3.27979	1.20561	-2.72044	0.00651951	0.0302235
FOV4_076100	28.6851	-3.27971	1.17973	-2.78005	0.00543505	0.0267567
FOV4_099950	28.6688	-3.279	1.17918	-2.78075	0.00542335	0.0267396
FOV4_068600	28.6597	-3.27857	1.18607	-2.76423	0.00570573	0.0275637
FOV4_089910	28.6498	-3.27806	1.18718	-2.76123	0.00575846	0.0277014
FOV4_167280	28.6522	-3.27797	1.17895	-2.78042	0.0054288	0.02675
FOV4_116600	28.6263	-3.2769	1.18647	-2.7619	0.00574654	0.0276607
FOV4_103060	28.5982	-3.27532	1.17852	-2.77918	0.00544955	0.0267973
FOV4_082630	28.5313	-3.27199	1.18165	-2.76901	0.0056226	0.0273105
FOV4_058740	28.5071	-3.27092	1.1824	-2.76634	0.00566894	0.0274819
FOV4_065110	28.4847	-3.26975	1.18985	-2.74804	0.00599524	0.028427
FOV4_004680	28.4775	-3.26935	1.18694	-2.75444	0.00587923	0.0281053
FOV4_055730	28.465	-3.26873	1.17912	-2.77217	0.00556843	0.0271645
FOV4_095870	219.765	-3.2687	0.735382	-4.4449	8.79318e-06	0.00013381
FOV4_099610	28.4605	-3.26854	1.18771	-2.75198	0.0059236	0.0282164
FOV4_020710	28.3878	-3.26528	1.18078	-2.76536	0.00568608	0.0275268
FOV4_144290	169.819	-3.26465	0.835147	-3.90907	9.26511e-05	0.00102601
FOV4_112400	28.3701	-3.26394	1.19018	-2.74238	0.00609959	0.0287714
FOV4_103520	28.3581	-3.26333	1.18765	-2.74771	0.0060013	0.0284427
FOV4_055280	109.78	-3.26307	1.02412	-3.18623	0.00144139	0.0100377
FOV4_005100	28.3241	-3.26141	1.17899	-2.76628	0.00566994	0.0274819
FOV4_177570	28.2942	-3.26011	1.19852	-2.72011	0.00652604	0.0302235
FOV4_075860	28.2876	-3.25974	1.1874	-2.74529	0.00604583	0.0285546
FOV4_037700	28.2539	-3.258	1.18906	-2.73999	0.00614419	0.0289572
FOV4_017060	28.224	-3.25628	1.17923	-2.76136	0.00575606	0.0276982
FOV4_027720	272.699	-3.25601	0.654709	-4.97322	6.58505e-07	1.37933e-05
FOV4_148980	28.1946	-3.25502	1.18469	-2.74756	0.00600396	0.0284469
FOV4_068670	217.509	-3.24993	0.728139	-4.46333	8.06943e-06	0.000125295
FOV4_159990	28.0899	-3.24963	1.17864	-2.7571	0.00583164	0.0279634
FOV4_017430	28.0677	-3.2485	1.19283	-2.72335	0.00646234	0.0300327
FOV4_031860	28.051	-3.24788	1.19928	-2.70819	0.00676517	0.0309375
FOV4_015670	27.9887	-3.24431	1.18178	-2.74526	0.00604629	0.0285546
FOV4_079730	27.9818	-3.24404	1.18587	-2.73558	0.00622701	0.0292529
FOV4_040870	27.9071	-3.24026	1.20654	-2.68558	0.00724048	0.0324516
FOV4_116670	27.899	-3.23977	1.17857	-2.74891	0.00597936	0.028386
FOV4_004990	34248.4	-3.23872	0.117206	-27.6328	4.49262e-168	1.19983e-164
FOV4_022430	27.8009	-3.23466	1.1844	-2.73106	0.00631312	0.0295103
FOV4_176680	27.7938	-3.23422	1.18158	-2.73721	0.00619628	0.0291427
FOV4_101330	27.7707	-3.23316	1.19391	-2.70805	0.00676808	0.030942
FOV4_031810	27.7323	-3.23145	1.18227	-2.73327	0.00627086	0.0294072
FOV4_049600	27.676	-3.22823	1.19125	-2.70995	0.00672933	0.0308029
FOV4_158760	266.521	-3.22701	0.671462	-4.80595	1.54022e-06	2.92769e-05
FOV4_000520	378.787	-3.22418	0.573503	-5.62191	1.88857e-08	5.65653e-07
FOV4_149980	27.5712	-3.22277	1.17994	-2.7313	0.00630854	0.0295103
FOV4_022710	27.5695	-3.22239	1.17905	-2.73303	0.00627539	0.0294198
FOV4_173850	27.5498	-3.22161	1.19408	-2.69799	0.00697601	0.031613
FOV4_007290	27.5457	-3.2214	1.18505	-2.71836	0.00656063	0.0302999
FOV4_185680	27.5174	-3.21991	1.18312	-2.72154	0.00649784	0.0301626
FOV4_061240	27.5046	-3.21966	1.18039	-2.72763	0.00637906	0.0297665
FOV4_134920	27.4887	-3.21848	1.18951	-2.70572	0.00681572	0.0310403
FOV4_014290	27.4886	-3.21831	1.18114	-2.72474	0.00643522	0.0299587
FOV4_060870	27.4872	-3.21829	1.18689	-2.71153	0.00669732	0.0307501
FOV4_017690	27.4754	-3.21769	1.18301	-2.71992	0.0065298	0.0302321
FOV4_156010	27.451	-3.21657	1.18551	-2.71325	0.00666272	0.030623
FOV4_049830	27.4326	-3.21549	1.18839	-2.70576	0.00681487	0.0310403
FOV4_100120	27.4065	-3.21393	1.18053	-2.72245	0.00648	0.0301038
FOV4_149090	27.3871	-3.21317	1.19102	-2.69784	0.00697919	0.0316185
FOV4_068880	27.389	-3.21305	1.18237	-2.71747	0.00657834	0.0303342
FOV4_018160	27.3537	-3.21129	1.17847	-2.72498	0.00643063	0.029946
FOV4_143540	164.864	-3.20897	0.833278	-3.85102	0.000117626	0.00125823
FOV4_147530	27.2763	-3.20764	1.17907	-2.72048	0.00651877	0.0302235
FOV4_160230	27.2447	-3.20581	1.18919	-2.6958	0.00702202	0.0317676
FOV4_097460	27.2281	-3.20471	1.19433	-2.68328	0.00729044	0.0325938
FOV4_188200	27.216	-3.20404	1.18606	-2.70142	0.00690441	0.0313595
FOV4_123900	27.1875	-3.203	1.18008	-2.71421	0.00664332	0.0305459
FOV4_083280	27.1959	-3.20295	1.18368	-2.70593	0.00681127	0.0310403
FOV4_052790	27.1913	-3.20292	1.18195	-2.70985	0.00673134	0.0308029
FOV4_070420	27.1306	-3.19931	1.18054	-2.71004	0.00672749	0.0308029
FOV4_071150	217.926	-3.19921	0.736876	-4.34159	1.41455e-05	0.000202201
FOV4_010010	27.0825	-3.1968	1.18144	-2.70584	0.00681317	0.0310403
FOV4_010420	27.0783	-3.19668	1.18992	-2.68646	0.00722144	0.0324135
FOV4_018430	27.0444	-3.19513	1.1785	-2.71118	0.00670442	0.0307569
FOV4_150350	27.0291	-3.19419	1.18212	-2.70209	0.00689041	0.0313225
FOV4_082710	6197.51	-3.19211	0.270718	-11.7913	4.32914e-32	9.00911e-30
FOV4_136940	26.916	-3.18809	1.18744	-2.68484	0.00725645	0.0324888
FOV4_062520	26.8936	-3.1867	1.18109	-2.6981	0.00697365	0.0316112
FOV4_052330	26.8918	-3.18663	1.18286	-2.69401	0.00705974	0.0319145
FOV4_160820	58.2053	-3.18572	1.17955	-2.70079	0.00691759	0.0313838
FOV4_014500	26.8198	-3.1829	1.19723	-2.65855	0.0078477	0.0342181
FOV4_039620	26.8177	-3.18268	1.18586	-2.68386	0.00727767	0.0325474
FOV4_059510	104.076	-3.18256	1.03573	-3.07278	0.00212078	0.0137696
FOV4_071780	208.236	-3.18242	0.730347	-4.3574	1.31614e-05	0.000190169
FOV4_091010	26.8052	-3.18217	1.20284	-2.64554	0.00815606	0.0351324
FOV4_148470	26.7989	-3.18187	1.18151	-2.69306	0.00707991	0.0319652
FOV4_031750	26.7511	-3.17925	1.19307	-2.66476	0.00770434	0.0338324
FOV4_139460	267.864	-3.17451	0.650808	-4.8778	1.07275e-06	2.14069e-05
FOV4_042520	26.6599	-3.1742	1.18363	-2.68176	0.00732368	0.0326893
FOV4_083630	26.6317	-3.17271	1.18888	-2.66866	0.00761554	0.0335805
FOV4_035410	26.6244	-3.17235	1.19184	-2.66172	0.00777416	0.0340004
FOV4_061120	26.5998	-3.1712	1.17945	-2.6887	0.00717305	0.032241
FOV4_057020	530.702	-3.16946	0.462609	-6.85128	7.31902e-12	4.20358e-10
FOV4_109390	26.5637	-3.16907	1.18638	-2.6712	0.00755802	0.0334188
FOV4_162030	213.757	-3.16856	0.734567	-4.3135	1.6069e-05	0.000223516
FOV4_173950	268.739	-3.16723	0.659248	-4.8043	1.5529e-06	2.94831e-05
FOV4_017750	26.5259	-3.16701	1.19775	-2.64414	0.00818986	0.0351931
FOV4_099270	26.5211	-3.16672	1.18453	-2.6734	0.00750866	0.033299
FOV4_150970	26.5186	-3.16656	1.18839	-2.66457	0.00770867	0.0338421
FOV4_021660	205.994	-3.16587	0.731753	-4.32642	1.51553e-05	0.000213399
FOV4_098320	26.496	-3.16579	1.17854	-2.6862	0.00722704	0.0324296
FOV4_066450	26.4712	-3.16382	1.18061	-2.67981	0.00736638	0.0328342
FOV4_146710	26.4471	-3.16269	1.19782	-2.64038	0.00828138	0.0354625
FOV4_027410	26.4397	-3.16233	1.19491	-2.6465	0.00813305	0.0350616
FOV4_003580	26.4409	-3.16209	1.17937	-2.68116	0.00733672	0.0327202
FOV4_112230	26.3737	-3.15864	1.1871	-2.6608	0.00779544	0.0340611
FOV4_067810	26.3655	-3.15823	1.1849	-2.66539	0.00768984	0.0338141
FOV4_052180	26.3629	-3.15808	1.1927	-2.64785	0.00810059	0.0349781
FOV4_032240	26.3514	-3.15748	1.17853	-2.67916	0.00738066	0.032879
FOV4_028550	26.3464	-3.15743	1.19412	-2.64414	0.0081899	0.0351931
FOV4_076410	26.3466	-3.15734	1.17851	-2.6791	0.00738207	0.032879
FOV4_053170	26.3401	-3.15709	1.18128	-2.6726	0.00752649	0.0333346
FOV4_120460	26.3396	-3.15695	1.1814	-2.67221	0.00753536	0.0333604
FOV4_016530	26.3291	-3.15624	1.18864	-2.65534	0.0079228	0.0344742
FOV4_112750	26.2951	-3.15464	1.19333	-2.64355	0.00820417	0.0352261
FOV4_099060	204.8	-3.15456	0.725995	-4.34516	1.39175e-05	0.000199655
FOV4_030310	26.2922	-3.15424	1.18465	-2.66258	0.0077543	0.0339494
FOV4_022600	26.2682	-3.15292	1.18111	-2.66945	0.00759746	0.0335284
FOV4_049590	26.2274	-3.15062	1.19119	-2.64493	0.00817082	0.0351612
FOV4_148900	1482.64	-3.1504	0.324799	-9.69955	3.0283e-22	4.57787e-20
FOV4_100370	26.2076	-3.14954	1.18812	-2.65086	0.00802876	0.0347994
FOV4_010500	26.186	-3.14869	1.18708	-2.65246	0.00799074	0.0347002
FOV4_119440	212.064	-3.14841	0.72722	-4.32938	1.49531e-05	0.000211109
FOV4_054290	26.1549	-3.14658	1.18449	-2.65648	0.00789622	0.0344016
FOV4_130190	26.1476	-3.14635	1.18179	-2.66236	0.0077594	0.0339625
FOV4_059040	26.1478	-3.14614	1.18207	-2.66154	0.00777831	0.0340004
FOV4_130850	26.1325	-3.1456	1.18756	-2.64879	0.00807817	0.0349284
FOV4_052100	26.0994	-3.14357	1.18596	-2.65066	0.00803349	0.0348103
FOV4_010130	7041.35	-3.14328	0.337944	-9.30119	1.38883e-20	1.85455e-18
FOV4_036360	26.0579	-3.14132	1.18659	-2.64736	0.0081124	0.0350103
FOV4_026760	26.0547	-3.14114	1.18374	-2.65358	0.00796433	0.0346191
FOV4_031210	202.639	-3.13871	0.72824	-4.31	1.63254e-05	0.000226297
FOV4_145090	26.0069	-3.13845	1.19402	-2.62847	0.00857702	0.0363786
FOV4_005200	25.9953	-3.13814	1.18427	-2.64985	0.00805281	0.0348564
FOV4_135060	25.991	-3.13754	1.18947	-2.63776	0.00834549	0.0356799
FOV4_073450	25.9763	-3.13677	1.18471	-2.6477	0.00810405	0.0349837
FOV4_113260	25.9634	-3.13603	1.1892	-2.63708	0.00836225	0.0357325
FOV4_114400	25.9592	-3.13589	1.18474	-2.64689	0.00812363	0.0350398
FOV4_060850	25.9293	-3.13406	1.18304	-2.64914	0.0080696	0.0349196
FOV4_146640	25.9116	-3.13323	1.18556	-2.64283	0.00822158	0.035263
FOV4_148820	209.98	-3.13314	0.724843	-4.3225	1.54269e-05	0.000216084
FOV4_069270	25.9086	-3.13297	1.18761	-2.63805	0.00833848	0.0356594
FOV4_060220	201.532	-3.13208	0.733587	-4.26955	1.95869e-05	0.000265758
FOV4_159870	25.88	-3.13138	1.18255	-2.64798	0.00809751	0.0349781
FOV4_122890	401.467	-3.13076	0.528162	-5.92766	3.07281e-09	1.05662e-07
FOV4_093900	25.8302	-3.12909	1.1799	-2.652	0.00800175	0.0347266
FOV4_013240	25.8383	-3.12908	1.17996	-2.65185	0.00800511	0.0347266
FOV4_033710	25.7959	-3.12659	1.18297	-2.64301	0.00821718	0.035263
FOV4_038260	25.7747	-3.12532	1.18021	-2.64811	0.00809424	0.0349781
FOV4_003440	25.7461	-3.12395	1.18937	-2.62655	0.00862547	0.0365067
FOV4_147140	25.7358	-3.12334	1.19512	-2.61342	0.00896415	0.0373872
FOV4_073520	25.7212	-3.12301	1.17901	-2.64885	0.00807657	0.0349284
FOV4_072220	25.6167	-3.11655	1.18092	-2.63909	0.00831286	0.0355878
FOV4_039660	258.561	-3.11564	0.655563	-4.75263	2.00792e-06	3.70252e-05
FOV4_104480	25.5576	-3.11322	1.18438	-2.62857	0.0085744	0.0363771
FOV4_199160	25.5357	-3.1121	1.18632	-2.62332	0.00870764	0.0367216
FOV4_035920	1030.47	-3.11101	0.585893	-5.30986	1.0971e-07	2.71715e-06
FOV4_104990	25.4744	-3.10888	1.1959	-2.59963	0.00933255	0.038529
FOV4_037200	25.4657	-3.10808	1.18795	-2.61634	0.00888786	0.0371754
FOV4_159540	25.4589	-3.10757	1.18106	-2.63118	0.00850894	0.0361584
FOV4_040080	25.3002	-3.09881	1.18155	-2.62267	0.00872445	0.0367413
FOV4_005440	25.2596	-3.09649	1.18052	-2.62299	0.00871619	0.0367337
FOV4_068870	25.2197	-3.09411	1.18051	-2.62098	0.00876767	0.0368555
FOV4_011500	25.204	-3.09374	1.17934	-2.62327	0.00870892	0.0367216
FOV4_116320	25.2138	-3.09361	1.18023	-2.62119	0.00876246	0.0368433
FOV4_089380	196.774	-3.09242	0.728319	-4.24597	2.17647e-05	0.000292092
FOV4_122730	606.047	-3.09165	0.445305	-6.94276	3.84521e-12	2.33392e-10
FOV4_012940	25.1127	-3.08798	1.19527	-2.58351	0.00978005	0.0398058
FOV4_147550	25.1003	-3.08767	1.18057	-2.61542	0.00891188	0.0372176
FOV4_035850	25.0594	-3.08517	1.18161	-2.611	0.00902789	0.0375748
FOV4_094170	25.055	-3.08481	1.18851	-2.59553	0.0094446	0.0387972
FOV4_032510	25.0123	-3.08253	1.18042	-2.61139	0.00901738	0.0375505
FOV4_048770	25.0033	-3.08169	1.18906	-2.5917	0.0095502	0.0391473
FOV4_160010	24.9625	-3.07976	1.18198	-2.6056	0.00917132	0.0380531
FOV4_011400	24.9543	-3.07876	1.18383	-2.60067	0.00930432	0.0384457
FOV4_037900	398.042	-3.07765	0.512412	-6.0062	1.89925e-09	6.91674e-08
FOV4_000550	24.9276	-3.07718	1.18189	-2.60361	0.00922473	0.0382141
FOV4_059930	242.58	-3.07651	0.665892	-4.62013	3.83494e-06	6.48902e-05
FOV4_031200	24.8939	-3.07565	1.17859	-2.6096	0.0090647	0.037679
FOV4_054210	24.8823	-3.07507	1.17975	-2.60653	0.00914642	0.0379695
FOV4_081990	24.8869	-3.07484	1.18366	-2.59774	0.00938399	0.0386752
FOV4_056460	54.5294	-3.07231	1.1819	-2.59947	0.00933673	0.038529
FOV4_100820	24.7938	-3.07007	1.17927	-2.60337	0.00923131	0.0382229
FOV4_082060	344.356	-3.06966	0.558286	-5.49837	3.83316e-08	1.0446e-06
FOV4_073040	24.7813	-3.06909	1.19027	-2.57849	0.00992319	0.0401945
FOV4_074920	24.7785	-3.06874	1.18007	-2.60047	0.00930958	0.0384575
FOV4_075480	839.406	-3.06861	0.352876	-8.69602	3.43717e-18	3.99111e-16
FOV4_010430	24.7767	-3.0686	1.18735	-2.58441	0.00975463	0.0397124
FOV4_017100	24.768	-3.06809	1.18491	-2.58931	0.00961692	0.0393417
FOV4_100320	24.7645	-3.06807	1.20043	-2.55582	0.0105939	0.0421862
FOV4_007280	24.7666	-3.06793	1.18889	-2.58049	0.00986608	0.0400259
FOV4_006620	24.7557	-3.06724	1.18482	-2.58878	0.00963157	0.0393718
FOV4_159530	144.994	-3.06641	0.846759	-3.62136	0.000293064	0.00273027
FOV4_193880	24.7281	-3.06544	1.17918	-2.59965	0.00933198	0.038529
FOV4_117610	200.387	-3.06231	0.738947	-4.14416	3.41065e-05	0.000432033
FOV4_006270	24.6057	-3.0583	1.17876	-2.59451	0.00947251	0.0388804
FOV4_053560	24.5904	-3.0577	1.17853	-2.59451	0.0094726	0.0388804
FOV4_075690	54.0063	-3.05657	1.18019	-2.5899	0.00960047	0.0393146
FOV4_014350	24.5672	-3.0563	1.18016	-2.58975	0.00960465	0.0393216
FOV4_005410	149.438	-3.05629	0.838954	-3.64298	0.000269502	0.00255057
FOV4_133150	24.5622	-3.05601	1.19103	-2.56585	0.0102924	0.041314
FOV4_091850	24.5424	-3.0549	1.18848	-2.57043	0.0101574	0.0409052
FOV4_038930	24.5417	-3.05474	1.1808	-2.58702	0.00968105	0.0395233
FOV4_056650	483.944	-3.05314	0.460236	-6.63387	3.27008e-11	1.67948e-09
FOV4_064980	24.5126	-3.05295	1.1809	-2.58527	0.00973035	0.0396539
FOV4_062980	24.5032	-3.05262	1.18684	-2.57206	0.0101095	0.0407635
FOV4_160080	24.4863	-3.05144	1.18462	-2.57587	0.00999876	0.0404197
FOV4_144500	24.428	-3.04854	1.17924	-2.58517	0.00973309	0.039655
FOV4_017950	24.433	-3.04825	1.18115	-2.58075	0.00985866	0.0400259
FOV4_036940	24.4125	-3.04708	1.18401	-2.57352	0.0100668	0.0406428
FOV4_070950	24.4087	-3.047	1.19242	-2.55531	0.0106092	0.0422365
FOV4_057130	438.774	-3.04645	0.482718	-6.31103	2.77178e-10	1.18125e-08
FOV4_075520	338.164	-3.04624	0.546093	-5.57824	2.42959e-08	7.10432e-07
FOV4_026980	24.3153	-3.0417	1.18112	-2.57526	0.0100164	0.0404713
FOV4_041910	24.3042	-3.04078	1.19193	-2.55114	0.0107371	0.0425555
FOV4_097520	192.175	-3.04037	0.726816	-4.18314	2.87514e-05	0.000372142
FOV4_115390	24.2724	-3.03869	1.18081	-2.57339	0.0100707	0.0406481
FOV4_102140	24.2675	-3.03855	1.1862	-2.56159	0.0104195	0.0417198
FOV4_017530	24.2563	-3.03797	1.17854	-2.57774	0.00994484	0.040272
FOV4_080900	53.3423	-3.03655	1.18943	-2.55294	0.0106818	0.0424303
FOV4_001560	189.232	-3.03441	0.738595	-4.10836	3.98486e-05	0.000492696
FOV4_072180	24.1656	-3.03245	1.18281	-2.56376	0.0103544	0.0415212
FOV4_082310	94.8342	-3.03203	1.02136	-2.96862	0.00299142	0.0176555
FOV4_017180	24.1486	-3.03203	1.1795	-2.57061	0.010152	0.0408937
FOV4_053280	98.671	-3.03157	1.02441	-2.95932	0.00308322	0.0180378
FOV4_135960	24.1214	-3.02981	1.18426	-2.55839	0.0105158	0.0419375
FOV4_115570	24.1098	-3.02919	1.20063	-2.52299	0.0116361	0.0450597
FOV4_049980	235.439	-3.02914	0.665789	-4.54971	5.37208e-06	8.79287e-05
FOV4_066130	24.1081	-3.02906	1.17996	-2.56708	0.0102558	0.0412085
FOV4_117770	24.0943	-3.02828	1.19743	-2.529	0.011439	0.0445438
FOV4_035180	24.0644	-3.02652	1.19516	-2.53231	0.0113312	0.0442858
FOV4_028380	24.0228	-3.02436	1.18559	-2.55092	0.0107439	0.0425711
FOV4_075810	24.0052	-3.02287	1.17985	-2.56209	0.0104046	0.041671
FOV4_049960	23.9977	-3.02244	1.18646	-2.54744	0.0108517	0.0429142
FOV4_092260	23.9578	-3.02	1.18392	-2.55084	0.0107464	0.0425711
FOV4_109860	23.9248	-3.01794	1.18323	-2.5506	0.0107538	0.0425898
FOV4_012930	23.9166	-3.01755	1.18487	-2.54673	0.0108737	0.0429798
FOV4_004740	23.9122	-3.01732	1.1887	-2.53834	0.0111379	0.0437355
FOV4_064150	23.8807	-3.01536	1.1898	-2.53435	0.0112655	0.0441016
FOV4_053920	23.8642	-3.01465	1.18009	-2.5546	0.0106311	0.0422815
FOV4_147370	23.869	-3.0146	1.18057	-2.55352	0.0106641	0.0423709
FOV4_053350	23.8429	-3.01331	1.18861	-2.53516	0.0112396	0.0440136
FOV4_054300	23.8075	-3.01109	1.19631	-2.51698	0.0118366	0.0455717
FOV4_041600	23.7991	-3.01031	1.18177	-2.5473	0.0108562	0.0429211
FOV4_000710	23.7623	-3.00832	1.17915	-2.55127	0.0107332	0.0425555
FOV4_037620	23.7335	-3.00678	1.1822	-2.54338	0.0109785	0.0433084
FOV4_026770	23.7319	-3.00651	1.1823	-2.54294	0.0109925	0.0433531
FOV4_111770	23.7061	-3.00488	1.20263	-2.49859	0.0124687	0.0470779
FOV4_040090	527.229	-3.00461	0.443414	-6.77608	1.23481e-11	6.77624e-10
FOV4_069580	23.6881	-3.00354	1.18134	-2.54248	0.0110068	0.043388
FOV4_017240	23.6814	-3.00335	1.18794	-2.5282	0.0114648	0.0446226
FOV4_055960	23.6721	-3.00277	1.19188	-2.51935	0.011757	0.0453426
FOV4_036330	23.648	-3.00157	1.18673	-2.52927	0.0114301	0.0445264
FOV4_059340	23.6051	-2.99906	1.18472	-2.53145	0.0113592	0.0443518
FOV4_059870	96.0847	-2.99729	1.02642	-2.92014	0.00349875	0.0196509
FOV4_056720	23.5786	-2.99721	1.17954	-2.54101	0.0110533	0.0435179
FOV4_043710	96.5836	-2.99674	1.02258	-2.93058	0.00338335	0.019201
FOV4_005730	23.5563	-2.99619	1.17896	-2.54139	0.0110414	0.0434818
FOV4_158480	23.565	-2.99607	1.18078	-2.53736	0.0111691	0.0437909
FOV4_104640	23.5172	-2.99379	1.17896	-2.53935	0.0111059	0.0436988
FOV4_138970	23.5121	-2.99286	1.18366	-2.52848	0.0114556	0.0445979
FOV4_050290	23.5125	-2.99272	1.1791	-2.53814	0.0111442	0.0437355
FOV4_042310	23.4995	-2.9922	1.19323	-2.50763	0.0121542	0.0464266
FOV4_014900	23.4847	-2.99111	1.18174	-2.5311	0.0113704	0.0443711
FOV4_026750	23.4359	-2.98872	1.17873	-2.53554	0.0112275	0.0439767
FOV4_040320	23.4425	-2.98858	1.18453	-2.523	0.0116357	0.0450597
FOV4_077310	23.4121	-2.98666	1.18196	-2.52687	0.0115083	0.0447159
FOV4_010060	368.337	-2.98566	0.51134	-5.8389	5.25475e-09	1.71841e-07
FOV4_008960	23.3768	-2.98454	1.18426	-2.52018	0.0117295	0.0453091
FOV4_152250	23.3692	-2.98404	1.1834	-2.52158	0.0116829	0.0452079
FOV4_023010	23.3552	-2.98327	1.19204	-2.50266	0.0123262	0.0467714
FOV4_145330	23.3374	-2.98218	1.18582	-2.51486	0.011908	0.0458245
FOV4_069760	23.26	-2.97746	1.19773	-2.48592	0.0129216	0.0482197
FOV4_159600	467.192	-2.97577	0.457055	-6.51076	7.47718e-11	3.57655e-09
FOV4_118400	23.2313	-2.97564	1.18163	-2.51826	0.0117937	0.0454393
FOV4_111930	23.2224	-2.97519	1.18741	-2.50562	0.0122236	0.046574
FOV4_144680	610.295	-2.9745	0.725437	-4.10028	4.12647e-05	0.000506686
FOV4_082970	23.2119	-2.97446	1.18481	-2.51051	0.0120558	0.046238
FOV4_028290	23.1624	-2.97136	1.19768	-2.48093	0.013104	0.0486738
FOV4_041450	23.1432	-2.97034	1.17853	-2.52038	0.0117227	0.0453032
FOV4_103200	23.1083	-2.96807	1.18055	-2.51415	0.0119321	0.0458842
FOV4_011070	23.0895	-2.96669	1.18249	-2.50885	0.0121127	0.0463441
FOV4_077480	23.0541	-2.96458	1.18774	-2.49599	0.0125607	0.047375
FOV4_151760	23.0276	-2.9629	1.18164	-2.50745	0.0121604	0.0464286
FOV4_128880	23.0281	-2.96284	1.18379	-2.50285	0.0123199	0.0467585
FOV4_038530	23.0016	-2.96137	1.18478	-2.49952	0.0124363	0.047007
FOV4_065360	22.9824	-2.95999	1.18318	-2.50172	0.0123593	0.0468415
FOV4_003620	22.9548	-2.95825	1.18018	-2.5066	0.0121898	0.0464959
FOV4_073910	465.986	-2.95794	0.480551	-6.15531	7.49326e-10	2.96474e-08
FOV4_115820	22.9165	-2.95584	1.18259	-2.49946	0.0124382	0.047007
FOV4_161250	90.2689	-2.95557	1.02902	-2.87223	0.00407589	0.0218435
FOV4_018640	22.8739	-2.95326	1.18765	-2.48664	0.0128957	0.0482194
FOV4_198010	22.8402	-2.95122	1.17986	-2.50133	0.0123729	0.0468818
FOV4_159310	22.8302	-2.95043	1.18318	-2.49365	0.0126437	0.047593
FOV4_002070	22.8275	-2.95033	1.19129	-2.47658	0.0132648	0.0490323
FOV4_093790	22.8249	-2.95017	1.18934	-2.48052	0.0131191	0.0487087
FOV4_010140	22.8136	-2.94943	1.1809	-2.4976	0.0125036	0.0471761
FOV4_061390	22.797	-2.94832	1.18597	-2.48601	0.0129185	0.0482194
FOV4_090530	178.905	-2.94376	0.734735	-4.00656	6.16086e-05	0.000724297
FOV4_055110	22.7016	-2.9422	1.18269	-2.48772	0.0128565	0.0481477
FOV4_185320	22.6952	-2.94189	1.186	-2.48051	0.0131195	0.0487087
FOV4_158280	22.6759	-2.94087	1.18587	-2.47993	0.0131407	0.0487647
FOV4_038980	223.299	-2.93909	0.651666	-4.51012	6.47906e-06	0.000102894
FOV4_147700	22.6536	-2.93906	1.17893	-2.49299	0.0126672	0.047659
FOV4_076370	22.6303	-2.93774	1.18166	-2.48611	0.0129148	0.0482194
FOV4_112480	22.6216	-2.93751	1.18644	-2.47592	0.0132895	0.0490558
FOV4_191620	22.6268	-2.93744	1.1827	-2.48368	0.0130033	0.0484345
FOV4_040660	22.598	-2.93571	1.18073	-2.48635	0.012906	0.0482194
FOV4_086490	22.5276	-2.93153	1.17853	-2.48744	0.0128666	0.0481698
FOV4_061330	177.809	-2.92976	0.723188	-4.05118	5.09606e-05	0.00061168
FOV4_041820	22.4913	-2.92883	1.17868	-2.48485	0.0129606	0.0482977
FOV4_076460	22.4771	-2.92816	1.18446	-2.47215	0.0134304	0.0494732
FOV4_099490	22.479	-2.92809	1.18521	-2.47052	0.0134917	0.0495851
FOV4_148160	22.4657	-2.9271	1.18021	-2.48015	0.0131328	0.0487469
FOV4_091620	22.4593	-2.92695	1.18206	-2.47615	0.0132809	0.0490558
FOV4_073390	221.553	-2.92403	0.645438	-4.5303	5.8899e-06	9.52368e-05
FOV4_019280	580.838	-2.92269	0.409422	-7.13856	9.43131e-13	6.21923e-11
FOV4_047420	22.3904	-2.92242	1.18176	-2.47293	0.0134009	0.0493758
FOV4_162700	1682.95	-2.91772	0.240825	-12.1156	8.73695e-34	1.91782e-31
FOV4_011090	182.833	-2.91356	0.731387	-3.98361	6.78766e-05	0.000787015
FOV4_049850	529.174	-2.90932	0.458161	-6.35	2.1531e-10	9.37536e-09
FOV4_148060	175.439	-2.90869	0.724143	-4.01674	5.90091e-05	0.000695777
FOV4_094270	182.255	-2.89791	0.729099	-3.97465	7.04833e-05	0.000813121
FOV4_016240	2625.69	-2.89195	0.200559	-14.4195	3.90292e-47	1.6036e-44
FOV4_040540	181.278	-2.88726	0.733797	-3.93468	8.33075e-05	0.000940084
FOV4_069260	216.149	-2.88601	0.649034	-4.44663	8.72296e-06	0.000132868
FOV4_094130	707.056	-2.88587	0.371251	-7.77338	7.64209e-15	6.34491e-13
FOV4_006160	179.118	-2.8811	0.725486	-3.97127	7.14904e-05	0.000822371
FOV4_030480	432.311	-2.87779	0.475269	-6.05508	1.40345e-09	5.29722e-08
FOV4_194940	170.288	-2.86645	0.739027	-3.87867	0.000105028	0.00114255
FOV4_097850	170.592	-2.86331	0.722708	-3.96192	7.43491e-05	0.000852806
FOV4_129800	88.3089	-2.85738	1.02782	-2.78004	0.00543517	0.0267567
FOV4_010220	1649.52	-2.85577	0.255063	-11.1963	4.24937e-29	8.01081e-27
FOV4_082690	817.116	-2.8536	0.339087	-8.41552	3.91156e-17	4.07006e-15
FOV4_017660	559.135	-2.85116	0.410062	-6.953	3.57603e-12	2.18711e-10
FOV4_067010	175.483	-2.84639	0.727908	-3.91037	9.2154e-05	0.00102192
FOV4_074520	166.538	-2.82685	0.72841	-3.88084	0.000104094	0.00113393
FOV4_008170	1795.5	-2.82539	0.222848	-12.6785	7.77795e-37	2.07723e-34
FOV4_148430	347.248	-2.82421	0.511915	-5.51696	3.4492e-08	9.56228e-07
FOV4_036460	166.113	-2.82214	0.727113	-3.88129	0.000103902	0.00113261
FOV4_069550	82.6458	-2.81484	1.03083	-2.73065	0.00632089	0.0295381
FOV4_019660	214.732	-2.81196	0.647568	-4.34234	1.40973e-05	0.000201693
FOV4_078130	128.602	-2.80764	0.841023	-3.33836	0.000842759	0.00656189
FOV4_104070	470.232	-2.79063	0.448465	-6.22262	4.88911e-10	1.98695e-08
FOV4_008940	374.53	-2.78864	0.483179	-5.77144	7.85962e-09	2.51382e-07
FOV4_038350	170.194	-2.78838	0.722165	-3.86114	0.00011286	0.0012113
FOV4_040200	779.852	-2.77623	0.363852	-7.63011	2.34554e-14	1.83341e-12
FOV4_055650	296.818	-2.77484	0.569544	-4.87204	1.10449e-06	2.1796e-05
FOV4_016840	161.268	-2.7748	0.727696	-3.81313	0.000137215	0.00143708
FOV4_017780	125.894	-2.77362	0.834713	-3.32284	0.000891048	0.0068678
FOV4_075280	169.27	-2.77193	0.734641	-3.77318	0.00016118	0.00164717
FOV4_129610	244.545	-2.76854	0.608572	-4.54923	5.38423e-06	8.80376e-05
FOV4_035210	160.365	-2.76727	0.731811	-3.7814	0.00015595	0.00160086
FOV4_073410	210.732	-2.76544	0.656217	-4.21422	2.50647e-05	0.000330921
FOV4_064990	120.218	-2.76394	0.836938	-3.30244	0.000958468	0.00726918
FOV4_052190	681.66	-2.76318	0.380978	-7.25287	4.08033e-13	2.85516e-11
FOV4_108630	1176.12	-2.76278	0.499135	-5.53514	3.10975e-08	8.7269e-07
FOV4_057430	167.272	-2.75605	0.723166	-3.81109	0.000138357	0.00144715
FOV4_156020	157.931	-2.7388	0.721679	-3.79504	0.000147619	0.00153005
FOV4_066430	197.358	-2.73824	0.645566	-4.24161	2.21917e-05	0.000296828
FOV4_053160	204.686	-2.71591	0.656818	-4.13496	3.55018e-05	0.000447938
FOV4_004540	242.452	-2.70087	0.592946	-4.555	5.23851e-06	8.61827e-05
FOV4_029310	160.552	-2.69624	0.731659	-3.68511	0.000228607	0.00222687
FOV4_010490	152.508	-2.68798	0.737486	-3.64479	0.000267613	0.00253441
FOV4_090960	79.3119	-2.6785	1.02044	-2.62485	0.00866866	0.0366411
FOV4_052890	151.52	-2.67454	0.729744	-3.66503	0.000247306	0.00237191
FOV4_030100	151.558	-2.67405	0.727413	-3.67612	0.000236812	0.00229194
FOV4_115650	198.835	-2.67118	0.645513	-4.13807	3.50233e-05	0.000442598
FOV4_069990	301.877	-2.66555	1.07566	-2.47806	0.0132099	0.0489311
FOV4_148970	157.323	-2.66355	0.725247	-3.67261	0.000240086	0.00231895
FOV4_019770	150.15	-2.65728	0.723226	-3.67421	0.00023859	0.00230728
FOV4_023230	376.964	-2.64777	0.457956	-5.78171	7.39441e-09	2.37928e-07
FOV4_072470	229.456	-2.64687	0.602817	-4.39083	1.12917e-05	0.000166918
FOV4_028160	111.68	-2.64673	0.8439	-3.13631	0.00171089	0.0115676
FOV4_029530	223.313	-2.64281	0.589195	-4.48547	7.27543e-06	0.000113738
FOV4_071730	148.584	-2.64076	0.724254	-3.64618	0.000266166	0.00252375
FOV4_058080	245.426	-2.63895	1.06804	-2.47083	0.0134801	0.0495736
FOV4_118100	598.624	-2.63735	0.368573	-7.15557	8.33232e-13	5.58649e-11
FOV4_031430	154.957	-2.63715	0.727743	-3.62374	0.000290375	0.00271282
FOV4_055700	310.834	-2.63061	0.526336	-4.99796	5.79405e-07	1.23299e-05
FOV4_018280	377.207	-2.627	0.521598	-5.03644	4.74268e-07	1.02837e-05
FOV4_090350	110.113	-2.62559	0.849805	-3.08963	0.00200404	0.0131506
FOV4_149080	387.645	-2.62155	0.481527	-5.44425	5.20249e-08	1.38021e-06
FOV4_116420	521.248	-2.6192	0.462275	-5.66589	1.46265e-08	4.5159e-07
FOV4_074810	154.071	-2.61625	0.722771	-3.61975	0.000294887	0.00274246
FOV4_033900	73.1469	-2.61529	1.02452	-2.5527	0.0106892	0.0424303
FOV4_013850	191.835	-2.60737	0.651427	-4.00254	6.26649e-05	0.000734022
FOV4_052410	151.674	-2.6012	0.726175	-3.58206	0.0003409	0.00310198
FOV4_015270	152.656	-2.60045	0.722198	-3.60074	0.000317311	0.00292217
FOV4_029870	594.712	-2.5967	0.371132	-6.99672	2.62028e-12	1.62742e-10
FOV4_183810	113.316	-2.59537	0.834555	-3.10988	0.00187163	0.0124451
FOV4_030600	445.092	-2.5874	0.429115	-6.02961	1.64351e-09	6.09621e-08
FOV4_050430	414.234	-2.58164	0.446417	-5.78302	7.33723e-09	2.36563e-07
FOV4_012970	1205.93	-2.57927	0.967726	-2.66529	0.00769221	0.0338141
FOV4_161610	142.387	-2.57775	0.742128	-3.47346	0.000513803	0.00438635
FOV4_053600	75.442	-2.57727	1.03328	-2.49425	0.0126225	0.0475467
FOV4_051910	142.485	-2.57493	0.73167	-3.51925	0.000432768	0.00379774
FOV4_119610	150.366	-2.57443	0.72204	-3.56549	0.000363173	0.00325474
FOV4_116880	148.693	-2.56791	0.723841	-3.54762	0.000388729	0.00346247
FOV4_053180	1005.53	-2.5651	0.890401	-2.88084	0.00396622	0.0214567
FOV4_084850	148.207	-2.55956	0.73403	-3.487	0.000488469	0.00420819
FOV4_008020	176.056	-2.55678	0.656421	-3.89503	9.81851e-05	0.00107688
FOV4_090490	184.757	-2.55663	0.650752	-3.92874	8.53929e-05	0.00095621
FOV4_149720	174.994	-2.54255	0.646287	-3.93409	8.35136e-05	0.000940716
FOV4_008770	69.844	-2.53893	1.02059	-2.4877	0.0128572	0.0481477
FOV4_093950	461.826	-2.53591	0.40052	-6.33154	2.42727e-10	1.04275e-08
FOV4_014210	366.361	-2.53573	0.458562	-5.52974	3.20714e-08	8.93761e-07
FOV4_070230	138.843	-2.53426	0.7364	-3.44143	0.000578656	0.00482937
FOV4_041670	173.6	-2.5338	0.6566	-3.85897	0.000113865	0.00122046
FOV4_160400	248.136	-2.53123	0.547483	-4.6234	3.77504e-06	6.42344e-05
FOV4_094400	622.105	-2.51408	0.371749	-6.76285	1.35305e-11	7.34959e-10
FOV4_088730	145.196	-2.50653	0.742693	-3.37493	0.000738357	0.00587751
FOV4_069320	144.047	-2.50046	0.721601	-3.46515	0.000529926	0.0045025
FOV4_035010	243.482	-2.49465	0.556819	-4.48018	7.45787e-06	0.000116477
FOV4_042100	168.834	-2.49019	0.66206	-3.76127	0.00016905	0.00171664
FOV4_161070	1160.95	-2.48617	0.669426	-3.71388	0.000204105	0.00201514
FOV4_042690	412.028	-2.48309	0.427168	-5.81292	6.13937e-09	1.99954e-07
FOV4_147510	142.976	-2.48182	0.736791	-3.36842	0.000756009	0.00597941
FOV4_039780	142.677	-2.47826	0.736534	-3.36477	0.000766083	0.0060496
FOV4_029780	207.814	-2.47281	0.599202	-4.12683	3.67795e-05	0.000462239
FOV4_067570	140.572	-2.47028	0.727224	-3.39686	0.000681638	0.00551645
FOV4_021560	3509.6	-2.46548	0.341194	-7.22603	4.97326e-13	3.43498e-11
FOV4_140270	174.674	-2.45436	0.669298	-3.66707	0.000245347	0.00236122
FOV4_113540	201.934	-2.43909	0.603265	-4.04315	5.27379e-05	0.000629242
FOV4_147490	98.4997	-2.43739	0.834964	-2.91916	0.00350976	0.0196667
FOV4_103000	296.924	-2.42517	0.485456	-4.99566	5.86351e-07	1.24446e-05
FOV4_102470	102.172	-2.41053	0.862641	-2.79436	0.00520022	0.0259267
FOV4_005050	129.14	-2.40908	0.722303	-3.33527	0.000852167	0.00661586
FOV4_162860	127.766	-2.397	0.737281	-3.25114	0.00114943	0.00837965
FOV4_089900	127.598	-2.39443	0.736271	-3.2521	0.00114554	0.00835888
FOV4_062090	159.631	-2.39235	0.650271	-3.67901	0.000234145	0.0022698
FOV4_076030	134.346	-2.39114	0.728082	-3.28416	0.00102285	0.0076411
FOV4_076720	127.096	-2.38693	0.733772	-3.25295	0.00114213	0.00835302
FOV4_056810	127.288	-2.38516	0.722086	-3.30315	0.00095605	0.0072571
FOV4_052800	1774.45	-2.37654	0.40988	-5.79812	6.70616e-09	2.1709e-07
FOV4_091730	166.23	-2.37478	0.646839	-3.67136	0.00024126	0.00232749
FOV4_072700	99.9946	-2.37323	0.861156	-2.75586	0.0058538	0.0280171
FOV4_057660	672.18	-2.36647	0.344658	-6.86614	6.59622e-12	3.80208e-10
FOV4_072250	132.411	-2.36446	0.732969	-3.22586	0.00125593	0.00904497
FOV4_036050	125.204	-2.36408	0.739603	-3.19642	0.00139143	0.00975338
FOV4_161430	1034.23	-2.36136	0.308068	-7.66506	1.7875e-14	1.41797e-12
FOV4_037490	1447.54	-2.36036	0.232807	-10.1387	3.71956e-24	5.96022e-22
FOV4_069950	125.146	-2.35696	0.722407	-3.26265	0.00110375	0.00813648
FOV4_007250	131.542	-2.35505	0.724912	-3.24873	0.0011592	0.0084355
FOV4_019070	132.742	-2.35361	0.73059	-3.22152	0.00127511	0.00915019
FOV4_130720	856.378	-2.35028	0.910156	-2.58228	0.00981486	0.039907
FOV4_066020	154.981	-2.3459	0.656915	-3.57109	0.000355502	0.00320825
FOV4_023650	648.706	-2.34529	0.596648	-3.93078	8.46705e-05	0.000950778
FOV4_049580	124.282	-2.34507	0.721816	-3.24885	0.00115873	0.0084355
FOV4_068210	416.9	-2.33955	0.401959	-5.82037	5.87181e-09	1.91629e-07
FOV4_101480	399.758	-2.33153	0.434777	-5.36259	8.20353e-08	2.08656e-06
FOV4_097750	252.481	-2.33007	0.529397	-4.40136	1.07573e-05	0.000160498
FOV4_144490	245.599	-2.32855	0.517014	-4.50384	6.67371e-06	0.000105463
FOV4_089840	1419.77	-2.32532	0.388899	-5.97923	2.24195e-09	8.07303e-08
FOV4_124320	91.9396	-2.325	0.842427	-2.75988	0.00578217	0.0277852
FOV4_117320	371.804	-2.31588	0.43189	-5.36219	8.22174e-08	2.08788e-06
FOV4_059690	97.2736	-2.31527	0.83424	-2.77531	0.00551492	0.0269671
FOV4_070430	161.814	-2.30671	0.659477	-3.49779	0.000469136	0.00406348
FOV4_160770	1011.32	-2.30224	0.271125	-8.49146	2.04063e-17	2.19457e-15
FOV4_071070	247.767	-2.29651	0.518722	-4.42724	9.54457e-06	0.000143743
FOV4_146630	90.3821	-2.2951	0.838153	-2.73828	0.00617608	0.0290818
FOV4_159030	119.965	-2.28875	0.729623	-3.13689	0.00170748	0.0115513
FOV4_095550	546.807	-2.2862	0.350688	-6.5192	7.06832e-11	3.41153e-09
FOV4_049660	122.762	-2.28089	0.735332	-3.10184	0.00192319	0.0127396
FOV4_057140	159.578	-2.28063	0.662473	-3.4426	0.000576158	0.00481605
FOV4_015970	119.367	-2.2787	0.725347	-3.14154	0.00168063	0.0113895
[truncated: 313 more rows]

## Sheet: Dataset3
Dataset 3. Upregulated fungal genes in hypocotyls of Fov-infected Fov7_KO#5 versus in vitro-grown Fov at 5 dpi.
[truncated: 1,298 more rows]

[truncated: 4 more sheets: Dataset4, Dataset5, Dataset6, Dataset7]
