# Supplementary material for: A Single‐Nucleotide Mutation in a GLUTAMATE RECEPTOR‐LIKE Gene Confers Resistance to Fusarium Wilt in Gossypium hirsutum
Source: Adv Sci (Weinh). 2021 Feb 19;8(7):2002723. doi: 10.1002/advs.202002723 (PMC8025038; doi:10.1002/advs.202002723)
Supplement: Supplementary file 5 — Supplemental Table 8 [file ADVS-8-2002723-s002.xlsx]

## Sheet: Titles
Supplementary table 8. RNA-Seq analysis of plant genes in hypocotyls of Fov-infected Fov7_KO#5 versus J668 at 5 dpi and 10 dpi, related to Figure 5.
Dataset 1. Downregulated plant genes in hypocotyls of Fov-infected Fov7_KO#5 versus J668 at 5 dpi.
Dataset 2. Upregulated plant genes in hypocotyls of Fov-infected Fov7_KO#5 versus J668 at 5 dpi.
Dataset 3. Downregulated plant genes in hypocotyls of Fov-infected Fov7_KO#5 versus J668 at 10 dpi.
Dataset 4. Upregulated plant genes in hypocotyls of Fov-infected Fov7_KO#5 versus J668 at 10 dpi.
Dataset5. GO enrichment of all downregulated genes in hypocotyls of Fov-infected Fov7_KO#5 versus J668. Significantly enriched go terms are marked red. For the enrichment, The P-value cutoff was < 0.05.
Dataset6. GO enrichment of all upregulated genes in hypocotyls of Fov-infected Fov7_KO#5 versus J668. Significantly enriched go terms are marked red. For the enrichment, The P-value cutoff was < 0.05.

## Sheet: Dataset1
Dataset 1. Downregulated plant genes in hypocotyls of Fov-infected Fov7_KO#5 versus J668 at 5 dpi.
gene ID	baseMean	log2FoldChange	lfcSE	stat	pvalue	padj
GH_D10G1269	1191.59	-13.718	1.4132	-9.70708	2.8128e-22	1.16315e-20
GH_A10G1626	962.941	-13.4107	1.47203	-9.11032	8.21408e-20	2.85949e-18
GH_D04G1080	546.952	-12.5946	1.73651	-7.25284	4.08117e-13	8.3269e-12
GH_D05G0343	499.091	-12.4627	1.38787	-8.97974	2.71401e-19	9.14218e-18
GH_D01G0008	319.352	-11.8185	1.52087	-7.77088	7.79439e-15	1.85558e-13
GH_A02G2075	295.245	-11.7048	1.18723	-9.8589	6.27298e-23	2.68532e-21
GH_scaffold26511_objG0001	172.658	-10.9297	1.19992	-9.10868	8.3389e-20	2.90118e-18
GH_D11G0446	160.195	-10.8215	1.19596	-9.04835	1.45144e-19	4.98604e-18
GH_D04G0205	126.168	-10.4824	1.21824	-8.60458	7.65994e-18	2.32442e-16
GH_D11G3803	125.663	-10.4761	1.20274	-8.7102	3.03333e-18	9.45023e-17
GH_A03G1518	113.12	-10.3219	1.46394	-7.05071	1.78002e-12	3.41167e-11
GH_A09G2437	112.194	-10.3078	1.20208	-8.57495	9.91303e-18	2.98596e-16
GH_A05G0993	98.6049	-10.1229	1.55611	-6.50527	7.75557e-11	1.24295e-09
GH_A13G2060	86.659	-9.93677	1.875	-5.29961	1.16053e-07	1.20915e-06
GH_D12G2239	83.0132	-9.87552	1.22864	-8.03777	9.14853e-16	2.34894e-14
GH_D03G0095	66.4647	-9.55784	1.23724	-7.72515	1.11725e-14	2.62163e-13
GH_A02G0797	65.489	-9.53248	2.08867	-4.5639	5.0212e-06	3.92687e-05
GH_D01G1701	745.435	-9.44182	0.553884	-17.0466	3.70637e-65	7.63019e-63
GH_D07G1247	58.3992	-9.36506	1.22349	-7.65436	1.94283e-14	4.46546e-13
GH_A13G2261	52.1198	-9.20369	1.61961	-5.68265	1.32626e-08	1.58396e-07
GH_D10G2129	51.4274	-9.18387	1.54849	-5.93088	3.01324e-09	3.90513e-08
GH_A07G2528	49.0866	-9.11649	2.45913	-3.70721	0.000209558	0.00114363
GH_D04G0204	47.79	-9.07815	1.24467	-7.29361	3.01755e-13	6.22108e-12
GH_A06G1773	45.5996	-9.01405	1.27015	-7.09686	1.2762e-12	2.48345e-11
GH_A09G0747	44.1029	-8.96667	1.2443	-7.20621	5.75304e-13	1.15446e-11
GH_A05G2521	43.7357	-8.95483	1.2728	-7.03555	1.9848e-12	3.7864e-11
GH_D05G1798	42.8075	-8.92205	1.27037	-7.02318	2.16873e-12	4.12491e-11
GH_A11G1929	37.4798	-8.72788	1.24667	-7.00094	2.54258e-12	4.79455e-11
GH_D06G1267	36.7397	-8.70084	1.25086	-6.95589	3.50355e-12	6.51859e-11
GH_D05G4004	36.778	-8.70003	1.25766	-6.91763	4.59262e-12	8.44602e-11
GH_A02G0548	36.5773	-8.68383	1.29916	-6.68422	2.32163e-11	3.93921e-10
GH_D03G1359	34.3661	-8.60413	1.66028	-5.18234	2.19123e-07	2.19588e-06
GH_A09G2424	34.0298	-8.58889	1.25352	-6.85179	7.29313e-12	1.30803e-10
GH_D07G1685	33.5326	-8.56306	1.27415	-6.7206	1.80972e-11	3.10747e-10
GH_A04G1696	32.3434	-8.51594	1.72383	-4.94014	7.80657e-07	7.10073e-06
GH_A10G2377	32.0172	-8.50074	1.25789	-6.75796	1.39944e-11	2.43661e-10
GH_scaffold7752_objG0001	30.1453	-8.41397	1.26267	-6.66364	2.67122e-11	4.50564e-10
GH_A06G0231	29.4592	-8.38118	1.29371	-6.47842	9.26902e-11	1.47109e-09
GH_D02G0229	29.2257	-8.3705	1.92556	-4.34705	1.37983e-05	9.83789e-05
GH_D07G2451	28.8718	-8.35852	1.32222	-6.32155	2.58945e-10	3.87341e-09
GH_scaffold5541_objG0001	28.9294	-8.35784	1.29748	-6.44157	1.18242e-10	1.84995e-09
GH_A03G1517	28.1352	-8.31722	1.34375	-6.18957	6.03301e-10	8.6082e-09
GH_A02G1495	28.0139	-8.30965	1.27002	-6.5429	6.03352e-11	9.78755e-10
GH_D08G2219	27.6247	-8.28752	1.99932	-4.14517	3.39559e-05	0.000222196
GH_D12G1261	26.8772	-8.24592	1.27319	-6.4766	9.38116e-11	1.48765e-09
GH_D06G1803	26.5973	-8.23032	1.32061	-6.23221	4.599e-10	6.65332e-09
GH_A02G0147	25.9798	-8.20038	1.31349	-6.24318	4.28769e-10	6.22183e-09
GH_D05G2764	25.8712	-8.19244	1.34455	-6.09306	1.10774e-09	1.52801e-08
GH_A07G0498	25.4303	-8.16564	1.27897	-6.38455	1.71901e-10	2.62839e-09
GH_A13G1414	24.4709	-8.11406	1.28389	-6.31991	2.61716e-10	3.90873e-09
GH_D04G2046	24.2326	-8.09729	1.31378	-6.16337	7.12145e-10	1.00634e-08
GH_A09G1743	250.106	-8.05879	1.64473	-4.89975	9.59564e-07	8.58344e-06
GH_A01G0253	22.6902	-8.00482	1.29589	-6.17709	6.52932e-10	9.27475e-09
GH_A13G1006	22.5513	-7.99726	1.29396	-6.18047	6.39091e-10	9.09619e-09
GH_A03G0283	118.603	-7.99136	0.862833	-9.26177	2.01071e-20	7.29244e-19
GH_D12G0959	22.4489	-7.98831	1.29053	-6.18993	6.01926e-10	8.59073e-09
GH_D05G1063	128.66	-7.98083	1.38624	-5.75717	8.55381e-09	1.04492e-07
GH_D07G2474	22.3236	-7.97886	1.29131	-6.1789	6.4551e-10	9.17843e-09
GH_D09G1689	21.761	-7.94275	1.31394	-6.04499	1.49419e-09	2.02544e-08
GH_scaffold23351_objG0001	21.396	-7.91678	1.29709	-6.10352	1.0376e-09	1.43472e-08
GH_scaffold36-2_objG0001	41.5601	-7.91267	1.2326	-6.41949	1.36733e-10	2.11669e-09
GH_D10G2008	21.1474	-7.90166	1.29781	-6.08846	1.14005e-09	1.56955e-08
GH_D01G2341	20.8757	-7.88591	1.30374	-6.04869	1.46026e-09	1.98179e-08
GH_A01G0008	20.5548	-7.86616	1.36181	-5.77626	7.63808e-09	9.40573e-08
GH_A13G1597	20.4686	-7.85296	1.35272	-5.80532	6.42416e-09	7.98742e-08
GH_A13G1760	68.0641	-7.81504	1.07475	-7.2715	3.55512e-13	7.28474e-12
GH_A07G1727	121.686	-7.80717	1.08833	-7.17353	7.30882e-13	1.45189e-11
GH_A10G1631	1358.45	-7.80605	0.895447	-8.71749	2.84431e-18	8.87098e-17
GH_D06G0376	19.3062	-7.76877	1.30925	-5.93373	2.96122e-09	3.84032e-08
GH_D02G2176	212.151	-7.73992	1.09531	-7.06642	1.58984e-12	3.05638e-11
GH_A05G4365	18.9151	-7.7385	1.31195	-5.89849	3.66848e-09	4.7032e-08
GH_D07G2467	18.8272	-7.73396	2.18889	-3.53328	0.00041044	0.00208725
GH_D04G0067	18.7164	-7.72862	1.38215	-5.59175	2.24789e-08	2.599e-07
GH_D05G1220	18.5249	-7.71664	1.33305	-5.7887	7.09345e-09	8.76436e-08
GH_D12G2952	18.3584	-7.7055	1.36667	-5.63818	1.71862e-08	2.01636e-07
GH_scaffold370_objG0001	18.218	-7.68525	1.32552	-5.7979	6.71506e-09	8.32559e-08
GH_A05G3802	17.7975	-7.65103	1.32164	-5.78903	7.07943e-09	8.74893e-08
GH_D05G2543	17.3236	-7.61806	1.34321	-5.67154	1.41519e-08	1.68104e-07
GH_D05G0625	17.2178	-7.61529	1.36493	-5.57925	2.41564e-08	2.78056e-07
GH_A06G1015	16.9928	-7.59027	1.34952	-5.62444	1.86111e-08	2.17463e-07
GH_D09G0698	16.5466	-7.55473	1.39291	-5.42372	5.83703e-08	6.36611e-07
GH_D06G0718	16.5725	-7.55432	1.36484	-5.53495	3.11311e-08	3.53224e-07
GH_A05G0467	16.5935	-7.55158	2.00671	-3.76316	0.000167777	0.000940086
GH_D08G0195	30.998	-7.49549	1.29808	-5.7743	7.7274e-09	9.49639e-08
GH_A02G0830	15.8569	-7.48723	2.14321	-3.49346	0.000476802	0.00238073
GH_D13G1490	15.4821	-7.45097	1.33914	-5.56401	2.63647e-08	3.02017e-07
GH_A05G4113	15.2645	-7.43466	1.34502	-5.52754	3.24761e-08	3.67248e-07
GH_A05G0338	15.1653	-7.42208	1.365	-5.43741	5.40603e-08	5.91912e-07
GH_A09G1171	14.1976	-7.32614	1.36502	-5.36707	8.00249e-08	8.55578e-07
GH_D11G2745	14.1002	-7.31603	1.35878	-5.38425	7.27482e-08	7.82016e-07
GH_A06G0745	14.0059	-7.30605	1.3552	-5.39114	7.0012e-08	7.55013e-07
GH_D05G2989	13.8672	-7.29703	1.37304	-5.31449	1.06957e-07	1.11947e-06
GH_A07G1380	13.9082	-7.29134	1.36616	-5.33712	9.44336e-08	9.98721e-07
GH_A08G2880	13.7171	-7.27907	1.35895	-5.35639	8.48994e-08	9.04988e-07
GH_D07G0659	13.7406	-7.26883	1.42971	-5.08413	3.69317e-07	3.55352e-06
GH_A02G0401	13.5921	-7.26814	1.37459	-5.28751	1.23994e-07	1.28579e-06
GH_D11G3293	13.3071	-7.23043	1.36558	-5.29479	1.19156e-07	1.23877e-06
GH_D02G1337	1753.85	-7.21465	0.182358	-39.5632	0	0
GH_A08G1405	13.0417	-7.20745	1.37869	-5.22774	1.71596e-07	1.74495e-06
GH_A12G0970	13.0166	-7.19939	1.37644	-5.23046	1.69091e-07	1.7207e-06
GH_D06G1266	12.8783	-7.17583	1.40711	-5.09971	3.4018e-07	3.29534e-06
GH_D06G1159	12.5977	-7.15367	1.44053	-4.96599	6.83503e-07	6.26182e-06
GH_D10G2218	12.5503	-7.1391	1.49387	-4.77892	1.76243e-06	1.50299e-05
GH_scaffold3442_objG0001	12.2451	-7.109	1.38588	-5.12961	2.90346e-07	2.84485e-06
GH_D02G2627	11.9008	-7.0732	1.3932	-5.07696	3.83526e-07	3.67972e-06
GH_A12G0487	11.7774	-7.06259	1.41281	-4.99896	5.76406e-07	5.35785e-06
GH_D11G0430	11.7677	-7.05495	1.38632	-5.08898	3.59993e-07	3.46906e-06
GH_D13G0991	11.5844	-7.03864	1.51201	-4.65516	3.23728e-06	2.63057e-05
GH_D13G1684	11.5673	-7.03627	1.46124	-4.81527	1.47e-06	1.27238e-05
GH_D04G0386	1323.02	-7.03602	0.857786	-8.20254	2.35359e-16	6.3657e-15
GH_D13G2034	11.4649	-7.02027	1.41363	-4.96614	6.82998e-07	6.25819e-06
GH_A11G1502	11.4195	-7.006	1.41161	-4.96313	6.93665e-07	6.34882e-06
GH_D02G2644	11.241	-6.99572	1.40362	-4.98406	6.22642e-07	5.74749e-06
GH_D12G2267	11.168	-6.98112	1.40086	-4.98346	6.24558e-07	5.76424e-06
GH_D09G1245	11.1874	-6.97305	1.45459	-4.79383	1.63628e-06	1.40252e-05
GH_D08G1974	10.6149	-6.91099	1.45172	-4.76055	1.93068e-06	1.63599e-05
GH_D09G2258	10.6558	-6.90388	1.43692	-4.80463	1.55037e-06	1.33648e-05
GH_D09G1277	10.5125	-6.89195	1.43479	-4.80344	1.5596e-06	1.34343e-05
GH_D08G2012	10.5	-6.88709	1.41674	-4.86123	1.16656e-06	1.02871e-05
GH_A09G0739	10.4424	-6.87342	1.44422	-4.75927	1.94291e-06	1.64586e-05
GH_D03G0712	10.2388	-6.8512	1.42762	-4.79902	1.5944e-06	1.37032e-05
GH_A11G1823	10.0101	-6.81926	1.44824	-4.70867	2.49341e-06	2.07293e-05
GH_D09G2329	9.87558	-6.79952	1.4275	-4.76323	1.90516e-06	1.61532e-05
GH_D12G1039	9.64263	-6.77333	1.44141	-4.69911	2.61299e-06	2.16166e-05
GH_D11G2004	9.6098	-6.76178	1.43017	-4.72795	2.26795e-06	1.89817e-05
GH_D12G3010	34.2848	-6.76094	1.10226	-6.13372	8.58481e-10	1.19629e-08
GH_A04G0442	9.49422	-6.75044	1.45149	-4.65069	3.3083e-06	2.68335e-05
GH_D07G0573	96.1477	-6.74965	0.662533	-10.1876	2.25178e-24	1.05373e-22
GH_D13G1683	9.43413	-6.74488	1.45326	-4.64121	3.46377e-06	2.79993e-05
GH_A09G2319	9.409	-6.73403	1.43992	-4.67668	2.91555e-06	2.38985e-05
GH_A12G2986	899.359	-6.71093	0.220003	-30.5039	2.31677e-204	3.89974e-201
GH_D07G1109	9.16929	-6.696	1.63732	-4.08961	4.32094e-05	0.00027686
GH_A10G0346	9.03705	-6.68565	1.48474	-4.50291	6.703e-06	5.10481e-05
GH_A10G1723	9.00281	-6.6771	1.45854	-4.57794	4.69583e-06	3.69411e-05
GH_A10G2245	8.89596	-6.6563	1.45259	-4.58238	4.59723e-06	3.62352e-05
GH_D09G2255	8.75385	-6.63424	1.48668	-4.46246	8.10235e-06	6.06786e-05
GH_D01G1313	8.78741	-6.63149	1.49422	-4.43809	9.07597e-06	6.72745e-05
GH_D10G2252	8.67175	-6.61801	1.45584	-4.54582	5.47218e-06	4.24476e-05
GH_A08G0322	8.65603	-6.61013	1.46022	-4.5268	5.98831e-06	4.60958e-05
GH_A05G1096	8.57712	-6.59512	1.46333	-4.50694	6.57688e-06	5.02405e-05
GH_D07G1102	8.52474	-6.58979	1.45917	-4.51613	6.29802e-06	4.82907e-05
GH_D09G1515	8.46716	-6.57229	1.4902	-4.41035	1.03203e-05	7.5578e-05
GH_A12G2928	8.40567	-6.56831	1.4681	-4.47402	7.67618e-06	5.77971e-05
GH_A05G1175	8.40247	-6.56636	1.48413	-4.42437	9.6723e-06	7.12335e-05
GH_A10G0116	45.5374	-6.5663	0.910837	-7.20908	5.63319e-13	1.1312e-11
GH_D04G1182	8.30712	-6.55966	1.48563	-4.4154	1.00824e-05	7.39395e-05
GH_A03G0923	8.21637	-6.5496	1.55419	-4.21415	2.50721e-05	0.000168991
GH_D02G0539	8.08261	-6.51188	1.47386	-4.41824	9.95063e-06	7.30389e-05
GH_D07G0579	8.07319	-6.50706	1.47995	-4.3968	1.09856e-05	8.01425e-05
GH_A07G1682	8.03793	-6.50691	1.49377	-4.35603	1.32442e-05	9.47238e-05
GH_A03G0231	7.98517	-6.49316	1.47986	-4.38769	1.14562e-05	8.32539e-05
GH_A10G2219	26.071	-6.48022	1.25452	-5.16551	2.3979e-07	2.38876e-06
GH_D04G0010	7.77564	-6.46829	1.54308	-4.19179	2.76758e-05	0.000184713
GH_D12G0611	241.276	-6.46229	0.603276	-10.712	8.94117e-27	4.73369e-25
GH_D05G0469	7.62093	-6.43765	1.5173	-4.24284	2.20713e-05	0.000150386
GH_A09G0755	7.59789	-6.43492	1.56098	-4.12236	3.7501e-05	0.000243446
GH_D05G2339	7.56535	-6.42862	1.53752	-4.18116	2.90026e-05	0.000192803
GH_D06G0203	7.46553	-6.39005	1.52527	-4.18947	2.79611e-05	0.000186334
GH_D05G3240	7.33002	-6.37521	1.50371	-4.23964	2.23878e-05	0.000152298
GH_D04G1735	7.28215	-6.36726	1.50619	-4.2274	2.36408e-05	0.00016006
GH_A05G4368	76.0533	-6.33427	0.675261	-9.38047	6.56771e-21	2.4535e-19
GH_A12G1759	7.1058	-6.3285	1.50931	-4.19297	2.75322e-05	0.000183963
GH_A07G1420	7.07786	-6.31995	1.51294	-4.17726	2.95041e-05	0.000195796
GH_D13G1695	7.07786	-6.31995	1.51294	-4.17726	2.95041e-05	0.000195796
GH_D09G0408	7.03	-6.31175	1.52502	-4.13879	3.49143e-05	0.000227921
GH_A06G2011	70.37	-6.29752	2.16928	-2.90304	0.00369557	0.0142157
GH_D10G1109	6.88929	-6.28097	1.5204	-4.13113	3.60979e-05	0.000235031
GH_D05G3436	13.3527	-6.27061	1.34404	-4.6655	3.07866e-06	2.51133e-05
GH_A12G0646	6.80267	-6.26133	1.5283	-4.09694	4.18656e-05	0.000268852
GH_A05G3983	6.73355	-6.25648	1.59446	-3.92388	8.71348e-05	0.00052355
GH_D02G2014	55.9445	-6.25108	0.767439	-8.14537	3.7812e-16	1.00279e-14
GH_A12G1432	6.71013	-6.24682	1.52804	-4.08813	4.34869e-05	0.00027842
GH_D08G0811	6.66405	-6.24284	1.59958	-3.90281	9.50809e-05	0.000566536
GH_A11G3682	6.66537	-6.23928	1.57734	-3.95557	7.63517e-05	0.000465355
GH_A12G0948	6.64344	-6.22632	1.53601	-4.05355	5.04451e-05	0.000318586
GH_A02G0730	6.58965	-6.22294	1.54418	-4.02994	5.57923e-05	0.000348776
GH_D01G1878	36.0346	-6.21346	0.930228	-6.6795	2.39756e-11	4.06442e-10
GH_A11G1225	6.56001	-6.20952	1.62364	-3.82444	0.000131068	0.000753882
GH_D02G0933	6.50474	-6.20711	1.57432	-3.94271	8.05649e-05	0.000488261
GH_D05G0505	845.939	-6.19784	0.51423	-12.0527	1.87748e-33	1.3758e-31
GH_A13G2043	6.47961	-6.19144	1.56152	-3.96502	7.33888e-05	0.000448284
GH_A04G1781	1020.64	-6.18995	0.1777	-34.8337	7.52288e-266	2.5326e-262
GH_D10G1381	6.43634	-6.18138	1.54417	-4.00303	6.25356e-05	0.000387293
GH_D07G2320	6.32528	-6.16272	1.54829	-3.98035	6.88149e-05	0.000422841
GH_D09G2256	6.28823	-6.1559	1.56285	-3.9389	8.18555e-05	0.00049479
GH_D10G2170	6.31727	-6.15293	1.56111	-3.94138	8.10131e-05	0.000490579
GH_D11G2664	21.0014	-6.14639	1.1837	-5.19253	2.07459e-07	2.08629e-06
GH_D02G1010	6.28022	-6.14605	1.55405	-3.95485	7.65836e-05	0.00046652
GH_D05G4067	6.24496	-6.14588	1.56004	-3.93957	8.16268e-05	0.000493825
GH_D10G0655	6.2617	-6.14275	1.5638	-3.9281	8.56191e-05	0.000515525
GH_scaffold13406_objG0001	107.723	-6.13609	0.538901	-11.3863	4.89282e-30	3.02725e-28
GH_D13G1855	6.17857	-6.13291	1.57513	-3.89359	9.87695e-05	0.000586013
GH_D06G1414	6.16115	-6.11673	1.56181	-3.91644	8.98666e-05	0.000538212
GH_scaffold34171_objG0001	32.758	-6.07945	0.94062	-6.46324	1.02488e-10	1.61583e-09
GH_D02G2616	178.103	-6.07654	0.402097	-15.1121	1.34705e-51	1.91774e-49
GH_D07G1004	5.92049	-6.07338	1.58902	-3.82209	0.000132328	0.000760214
GH_A04G0575	5.96487	-6.07088	1.57266	-3.86026	0.000113265	0.000662063
GH_A06G0552	29.4181	-6.06869	1.00302	-6.05038	1.445e-09	1.96202e-08
GH_D13G1398	5.93553	-6.06465	1.57501	-3.85056	0.00011785	0.000685855
GH_D07G0014	5.91389	-6.05925	1.57254	-3.85315	0.00011661	0.000679686
GH_A09G1396	5.90307	-6.05662	1.57844	-3.83708	0.000124504	0.000720402
GH_A11G1525	5.91219	-6.05489	1.63767	-3.69726	0.00021794	0.00118474
GH_D09G0778	122.482	-6.05422	0.478946	-12.6407	1.25905e-36	1.06278e-34
GH_A06G1014	5.89226	-6.05405	1.59079	-3.80569	0.000141408	0.000806954
GH_D02G2647	5.82936	-6.05264	1.59859	-3.78624	0.000152944	0.000865105
GH_A01G0556	38.9092	-6.0473	0.85372	-7.08346	1.40597e-12	2.7175e-11
GH_A13G1650	5.83217	-6.04525	1.57908	-3.82834	0.00012901	0.000743241
GH_D01G2443	964.837	-6.03869	0.473784	-12.7457	3.29569e-37	2.87086e-35
GH_D02G1028	5.77489	-6.02848	1.57699	-3.82278	0.000131958	0.000758547
GH_D05G2863	291.231	-6.02639	0.317519	-18.9796	2.51334e-80	7.30156e-78
GH_D06G2059	5.73644	-6.02483	1.61025	-3.74155	0.000182892	0.00101504
GH_D02G1032	5.74555	-6.02207	1.57835	-3.81542	0.000135951	0.000778919
GH_D06G1859	5.77911	-6.01765	1.62522	-3.70268	0.000213337	0.00116247
GH_A02G0151	5.6565	-6.01362	1.69914	-3.53921	0.000401327	0.00204709
GH_D11G3223	18.8393	-5.99809	1.20279	-4.9868	6.13873e-07	5.67845e-06
GH_D12G1254	5.66804	-5.99538	1.59474	-3.75948	0.000170268	0.00095237
GH_A09G2711	5.6387	-5.98874	1.59283	-3.75981	0.00017004	0.000951279
GH_A03G0039	5.5709	-5.97867	1.6162	-3.6992	0.000216278	0.00117637
GH_scaffold7323_objG0001	75.1076	-5.97154	0.6328	-9.4367	3.84716e-21	1.46006e-19
GH_scaffold40363_objG0001	5.52133	-5.96216	1.60119	-3.72357	0.000196427	0.00108031
GH_scaffold8513_objG0001	5.52133	-5.96216	1.60119	-3.72357	0.000196427	0.00108031
GH_A03G2261	5.55348	-5.96165	1.64269	-3.6292	0.000284298	0.00150738
GH_scaffold40267_objG0001	317.55	-5.94603	0.289466	-20.5414	9.18855e-94	3.65187e-91
GH_D07G2473	5.47176	-5.94537	1.60433	-3.70582	0.000210712	0.00114905
GH_A05G1342	5.45783	-5.94166	1.67922	-3.53835	0.000402643	0.00205289
GH_A13G2676	5.41938	-5.93702	1.60288	-3.70398	0.000212244	0.00115718
GH_D06G0048	18.0553	-5.93491	1.20908	-4.90864	9.17109e-07	8.23456e-06
GH_D10G0976	1231.89	-5.93138	0.480666	-12.3399	5.52086e-35	4.35813e-33
GH_D10G2255	19.8331	-5.92824	1.15728	-5.12256	3.01415e-07	2.94373e-06
GH_D04G1366	5.36069	-5.92332	1.60406	-3.6927	0.000221883	0.00120434
GH_A11G3750	5.35299	-5.92222	1.6236	-3.64759	0.000264708	0.00141399
GH_D06G1480	5.39285	-5.9217	1.61927	-3.65701	0.00025517	0.00136559
GH_A06G1709	5.36632	-5.90907	1.70185	-3.47214	0.000516328	0.00255423
GH_D03G0624	5.26185	-5.89945	1.6172	-3.64794	0.000264346	0.0014122
GH_A09G1522	5.25874	-5.89724	1.64443	-3.5862	0.00033553	0.00174761
GH_D11G2379	5.30312	-5.89522	1.65332	-3.56568	0.000362916	0.00187303
GH_D05G3386	34.8295	-5.88823	0.864058	-6.81462	9.45129e-12	1.67308e-10
GH_D04G0389	5.2231	-5.88498	1.61344	-3.64746	0.000264841	0.00141457
GH_D07G2523	5.25214	-5.88297	1.70047	-3.45961	0.000540951	0.00265972
GH_D03G1769	5.20457	-5.8809	1.62331	-3.62279	0.000291439	0.00154067
GH_A09G2551	160.757	-5.87888	1.14549	-5.13221	2.86357e-07	2.80957e-06
GH_A09G2329	219.538	-5.87755	1.09897	-5.34825	8.88071e-08	9.43304e-07
GH_A04G1200	5.16271	-5.8643	1.63981	-3.57621	0.000348613	0.00180769
GH_D09G0226	109.686	-5.85534	0.490574	-11.9357	7.71138e-33	5.51662e-31
GH_scaffold25931_objG0001	18.9901	-5.85479	1.16637	-5.01968	5.17587e-07	4.84733e-06
GH_A07G0441	5.15011	-5.85438	1.68453	-3.47537	0.000510147	0.0025289
GH_A03G1242	5.10262	-5.8543	1.62978	-3.59207	0.000328057	0.00171289
GH_D05G3990	5.10854	-5.84737	1.64124	-3.56279	0.000366941	0.00189142
GH_A07G0814	63.0091	-5.84118	1.16957	-4.99427	5.90574e-07	5.47798e-06
GH_D02G1743	5.08831	-5.83677	1.64867	-3.5403	0.000399673	0.00204065
GH_A12G2526	5.04675	-5.8305	1.63019	-3.57658	0.000348123	0.00180548
GH_A05G4359	5.03593	-5.8274	1.63581	-3.56239	0.00036749	0.00189373
GH_scaffold6259_objG0001	76.5957	-5.82201	0.582026	-10.003	1.47832e-23	6.60983e-22
GH_A05G3118	4.98495	-5.81382	1.663	-3.49599	0.00047231	0.00236015
GH_D02G0470	4.93079	-5.79619	1.65216	-3.50825	0.000451058	0.00226721
GH_D08G0847	4.88782	-5.79461	1.65999	-3.49074	0.000481689	0.00240324
GH_D02G0568	632.508	-5.7877	0.732453	-7.90181	2.74893e-15	6.78998e-14
GH_A09G1689	4.84766	-5.78377	1.66282	-3.47829	0.000504633	0.00250613
GH_A13G2303	4.8704	-5.7742	1.66048	-3.47744	0.000506234	0.00251277
GH_A09G1623	4.82394	-5.75837	1.70423	-3.37886	0.000727858	0.00346182
GH_D13G1027	4.78097	-5.75574	1.65132	-3.48554	0.000491145	0.00244551
GH_A04G0609	4.77926	-5.74909	1.68439	-3.41315	0.000642156	0.00309458
GH_D11G1818	4.70414	-5.74739	1.71705	-3.34725	0.000816183	0.00382783
GH_D08G2535	4.72058	-5.73306	1.66651	-3.44017	0.000581356	0.00283573
GH_D11G2741	4.72058	-5.73306	1.66651	-3.44017	0.000581356	0.00283573
GH_scaffold1690_objG0001	4.63255	-5.70918	1.66173	-3.43569	0.000591055	0.00287715
GH_D12G0586	4.65389	-5.70478	1.70658	-3.34282	0.000829321	0.00387768
GH_D13G2637	4.59869	-5.7037	1.70573	-3.34386	0.000826217	0.00386516
GH_D11G0088	4.62314	-5.7008	1.67566	-3.40213	0.000668635	0.00320841
GH_A06G2135	4.61232	-5.69752	1.68714	-3.37704	0.000732708	0.00348177
GH_A13G0631	4.57076	-5.69086	1.69171	-3.36398	0.000768283	0.00363175
GH_A03G1867	4.57357	-5.68154	1.71484	-3.31315	0.000922506	0.00426299
GH_A05G3466	4.51207	-5.67454	1.67863	-3.38046	0.000723645	0.0034455
GH_D03G0019	8.81164	-5.6737	1.43599	-3.95107	7.78039e-05	0.000473047
GH_A11G1346	4.47503	-5.66503	1.69432	-3.34354	0.000827155	0.00386882
GH_A03G0057	4.43976	-5.66352	1.72822	-3.27708	0.00104887	0.00478006
GH_A08G0537	4.50718	-5.66329	1.69836	-3.33456	0.00085435	0.0039804
GH_A09G1580	121.067	-5.65284	0.740583	-7.63296	2.29416e-14	5.23722e-13
GH_A06G0847	4.38738	-5.65037	1.79635	-3.14546	0.00165823	0.00709921
GH_A11G2473	4.47613	-5.64831	1.72794	-3.26881	0.00108001	0.00490321
GH_D07G1683	4.38078	-5.63451	1.78682	-3.15337	0.00161397	0.00693409
GH_A04G0732	33.1987	-5.63156	0.862216	-6.53149	6.51166e-11	1.05393e-09
GH_D11G3296	196.17	-5.62625	0.359422	-15.6536	3.13804e-55	4.94748e-53
GH_D09G0680	86.0764	-5.61344	1.81	-3.10135	0.00192641	0.00809473
GH_A05G0318	16.1762	-5.61289	1.20101	-4.67347	2.96154e-06	2.42428e-05
GH_A02G1828	4.30498	-5.60821	1.69835	-3.30216	0.000959438	0.00441604
GH_A12G1417	4.33713	-5.60638	1.71878	-3.26183	0.00110696	0.00500808
GH_D03G0871	40.163	-5.60507	0.757437	-7.40005	1.36133e-13	2.88664e-12
GH_D09G0688	4.29416	-5.60443	1.71556	-3.26682	0.00108763	0.00493274
GH_D01G1727	4.3186	-5.60119	1.70836	-3.27869	0.00104291	0.00475669
GH_A03G0972	4.30919	-5.5931	1.74399	-3.20708	0.00134092	0.00590869
GH_D07G1200	4.22325	-5.58823	1.738	-3.21532	0.00130301	0.00576293
GH_D07G2237	4.25221	-5.5829	1.75048	-3.18935	0.00142593	0.00623336
GH_A02G0558	4.26903	-5.58043	1.74271	-3.20216	0.001364	0.005997
GH_scaffold48831_objG0001	4.19532	-5.57459	1.72026	-3.24056	0.00119295	0.00534223
GH_A02G0507	4.19983	-5.57165	1.72285	-3.23398	0.00122077	0.0054502
GH_D06G0031	4.20894	-5.56739	1.70894	-3.2578	0.00112278	0.00506684
GH_D03G0870	15.4759	-5.55503	1.20025	-4.62822	3.68816e-06	2.96512e-05
GH_D04G0747	4.17019	-5.54944	1.7311	-3.20573	0.00134722	0.00593372
GH_D07G1977	4.15937	-5.54587	1.74497	-3.1782	0.00148191	0.00644806
GH_D09G2254	28.84	-5.54505	0.898933	-6.16848	6.8951e-10	9.76091e-09
GH_D09G0025	4.15167	-5.54424	1.73006	-3.20465	0.00135227	0.00595407
GH_D07G2235	4.16078	-5.54145	1.77694	-3.11853	0.00181756	0.00769556
GH_A13G0634	4.11781	-5.53831	1.74802	-3.16834	0.00153314	0.00663265
GH_A10G1419	4.08076	-5.52781	1.71814	-3.21732	0.00129392	0.00572851
GH_D10G2792	21.9991	-5.52491	0.998479	-5.53332	3.14224e-08	3.56036e-07
GH_A10G2158	4.06994	-5.52392	1.71792	-3.21547	0.00130233	0.00576082
GH_D13G1742	4.08216	-5.52212	1.72808	-3.19553	0.00139573	0.00611584
GH_D06G1930	4.0392	-5.52045	1.73401	-3.18362	0.00145444	0.00634203
GH_D07G2341	4.06505	-5.51246	1.79201	-3.07612	0.00209711	0.0087059
GH_scaffold48144_objG0001	4.03119	-5.50508	1.73053	-3.18115	0.00146693	0.00639016
GH_D08G0510	4.0357	-5.50316	1.79797	-3.06076	0.00220774	0.0091123
GH_A10G2417	153.235	-5.49798	0.394078	-13.9515	3.0798e-44	3.4834e-42
GH_A03G0145	3.9711	-5.49243	1.73241	-3.1704	0.00152231	0.00659324
GH_A10G1033	3.99103	-5.4919	1.73809	-3.15973	0.00157918	0.00680528
GH_D12G1253	167.138	-5.48883	0.362466	-15.143	8.42893e-52	1.21205e-49
GH_D13G2526	3.96028	-5.48844	1.73466	-3.16399	0.00155624	0.00671785
GH_A05G4205	7.74051	-5.48776	1.47292	-3.72576	0.000194729	0.00107241
GH_A01G1003	3.9725	-5.48651	1.73042	-3.17063	0.0015211	0.00658903
GH_D08G1427	3.97702	-5.48442	1.81656	-3.01912	0.00253511	0.0102767
GH_A02G1593	3.97391	-5.48083	1.74877	-3.13411	0.00172374	0.00735271
GH_D10G2399	3.9016	-5.4696	1.74798	-3.12911	0.0017534	0.00746308
GH_A06G0742	3.86774	-5.46199	1.81035	-3.01709	0.00255216	0.0103392
GH_D06G0927	3.89359	-5.45366	1.74911	-3.11796	0.00182105	0.00770861
GH_D01G0320	39.7383	-5.45084	0.736932	-7.39667	1.39647e-13	2.95895e-12
GH_A13G0845	3.86284	-5.45012	1.7421	-3.12847	0.00175717	0.00747582
GH_D11G0422	3.8964	-5.4453	1.86318	-2.92259	0.00347133	0.013458
GH_D09G0644	3.82128	-5.44223	1.7643	-3.08463	0.00203803	0.00849458
GH_A13G0411	3.84573	-5.43858	1.75623	-3.09674	0.00195659	0.0082005
GH_D01G1876	1089.53	-5.4315	0.505951	-10.7352	6.95485e-27	3.69919e-25
GH_A11G1526	3.81327	-5.42619	1.76661	-3.07153	0.00212962	0.0088236
GH_scaffold25896_objG0001	3.81327	-5.42619	1.76661	-3.07153	0.00212962	0.0088236
GH_A01G0388	3.7703	-5.42376	1.79488	-3.0218	0.00251276	0.0101999
GH_A03G0256	3.78253	-5.42249	1.76033	-3.08039	0.00206731	0.00859896
GH_D11G0887	3.74096	-5.41402	1.79199	-3.02123	0.00251747	0.0102154
GH_D01G2069	3.71443	-5.39237	1.76647	-3.05263	0.00226847	0.00932934
GH_A03G1307	3.72665	-5.39035	1.76884	-3.0474	0.00230833	0.00947554
GH_D05G3712	3.73577	-5.38737	1.84199	-2.92475	0.00344729	0.0133766
GH_D03G1315	32.27	-5.38636	0.789093	-6.82602	8.73054e-12	1.55125e-10
GH_D11G2824	3.70813	-5.38472	1.77976	-3.02553	0.002482	0.010085
GH_D10G0870	3.69872	-5.37471	1.8061	-2.97587	0.00292155	0.0116186
GH_D04G0965	2212.42	-5.37233	0.382967	-14.0282	1.04826e-44	1.20467e-42
GH_D12G1259	56.8463	-5.37129	0.608325	-8.82965	1.05007e-18	3.38573e-17
GH_D10G2640	3.66026	-5.36905	1.82951	-2.93469	0.00333877	0.0130144
GH_A05G3887	23.8354	-5.36455	0.922682	-5.81408	6.09683e-09	7.60688e-08
GH_A03G1589	3.60477	-5.35337	1.79042	-2.99001	0.00278968	0.0111663
GH_D13G0029	39.0778	-5.35012	0.719066	-7.44037	1.00407e-13	2.16111e-12
GH_D02G0047	3.58936	-5.34839	1.98626	-2.69269	0.00708787	0.0247935
GH_D08G1035	3.58765	-5.34106	1.77799	-3.00399	0.00266462	0.0107318
GH_A01G1796	90.3229	-5.33637	1.22917	-4.34145	1.41547e-05	0.000100644
GH_D07G0684	3.56913	-5.33516	1.79494	-2.97233	0.00295548	0.0117359
GH_D13G0574	3.53527	-5.32819	1.80415	-2.9533	0.00314394	0.0123732
GH_D07G0256	3.56282	-5.32793	1.88225	-2.83062	0.00464577	0.0173055
GH_A04G0172	24.3902	-5.32763	1.66063	-3.20819	0.00133572	0.00588716
GH_D12G1419	365.234	-5.32261	0.244025	-21.8117	1.79543e-105	9.6032e-103
GH_A04G1299	3.52897	-5.32028	1.7954	-2.96328	0.00304384	0.012038
GH_A09G2318	3.486	-5.31366	1.99239	-2.66698	0.00765373	0.02644
GH_A04G1201	3.53949	-5.30946	1.83371	-2.89548	0.00378584	0.0145171
GH_A05G0894	3.51645	-5.30819	2.0017	-2.65184	0.0080054	0.0274494
GH_A13G0529	3.50103	-5.30318	1.80904	-2.93148	0.00337346	0.0131302
GH_D07G2084	3.45355	-5.30271	1.87911	-2.82193	0.00477357	0.0177055
GH_A09G0020	3.49021	-5.29855	1.79791	-2.94706	0.00320813	0.01258
GH_D12G0900	3.42872	-5.28701	1.99814	-2.64597	0.00814581	0.0278443
GH_A05G2005	3.45005	-5.28327	1.79904	-2.93672	0.00331706	0.0129406
GH_D10G0860	33.3325	-5.2712	0.784453	-6.71959	1.82236e-11	3.12824e-10
GH_D12G2686	3.37774	-5.26883	1.88782	-2.79096	0.00525515	0.019192
GH_A10G2445	3.39908	-5.26324	1.81603	-2.89821	0.00375302	0.0144115
GH_D02G2613	3.37144	-5.25971	2.01221	-2.6139	0.00895152	0.0301693
GH_D04G0270	43.5425	-5.25446	0.687026	-7.64813	2.03918e-14	4.6794e-13
GH_A09G1923	11.1087	-5.25089	1.30662	-4.01869	5.85215e-05	0.000364325
GH_D08G0522	3.32536	-5.24999	2.04502	-2.56721	0.0102521	0.0337612
GH_A08G0142	3.35121	-5.24601	1.81879	-2.88434	0.0039223	0.0149721
GH_A02G1015	6.54089	-5.24042	1.5302	-3.42467	0.000615539	0.00298087
GH_D05G2682	3.33269	-5.23946	1.86053	-2.8161	0.00486099	0.0179727
GH_D06G2047	3.33098	-5.22957	1.83099	-2.85615	0.0042881	0.0161807
GH_D05G2606	531.008	-5.22539	0.369937	-14.1251	2.6608e-45	3.10143e-43
GH_A11G0105	567.212	-5.22463	0.602017	-8.67855	4.00853e-18	1.23806e-16
GH_A07G2062	70.8326	-5.21617	0.946695	-5.50987	3.59089e-08	4.03198e-07
GH_D09G0392	36.338	-5.21386	1.53303	-3.40102	0.000671346	0.00322033
GH_A04G1146	3.30305	-5.2116	1.85077	-2.8159	0.00486408	0.0179807
GH_D08G1960	10.5653	-5.20882	1.38443	-3.76242	0.000168276	0.000942512
GH_A11G2509	3.26459	-5.20546	1.86181	-2.79591	0.00517538	0.0189527
GH_A04G0627	3.24155	-5.20275	1.84468	-2.82041	0.00479622	0.0177699
GH_D10G1358	3.24155	-5.20275	1.84468	-2.82041	0.00479622	0.0177699
GH_A10G0547	3.26148	-5.2022	1.83705	-2.83182	0.00462839	0.0172509
GH_A04G1140	3.21851	-5.1992	1.88301	-2.76111	0.00576055	0.0207582
GH_A04G1133	3.23384	-5.19893	2.03724	-2.55195	0.0107123	0.034993
GH_A13G0312	3.23354	-5.18362	1.84854	-2.80417	0.00504464	0.0185534
GH_D02G2602	3.2028	-5.17929	1.83676	-2.8198	0.00480538	0.017797
GH_D11G0024	3.21502	-5.17704	1.85366	-2.79287	0.00522425	0.0190938
GH_A08G2434	30.4876	-5.17682	0.785329	-6.59192	4.34183e-11	7.15071e-10
GH_D11G3330	25.845	-5.16533	0.852849	-6.05656	1.39067e-09	1.89364e-08
GH_A08G0511	3.17175	-5.15902	2.05726	-2.50772	0.0121514	0.0389207
GH_A02G0956	3.16404	-5.15529	1.85098	-2.78517	0.0053499	0.0194846
GH_D03G1015	3.15634	-5.15376	1.8741	-2.74999	0.00595976	0.0213644
GH_D04G0170	3.15323	-5.15042	1.86988	-2.75442	0.00587968	0.021121
GH_D10G0164	6.13721	-5.13958	1.52644	-3.36704	0.000759793	0.00359429
GH_A04G1762	26.2581	-5.13915	0.829919	-6.19235	5.92725e-10	8.46575e-09
GH_D01G1155	47.7419	-5.13741	1.84034	-2.79156	0.00524539	0.01916
GH_D02G2101	3.11618	-5.13677	1.86858	-2.74903	0.00597726	0.0214137
GH_D06G0145	3.09625	-5.13545	2.06483	-2.4871	0.0128788	0.0408641
GH_D11G1520	3.10084	-5.13472	2.06386	-2.48792	0.0128491	0.0407902
GH_A10G2139	3.09314	-5.13405	1.86273	-2.7562	0.00584767	0.0210324
GH_A07G1327	3.12529	-5.13138	1.88472	-2.72263	0.0064765	0.022931
GH_A10G2061	3.07321	-5.13073	2.05857	-2.49238	0.0126891	0.0403607
GH_A08G2154	3.07602	-5.11966	1.86724	-2.74183	0.00610974	0.0218092
GH_A11G2159	3.07602	-5.11966	1.86724	-2.74183	0.00610974	0.0218092
GH_A11G0652	3.09595	-5.11916	1.8793	-2.72398	0.00645008	0.0228473
GH_D13G1479	3.07291	-5.11651	1.93927	-2.63837	0.00833068	0.0283625
GH_A03G1958	3.0652	-5.11449	1.86082	-2.74852	0.0059865	0.0214388
GH_D03G1516	3.0652	-5.11449	1.86082	-2.74852	0.0059865	0.0214388
GH_A01G1797	99.8167	-5.11439	1.39458	-3.66732	0.000245101	0.00131762
GH_A03G0776	3.07742	-5.11234	1.88954	-2.7056	0.00681821	0.0239703
GH_D10G1355	3.04216	-5.11133	1.90817	-2.67866	0.00739184	0.025671
GH_A06G1830	3.02994	-5.10976	2.09469	-2.43938	0.0147124	0.045642
GH_D05G2720	3.07883	-5.10919	2.08513	-2.45029	0.0142739	0.0444796
GH_D12G0104	3.05579	-5.10179	1.8835	-2.70868	0.00675513	0.023788
GH_A07G2115	3.01282	-5.09929	1.89782	-2.68692	0.00721134	0.0251485
GH_scaffold8653_objG0001	3.01422	-5.0919	1.88733	-2.69794	0.00697708	0.0244493
GH_scaffold6206_objG0001	326.489	-5.09148	0.24292	-20.9595	1.5376e-97	6.82157e-95
GH_D05G3263	11.529	-5.09007	1.25193	-4.06578	4.78727e-05	0.000303882
GH_A03G2012	3.02645	-5.08942	1.87933	-2.7081	0.00676688	0.0238206
GH_D05G0466	11.4273	-5.08354	1.2504	-4.06554	4.79211e-05	0.000304156
GH_D13G1769	3.02785	-5.08285	1.92999	-2.63361	0.00844815	0.0287197
GH_D08G0589	3.01703	-5.07754	1.93169	-2.62854	0.00857515	0.0290686
GH_D08G2500	3.00622	-5.07329	1.9818	-2.55994	0.0104691	0.0343337
GH_D07G1098	17.152	-5.06328	1.0332	-4.9006	9.55457e-07	8.54804e-06
GH_scaffold41877_objG0001	1694.25	-5.06096	0.108248	-46.7532	0	0
GH_A01G1104	162.909	-5.05581	1.48838	-3.39685	0.000681659	0.00326351
GH_A03G0415	2.9262	-5.0546	1.89735	-2.66403	0.00772108	0.0266292
GH_D10G1897	2.9262	-5.0546	1.89735	-2.66403	0.00772108	0.0266292
GH_A08G0645	2.93842	-5.05209	1.8965	-2.6639	0.0077241	0.0266364
GH_D10G0398	2.93842	-5.05209	1.8965	-2.6639	0.0077241	0.0266364
GH_D01G0007	9.60668	-5.05183	1.33683	-3.77896	0.000157485	0.000887981
GH_A06G0079	2.93983	-5.04476	1.93514	-2.60692	0.00913608	0.0306811
GH_A13G2493	2.89826	-5.03396	1.89707	-2.65355	0.00796501	0.0273338
GH_A04G1107	2.91048	-5.03196	1.94368	-2.58889	0.00962863	0.0320344
GH_D07G2127	2.86892	-5.02112	1.91308	-2.62463	0.00867427	0.0293646
GH_D03G0930	5.81498	-5.02098	1.56404	-3.21026	0.00132613	0.00585163
GH_A13G1169	180.94	-5.01644	0.673518	-7.44811	9.46854e-14	2.04797e-12
GH_A13G0660	2.8581	-5.01563	1.90181	-2.63729	0.00835702	0.0284403
GH_D09G2257	11.1282	-5.01046	1.28015	-3.91396	9.07935e-05	0.000543138
GH_A12G1095	2.84729	-5.01007	1.9071	-2.62707	0.00861239	0.0291741
GH_D01G0182	2.81654	-5.00475	1.9412	-2.57817	0.00993244	0.0328884
GH_D05G0980	43.9722	-5.0021	1.68104	-2.97559	0.00292427	0.011627
GH_A02G0363	2.84869	-5.00188	1.91706	-2.60914	0.00907706	0.0305062
GH_A06G0470	10.8983	-4.9999	1.26695	-3.94642	7.93278e-05	0.000481341
GH_D04G1777	13.3189	-4.9973	1.25044	-3.99642	6.43086e-05	0.000397457
GH_A12G2952	2.83787	-4.99661	1.94732	-2.56589	0.0102912	0.0338668
GH_D13G1120	2.83787	-4.99661	1.94732	-2.56589	0.0102912	0.0338668
GH_D01G1702	1270.75	-4.9922	0.122109	-40.8833	0	0
GH_A11G3078	2.81935	-4.98869	1.91512	-2.6049	0.0091902	0.0308248
GH_D09G0073	2.7886	-4.98386	1.92303	-2.59167	0.0095511	0.0318079
GH_A11G2344	9.19841	-4.98386	1.33724	-3.72698	0.000193787	0.00106785
GH_A07G0882	2.80082	-4.98123	1.93047	-2.58032	0.00987075	0.0327163
GH_A08G2885	2679.44	-4.97516	0.425534	-11.6916	1.40775e-31	9.46731e-30
GH_A11G1391	2.75926	-4.97039	1.94653	-2.55346	0.0106658	0.0348616
GH_A07G2321	2.77919	-4.96977	1.92348	-2.58374	0.00977353	0.0324336
GH_scaffold6732_objG0001	2198.91	-4.96882	0.108778	-45.6787	0	0
GH_D09G1474	17.4837	-4.96812	1.07107	-4.63845	3.51037e-06	2.8332e-05
GH_A08G0576	2.76067	-4.96213	1.92834	-2.57327	0.0100742	0.0332812
GH_A10G2555	2.73763	-4.95899	1.94451	-2.55026	0.0107643	0.0351362
GH_A09G1575	2.74214	-4.95447	1.97441	-2.50934	0.0120956	0.0387574
GH_A01G0626	58.5327	-4.95237	0.532605	-9.29838	1.42599e-20	5.23145e-19
GH_D01G2467	2.70828	-4.94546	1.94856	-2.538	0.0111486	0.0361707
GH_D01G0646	2.72051	-4.94284	1.93131	-2.55932	0.0104876	0.0343787
GH_A09G1906	2.74044	-4.9424	1.95992	-2.52174	0.0116777	0.0376076
GH_D11G3219	28.0714	-4.93852	0.771775	-6.39891	1.56487e-10	2.40492e-09
GH_A01G0946	12.9597	-4.93074	1.18922	-4.14619	3.3806e-05	0.00022134
GH_D09G2498	2.69116	-4.92918	1.94614	-2.5328	0.0113156	0.0366312
GH_A10G1491	2.66812	-4.92571	1.96932	-2.50122	0.0123766	0.0395293
GH_D06G0165	97.581	-4.92367	0.477959	-10.3014	6.94097e-25	3.35222e-23
GH_A04G0171	2.69257	-4.92062	1.95973	-2.51087	0.0120433	0.0386091
GH_D05G3555	55.4167	-4.91577	0.55488	-8.85916	8.06187e-19	2.6253e-17
GH_A13G2194	2.66182	-4.91528	1.97153	-2.49313	0.0126622	0.0402862
GH_D13G2244	20.5347	-4.91075	1.0353	-4.7433	2.10259e-06	1.76909e-05
GH_D11G3811	2.67094	-4.90872	1.96258	-2.50115	0.012379	0.0395346
GH_D11G1080	92.9616	-4.90398	0.435014	-11.2732	1.78079e-29	1.08077e-27
GH_A10G0978	2.64019	-4.90349	1.9521	-2.5119	0.0120083	0.0385141
GH_D11G1624	10.2308	-4.90057	1.29799	-3.77551	0.000159683	0.000899312
GH_A08G2092	745.788	-4.89612	0.156177	-31.3497	9.81943e-216	2.08139e-212
GH_A02G0059	2.62166	-4.89532	1.97573	-2.47773	0.013222	0.0417495
GH_D12G1961	2.60003	-4.88331	1.97164	-2.47678	0.0132575	0.0418386
GH_A10G0720	21.0466	-4.88069	0.899702	-5.42478	5.80253e-08	6.33024e-07
GH_A01G0490	2.61225	-4.88044	1.95724	-2.49354	0.0126478	0.0402494
GH_D03G0805	2.60454	-4.87859	2.01523	-2.42086	0.0154837	0.047602
GH_D10G1016	15.2217	-4.87539	1.06257	-4.58828	4.46921e-06	3.53283e-05
GH_D03G1400	8.46605	-4.87516	1.36252	-3.57805	0.000346169	0.00179616
GH_D08G0342	2.59373	-4.87238	1.98123	-2.45927	0.0139221	0.043561
GH_A01G0898	2.60284	-4.86595	2.00085	-2.43194	0.0150181	0.0464394
GH_A03G0657	2.60284	-4.86595	2.00085	-2.43194	0.0150181	0.0464394
GH_A10G1411	2.60284	-4.86595	2.00085	-2.43194	0.0150181	0.0464394
GH_A05G1901	2.55987	-4.86269	2.00088	-2.43027	0.0150874	0.0466235
GH_D05G3583	2.57209	-4.86004	1.96651	-2.4714	0.0134584	0.0423765
GH_A06G2242	2.58431	-4.85761	2.00343	-2.42465	0.015323	0.0472089
GH_D11G1733	2.5735	-4.85121	1.99353	-2.43347	0.0149549	0.0462665
GH_D13G1005	2890.43	-4.8467	0.278763	-17.3864	1.04526e-67	2.26596e-65
GH_A12G2339	2.54275	-4.84559	1.97108	-2.45834	0.0139582	0.0436574
GH_D11G2206	2.54275	-4.84559	1.97108	-2.45834	0.0139582	0.0436574
GH_D13G0812	2.54275	-4.84559	1.97108	-2.45834	0.0139582	0.0436574
GH_D04G1898	2.56268	-4.84532	2.01563	-2.40388	0.0162223	0.0494576
GH_A02G1354	62.4112	-4.84259	0.51383	-9.4245	4.32139e-21	1.6357e-19
GH_D07G0443	16.3842	-4.83762	0.997642	-4.84905	1.24053e-06	1.08874e-05
GH_D10G1302	2.54416	-4.83649	1.99287	-2.4269	0.0152285	0.046981
GH_A10G0646	114.231	-4.83496	0.924668	-5.22886	1.70561e-07	1.73533e-06
GH_D12G0789	13.8498	-4.83049	1.07024	-4.51347	6.37743e-06	4.88342e-05
GH_D01G1223	12.2397	-4.82999	1.13897	-4.24064	2.22879e-05	0.000151672
GH_A03G0381	40.6772	-4.82409	0.667182	-7.23054	4.8107e-13	9.72179e-12
GH_A05G4171	28.2778	-4.82351	1.72849	-2.79059	0.00526123	0.0192105
GH_A08G0548	114.389	-4.81727	1.07364	-4.48686	7.22816e-06	5.46899e-05
GH_A05G3346	2.504	-4.81531	1.99418	-2.41469	0.0157488	0.0482711
GH_A05G3826	2.47325	-4.80985	1.99302	-2.41334	0.0158069	0.0484068
GH_A12G0779	2.46243	-4.80341	2.00195	-2.39937	0.0164233	0.0499535
GH_A05G1892	2.47465	-4.80033	1.99576	-2.40526	0.0161611	0.0493077
GH_D08G0846	2.47465	-4.80033	1.99576	-2.40526	0.0161611	0.0493077
GH_D13G2252	2.47465	-4.80033	1.99576	-2.40526	0.0161611	0.0493077
GH_D02G0961	11.9428	-4.79425	1.14329	-4.19338	2.74827e-05	0.000183724
GH_D05G3303	19.7904	-4.7941	0.901779	-5.31627	1.05915e-07	1.10917e-06
GH_A12G1559	4.8126	-4.78663	1.63221	-2.93261	0.00336126	0.0130907
GH_D10G0360	9.66175	-4.77841	1.35736	-3.52038	0.000430933	0.00217849
GH_D10G2508	7.92477	-4.77515	1.37947	-3.46158	0.000537017	0.00264333
GH_A13G0925	15.3201	-4.75826	1.02273	-4.6525	3.27941e-06	2.66074e-05
GH_A01G1397	597.93	-4.74899	0.167931	-28.2794	6.20258e-176	8.4519e-173
GH_A05G2886	4.69805	-4.74395	1.6243	-2.92062	0.00349338	0.0135353
GH_D11G3215	140.794	-4.72512	0.331327	-14.2612	3.81732e-46	4.58968e-44
GH_D04G1179	4.62854	-4.72433	1.6251	-2.90711	0.0036479	0.0140578
GH_D03G1924	51.8231	-4.72121	0.613033	-7.7014	1.34582e-14	3.13481e-13
GH_A01G1565	88.6566	-4.67988	0.946458	-4.94463	7.62894e-07	6.9491e-06
GH_D04G1965	4.41583	-4.67821	1.82751	-2.55989	0.0104706	0.0343346
GH_D05G3727	8.82418	-4.67094	1.31984	-3.53901	0.000401629	0.00204827
GH_D13G0062	12.4697	-4.66877	1.08878	-4.28807	1.80231e-05	0.000125362
GH_D05G3992	45.812	-4.6671	0.601258	-7.76222	8.34536e-15	1.97851e-13
GH_A10G1856	36.5403	-4.63532	0.648382	-7.14906	8.73719e-13	1.72546e-11
GH_D12G2601	30.3871	-4.62453	0.728297	-6.34978	2.15618e-10	3.25079e-09
GH_D07G2414	10.4792	-4.61985	1.18951	-3.88383	0.000102823	0.000606728
GH_A12G2407	10.5009	-4.61938	1.17938	-3.91677	8.97417e-05	0.00053752
GH_A07G0633	17.5611	-4.61393	1.02839	-4.48655	7.2387e-06	5.47552e-05
GH_A02G2070	47.1032	-4.61098	0.599416	-7.69246	1.44336e-14	3.35383e-13
GH_A12G0499	4.43382	-4.57784	1.88499	-2.42857	0.0151583	0.0468098
GH_D05G1031	72.1618	-4.57711	0.456231	-10.0324	1.0977e-23	4.94664e-22
GH_D05G3770	14.9776	-4.56418	0.967186	-4.71903	2.36974e-06	1.97758e-05
GH_D05G1751	49.886	-4.55888	0.568273	-8.02234	1.03753e-15	2.65439e-14
GH_A02G1198	375.821	-4.55068	0.200101	-22.7419	1.7265e-114	1.06247e-111
GH_D08G0298	51.0095	-4.54704	0.574063	-7.9208	2.35986e-15	5.87462e-14
GH_A05G2747	30.8357	-4.54693	0.738376	-6.15802	7.36616e-10	1.03759e-08
GH_scaffold8457_objG0001	29.6521	-4.54598	0.696276	-6.52899	6.62144e-11	1.07048e-09
GH_A02G1119	12.379	-4.54378	1.10883	-4.09782	4.17053e-05	0.000268033
GH_D13G2016	198.748	-4.53901	0.274996	-16.5057	3.33657e-61	6.22004e-59
GH_D10G2491	4.04741	-4.5298	1.67825	-2.69912	0.00695238	0.0243732
GH_A12G1386	6.52014	-4.51784	1.46381	-3.08636	0.00202626	0.0084535
GH_A07G2120	324.355	-4.51676	0.214539	-21.0533	2.13254e-98	9.68628e-96
GH_scaffold315_objG0001	19.4	-4.51402	0.869894	-5.18916	2.11242e-07	2.12247e-06
GH_D11G3548	84.9555	-4.4971	0.914306	-4.9186	8.71668e-07	7.85861e-06
GH_D06G1348	2093.49	-4.48646	0.396586	-11.3127	1.13526e-29	6.92668e-28
GH_D12G2520	23.7516	-4.47979	0.763212	-5.86965	4.36719e-09	5.55666e-08
GH_scaffold2725_objG0001	38.4933	-4.44789	0.599376	-7.42086	1.16363e-13	2.48585e-12
GH_A03G0675	18.3612	-4.44528	0.896706	-4.95734	7.14645e-07	6.52727e-06
GH_A13G2544	9.2653	-4.44157	1.2347	-3.59729	0.000321554	0.00168324
GH_D13G1006	1836.33	-4.43328	0.358905	-12.3523	4.73673e-35	3.75468e-33
GH_D02G1541	15.6211	-4.43055	1.0147	-4.36635	1.26339e-05	9.08243e-05
GH_D11G1530	49.6298	-4.42778	0.534576	-8.28278	1.20332e-16	3.33822e-15
GH_D13G1858	7.65989	-4.42701	1.35421	-3.26907	0.001079	0.00490007
GH_A10G2680	7.57708	-4.41917	1.41438	-3.12445	0.00178138	0.00756588
GH_D03G0833	26.7437	-4.4113	1.75646	-2.51147	0.0120231	0.0385508
GH_A05G0998	3.88178	-4.3961	1.70145	-2.58374	0.00977354	0.0324336
GH_D11G0686	6.03266	-4.39015	1.49012	-2.94618	0.00321725	0.0126105
GH_A01G1393	620.185	-4.38674	0.162148	-27.0539	3.43441e-161	4.01132e-158
GH_D04G0027	118.716	-4.36338	0.360201	-12.1137	8.93386e-34	6.67486e-32
GH_A04G1776	182.606	-4.36322	0.34144	-12.7789	2.15123e-37	1.89411e-35
GH_A11G1527	65.3781	-4.35642	0.449832	-9.68454	3.50777e-22	1.44012e-20
GH_D04G0455	7.31417	-4.34504	1.42645	-3.04605	0.00231872	0.00950999
GH_A12G2990	1207.57	-4.3438	0.246825	-17.5987	2.51997e-69	5.74582e-67
GH_A05G4061	12.1954	-4.33513	1.0889	-3.9812	6.85695e-05	0.00042156
GH_A01G2071	7.11361	-4.32639	1.42864	-3.02832	0.00245914	0.0100063
GH_D13G0778	58.4087	-4.32406	0.488097	-8.85901	8.07316e-19	2.62669e-17
GH_D12G0855	104.11	-4.31893	0.38365	-11.2575	2.12766e-29	1.28583e-27
GH_D11G1331	7.07914	-4.29669	1.4185	-3.02903	0.00245337	0.00998642
GH_A13G0002	126.05	-4.28008	0.33085	-12.9366	2.79695e-38	2.54083e-36
GH_A07G1419	42.4167	-4.26397	0.551174	-7.73615	1.02469e-14	2.41134e-13
GH_A03G1535	14.0273	-4.2603	1.02418	-4.15972	3.18636e-05	0.000209844
GH_A09G0497	16.0227	-4.25865	0.931267	-4.57297	4.80867e-06	3.77355e-05
GH_D01G2203	17.8617	-4.24341	0.979747	-4.33113	1.48349e-05	0.000105003
GH_A09G0481	2588.54	-4.23187	0.420144	-10.0724	7.31473e-24	3.33835e-22
GH_D08G1126	6.89129	-4.23008	1.43545	-2.94686	0.00321017	0.0125871
GH_D08G2867	129.144	-4.22904	0.701396	-6.02946	1.6451e-09	2.21219e-08
GH_D13G1279	314.197	-4.22212	0.202688	-20.8307	2.28237e-96	9.74793e-94
GH_D05G3592	10.4553	-4.22184	1.11911	-3.7725	0.000161619	0.000909141
GH_D02G1695	15.3004	-4.21213	0.97509	-4.31973	1.56218e-05	0.000110118
GH_A05G2169	13.3527	-4.20041	1.05434	-3.98394	6.77826e-05	0.000417126
GH_scaffold42177_objG0001	10.2482	-4.19494	1.12617	-3.72496	0.000195344	0.00107549
GH_A05G3028	10.0184	-4.19202	1.195	-3.50797	0.000451541	0.00226944
GH_A11G3677	5.1581	-4.18768	1.59182	-2.63075	0.00851979	0.0289153
GH_A09G0266	5.18293	-4.18709	1.53469	-2.72829	0.00636631	0.0225968
GH_D10G0071	225.916	-4.1852	0.241167	-17.354	1.84128e-67	3.93204e-65
GH_D01G0166	16.4701	-4.18042	0.955603	-4.37464	1.21631e-05	8.78811e-05
GH_A05G2619	10.038	-4.17772	1.16618	-3.5824	0.000340454	0.00177003
GH_D10G2615	6.4837	-4.15813	1.4072	-2.9549	0.00312767	0.0123198
GH_D09G1322	60.089	-4.15507	1.08767	-3.82017	0.000133359	0.00076514
GH_D13G1387	5.06207	-4.15165	1.58689	-2.61621	0.00889108	0.0299868
GH_A08G2437	12.8412	-4.14719	1.03803	-3.99524	6.46281e-05	0.000399345
GH_D13G0063	21.0593	-4.14416	0.79852	-5.1898	2.10516e-07	2.11592e-06
GH_D08G1326	16.4344	-4.14275	0.874228	-4.73875	2.1504e-06	1.80639e-05
GH_D05G2869	360.553	-4.13776	0.202035	-20.4804	3.2192e-93	1.26191e-90
GH_A12G2069	57.1685	-4.12091	0.460842	-8.94214	3.81688e-19	1.26855e-17
GH_D08G2460	665.684	-4.12067	0.144212	-28.5737	1.42635e-179	2.04079e-176
GH_A01G1578	6.43234	-4.11883	1.46739	-2.80691	0.00500186	0.0184091
GH_A05G2060	7.22967	-4.11122	1.36742	-3.00655	0.00264234	0.0106593
GH_D05G1274	17.2949	-4.11	0.898593	-4.57382	4.7891e-06	3.75974e-05
GH_A11G2487	21.171	-4.10466	0.850528	-4.82601	1.39297e-06	1.21083e-05
GH_D01G0322	18.8215	-4.10289	0.862666	-4.75606	1.97409e-06	1.67006e-05
GH_A08G0003	21.3426	-4.10243	0.766332	-5.35334	8.63476e-08	9.18543e-07
GH_A05G2927	7.12312	-4.07381	1.31208	-3.10486	0.00190372	0.00801468
GH_A12G0304	6.96768	-4.07232	1.35787	-2.99905	0.00270822	0.0108913
GH_D04G0240	9.17255	-4.04985	1.17808	-3.43769	0.000586708	0.00285866
GH_D07G0569	16.7234	-4.04267	0.862137	-4.68912	2.74379e-06	2.26105e-05
GH_D01G0939	9.24767	-4.04214	1.15635	-3.4956	0.000472995	0.00236295
GH_A09G0002	19.7874	-4.037	0.803742	-5.02276	5.09354e-07	4.77804e-06
GH_D11G0677	63.11	-4.02775	0.449849	-8.95357	3.4417e-19	1.14919e-17
GH_D13G0944	47.8864	-4.02549	0.539515	-7.46132	8.56588e-14	1.86047e-12
GH_D01G0467	11.8407	-4.01695	1.01991	-3.93854	8.19778e-05	0.000495425
GH_A13G1891	5.92909	-4.01504	1.45985	-2.7503	0.00595409	0.0213494
GH_D09G0781	73.8139	-4.00495	0.437652	-9.15097	5.64229e-20	1.98716e-18
GH_D06G0003	6.6953	-3.99794	1.33842	-2.98707	0.00281669	0.0112607
GH_A09G0617	25.2377	-3.99639	0.731339	-5.46448	4.64255e-08	5.13129e-07
GH_D05G1870	19.7115	-3.99456	0.82921	-4.81731	1.45507e-06	1.26079e-05
GH_D13G1850	6.66106	-3.98082	1.32942	-2.99441	0.00274973	0.0110326
GH_D11G1743	183.971	-3.97922	0.299528	-13.285	2.82896e-40	2.7488e-38
GH_A01G1179	4.50406	-3.97584	1.6	-2.48489	0.012959	0.0410505
GH_D08G2688	4.50406	-3.97584	1.6	-2.48489	0.012959	0.0410505
GH_A05G1219	21.696	-3.97525	0.777143	-5.11521	3.13395e-07	3.05189e-06
GH_D11G3427	5.75579	-3.97379	1.47716	-2.69016	0.00714182	0.0249471
GH_A09G0208	34.4603	-3.95944	0.581544	-6.80849	9.86303e-12	1.74381e-10
GH_A11G2678	8.44964	-3.95473	1.32926	-2.97513	0.00292866	0.0116428
GH_A07G2538	5.77157	-3.95161	1.55015	-2.54919	0.0107974	0.0352266
GH_A05G3496	257.962	-3.94834	0.272612	-14.4833	1.54415e-47	1.95085e-45
GH_D12G1563	8.56572	-3.94277	1.21962	-3.23279	0.00122587	0.00546997
GH_D12G0513	11.5771	-3.94202	1.13031	-3.48755	0.000487466	0.00242909
GH_A12G0238	16.9669	-3.93412	0.855283	-4.59978	4.22931e-06	3.3599e-05
GH_D09G0443	18.111	-3.92446	0.852513	-4.6034	4.15655e-06	3.30733e-05
GH_A13G1429	8.5343	-3.92441	1.22538	-3.20261	0.00136189	0.00598957
GH_scaffold23635_objG0003	24.6226	-3.91936	0.706888	-5.54453	2.94751e-08	3.35566e-07
GH_D07G2086	5.48549	-3.90627	1.47841	-2.64222	0.00823646	0.0281136
GH_D01G1636	27.909	-3.90451	0.683391	-5.71343	1.10718e-08	1.33626e-07
GH_A03G2213	5.51771	-3.89598	1.46532	-2.65879	0.00784208	0.0269782
GH_D13G0681	12.2713	-3.88572	1.00193	-3.87823	0.000105219	0.000619334
GH_A06G2106	8.16455	-3.87956	1.22996	-3.15422	0.00160928	0.00691914
GH_D11G1315	5.82845	-3.86149	1.59104	-2.42702	0.0152233	0.0469691
GH_D04G0214	9.40671	-3.85878	1.0974	-3.51628	0.000437635	0.00220984
GH_D06G0525	13.5071	-3.85197	0.908583	-4.23954	2.23978e-05	0.000152347
GH_A12G2921	5.36299	-3.84309	1.47839	-2.59952	0.00933547	0.0312389
GH_D11G0107	61.3111	-3.84038	0.538107	-7.13684	9.54975e-13	1.87686e-11
GH_A03G0087	18.7074	-3.83462	0.812479	-4.71965	2.36253e-06	1.97214e-05
GH_A05G4073	5.32424	-3.82583	1.48426	-2.5776	0.00994882	0.032935
GH_D05G2125	72.9804	-3.8244	0.489886	-7.80672	5.86971e-15	1.41266e-13
GH_D07G0880	15.163	-3.82262	0.953795	-4.0078	6.12881e-05	0.000379912
GH_D09G0758	35.3682	-3.81866	0.575507	-6.6353	3.23841e-11	5.41686e-10
GH_A05G3354	49.8781	-3.81797	0.492759	-7.74815	9.32423e-15	2.20419e-13
GH_A01G2049	5.88505	-3.81311	1.4047	-2.71453	0.00663702	0.0234283
GH_A03G1880	74.6559	-3.81095	0.476661	-7.9951	1.29467e-15	3.29898e-14
GH_A03G0038	96.2469	-3.79179	0.848918	-4.46661	7.94688e-06	5.96391e-05
GH_A01G0512	41.5848	-3.78977	0.562476	-6.73766	1.60963e-11	2.7831e-10
GH_D10G0689	190.3	-3.78934	0.324961	-11.6609	2.0186e-31	1.34961e-29
GH_D08G0003	9.58346	-3.78913	1.1365	-3.33404	0.000855936	0.0039865
GH_D13G1119	14.915	-3.78652	0.95372	-3.97026	7.17944e-05	0.000439592
GH_D02G0421	5.1622	-3.78477	1.49463	-2.53224	0.0113336	0.0366811
GH_D09G0193	50.4798	-3.77372	0.502324	-7.51253	5.79967e-14	1.28056e-12
GH_A13G2356	133.714	-3.77371	0.68805	-5.48465	4.14293e-08	4.60933e-07
GH_D07G1325	7.75237	-3.7734	1.2447	-3.03157	0.00243288	0.00991497
GH_D08G2755	9.44225	-3.76117	1.07272	-3.5062	0.000454549	0.00228364
GH_D03G1198	10.7304	-3.75889	1.00996	-3.72183	0.000197781	0.00108661
GH_D02G0236	15.8584	-3.75851	0.850488	-4.41924	9.90477e-06	7.2721e-05
GH_D01G0350	7.42885	-3.75223	1.25093	-2.99956	0.00270374	0.0108763
GH_scaffold239_objG0001	200.942	-3.7466	0.23867	-15.6978	1.56463e-55	2.5224e-53
GH_A10G0892	8.78059	-3.74443	1.1032	-3.39416	0.000688386	0.00329159
GH_A01G0164	5.59312	-3.74097	1.40102	-2.67017	0.00758125	0.0262291
GH_A10G1656	7.40091	-3.74038	1.24011	-3.01616	0.00256001	0.0103664
GH_scaffold2396_objG0001	561.898	-3.73979	0.157955	-23.6764	6.31964e-124	4.69714e-121
GH_D07G1479	152.307	-3.73638	0.894782	-4.17575	2.97009e-05	0.000197011
GH_A05G2852	474.212	-3.73582	0.167472	-22.3071	3.15142e-110	1.82181e-107
GH_A13G1587	120.734	-3.73476	0.365038	-10.2312	1.43763e-24	6.80537e-23
GH_D04G1773	259.986	-3.73383	0.622602	-5.99713	2.00833e-09	2.67052e-08
GH_A06G0196	5.05675	-3.73296	1.51763	-2.45972	0.0139044	0.0435144
GH_D10G2448	10.7144	-3.70132	1.07667	-3.43775	0.000586576	0.00285863
GH_D03G0701	76.7579	-3.69705	0.900042	-4.10765	3.99712e-05	0.000257873
GH_A02G2067	51.4166	-3.6839	0.513311	-7.17673	7.13994e-13	1.41933e-11
GH_D02G1670	196.95	-3.68124	0.262394	-14.0295	1.0291e-44	1.18679e-42
GH_A11G1586	10.0865	-3.67986	1.28175	-2.87097	0.00409216	0.0155345
GH_A03G1544	13.1544	-3.6745	0.921807	-3.9862	6.71413e-05	0.000413509
GH_A02G0264	9.49883	-3.6703	1.0612	-3.45864	0.000542905	0.00266834
GH_D11G3354	16.7387	-3.66831	0.808097	-4.53944	5.64034e-06	4.36514e-05
GH_A09G2111	8.26748	-3.65925	1.11978	-3.26783	0.00108377	0.00491754
GH_D12G0857	112.211	-3.65923	0.386746	-9.46159	3.0331e-21	1.16139e-19
GH_A05G3347	125.359	-3.65849	0.31088	-11.7682	5.69515e-32	3.90814e-30
GH_A04G1557	7.17203	-3.65794	1.28659	-2.84312	0.00446737	0.0167368
GH_A09G0386	72.9082	-3.6537	0.397452	-9.19281	3.82696e-20	1.36292e-18
GH_A09G0482	10466.7	-3.64729	0.307953	-11.8437	2.32018e-32	1.62529e-30
GH_D02G0267	45.6526	-3.64372	0.567763	-6.41769	1.38359e-10	2.14011e-09
GH_A13G1148	85.4507	-3.62672	0.373625	-9.70684	2.81941e-22	1.16504e-20
GH_D04G0022	17.8333	-3.61686	0.834802	-4.3326	1.47359e-05	0.000104375
GH_D02G0674	20.0604	-3.61475	0.803813	-4.49701	6.8917e-06	5.23915e-05
GH_D07G2437	13.3773	-3.61358	0.971707	-3.7188	0.000200174	0.00109836
GH_D06G1488	9.42301	-3.60919	1.13693	-3.1745	0.00150093	0.00651743
GH_A11G0930	6.59317	-3.60042	1.44235	-2.49622	0.0125525	0.0400019
GH_D03G0035	192.429	-3.59729	0.249352	-14.4266	3.5212e-47	4.42905e-45
GH_A03G2428	62.9268	-3.58087	0.439729	-8.14335	3.84492e-16	1.01827e-14
GH_D06G1860	46.6638	-3.57946	1.11192	-3.21916	0.00128567	0.00569507
GH_A07G1328	26.9495	-3.57454	0.618638	-5.77808	7.55588e-09	9.3136e-08
GH_A04G1360	91.1721	-3.57402	0.371974	-9.60824	7.37968e-22	2.96591e-20
GH_D11G3297	10.291	-3.57329	1.10299	-3.23964	0.00119683	0.00535749
GH_A09G0228	15.6918	-3.56153	0.848617	-4.19687	2.70632e-05	0.000181216
GH_A02G2027	45.653	-3.5575	0.552665	-6.43698	1.21873e-10	1.90104e-09
GH_D10G2797	114.369	-3.55064	0.308808	-11.4979	1.35149e-30	8.54666e-29
GH_D07G2296	11.6564	-3.54855	0.930591	-3.81322	0.000137166	0.000785014
GH_D05G0939	30.5029	-3.54702	0.624772	-5.6773	1.36839e-08	1.63087e-07
GH_A10G1542	97.1501	-3.53494	0.398821	-8.86347	7.75604e-19	2.52927e-17
GH_D06G1886	689.667	-3.53486	0.939443	-3.76272	0.000168076	0.000941579
GH_scaffold418_objG0001	61.6245	-3.53106	0.548544	-6.43715	1.2174e-10	1.89949e-09
GH_D12G2109	49.2975	-3.5293	0.463274	-7.61818	2.57285e-14	5.85941e-13
GH_D02G1030	168.53	-3.52833	0.260215	-13.5593	6.97961e-42	7.27256e-40
GH_D05G1155	16.134	-3.5203	0.803938	-4.37882	1.19324e-05	8.63996e-05
GH_D06G1617	11.1747	-3.52013	1.10273	-3.19221	0.0014119	0.00617912
GH_D01G1637	14.5177	-3.51302	0.86711	-4.05141	5.09089e-05	0.00032109
GH_A05G1359	11.0913	-3.51143	1.09049	-3.22004	0.00128171	0.00567973
GH_A09G0353	9.04838	-3.50959	1.22353	-2.86841	0.00412537	0.015644
GH_A11G1704	142.839	-3.50953	0.60476	-5.80318	6.50682e-09	8.08669e-08
GH_D05G4048	8.73534	-3.50891	1.11567	-3.14513	0.00166014	0.0071063
GH_A08G2453	772.825	-3.50777	0.122654	-28.5988	6.95099e-180	1.02003e-176
GH_D05G2645	172.778	-3.5011	0.631202	-5.54672	2.91073e-08	3.31775e-07
GH_A04G1168	57.7539	-3.49697	0.982821	-3.55809	0.000373557	0.0019214
GH_A11G0524	232.287	-3.49511	0.21589	-16.1893	6.00385e-59	1.05725e-56
GH_A09G2316	14.992	-3.49405	0.987987	-3.53653	0.00040542	0.00206502
GH_D05G2870	40.5703	-3.4892	0.510426	-6.83587	8.15078e-12	1.45275e-10
GH_D08G0458	30.6036	-3.48687	1.29263	-2.6975	0.00698628	0.024474
GH_A10G2541	65.0729	-3.47831	0.414589	-8.38978	4.87036e-17	1.39647e-15
GH_A05G0628	56.9251	-3.47713	1.39652	-2.48986	0.0127793	0.040607
GH_A03G0219	7.70876	-3.47594	1.19149	-2.91731	0.00353063	0.0136648
GH_D11G0898	8.67813	-3.46831	1.18211	-2.934	0.00334621	0.0130392
GH_A06G1122	10.6513	-3.46331	1.03697	-3.33985	0.000838231	0.00391327
GH_A01G1577	967.564	-3.46187	0.107402	-32.2329	6.10193e-228	1.45508e-224
GH_D04G0688	6.10526	-3.45633	1.31071	-2.63699	0.00836463	0.0284628
GH_A03G2053	6.33282	-3.45531	1.32457	-2.60863	0.00909061	0.0305463
GH_scaffold23254_objG0001	54.8645	-3.45518	0.43814	-7.88601	3.11999e-15	7.66682e-14
GH_A11G0775	8.43735	-3.4531	1.17457	-2.93989	0.00328328	0.0128281
GH_D13G1278	312.469	-3.44788	0.197694	-17.4405	4.06483e-68	9.05191e-66
GH_A01G0207	8.98639	-3.44784	1.12391	-3.06773	0.00215691	0.00892309
GH_D12G0070	93.8153	-3.44305	0.744966	-4.62175	3.80518e-06	3.05091e-05
GH_scaffold2277_objG0001	6.01693	-3.4342	1.33779	-2.56707	0.0102562	0.0337702
GH_A05G1458	106.436	-3.43229	0.32337	-10.6141	2.56132e-26	1.3206e-24
GH_A01G1762	604.342	-3.4285	0.149649	-22.9103	3.66792e-116	2.35864e-113
GH_A04G1476	4543.33	-3.42793	0.0730095	-46.9518	0	0
GH_A09G1338	64.6328	-3.41389	0.464593	-7.34812	2.01008e-13	4.20004e-12
GH_D05G2699	21.1231	-3.40799	0.772607	-4.41103	1.0288e-05	7.53512e-05
GH_D06G0634	8.28233	-3.40632	1.20485	-2.82718	0.00469605	0.0174633
GH_D08G2440	231.079	-3.40537	0.223724	-15.2213	2.55286e-52	3.77527e-50
GH_A09G2158	9.32367	-3.40496	1.05985	-3.21267	0.00131507	0.00580999
GH_D05G3885	11.444	-3.39362	1.01901	-3.33032	0.00086745	0.00403684
GH_A09G0817	10.02	-3.39107	1.06378	-3.18775	0.00143384	0.00626269
GH_A10G1853	63.8384	-3.39096	0.483148	-7.01847	2.24307e-12	4.26065e-11
GH_D03G0021	107.854	-3.38575	0.309877	-10.9261	8.64649e-28	4.88497e-26
GH_A09G0385	168.205	-3.38252	0.301931	-11.2029	3.94382e-29	2.35358e-27
GH_D02G2004	24.1827	-3.37725	0.760521	-4.4407	8.96663e-06	6.65762e-05
GH_D04G1815	6012.83	-3.37177	0.0643856	-52.3684	0	0
GH_A05G2916	16.9986	-3.36886	0.850801	-3.95963	7.50665e-05	0.000457717
GH_D05G1382	64.9477	-3.36742	0.498497	-6.75515	1.42686e-11	2.48134e-10
GH_D02G2637	8.01685	-3.36281	1.20691	-2.78629	0.00533151	0.0194274
GH_D01G0504	12.161	-3.35768	1.09628	-3.06278	0.00219292	0.00905768
GH_D11G3444	10.0505	-3.35606	1.1492	-2.92034	0.00349648	0.0135464
GH_D11G0740	7.03368	-3.35598	1.23001	-2.72841	0.00636401	0.0225903
GH_A06G2407	32.1116	-3.35357	0.689961	-4.86053	1.17074e-06	1.03194e-05
GH_D01G2495	8.10011	-3.35185	1.21501	-2.7587	0.00580319	0.0208908
GH_D11G3290	6.98722	-3.34708	1.24219	-2.6945	0.00704939	0.0246694
GH_D09G1129	177.327	-3.34456	0.256358	-13.0465	6.65779e-39	6.10628e-37
GH_D13G0146	12.9315	-3.34409	0.976036	-3.42619	0.000612105	0.0029665
GH_D10G2178	5.61845	-3.34276	1.35555	-2.46598	0.0136637	0.0429004
GH_D10G0300	24.3544	-3.3426	0.74712	-4.47398	7.67767e-06	5.78007e-05
GH_D05G1671	55.9935	-3.33155	0.526809	-6.32401	2.5486e-10	3.81729e-09
GH_D11G2410	625.945	-3.32419	0.3585	-9.2725	1.81833e-20	6.63257e-19
GH_D06G0407	38.171	-3.32173	0.509792	-6.51586	7.22757e-11	1.16289e-09
GH_D10G1742	53.9882	-3.31542	0.437043	-7.58602	3.29873e-14	7.44439e-13
GH_A09G2718	8.62769	-3.31095	1.05006	-3.1531	0.00161544	0.00693887
GH_A13G0077	86.7411	-3.30784	0.375889	-8.80005	1.36759e-18	4.37253e-17
GH_D03G0876	5.46093	-3.30588	1.36314	-2.42518	0.0153006	0.0471622
GH_A10G2602	32.1998	-3.29487	0.556753	-5.91802	3.25835e-09	4.19903e-08
GH_D06G0791	143.978	-3.29306	0.280059	-11.7585	6.38881e-32	4.3789e-30
GH_D10G2815	1445.48	-3.29025	0.0980608	-33.5532	8.089e-247	2.20448e-243
GH_D11G3800	9.60834	-3.28748	1.04307	-3.15175	0.00162298	0.00696548
GH_D10G1437	23.1757	-3.28614	0.672647	-4.88539	1.03222e-06	9.18883e-06
GH_D09G1019	14.2786	-3.28455	0.850643	-3.86125	0.000112807	0.000659723
GH_A01G1585	29.7765	-3.28149	0.692159	-4.74095	2.12717e-06	1.78793e-05
GH_D11G0546	453.428	-3.27875	0.344808	-9.50891	1.92663e-21	7.49577e-20
GH_D01G2394	23.2224	-3.2708	0.748736	-4.36843	1.25142e-05	9.00654e-05
GH_scaffold36142_objG0001	164.371	-3.26116	1.13885	-2.86356	0.00418904	0.0158602
GH_D10G2777	415.765	-3.25211	0.17783	-18.2877	1.03616e-74	2.64986e-72
GH_D13G1552	28.0328	-3.23588	0.726373	-4.45485	8.39527e-06	6.26918e-05
GH_A05G4345	15.2028	-3.23488	0.913294	-3.54199	0.000397114	0.00202849
GH_D10G2601	14.0034	-3.23167	0.83561	-3.86744	0.000109985	0.000644606
GH_A07G1617	13.4009	-3.22592	1.02157	-3.15782	0.00158953	0.00684434
GH_A04G1306	87.1651	-3.22226	0.38794	-8.30607	9.8924e-17	2.75902e-15
GH_A01G0844	7.36621	-3.21484	1.2753	-2.52086	0.011707	0.0376829
GH_A08G2040	224.552	-3.20189	0.223836	-14.3046	2.0481e-46	2.48863e-44
GH_A08G0047	172.826	-3.20166	0.276749	-11.5688	5.92807e-31	3.85534e-29
GH_D02G2088	6.30695	-3.18817	1.26425	-2.52178	0.0116761	0.0376069
GH_D03G0949	7.95628	-3.18812	1.06731	-2.98705	0.00281681	0.0112607
GH_D02G0187	22.1922	-3.18755	0.692718	-4.60151	4.19433e-06	3.33396e-05
GH_A13G1937	7.41664	-3.18551	1.294	-2.46176	0.0138259	0.0433264
GH_D11G1787	16.661	-3.17944	1.01315	-3.13816	0.00170012	0.00726171
GH_D13G0446	41.3142	-3.17731	1.12311	-2.82903	0.00466892	0.017377
GH_A04G1429	98.8502	-3.1732	0.424816	-7.4696	8.04394e-14	1.74976e-12
GH_D10G2592	39.5277	-3.17175	0.48286	-6.56866	5.077e-11	8.31531e-10
GH_A11G3254	18.7072	-3.16769	0.783961	-4.04062	5.33111e-05	0.000334912
GH_A07G0217	97.9616	-3.16082	0.371756	-8.50241	1.8569e-17	5.46949e-16
GH_D01G1918	7.27407	-3.16082	1.18768	-2.66135	0.00778284	0.0268099
GH_A05G1276	12.0991	-3.154	0.97662	-3.2295	0.00124006	0.00552638
GH_D03G1768	13.783	-3.1512	0.800681	-3.93565	8.29702e-05	0.00050084
GH_A12G1396	33.9229	-3.15048	0.551488	-5.71269	1.11202e-08	1.34124e-07
GH_D05G3951	51.8583	-3.14787	0.438852	-7.17296	7.33931e-13	1.45745e-11
GH_A04G0570	36.0523	-3.14722	0.515833	-6.10124	1.0525e-09	1.45357e-08
GH_D10G1612	6.03666	-3.14632	1.24648	-2.52416	0.0115974	0.0373976
GH_D07G0595	31.0951	-3.14545	0.682367	-4.60962	4.03404e-06	3.21971e-05
GH_A11G1252	70.5047	-3.14485	0.372953	-8.43228	3.38997e-17	9.84828e-16
GH_D05G0360	273.514	-3.14196	0.586681	-5.35548	8.53295e-08	9.09234e-07
GH_D02G1015	10.7384	-3.14185	1.05214	-2.98615	0.00282514	0.0112878
GH_A12G0726	76.0887	-3.1407	0.402115	-7.81045	5.69857e-15	1.37262e-13
GH_scaffold18936_objG0001	8.25388	-3.14048	1.15271	-2.72444	0.00644109	0.0228183
GH_D02G2048	1586.35	-3.13414	0.102056	-30.7098	4.20613e-207	7.29458e-204
GH_D11G3046	42.5442	-3.13307	1.1084	-2.82666	0.00470366	0.0174867
GH_D10G0148	32.5309	-3.12947	0.524479	-5.96681	2.41932e-09	3.17715e-08
GH_A10G2306	11.2836	-3.12576	0.92969	-3.36215	0.000773374	0.00365334
GH_A05G1929	10.0913	-3.12479	1.01178	-3.08841	0.00201232	0.00840024
GH_D13G0834	38.2167	-3.10355	0.538085	-5.76776	8.03301e-09	9.85081e-08
GH_D04G2130	215.301	-3.10142	0.219407	-14.1354	2.29662e-45	2.68241e-43
GH_D05G3590	8.57536	-3.09277	1.15411	-2.67979	0.00736691	0.0255988
GH_D12G0316	8.81847	-3.09253	1.21651	-2.54214	0.0110177	0.0358332
GH_D10G1788	191.942	-3.08718	0.244879	-12.6069	1.93369e-36	1.62031e-34
GH_A07G1719	221.211	-3.08626	0.23447	-13.1627	1.43772e-39	1.35555e-37
GH_A07G0369	879.688	-3.08062	0.109577	-28.1139	6.62814e-174	8.62125e-171
GH_A05G4313	17.9037	-3.08026	0.773921	-3.98007	6.88946e-05	0.000423286
GH_A03G0366	12.6417	-3.07132	0.827606	-3.71108	0.000206373	0.00112861
GH_D12G1256	142.158	-3.0699	0.311409	-9.85807	6.32552e-23	2.70565e-21
GH_A03G1883	1590.81	-3.06883	0.105031	-29.2184	1.13381e-187	1.70761e-184
GH_D10G0359	759.251	-3.06762	0.448468	-6.84022	7.90734e-12	1.412e-10
GH_D02G1349	9.17326	-3.06642	1.08373	-2.8295	0.00466208	0.0173584
GH_D08G2441	201.999	-3.06392	0.230264	-13.3061	2.1323e-40	2.08605e-38
GH_A12G2467	285.855	-3.06136	0.19875	-15.4031	1.56032e-53	2.39406e-51
GH_D11G2738	9.74442	-3.06124	0.976874	-3.13371	0.00172612	0.00736009
GH_A11G3053	19.2616	-3.06064	0.759717	-4.02866	5.60957e-05	0.00035052
GH_A08G1187	48.829	-3.05466	0.437262	-6.98587	2.83096e-12	5.31035e-11
GH_D02G0069	42.0013	-3.03973	1.18586	-2.56332	0.0103678	0.0340746
GH_A12G0668	20.2289	-3.03538	0.660181	-4.5978	4.26982e-06	3.39064e-05
GH_A10G0487	30.135	-3.03054	0.613971	-4.93597	7.97532e-07	7.24731e-06
GH_A12G0631	568.365	-3.02928	0.131206	-23.088	6.11694e-118	4.11857e-115
GH_A04G0196	746.731	-3.02926	0.137544	-22.024	1.69741e-107	9.43151e-105
GH_D05G2199	102.038	-3.02817	0.329356	-9.19421	3.77767e-20	1.34704e-18
GH_D02G0059	13.2844	-3.01759	0.910694	-3.3135	0.000921356	0.0042593
GH_A07G0572	40.5134	-3.00495	0.470488	-6.38687	1.69316e-10	2.59302e-09
GH_A05G2625	10.8991	-2.99915	0.928383	-3.23051	0.00123569	0.00550864
GH_D10G1267	2957.82	-2.99896	0.202922	-14.7789	2.005e-49	2.66236e-47
GH_D05G0057	28.9591	-2.99623	0.616646	-4.85892	1.1803e-06	1.03986e-05
GH_A12G1143	259.26	-2.99389	0.21359	-14.017	1.22699e-44	1.39606e-42
GH_A09G0001	6.59666	-2.99387	1.23697	-2.42033	0.0155065	0.0476543
GH_D02G0265	109.835	-2.9938	0.299944	-9.98121	1.84207e-23	8.17871e-22
GH_D04G2111	26.9501	-2.98914	0.665809	-4.48949	7.13937e-06	5.40897e-05
GH_scaffold44754_objG0001	1415.32	-2.98891	0.0835075	-35.7921	1.465e-280	5.58956e-277
GH_A02G2046	6.41221	-2.98755	1.21628	-2.4563	0.0140377	0.0438509
GH_D06G1887	695.836	-2.98509	1.14842	-2.59931	0.00934103	0.0312535
GH_A07G2002	15.0439	-2.9843	0.847627	-3.52077	0.000430301	0.00217664
GH_A09G0838	2333.42	-2.98301	0.0827635	-36.0425	1.80476e-284	7.37774e-281
GH_A12G0479	14.1333	-2.98228	0.829254	-3.59635	0.000322718	0.00168872
GH_A09G0872	278.074	-2.97986	0.225157	-13.2346	5.54082e-40	5.32058e-38
GH_A08G1896	570.434	-2.97779	0.139229	-21.3877	1.73966e-101	8.43749e-99
GH_A07G2592	6.33471	-2.96021	1.2131	-2.4402	0.0146791	0.0455651
GH_A03G2461	10.7564	-2.96	0.93188	-3.17638	0.00149128	0.0064824
GH_A08G2431	157.346	-2.95595	0.258763	-11.4234	3.19535e-30	1.98991e-28
GH_A05G2621	69.8488	-2.95269	0.376542	-7.8416	4.44835e-15	1.08103e-13
GH_A10G1433	7.42134	-2.94733	1.17216	-2.51444	0.011922	0.0382782
GH_D05G1706	34.8792	-2.94566	0.504539	-5.83832	5.27308e-09	6.62388e-08
GH_D04G0133	1499.07	-2.94493	0.0926487	-31.786	1.01197e-221	2.22754e-218
GH_D01G1764	564.413	-2.94228	0.164749	-17.8592	2.45142e-71	5.70313e-69
GH_A08G2095	112.961	-2.94122	0.368231	-7.98744	1.37773e-15	3.50438e-14
GH_A07G0665	7.39481	-2.93777	1.18166	-2.48613	0.012914	0.0409447
GH_A05G0315	8.51501	-2.93486	1.02616	-2.86005	0.00423579	0.0160086
GH_A07G0182	95.4301	-2.92928	0.313435	-9.34575	9.12376e-21	3.37969e-19
GH_D10G2171	12.9671	-2.92876	1.03102	-2.84065	0.00450213	0.0168472
GH_A09G0216	13.1121	-2.92531	0.968468	-3.02055	0.00252316	0.0102356
GH_D01G0677	35.2745	-2.92404	0.578939	-5.05069	4.40221e-07	4.17885e-06
GH_A05G2872	67.2552	-2.92235	0.379666	-7.69716	1.39125e-14	3.23669e-13
GH_D12G0158	7.89856	-2.9161	1.18883	-2.45291	0.0141707	0.0441891
GH_scaffold22981_objG0001	48.7547	-2.90852	0.462315	-6.29121	3.14995e-10	4.65105e-09
GH_A10G0347	16.3715	-2.90499	0.734765	-3.95363	7.69759e-05	0.00046861
GH_D13G0123	12.3782	-2.90322	0.849745	-3.41658	0.000634128	0.00306053
GH_A07G0064	24.75	-2.89685	0.586239	-4.94141	7.75579e-07	7.05881e-06
GH_D08G1286	6.21671	-2.89574	1.17864	-2.45684	0.0140166	0.0437992
GH_A06G2287	8.02989	-2.89417	1.18949	-2.43313	0.0149691	0.0463079
GH_A05G3995	25.7356	-2.89282	0.600386	-4.81827	1.44807e-06	1.25491e-05
GH_A05G2479	30.1852	-2.89112	0.649375	-4.45216	8.50094e-06	6.34266e-05
GH_D05G0504	1098.94	-2.88649	0.0964918	-29.9144	1.27871e-196	2.03283e-193
GH_A02G1060	18.0399	-2.88521	0.79787	-3.61614	0.000299033	0.00157732
GH_D09G0192	86.5976	-2.87671	0.355161	-8.09972	5.50857e-16	1.44152e-14
GH_D05G1613	23.1706	-2.87622	0.738951	-3.8923	9.92997e-05	0.000588792
GH_D11G0477	6.61049	-2.87179	1.15964	-2.47645	0.0132694	0.0418682
GH_A06G1398	35.9907	-2.86806	0.509193	-5.63256	1.77559e-08	2.07894e-07
GH_D11G3235	12.2241	-2.86323	0.977662	-2.92865	0.00340443	0.0132372
GH_D03G0877	55.6453	-2.86017	0.39357	-7.26724	3.66908e-13	7.50751e-12
GH_A05G0165	11.8068	-2.8567	0.986048	-2.89712	0.00376603	0.0144527
GH_A07G2488	55.9733	-2.85622	0.414009	-6.89894	5.23918e-12	9.57355e-11
GH_D01G2573	12.0314	-2.8558	0.934383	-3.05635	0.00224048	0.00923013
GH_A08G0137	79.2977	-2.85578	0.444363	-6.42669	1.30411e-10	2.02374e-09
GH_D01G1050	9.01931	-2.85388	1.13814	-2.5075	0.012159	0.0389411
GH_A08G1862	74.6724	-2.85	0.413328	-6.89525	5.37696e-12	9.80966e-11
GH_D04G1154	480.844	-2.84986	0.164164	-17.3598	1.66202e-67	3.56251e-65
GH_D08G0579	51.7388	-2.8417	0.422597	-6.72437	1.7635e-11	3.03084e-10
GH_A13G1263	30.5991	-2.83584	0.575583	-4.9269	8.35458e-07	7.55834e-06
GH_A02G1952	67.9595	-2.83494	0.366011	-7.74549	9.52127e-15	2.24613e-13
GH_A02G0675	9.43797	-2.83447	1.00759	-2.81312	0.00490638	0.0181171
GH_D07G0415	512.038	-2.83044	0.155102	-18.249	2.10867e-74	5.33987e-72
GH_D09G2637	152.571	-2.82921	0.258436	-10.9474	6.8364e-28	3.88921e-26
GH_scaffold7224_objG0001	21.1436	-2.82755	0.664958	-4.25222	2.11659e-05	0.000144811
GH_A05G2863	22.4282	-2.82144	0.657307	-4.29242	1.76733e-05	0.000123228
GH_A12G2864	133.025	-2.82143	0.272363	-10.3591	3.80721e-25	1.85439e-23
GH_D02G0356	19.4303	-2.81874	0.679722	-4.14691	3.36996e-05	0.000220671
GH_A09G1387	34.9917	-2.81028	0.511988	-5.48896	4.04314e-08	4.50444e-07
GH_D07G0375	921.866	-2.80655	0.112755	-24.8907	9.37075e-137	8.00444e-134
GH_D04G1741	239.753	-2.80374	0.2458	-11.4066	3.87639e-30	2.40879e-28
GH_D10G0625	295.179	-2.80224	0.536626	-5.22196	1.77037e-07	1.79646e-06
GH_D09G0269	8.63413	-2.79951	1.0247	-2.73203	0.00629455	0.0223837
GH_A05G0228	7.65237	-2.79916	1.15428	-2.42504	0.0153069	0.0471744
GH_D13G0081	196.552	-2.79884	0.222862	-12.5586	3.56568e-36	2.96179e-34
GH_A11G1594	152.354	-2.79819	0.283137	-9.88281	4.9426e-23	2.13005e-21
GH_D04G1701	30.972	-2.79212	0.682588	-4.0905	4.30452e-05	0.000275891
GH_D09G0005	11.62	-2.79204	0.942527	-2.96229	0.0030536	0.0120702
GH_A10G0765	74.9736	-2.7899	0.358632	-7.77928	7.29383e-15	1.74221e-13
GH_A13G1534	43.8428	-2.78625	0.452907	-6.15193	7.65474e-10	1.07559e-08
GH_A07G0880	11.0815	-2.78558	1.07215	-2.59812	0.00937345	0.0313421
GH_D07G0226	163.444	-2.78321	0.247615	-11.2401	2.59106e-29	1.56258e-27
GH_A01G1947	86.5884	-2.77721	0.768816	-3.61232	0.000303473	0.00159822
GH_A11G1871	14.3773	-2.77648	0.777029	-3.5732	0.000352651	0.00182565
GH_A09G2173	113.499	-2.77463	0.272427	-10.1849	2.31683e-24	1.08329e-22
GH_D01G0954	11.8014	-2.77234	0.89193	-3.10825	0.001882	0.00793728
GH_D05G1708	17.2131	-2.76955	0.776243	-3.56789	0.000359874	0.00185901
GH_A10G0249	19.6533	-2.76507	0.866429	-3.19134	0.00141615	0.00619584
GH_A05G0505	310.047	-2.76304	0.249346	-11.0811	1.54899e-28	9.12041e-27
GH_A07G1609	13.1584	-2.75889	0.991414	-2.78278	0.00538951	0.0196014
GH_D08G1149	719.674	-2.75605	0.521432	-5.28554	1.25331e-07	1.29872e-06
GH_D07G2395	29.9944	-2.75567	0.569865	-4.83566	1.32706e-06	1.15758e-05
GH_D02G1800	121.455	-2.75318	0.277657	-9.91574	3.55608e-23	1.54884e-21
GH_A05G4367	53.3347	-2.74656	0.409025	-6.7149	1.88196e-11	3.22668e-10
GH_D01G0796	194.652	-2.74575	0.238716	-11.5022	1.28659e-30	8.15427e-29
GH_D06G1740	78.5726	-2.74281	0.80447	-3.40946	0.000650926	0.00313183
GH_D08G2729	63.3888	-2.7402	0.37705	-7.26748	3.66254e-13	7.4968e-12
GH_A05G1448	7.47952	-2.73423	1.0725	-2.54941	0.0107905	0.0352122
GH_D07G1541	15.6739	-2.73102	0.797392	-3.42494	0.000614931	0.00297818
GH_A05G1827	216.524	-2.72985	0.208102	-13.1179	2.60211e-39	2.41755e-37
GH_D11G0795	114.183	-2.72312	0.653669	-4.16591	3.10114e-05	0.000205015
GH_A12G1697	8.1614	-2.72043	1.13332	-2.4004	0.0163771	0.0498472
GH_A05G4115	11.2092	-2.71998	1.07352	-2.53371	0.0112863	0.0365446
GH_D06G1807	13.7342	-2.71092	0.788187	-3.43944	0.00058292	0.00284239
GH_A04G0074	29.8623	-2.7101	0.547847	-4.94682	7.54354e-07	6.87568e-06
GH_scaffold28097_objG0001	534.168	-2.70952	0.150511	-18.0022	1.8715e-72	4.51932e-70
GH_A07G0437	840.294	-2.70889	0.136826	-19.7981	3.09396e-87	1.04159e-84
GH_D05G3871	37.8277	-2.70501	0.523888	-5.16333	2.42589e-07	2.41328e-06
GH_A09G0276	11.913	-2.70015	1.0509	-2.56937	0.0101883	0.0335919
GH_A05G0052	142.871	-2.69695	0.785106	-3.43514	0.000592239	0.00288145
GH_D13G1686	20.6036	-2.69645	0.800607	-3.36801	0.00075714	0.00358381
GH_A05G3091	67.5592	-2.69162	0.358731	-7.50317	6.22944e-14	1.37175e-12
GH_D06G0136	27.9208	-2.68889	0.578424	-4.64865	3.3412e-06	2.7085e-05
GH_D10G0721	51.2253	-2.68856	0.406992	-6.60592	3.95054e-11	6.53638e-10
GH_A11G2054	735.219	-2.68788	0.12678	-21.2011	9.33119e-100	4.37732e-97
GH_D12G0274	73.552	-2.68219	0.359183	-7.46747	8.17483e-14	1.77756e-12
GH_A12G2491	296.346	-2.67454	0.187868	-14.2363	5.45275e-46	6.51495e-44
GH_A04G0078	1200.76	-2.66824	0.106525	-25.048	1.83567e-138	1.64152e-135
GH_D06G1393	32.1548	-2.668	0.50022	-5.33367	9.62497e-08	1.0152e-06
GH_A11G2806	47.2831	-2.65854	0.449361	-5.91627	3.29329e-09	4.24214e-08
GH_A10G0984	83.8103	-2.65792	0.43375	-6.12777	8.91168e-10	1.24003e-08
GH_D02G0370	12.3146	-2.65345	0.899385	-2.9503	0.00317466	0.0124743
GH_D13G0279	13.7824	-2.65335	0.819854	-3.23637	0.00121059	0.00541023
GH_D06G0275	44.1838	-2.65088	0.496207	-5.34229	9.17782e-08	9.72696e-07
GH_D10G2026	19.8895	-2.65004	0.636405	-4.16408	3.12616e-05	0.000206342
GH_A02G1694	8.30016	-2.64362	1.05926	-2.49572	0.0125701	0.040039
GH_A11G2532	11.3763	-2.64267	0.840058	-3.14582	0.00165624	0.00709174
GH_D02G0239	233.688	-2.63901	0.229402	-11.5039	1.26159e-30	8.01357e-29
GH_scaffold2020_objG0001	13.1127	-2.63865	0.848144	-3.11109	0.001864	0.00787063
GH_A08G1374	15.6733	-2.63831	0.887331	-2.97331	0.00294603	0.0117021
GH_A07G1246	9.3462	-2.63592	1.04583	-2.52041	0.011722	0.0377227
GH_D01G1442	138.153	-2.6307	0.317063	-8.29709	1.06697e-16	2.96858e-15
GH_D09G0024	12.6281	-2.62949	0.856069	-3.07159	0.00212921	0.00882318
GH_A08G0955	92.3794	-2.62883	0.329247	-7.98438	1.41231e-15	3.58598e-14
GH_D09G1421	881.429	-2.62348	0.625859	-4.1918	2.76749e-05	0.000184713
GH_A07G2134	149.694	-2.62218	0.727061	-3.60655	0.000310299	0.00163119
GH_A11G0579	6234.07	-2.61991	0.0706197	-37.0988	2.9344e-301	1.39949e-297
GH_A01G0452	18.8055	-2.61205	0.758299	-3.44461	0.000571879	0.00279522
GH_D11G1401	11.2804	-2.61192	0.938791	-2.78221	0.00539893	0.0196302
GH_D08G1699	14.6551	-2.60976	0.759662	-3.43542	0.000591633	0.00287972
GH_D02G2300	15.1088	-2.60408	0.85556	-3.04371	0.00233681	0.00957458
GH_A10G1133	30.0946	-2.60396	0.528407	-4.92794	8.30995e-07	7.52273e-06
GH_A09G0199	13.923	-2.60365	0.981962	-2.65148	0.00801396	0.0274754
GH_D07G2082	394.446	-2.60349	0.170261	-15.2912	8.75114e-53	1.30767e-50
GH_A05G0604	94.4885	-2.60209	0.296069	-8.7888	1.51169e-18	4.79841e-17
GH_D02G0775	238.025	-2.60203	0.246405	-10.56	4.56716e-26	2.31517e-24
GH_D08G0263	15.3162	-2.60189	0.785386	-3.31288	0.000923413	0.00426674
GH_D01G2484	14.0396	-2.60112	0.834433	-3.11723	0.00182556	0.00772658
GH_D12G1021	13.7248	-2.59778	0.767463	-3.3849	0.000712054	0.00339597
GH_D06G0267	41.3994	-2.59668	0.564822	-4.59734	4.27926e-06	3.39581e-05
GH_D10G2813	112.593	-2.59231	0.294528	-8.80159	1.34897e-18	4.31541e-17
GH_D05G3988	59.0297	-2.59086	0.429453	-6.03294	1.61006e-09	2.17068e-08
GH_D11G1742	1735.28	-2.58909	0.0809657	-31.9777	2.2295e-224	5.10386e-221
GH_D07G0278	12.7659	-2.58669	0.807942	-3.20157	0.0013668	0.00600702
GH_D11G1087	783.616	-2.58525	0.13524	-19.116	1.85844e-81	5.5396e-79
GH_A03G1485	645.605	-2.58415	0.116957	-22.0949	3.53925e-108	1.98583e-105
GH_D08G2187	59.5019	-2.58382	0.383559	-6.73643	1.62327e-11	2.80585e-10
GH_D12G2844	21.5559	-2.58174	0.661724	-3.90153	9.55876e-05	0.000569199
GH_scaffold18199_objG0001	17.2407	-2.57803	0.793033	-3.25084	0.00115064	0.00517381
GH_D10G0658	961.612	-2.57384	0.121535	-21.1777	1.53281e-99	7.13205e-97
GH_A12G2979	304.718	-2.57223	0.176566	-14.5681	4.48259e-48	5.76502e-46
GH_A05G2324	9.26988	-2.57213	0.977642	-2.63095	0.00851464	0.0289058
GH_D03G0173	195.573	-2.56832	0.263745	-9.73787	2.07872e-22	8.64589e-21
GH_D08G2278	10.5257	-2.56457	1.05815	-2.42364	0.0153658	0.0473151
GH_scaffold23635_objG0001	46.463	-2.56185	0.43767	-5.85338	4.81686e-09	6.08417e-08
GH_D08G0160	44.837	-2.55966	0.515441	-4.96596	6.83624e-07	6.26192e-06
GH_A08G1933	37.9409	-2.55896	0.480976	-5.32034	1.03573e-07	1.08723e-06
GH_D08G0500	62.4214	-2.55576	0.426218	-5.99636	2.01786e-09	2.6807e-08
GH_D10G2645	42.7378	-2.55532	0.464779	-5.49792	3.84291e-08	4.29558e-07
GH_D12G1546	12.7822	-2.55303	0.908586	-2.80989	0.00495577	0.0182653
GH_A12G0965	136.832	-2.55191	0.254339	-10.0335	1.08606e-23	4.9019e-22
GH_A08G1222	925.698	-2.55067	0.25595	-9.96548	2.15826e-23	9.52345e-22
GH_A01G2149	23.742	-2.54739	0.726856	-3.50466	0.000457188	0.002295
GH_A05G4243	1652.03	-2.54488	0.0755786	-33.672	1.48815e-248	4.73157e-245
GH_D12G0895	14.6187	-2.54376	0.782047	-3.25269	0.00114318	0.00514514
GH_D04G1572	10.1213	-2.54366	0.982628	-2.58862	0.009636	0.0320552
GH_D05G1346	843.78	-2.54096	0.404911	-6.27537	3.48804e-10	5.11857e-09
GH_A07G2490	41.2451	-2.53695	0.457514	-5.54507	2.93833e-08	3.34653e-07
GH_A08G0153	27.717	-2.52379	0.574856	-4.39029	1.13198e-05	8.23494e-05
GH_A05G2397	82.6304	-2.52285	0.319912	-7.88607	3.11853e-15	7.66653e-14
GH_D01G0466	44.4137	-2.52132	0.536893	-4.69613	2.65133e-06	2.19085e-05
GH_D10G2242	99.2529	-2.51892	0.330848	-7.61351	2.66755e-14	6.06302e-13
GH_D01G1967	228.628	-2.51547	0.198235	-12.6893	6.77526e-37	5.78739e-35
GH_D10G1062	189.099	-2.51384	0.261367	-9.61804	6.70963e-22	2.70803e-20
GH_D13G2535	53.7121	-2.51062	0.435454	-5.76551	8.14112e-09	9.97697e-08
GH_A06G0851	8.06891	-2.50449	1.02545	-2.44234	0.0145923	0.0453333
GH_A12G1913	643.972	-2.50358	0.145764	-17.1756	4.04366e-66	8.47703e-64
GH_D12G1017	126.016	-2.50293	0.283069	-8.84211	9.39278e-19	3.0302e-17
GH_A11G1000	34.1025	-2.50199	0.491312	-5.09246	3.53447e-07	3.40943e-06
GH_D11G2743	34.8291	-2.49808	0.476759	-5.23971	1.60829e-07	1.64159e-06
GH_D08G2407	28.3012	-2.49774	0.542743	-4.60207	4.18321e-06	3.32605e-05
GH_A05G1012	56.7174	-2.49594	0.496878	-5.02324	5.08063e-07	4.7675e-06
GH_D05G2050	25.0559	-2.49354	0.585979	-4.25535	2.08723e-05	0.000143128
GH_D05G3565	10.0315	-2.49297	0.95342	-2.61477	0.0089288	0.0300998
GH_A10G0844	13.6823	-2.48975	0.780401	-3.19035	0.00142101	0.00621471
GH_D01G0004	405.93	-2.48403	0.162353	-15.3002	7.62606e-53	1.14253e-50
GH_A03G1497	227.112	-2.48093	0.257201	-9.64589	5.11649e-22	2.07822e-20
GH_D08G1078	10.2819	-2.47678	0.957443	-2.58687	0.0096852	0.0321983
GH_D05G0302	26.9721	-2.47527	0.651299	-3.80051	0.000144399	0.000821716
GH_scaffold2186_objG0001	292.745	-2.47216	0.18096	-13.6613	1.72774e-42	1.83792e-40
GH_D07G1254	130.374	-2.47145	0.275074	-8.98466	2.59536e-19	8.75279e-18
GH_A01G1746	7.50335	-2.46445	1.02351	-2.40783	0.0160476	0.0490321
GH_D10G0748	11.7512	-2.45834	0.876923	-2.80337	0.00505709	0.0185873
GH_A06G0161	94.2105	-2.45786	0.319419	-7.6948	1.41719e-14	3.29571e-13
GH_A11G2589	13.2089	-2.45656	0.961991	-2.55362	0.0106608	0.0348489
GH_D12G1412	112.229	-2.45003	0.276575	-8.85844	8.11387e-19	2.63844e-17
GH_D10G2800	719.317	-2.44769	0.115309	-21.2272	5.35726e-100	2.5339e-97
GH_D13G0527	12.2702	-2.44562	0.908626	-2.69155	0.00711203	0.0248628
GH_D05G2247	14.5623	-2.44157	0.802304	-3.0432	0.00234081	0.00958759
GH_D01G1840	20.829	-2.43921	0.701227	-3.47849	0.000504256	0.00250448
GH_A07G1831	1885.43	-2.43845	0.0826661	-29.4975	3.09806e-191	4.79203e-188
GH_A13G0692	9.85237	-2.43823	0.952755	-2.55913	0.0104934	0.0343937
GH_D09G1336	21.2216	-2.43796	0.648598	-3.75881	0.000170726	0.000954515
GH_A12G2984	26.1372	-2.43047	0.565735	-4.29612	1.73812e-05	0.000121295
GH_D09G2266	70.8845	-2.43014	0.366492	-6.63081	3.33843e-11	5.57356e-10
GH_A06G0631	18.4028	-2.42918	0.67815	-3.58207	0.000340878	0.00177175
GH_A13G0347	33.6549	-2.42433	0.498966	-4.85871	1.18154e-06	1.04076e-05
GH_D10G2510	45.0219	-2.42346	0.4371	-5.54441	2.94939e-08	3.35713e-07
GH_A01G1800	29.0748	-2.42221	0.629423	-3.8483	0.00011894	0.000691411
GH_D13G1925	202.21	-2.42194	0.225421	-10.7441	6.31826e-27	3.37629e-25
GH_D05G2293	54.8651	-2.41926	0.429459	-5.63328	1.76819e-08	2.07112e-07
GH_A05G2095	17.3871	-2.41799	0.820281	-2.94776	0.00320086	0.0125566
GH_D09G0172	93.3191	-2.41731	0.332593	-7.26806	3.64694e-13	7.46755e-12
GH_A05G0355	307.202	-2.41509	0.227138	-10.6327	2.09973e-26	1.09146e-24
GH_scaffold7339_objG0001	6466.02	-2.41376	0.11855	-20.3607	3.73406e-92	1.44395e-89
GH_D06G0921	247.89	-2.41313	0.181423	-13.3011	2.27984e-40	2.22658e-38
GH_D02G0814	11.8031	-2.41302	0.973219	-2.47942	0.0131596	0.0415933
GH_A08G0247	12.5324	-2.41012	0.902272	-2.67117	0.00755885	0.0261596
GH_A02G0710	16.3459	-2.40918	0.796021	-3.02654	0.00247373	0.0100578
GH_D11G2870	654.366	-2.40853	0.134562	-17.8991	1.19887e-71	2.82355e-69
GH_D05G2880	363.746	-2.40834	0.16502	-14.5943	3.05442e-48	3.95492e-46
GH_A01G0265	14.6631	-2.40665	0.760097	-3.16624	0.00154425	0.00667314
GH_D04G0092	365.732	-2.40439	0.223057	-10.7793	4.31362e-27	2.33339e-25
GH_D05G1864	257.223	-2.40235	0.192817	-12.4592	1.24563e-35	1.01263e-33
GH_A11G1956	671.871	-2.39463	0.111319	-21.5113	1.21931e-102	6.12124e-100
GH_D12G0630	1609.6	-2.39378	0.0792966	-30.1877	3.43542e-200	5.6175e-197
GH_A12G0388	439.625	-2.39364	0.172438	-13.8812	8.23729e-44	9.10094e-42
GH_A07G1194	138.327	-2.39335	0.317914	-7.52829	5.14083e-14	1.14258e-12
GH_A09G1828	11.0488	-2.39313	0.910216	-2.62919	0.00855886	0.0290237
GH_scaffold15293_objG0001	47.4247	-2.39091	0.43823	-5.45583	4.87447e-08	5.37102e-07
GH_D06G1363	10.6431	-2.38896	0.893411	-2.67398	0.00749572	0.0259694
GH_A13G0883	20.2579	-2.38614	0.703039	-3.39403	0.000688714	0.00329288
GH_A10G1764	29.5758	-2.38307	0.640158	-3.72263	0.000197157	0.0010837
GH_A05G0270	57.5168	-2.3825	0.402381	-5.92101	3.19976e-09	4.1291e-08
GH_A01G1670	379.598	-2.37802	0.150577	-15.7928	3.48832e-56	5.70401e-54
GH_A08G0250	17.3601	-2.3771	0.691737	-3.43642	0.000589464	0.00287014
GH_D08G0859	62.5171	-2.37543	0.456266	-5.20625	1.927e-07	1.94642e-06
GH_A11G2850	112.996	-2.3748	0.275905	-8.6073	7.48019e-18	2.27229e-16
GH_D05G0125	14.0123	-2.37465	0.825022	-2.87829	0.00399837	0.0152219
GH_D12G1768	12.0202	-2.37373	0.80531	-2.9476	0.00320246	0.012562
GH_A01G0506	240.959	-2.36804	0.232421	-10.1885	2.23084e-24	1.04565e-22
GH_D01G0421	18.7264	-2.36771	0.746677	-3.17099	0.0015192	0.00658378
GH_D02G0372	31.5244	-2.36761	0.502858	-4.70831	2.49782e-06	2.07569e-05
GH_A12G1621	10.5312	-2.36759	0.926899	-2.55432	0.0106396	0.0347932
GH_A05G3562	39.0456	-2.36737	0.481361	-4.91807	8.74004e-07	7.87347e-06
GH_A11G2795	9.60656	-2.36703	0.975603	-2.42622	0.015257	0.0470537
GH_A11G3679	16.7709	-2.36174	0.705041	-3.34979	0.000808725	0.00379752
GH_A01G1428	246.025	-2.36037	0.23868	-9.8893	4.63254e-23	1.99943e-21
GH_D09G0198	258.763	-2.35846	0.204019	-11.56	6.57127e-31	4.26879e-29
GH_A10G0858	50.1747	-2.35372	0.425668	-5.52948	3.21186e-08	3.63564e-07
GH_A01G2059	9.56415	-2.35326	0.939496	-2.50481	0.0122516	0.0391956
GH_A07G2493	178.443	-2.3508	0.252467	-9.31129	1.26285e-20	4.64488e-19
GH_D09G0563	12.0759	-2.3481	0.927098	-2.53274	0.0113176	0.0366355
GH_A11G1332	51.6973	-2.34702	0.418383	-5.60973	2.02637e-08	2.35762e-07
GH_A07G1924	328.877	-2.34018	0.166847	-14.0259	1.08213e-44	1.23863e-42
GH_A08G0431	14.0558	-2.3391	0.749918	-3.11914	0.00181382	0.00768312
GH_A10G1273	156.525	-2.3391	0.283165	-8.26056	1.44994e-16	3.9895e-15
GH_A11G0528	10.2493	-2.33703	0.937164	-2.49372	0.0126412	0.0402348
GH_D02G0419	90.4994	-2.33679	0.354363	-6.59434	4.27161e-11	7.04724e-10
GH_A09G1683	43.7161	-2.33445	0.462699	-5.04528	4.52861e-07	4.28675e-06
GH_A04G0793	15.3658	-2.33222	0.784155	-2.97418	0.00293769	0.0116722
GH_A07G2304	11.1303	-2.33172	0.961606	-2.42482	0.015316	0.0471952
GH_A11G1702	968.109	-2.32049	0.100946	-22.9875	6.21549e-117	4.04226e-114
GH_A02G0406	111.556	-2.31464	0.264727	-8.74349	2.26027e-18	7.0842e-17
GH_D02G0473	52.4821	-2.31365	0.530762	-4.35911	1.30594e-05	9.34603e-05
GH_A01G1643	41.6756	-2.31199	0.463427	-4.98888	6.07296e-07	5.62306e-06
GH_A06G0931	389.421	-2.30858	0.152264	-15.1616	6.3462e-52	9.1486e-50
GH_A13G2165	14.4349	-2.30574	0.731427	-3.15239	0.00161941	0.00695225
GH_D07G0152	328.848	-2.30224	0.155131	-14.8406	8.0005e-50	1.07231e-47
GH_A05G3985	78.3376	-2.29874	0.342122	-6.71907	1.82892e-11	3.13856e-10
GH_A10G0462	14.4325	-2.29819	0.812681	-2.82791	0.00468531	0.0174285
GH_D06G2044	372.365	-2.2977	0.180543	-12.7266	4.2088e-37	3.63309e-35
GH_A12G2599	282.319	-2.29438	0.187999	-12.2043	2.95005e-34	2.26623e-32
GH_A05G0687	300.266	-2.29434	0.165615	-13.8535	1.21182e-43	1.33116e-41
GH_D06G1661	9.5372	-2.29368	0.945062	-2.42701	0.0152238	0.0469691
GH_A04G0408	27.8256	-2.28932	0.588256	-3.89171	9.95396e-05	0.000589909
GH_A07G2355	162.949	-2.28789	0.233404	-9.80226	1.10091e-22	4.64646e-21
GH_D11G1616	261.611	-2.28782	0.178548	-12.8135	1.37821e-37	1.2267e-35
GH_D12G0628	16.4007	-2.28694	0.69067	-3.3112	0.000928981	0.00428935
GH_D05G3488	38.3802	-2.28512	0.483219	-4.72896	2.25672e-06	1.89014e-05
GH_A04G0775	24.1957	-2.28238	0.57126	-3.99534	6.46025e-05	0.00039923
GH_D13G0373	13.2076	-2.27973	0.761862	-2.99232	0.00276866	0.0110938
GH_D04G1542	26.6763	-2.27484	0.606608	-3.75009	0.000176768	0.000984491
GH_D11G3301	229.891	-2.2745	0.186239	-12.2128	2.65643e-34	2.04892e-32
GH_A04G0001	431.566	-2.27275	0.142743	-15.922	4.4595e-57	7.50653e-55
GH_A13G1730	41.1779	-2.27259	0.519643	-4.37336	1.22346e-05	8.83531e-05
GH_D03G0152	234.256	-2.27019	0.193857	-11.7107	1.12395e-31	7.60341e-30
GH_D08G0868	49.5789	-2.26883	0.538198	-4.21561	2.49099e-05	0.000167957
GH_A05G3896	25.4911	-2.2688	0.541087	-4.19303	2.7525e-05	0.000183963
GH_A01G0044	169.042	-2.26554	0.229627	-9.86621	5.83281e-23	2.50991e-21
GH_D02G0190	22.9153	-2.26417	0.742792	-3.04819	0.00230226	0.00945332
GH_A11G2901	174.347	-2.26322	0.693047	-3.2656	0.00109231	0.00494962
GH_A12G1049	9.9503	-2.26043	0.893678	-2.52936	0.0114272	0.0369253
GH_D01G1736	31.8486	-2.25782	0.608807	-3.7086	0.000208409	0.00113833
GH_A13G2110	12.3313	-2.25776	0.781937	-2.8874	0.00388446	0.0148554
GH_A05G2203	12.0976	-2.25389	0.931122	-2.42062	0.0154942	0.0476259
GH_A05G2681	19.9534	-2.25128	0.789796	-2.85046	0.00436562	0.0164212
GH_A07G0368	289.556	-2.24786	0.174197	-12.9041	4.26631e-38	3.85727e-36
GH_A05G4344	130.248	-2.24566	0.258143	-8.69928	3.34005e-18	1.03663e-16
GH_D08G1598	94.2718	-2.24546	0.366108	-6.13333	8.60585e-10	1.19893e-08
GH_D06G1714	109.93	-2.24264	0.277377	-8.08518	6.20728e-16	1.61624e-14
GH_scaffold3739_objG0001	36.4771	-2.24199	0.497817	-4.50364	6.67983e-06	5.09057e-05
GH_A07G2323	22.7483	-2.23676	0.673957	-3.31884	0.00090392	0.00418681
GH_A06G1930	46.9995	-2.2342	0.43631	-5.12068	3.04429e-07	2.97266e-06
GH_A11G1011	13.7145	-2.23366	0.826781	-2.70164	0.00689987	0.0242128
GH_A01G2050	315.944	-2.23199	0.164697	-13.552	7.7051e-42	8.0031e-40
GH_D09G0837	65.962	-2.23091	0.392213	-5.688	1.28532e-08	1.53699e-07
GH_D06G0570	289.853	-2.2302	0.219806	-10.1462	3.44377e-24	1.59846e-22
GH_A10G1153	95.809	-2.22994	0.309419	-7.20687	5.72508e-13	1.14925e-11
GH_A06G0142	60.2253	-2.22613	0.390423	-5.70185	1.18517e-08	1.42348e-07
GH_D05G0397	86.2922	-2.22502	0.345108	-6.44732	1.13846e-10	1.78507e-09
GH_A03G0904	31.2049	-2.22441	0.569395	-3.90662	9.35973e-05	0.000558484
GH_D05G1177	26.1943	-2.22043	0.600485	-3.69773	0.000217538	0.00118278
GH_D04G1408	27.0622	-2.21924	0.646419	-3.43314	0.000596636	0.00290012
GH_A10G2169	161.854	-2.21881	0.245856	-9.02483	1.7997e-19	6.13453e-18
GH_A06G0929	15.7652	-2.21721	0.727322	-3.04846	0.00230019	0.00944657
GH_D12G2381	11.7935	-2.21628	0.918295	-2.41347	0.0158015	0.0483964
GH_D05G3948	121.65	-2.21052	0.303898	-7.27388	3.49312e-13	7.16798e-12
GH_D06G0124	20.1519	-2.204	0.698268	-3.15639	0.00159737	0.00687412
GH_A07G2498	78.6886	-2.20308	0.371198	-5.93504	2.93781e-09	3.8117e-08
GH_A01G1186	26.2385	-2.19318	0.613366	-3.57564	0.000349373	0.0018113
GH_D07G1840	14.3527	-2.19265	0.816209	-2.68639	0.00722294	0.0251782
GH_A01G0509	108.671	-2.18612	0.28802	-7.59016	3.1951e-14	7.21621e-13
GH_D07G1794	11.4819	-2.18501	0.882748	-2.47524	0.0133147	0.0419871
GH_D08G1259	32.8193	-2.18239	0.481731	-4.53032	5.88955e-06	4.54191e-05
GH_D04G0806	10.3927	-2.18208	0.889198	-2.45398	0.0141285	0.0440802
GH_D08G1910	390.544	-2.17859	0.157519	-13.8306	1.66592e-43	1.81951e-41
GH_A06G1441	896.135	-2.17805	0.108223	-20.1257	4.3993e-90	1.59352e-87
GH_A10G0673	30.3716	-2.1772	0.570752	-3.81463	0.000136389	0.000781117
GH_A01G0504	29.7684	-2.17699	0.572373	-3.80344	0.000142699	0.00081294
GH_D12G2504	407.022	-2.1764	0.172341	-12.6284	1.47189e-36	1.23697e-34
GH_D12G2759	66.895	-2.17612	0.406416	-5.35442	8.58325e-08	9.14253e-07
GH_D02G1578	19.4501	-2.17442	0.773535	-2.81102	0.00493844	0.0182155
GH_A12G0361	201.578	-2.17168	0.201428	-10.7815	4.21185e-27	2.2805e-25
GH_D06G2345	16.6063	-2.1704	0.839474	-2.58543	0.00972584	0.0323034
GH_D07G0822	26.3404	-2.1683	0.555651	-3.90228	9.52918e-05	0.000567615
GH_D10G1717	11.635	-2.16699	0.869522	-2.49216	0.012697	0.0403772
GH_D04G1484	24.5013	-2.16259	0.673983	-3.20868	0.00133346	0.00587902
GH_D13G0010	55.5537	-2.15919	0.431166	-5.0078	5.50547e-07	5.13416e-06
GH_A09G0124	18.3394	-2.15815	0.791659	-2.72611	0.00640863	0.0227216
GH_D10G0895	14.2827	-2.15678	0.830771	-2.59611	0.00942846	0.0314819
GH_D13G2297	232.939	-2.15648	0.239133	-9.01789	1.91747e-19	6.5243e-18
GH_D09G1240	105.93	-2.15594	0.383624	-5.61995	1.91018e-08	2.22878e-07
GH_D08G0408	165.514	-2.15594	0.217672	-9.90457	3.97693e-23	1.72558e-21
GH_A09G0215	38.1925	-2.15131	0.458339	-4.69371	2.68293e-06	2.21377e-05
GH_A06G1717	161.958	-2.15083	0.272569	-7.89095	2.99887e-15	7.38505e-14
GH_A08G1992	779.026	-2.15078	0.13199	-16.295	1.07083e-59	1.92719e-57
GH_D11G1755	30.4507	-2.1503	0.544802	-3.94693	7.91585e-05	0.000480517
GH_A05G1075	111.29	-2.14911	0.288701	-7.44406	9.76389e-14	2.10396e-12
GH_D07G0480	45.55	-2.14825	0.407461	-5.2723	1.34724e-07	1.39126e-06
GH_A02G0434	2977.31	-2.14753	0.194571	-11.0373	2.52525e-28	1.47321e-26
GH_scaffold9770_objG0001	94.351	-2.14537	0.358671	-5.98142	2.21197e-09	2.92405e-08
GH_A05G0268	139.756	-2.14442	0.31135	-6.88747	5.67922e-12	1.03282e-10
GH_A04G1232	88.4865	-2.14368	0.306579	-6.99226	2.70496e-12	5.08734e-11
GH_D11G3768	658.205	-2.14305	0.125083	-17.1331	8.41189e-66	1.74428e-63
GH_D12G0682	49.1741	-2.14215	0.453137	-4.72737	2.27444e-06	1.90304e-05
GH_A04G0002	22.9515	-2.14169	0.567244	-3.7756	0.000159621	0.000899143
GH_A04G1689	606.293	-2.14081	0.489587	-4.37268	1.22732e-05	8.85761e-05
GH_D05G1943	78.9957	-2.13809	0.328108	-6.51641	7.20101e-11	1.15895e-09
GH_D13G0906	45.5721	-2.13754	0.488275	-4.37775	1.19912e-05	8.67621e-05
GH_A08G1448	13.0447	-2.13712	0.843099	-2.53483	0.0112501	0.0364458
GH_D04G1899	224.518	-2.13299	0.198182	-10.7628	5.15917e-27	2.76724e-25
GH_A12G2977	348.596	-2.13074	0.177935	-11.9748	4.81336e-33	3.47381e-31
GH_D08G2322	23.4348	-2.13032	0.591397	-3.60219	0.00031555	0.00165544
GH_D02G1306	442.478	-2.12997	0.348466	-6.11242	9.81344e-10	1.35956e-08
GH_D09G2267	215.681	-2.12997	0.25604	-8.31888	8.88e-17	2.48393e-15
GH_D05G1857	23.6566	-2.12954	0.679245	-3.13515	0.00171764	0.00732925
GH_A06G1695	687.659	-2.12928	0.117371	-18.1414	1.50065e-73	3.73406e-71
GH_D08G1919	169.728	-2.12523	0.537553	-3.95352	7.70109e-05	0.000468774
GH_A07G1221	15.4571	-2.11872	0.77168	-2.74559	0.00604018	0.0216094
GH_D06G0994	123.754	-2.11652	0.278706	-7.59408	3.09995e-14	7.01239e-13
GH_A11G1783	14.0498	-2.11561	0.822608	-2.57184	0.010116	0.0333977
GH_A13G2249	17.7347	-2.11421	0.688013	-3.07291	0.00211979	0.0087905
GH_A06G0659	233.004	-2.11055	0.202894	-10.4022	2.42255e-25	1.19111e-23
GH_A11G2019	22.5847	-2.11037	0.762818	-2.76655	0.00566533	0.0204718
GH_A02G1897	16.3348	-2.11036	0.71759	-2.94089	0.00327266	0.0127935
GH_A11G1947	10.4323	-2.10713	0.868399	-2.42645	0.0152473	0.0470299
GH_D11G1842	105.313	-2.10485	0.347743	-6.05287	1.42284e-09	1.93422e-08
GH_D05G3900	96.198	-2.1024	0.401696	-5.23382	1.66039e-07	1.69145e-06
GH_A03G1840	27.025	-2.1007	0.624277	-3.36502	0.000765376	0.0036189
GH_A11G1060	966.049	-2.09914	0.0930736	-22.5535	1.24079e-112	7.47491e-110
GH_D06G1400	60.8977	-2.09794	0.433075	-4.84429	1.27066e-06	1.11348e-05
GH_A06G2073	2136.75	-2.09636	0.0742723	-28.2253	2.86352e-175	3.81121e-172
GH_D01G2035	612.846	-2.095	0.135722	-15.436	9.37376e-54	1.44601e-51
GH_A05G0979	222.246	-2.09358	0.210201	-9.95986	2.28389e-23	1.00546e-21
GH_D09G1163	28.68	-2.09164	0.66942	-3.12455	0.00178078	0.0075639
GH_D05G2371	18.1893	-2.08687	0.860063	-2.42641	0.0152489	0.0470312
GH_D11G2347	13.8996	-2.08661	0.855366	-2.43944	0.0147102	0.0456376
GH_A05G0504	857.3	-2.08412	0.119557	-17.4321	4.71073e-68	1.04496e-65
GH_D11G3547	19.1204	-2.08128	0.65453	-3.1798	0.00147375	0.00641597
GH_A05G4364	658.475	-2.07856	0.127516	-16.3003	9.8131e-60	1.77726e-57
GH_D02G0359	39.8503	-2.07658	0.620185	-3.34833	0.000813	0.00381446
GH_A08G0127	34.1452	-2.07646	0.508218	-4.08577	4.39318e-05	0.00028108
GH_D06G1716	702.967	-2.07553	0.126488	-16.409	1.65012e-60	3.02685e-58
GH_D10G1536	28.8398	-2.07298	0.663161	-3.12591	0.00177259	0.00753468
GH_D02G0312	18.083	-2.072	0.670349	-3.09092	0.00199534	0.00833908
GH_D01G0439	39.9301	-2.06638	0.472792	-4.37059	1.23912e-05	8.93264e-05
GH_D02G1276	19.5673	-2.05937	0.778126	-2.64658	0.00813105	0.0278069
GH_A08G1954	24.0455	-2.05808	0.57172	-3.59981	0.000318447	0.00166896
GH_D04G0841	32.4701	-2.05387	0.502991	-4.08331	4.43978e-05	0.000283776
GH_A08G2733	40.1216	-2.05159	0.493344	-4.15853	3.20298e-05	0.00021075
GH_D08G2541	99.3105	-2.04763	0.288323	-7.10187	1.23082e-12	2.39759e-11
GH_D09G1113	25.039	-2.04755	0.60238	-3.39911	0.000676063	0.00323862
GH_A07G2146	9494.23	-2.04502	0.0562364	-36.3647	1.53751e-289	6.76872e-286
GH_A07G2106	605.628	-2.04367	0.284396	-7.186	6.67165e-13	1.3304e-11
GH_A01G0232	40.3705	-2.0436	0.429595	-4.75704	1.96454e-06	1.66296e-05
GH_scaffold1015_objG0001	152.522	-2.04317	0.230212	-8.87514	6.98428e-19	2.28223e-17
GH_D11G3786	35.0677	-2.04126	0.472175	-4.3231	1.53854e-05	0.000108559
GH_A10G0977	153.887	-2.0405	0.321155	-6.35363	2.10295e-10	3.17725e-09
GH_A05G1552	16.6893	-2.038	0.773237	-2.63567	0.0083971	0.0285648
GH_A08G1579	59.0914	-2.03547	0.502949	-4.04707	5.18617e-05	0.000326595
GH_A07G0164	60.7262	-2.03524	0.348697	-5.8367	5.32453e-09	6.68557e-08
GH_D11G0688	22.0821	-2.03401	0.719193	-2.82819	0.00468127	0.0174174
GH_A04G0693	63.0977	-2.03298	0.4017	-5.06094	4.17185e-07	3.98064e-06
GH_D02G2638	57.6111	-2.03283	0.453691	-4.48064	7.44183e-06	5.61656e-05
GH_scaffold19810_objG0001	34.5122	-2.03179	0.482259	-4.21308	2.51914e-05	0.000169735
GH_D12G0428	73.966	-2.02959	0.381473	-5.32041	1.03532e-07	1.087e-06
GH_D03G1342	283.865	-2.02826	0.185808	-10.9159	9.68185e-28	5.45376e-26
GH_D05G1066	132.947	-2.02801	0.280243	-7.23663	4.59963e-13	9.31828e-12
GH_A01G0934	16.0689	-2.0265	0.749428	-2.70406	0.00684981	0.0240637
GH_A04G0364	36.3619	-2.0258	0.451782	-4.48401	7.32521e-06	5.53657e-05
GH_A09G1614	79.9677	-2.02525	0.361713	-5.59905	2.15531e-08	2.49799e-07
GH_D06G0125	32.2076	-2.02376	0.529477	-3.82218	0.000132275	0.000760138
GH_D11G3789	125.83	-2.02332	0.274517	-7.37048	1.7001e-13	3.57977e-12
GH_D07G0393	44.6799	-2.02313	0.41577	-4.86598	1.13892e-06	1.00666e-05
GH_A07G0262	37.2134	-2.02071	0.475585	-4.24889	2.14834e-05	0.000146721
GH_A07G2135	15.8984	-2.01652	0.766241	-2.6317	0.00849593	0.0288561
GH_A07G0477	27.4488	-2.01516	0.585254	-3.44322	0.000574831	0.00280892
GH_D11G1279	17.622	-2.01247	0.804547	-2.50137	0.0123713	0.0395144
GH_A05G2426	39648.2	-2.0105	0.0474865	-42.3383	0	0
GH_D03G1229	14.1211	-2.00947	0.751951	-2.67234	0.00753232	0.0260819
GH_D06G0373	12.8701	-2.00844	0.824139	-2.43701	0.0148091	0.0458774
GH_A08G1590	424.131	-2.00478	0.134743	-14.8785	4.54431e-50	6.14835e-48
GH_D04G1430	18.9748	-2.00373	0.65668	-3.05131	0.00227847	0.0093671
GH_A04G1395	92.3054	-2.00183	0.29544	-6.77576	1.2375e-11	2.16671e-10
GH_D07G1189	19.4328	-2.00062	0.664191	-3.01211	0.00259441	0.0104918

## Sheet: Dataset2
Dataset 2. Upregulated plant genes in hypocotyls of Fov-infected Fov7_KO#5 versus J668 at 5 dpi.
	baseMean	log2FoldChange	lfcSE	stat	pvalue	padj
GH_D12G2535	7.88429	6.37662	1.48244	4.30145	1.69684e-05	0.000118718
GH_D13G2533	7.63521	6.32716	1.49126	4.24282	2.20727e-05	0.000150386
GH_A12G1903	6.39598	6.07174	1.56863	3.87074	0.000108506	0.000636719
GH_A11G3233	6.29809	6.05131	1.57974	3.83058	0.000127843	0.000737354
GH_D03G1380	6.05144	5.97794	1.65786	3.60583	0.000311158	0.00163525
GH_D06G0114	6.01371	5.97426	1.582	3.77639	0.00015912	0.000896584
GH_A04G0363	5.5061	5.87284	1.6155	3.6353	0.000277653	0.00147557
GH_A08G0587	5.5536	5.85697	1.67381	3.4992	0.000466665	0.00233602
GH_D07G0179	4.52777	5.5755	1.67072	3.33718	0.000846323	0.00394751
GH_D01G0968	4.40396	5.52626	1.69677	3.25693	0.00112622	0.00507919
GH_D08G1452	4.22823	5.47633	1.69961	3.22212	0.00127247	0.00564447
GH_D05G0525	4.11175	5.42188	1.75185	3.09494	0.00196854	0.00824213
GH_D13G1814	4.04076	5.40261	1.75553	3.07748	0.0020876	0.00867022
GH_D13G0021	3.82396	5.33438	1.7489	3.05013	0.0022874	0.00940177
GH_D05G1236	3.64921	5.26714	1.77856	2.96146	0.00306186	0.0120996
GH_A09G1142	3.62183	5.25777	1.78048	2.953	0.00314699	0.0123835
GH_A11G2004	3.63062	5.24159	1.85054	2.83246	0.00461915	0.017223
GH_A04G1284	3.54496	5.22367	1.79283	2.91365	0.00357235	0.0138048
GH_A11G3425	3.54594	5.21422	1.85018	2.81823	0.0048289	0.0178656
GH_A05G1262	3.38595	5.15889	2.01595	2.55904	0.0104962	0.0343989
GH_D02G0334	3.34234	5.14641	1.81553	2.83465	0.00458753	0.0171265
GH_A06G0222	3.39425	5.1453	1.84048	2.79563	0.00517994	0.0189657
GH_A08G2068	3.39425	5.1453	1.84048	2.79563	0.00517994	0.0189657
GH_A03G2260	3.3355	5.14384	1.81949	2.82707	0.00469762	0.0174668
GH_D06G0212	3.28407	5.13762	1.87853	2.73491	0.00623978	0.0222179
GH_A10G2067	3.30811	5.13141	2.01942	2.54103	0.0110527	0.0359305
GH_D09G0167	3.19988	5.09788	2.05049	2.48617	0.0129125	0.040944
GH_A11G3216	3.17745	5.0645	2.05713	2.46193	0.0138192	0.0433149
GH_D08G0241	3.15789	5.04584	1.96712	2.56509	0.0103148	0.0339287
GH_D11G3704	3.0565	5.01653	1.89428	2.64826	0.00809071	0.0276954
GH_A12G2483	2.99634	4.9728	1.88983	2.63134	0.00850484	0.0288815
GH_D09G1902	3.00416	4.96503	1.94601	2.55139	0.0107294	0.0350409
GH_A12G1906	5.80872	4.91784	1.57311	3.12618	0.00177094	0.00752824
GH_A09G0317	2.80741	4.88637	1.92236	2.54186	0.0110265	0.0358598
GH_D11G1562	2.80057	4.88338	1.94424	2.51172	0.0120145	0.0385298
GH_D12G0972	2.74278	4.86863	1.93811	2.51205	0.0120033	0.0385013
GH_D05G3970	2.71098	4.81951	1.97729	2.43743	0.014792	0.0458392
GH_D01G2338	23.1525	4.80682	0.862626	5.57231	2.51382e-08	2.88718e-07
GH_A05G0100	4.83863	4.65228	1.62593	2.8613	0.00421911	0.0159612
GH_D03G0948	45.739	4.57912	1.67105	2.74027	0.00613889	0.0219009
GH_D09G0009	7.86932	4.56387	1.41044	3.23578	0.00121311	0.00541977
GH_A10G1910	4.55425	4.54586	1.67605	2.71225	0.00668287	0.0235785
GH_D09G0479	4.38254	4.51511	1.87076	2.41351	0.0157996	0.0483933
GH_D03G1872	34.4873	4.4531	0.662315	6.72354	1.77367e-11	3.04739e-10
GH_D11G1921	3.91014	4.37033	1.72112	2.53924	0.0111094	0.0360698
GH_A09G2148	6.79246	4.35854	1.46133	2.98258	0.00285834	0.0114005
GH_A07G2583	6.05442	4.18911	1.46185	2.86563	0.00416184	0.0157687
GH_D05G1567	5.78923	3.9658	1.45439	2.72678	0.00639548	0.0226792
GH_D06G0209	28.2137	3.91547	0.655663	5.97177	2.34695e-09	3.0892e-08
GH_A05G1947	4.84258	3.86499	1.54934	2.49461	0.0126096	0.0401569
GH_A02G1709	7.92416	3.81728	1.39984	2.72694	0.00639251	0.0226726
GH_A08G1394	7.28545	3.74192	1.32641	2.82108	0.0047862	0.017742
GH_D09G1096	7.98346	3.57411	1.19462	2.99183	0.00277312	0.0111078
GH_A12G1389	6.33751	3.46438	1.33379	2.59739	0.00939352	0.0313891
GH_D02G0841	20.79	3.44872	0.784966	4.39347	1.11558e-05	8.12962e-05
GH_D09G2595	7.08835	3.40626	1.33245	2.55639	0.0105765	0.0346183
GH_A02G0984	6.97564	3.39297	1.27501	2.66112	0.00778813	0.0268233
GH_A06G2306	6.9855	3.39202	1.28627	2.63709	0.008362	0.0284556
GH_D11G3010	13.8805	3.36136	0.989749	3.39618	0.00068334	0.00327074
GH_A05G0461	24.6633	3.35251	0.866187	3.87042	0.000108649	0.00063736
GH_A09G2095	5.87007	3.3406	1.367	2.44374	0.0145359	0.0451753
GH_A07G1554	6.46663	3.28336	1.30039	2.52491	0.0115729	0.0373248
GH_A11G3142	22.5796	3.26866	0.688097	4.75029	2.03125e-06	1.71334e-05
GH_A01G0371	35.7822	3.26321	0.517521	6.30546	2.87333e-10	4.26904e-09
GH_A04G0190	6.34428	3.24052	1.32241	2.45047	0.0142669	0.0444601
GH_D02G1148	13.4117	3.20069	0.865865	3.69653	0.000218567	0.00118758
GH_D02G0591	14.692	3.18041	0.854847	3.72045	0.000198869	0.00109196
GH_A13G2300	6.02323	3.16334	1.30635	2.42151	0.0154562	0.0475372
GH_D08G0585	7.63059	3.15539	1.2556	2.51306	0.011969	0.038414
GH_D05G2045	6.94595	3.15256	1.24366	2.53492	0.0112474	0.0364413
GH_D13G2342	6.44613	3.14965	1.28388	2.45323	0.0141578	0.0441574
GH_A08G1207	6.82801	3.12388	1.25674	2.48569	0.01293	0.0409811
GH_A12G0167	10.124	3.11596	1.09104	2.85596	0.00429071	0.0161873
GH_A10G2539	13.4414	3.0888	0.947284	3.26069	0.00111142	0.00502429
GH_A01G1533	8.43922	3.08194	1.13819	2.70775	0.00677418	0.0238375
GH_A06G0225	21.249	3.06428	0.750874	4.08095	4.48515e-05	0.000286388
GH_A05G3482	6.36499	3.05325	1.25817	2.42674	0.0152353	0.0469994
GH_A03G0589	199.37	3.00225	0.214771	13.9788	2.09915e-44	2.37894e-42
GH_D07G0046	21.1955	2.98278	0.65479	4.55533	5.23028e-06	4.07656e-05
GH_scaffold33843_objG0001	36.1049	2.95384	0.62136	4.75384	1.99592e-06	1.68703e-05
GH_A11G1661	11.2493	2.89162	1.04619	2.76394	0.00571077	0.0206074
GH_D03G0184	27.1304	2.86055	0.572176	4.99943	5.75009e-07	5.3466e-06
GH_A05G2074	15.9095	2.83809	0.748776	3.7903	0.000150466	0.000852946
GH_A10G0128	50.6525	2.81567	0.434292	6.48334	8.97117e-11	1.42698e-09
GH_A10G2642	28.9827	2.81526	0.693476	4.05963	4.91505e-05	0.000310959
GH_A11G0088	10.5279	2.79898	0.941679	2.97232	0.00295555	0.0117359
GH_D03G1374	84.9277	2.79635	0.348839	8.01616	1.09104e-15	2.78881e-14
GH_A12G1853	8.96158	2.79625	1.07296	2.6061	0.00915792	0.0307364
GH_D09G0745	11.8831	2.79079	1.07246	2.60222	0.00926222	0.03103
GH_A11G0072	8.34675	2.77716	1.08095	2.56918	0.010194	0.0336047
GH_A13G0897	13.6252	2.76292	0.804494	3.43436	0.000593958	0.00288907
GH_A05G0055	26.6293	2.73696	0.610685	4.48179	7.40206e-06	5.58949e-05
GH_D03G1823	19.9233	2.73527	0.708269	3.86191	0.000112504	0.000658155
GH_D07G2337	132.399	2.72841	0.258553	10.5526	4.94003e-26	2.49315e-24
GH_A11G0290	21.3537	2.72753	0.639092	4.26781	1.97397e-05	0.000135948
GH_A03G0717	10.595	2.70663	1.05481	2.56599	0.0102882	0.0338606
GH_D07G1335	7.10896	2.7064	1.11636	2.42431	0.0153373	0.0472478
GH_A06G1374	20.9774	2.68409	0.679858	3.94802	7.87994e-05	0.000478541
GH_D11G1163	8.52153	2.63659	1.02702	2.56723	0.0102513	0.0337607
GH_A12G0034	24.4757	2.59953	0.596331	4.3592	1.30541e-05	9.3446e-05
GH_A01G2256	27.8276	2.58155	0.541182	4.7702	1.84044e-06	1.56462e-05
GH_A02G1760	16.5122	2.56365	0.720647	3.55743	0.000374498	0.00192534
GH_A12G0909	17.3178	2.55422	0.676932	3.77323	0.00016115	0.000906772
GH_A09G2092	13.9284	2.53948	0.935282	2.7152	0.00662359	0.0233852
GH_A08G2742	24.5208	2.53693	0.605366	4.19073	2.7806e-05	0.000185495
GH_A05G3581	18.3893	2.53469	0.81698	3.10251	0.00191889	0.00806789
GH_D12G1062	20.6706	2.52762	0.624573	4.04696	5.1888e-05	0.000326725
GH_D06G1009	9.68212	2.52635	1.01938	2.47831	0.0132006	0.041691
GH_A08G1228	24.9938	2.51085	0.741818	3.38472	0.000712508	0.00339756
GH_A08G0274	1186.78	2.50056	0.0912035	27.4174	1.70061e-165	2.11582e-162
GH_D11G2981	8.82799	2.48765	0.977252	2.54556	0.0109104	0.0355264
GH_A13G2405	52.5251	2.47385	0.408304	6.05885	1.37094e-09	1.86811e-08
GH_A07G1953	33.21	2.4625	0.516349	4.76906	1.85086e-06	1.57255e-05
GH_A03G2195	903.132	2.46191	0.110546	22.2705	7.14448e-110	4.08886e-107
GH_A01G0952	13.4629	2.45231	0.832679	2.94509	0.00322863	0.0126439
GH_D01G0598	16.4195	2.45092	0.810479	3.02404	0.0024942	0.010131
GH_D13G2401	81.2519	2.44409	0.352086	6.94174	3.87293e-12	7.15467e-11
GH_A05G3440	20.7702	2.41379	0.751813	3.21063	0.00132445	0.00584556
GH_A06G1456	13.2979	2.41114	0.791289	3.0471	0.00231061	0.00948218
GH_A08G1962	32.82	2.40655	0.580428	4.14616	3.38096e-05	0.00022134
GH_D13G0505	15.0252	2.40032	0.848622	2.82849	0.00467678	0.0174029
GH_D03G0453	275.814	2.38437	0.216093	11.034	2.6183e-28	1.52439e-26
GH_A01G2308	11.4604	2.38261	0.92632	2.57212	0.0101076	0.033374
GH_D02G1598	17.845	2.35429	0.672738	3.49957	0.000466008	0.00233355
GH_D08G2739	20.6252	2.34142	0.61793	3.78913	0.000151177	0.000856551
GH_D03G1296	29.353	2.33312	0.542773	4.29852	1.71946e-05	0.000120095
GH_A01G0033	13.0551	2.33028	0.861663	2.70439	0.00684289	0.0240459
GH_D02G1989	10.3523	2.32322	0.876561	2.65038	0.00804011	0.0275532
GH_D05G0812	23.7045	2.31051	0.744574	3.10312	0.0019149	0.00805582
GH_D11G2041	20.7829	2.27994	0.628503	3.62758	0.000286092	0.00151563
GH_D05G4069	86.3546	2.23177	0.312871	7.1332	9.8064e-13	1.92466e-11
GH_D10G0139	77.0423	2.22748	0.336195	6.62555	3.45952e-11	5.76732e-10
GH_A01G1419	16.4508	2.22494	0.719575	3.09203	0.00198795	0.00831124
GH_D08G1243	91.359	2.17944	0.322236	6.76349	1.34709e-11	2.34831e-10
GH_D08G0288	968.313	2.1719	0.0996223	21.8013	2.25562e-105	1.19529e-102
GH_A13G2457	69.5036	2.17118	0.348587	6.22851	4.70896e-10	6.80037e-09
GH_A06G2241	351.677	2.16042	0.157162	13.7465	5.34862e-43	5.7756e-41
GH_A08G2468	13.5527	2.16015	0.840273	2.57077	0.0101472	0.0334777
GH_A02G1424	198.94	2.15435	0.218513	9.85914	6.2582e-23	2.68287e-21
GH_D11G0713	33.4725	2.15024	0.533558	4.03	5.57777e-05	0.000348761
GH_D04G1699	38.9716	2.14607	0.45779	4.68788	2.76043e-06	2.27345e-05
GH_D10G0020	12.146	2.14541	0.889481	2.41199	0.0158659	0.0485651
GH_A04G1590	24.2646	2.13512	0.61637	3.46402	0.000532163	0.00262192
GH_A11G0981	14.5886	2.11291	0.859149	2.45931	0.0139205	0.0435585
GH_A07G1502	12.5897	2.10499	0.787193	2.67405	0.00749419	0.0259656
GH_A05G0053	1203.75	2.10442	0.102177	20.5959	2.98477e-94	1.20297e-91
GH_A02G0938	14.027	2.10414	0.846012	2.48713	0.0128779	0.0408636
GH_A11G2076	13.697	2.08595	0.744905	2.8003	0.00510559	0.0187425
GH_D11G0669	271.909	2.0774	0.174287	11.9194	9.37805e-33	6.69221e-31
GH_D06G0475	1232.4	2.07665	0.0968124	21.4503	4.53963e-102	2.23972e-99
GH_D03G0786	435.227	2.07026	0.154809	13.373	8.6935e-41	8.69821e-39
GH_D01G0379	11.4645	2.06323	0.857026	2.40743	0.0160651	0.0490754
GH_D09G1476	68.2706	2.06257	0.370778	5.56282	2.65444e-08	3.03954e-07
GH_D01G1504	23.9262	2.06103	0.613013	3.36213	0.000773424	0.00365334
GH_D06G2276	24.6188	2.05703	0.699163	2.94213	0.00325967	0.0127471
GH_D13G1555	16.165	2.05566	0.682021	3.01407	0.00257768	0.0104301
GH_A08G1210	286.633	2.05391	0.171632	11.9669	5.29742e-33	3.81354e-31
GH_D03G0261	113.02	2.05147	0.267396	7.67202	1.69313e-14	3.91198e-13
GH_D07G2566	16.8767	2.04525	0.706897	2.89327	0.00381249	0.0146075
GH_D08G2296	237.253	2.00679	0.187473	10.7044	9.70828e-27	5.12087e-25
GH_D08G0284	53.8458	2.00556	0.40261	4.98139	6.31297e-07	5.82268e-06

## Sheet: Dataset3
Dataset 3. Downregulated plant genes in hypocotyls of Fov-infected Fov7_KO#5 versus J668 at 10 dpi.
	baseMean	log2FoldChange	lfcSE	stat	pvalue	padj
GH_D10G1269	504.502	-12.4924	1.19122	-10.4871	9.90259e-26	9.61772e-25
GH_A10G1626	418.424	-12.2225	1.19127	-10.26	1.06664e-24	1.00111e-23
GH_A02G2075	257.997	-11.5249	1.19057	-9.68018	3.66073e-22	3.11671e-21
GH_D11G3803	187.063	-11.0615	1.1956	-9.25182	2.20701e-20	1.75586e-19
GH_D02G2176	183.552	-11.0336	1.1977	-9.2124	3.18926e-20	2.51626e-19
GH_D04G1080	158.744	-10.8245	1.4672	-7.37767	1.61078e-13	9.18664e-13
GH_D01G0008	138.475	-10.6275	1.20473	-8.8215	1.12937e-18	8.31564e-18
GH_scaffold26511_objG0001	137.078	-10.612	1.20344	-8.81804	1.16476e-18	8.57508e-18
GH_A09G2437	107.377	-10.2607	1.20543	-8.51208	1.70844e-17	1.19137e-16
GH_A13G1760	96.6667	-10.1089	1.20816	-8.36721	5.90005e-17	3.99875e-16
GH_A07G2062	68.7515	-9.6173	1.21992	-7.88354	3.18223e-15	1.98407e-14
GH_D04G0205	68.5336	-9.61214	1.22263	-7.86184	3.78529e-15	2.3508e-14
GH_A02G1354	55.4361	-9.30642	1.23008	-7.56569	3.85802e-14	2.27626e-13
GH_A10G2672	54.8742	-9.29222	2.15837	-4.30519	1.66839e-05	5.04525e-05
GH_D11G0446	52.6242	-9.2306	1.23921	-7.44877	9.42131e-14	5.44797e-13
GH_D06G0165	46.2475	-9.04466	1.24846	-7.24465	4.33569e-13	2.41351e-12
GH_D05G1751	44.7874	-8.99799	1.24606	-7.22112	5.15597e-13	2.85532e-12
GH_A08G2291	43.5257	-8.95644	1.25203	-7.15353	8.45743e-13	4.62514e-12
GH_scaffold34171_objG0001	41.5599	-8.89042	1.24868	-7.11987	1.08026e-12	5.86536e-12
GH_A01G2149	41.1153	-8.87522	1.2475	-7.11442	1.12385e-12	6.0951e-12
GH_A03G1518	40.6796	-8.85957	1.24963	-7.08975	1.34356e-12	7.24938e-12
GH_D02G0220	40.245	-8.845	1.25107	-7.06993	1.55017e-12	8.32313e-12
GH_A09G0747	38.9081	-8.79492	1.26029	-6.97849	2.98371e-12	1.57176e-11
GH_D03G1875	38.8674	-8.7941	1.25653	-6.99869	2.58359e-12	1.36579e-11
GH_D06G1267	38.8096	-8.79277	1.25506	-7.00584	2.45502e-12	1.30036e-11
GH_D03G1315	38.4226	-8.77846	1.25621	-6.98805	2.7874e-12	1.47148e-11
GH_A05G0993	36.6726	-8.71021	1.27524	-6.83023	8.47783e-12	4.3379e-11
GH_A12G2986	1173.47	-8.4866	0.32704	-25.9498	1.82873e-148	1.21045e-146
GH_A05G4171	30.3655	-8.43813	1.28021	-6.59119	4.36324e-11	2.13159e-10
GH_A01G2162	30.2442	-8.43372	1.27699	-6.60437	3.99215e-11	1.95533e-10
GH_D04G0204	29.9094	-8.41687	1.2833	-6.55875	5.42605e-11	2.63296e-10
GH_D11G0107	29.7423	-8.40873	1.3061	-6.43806	1.21011e-10	5.7399e-10
GH_scaffold36_2_objG0001	57.5929	-8.39676	1.2415	-6.76338	1.34812e-11	6.81105e-11
GH_A03G0087	416.873	-8.37397	0.528767	-15.8368	1.73441e-56	3.69359e-55
GH_A11G1028	28.7161	-8.35643	1.28465	-6.50481	7.77941e-11	3.73511e-10
GH_D03G0095	27.972	-8.32115	1.30026	-6.39959	1.5579e-10	7.33941e-10
GH_D12G3010	27.9537	-8.31962	1.28012	-6.49909	8.0809e-11	3.87529e-10
GH_D05G0343	264.284	-8.24975	1.28647	-6.41271	1.42959e-10	6.75114e-10
GH_A02G0548	26.38	-8.23502	2.35401	-3.4983	0.000468229	0.00116681
GH_A02G1855	25.8486	-8.20692	1.28969	-6.3635	1.97207e-10	9.2256e-10
GH_A01G0253	25.5454	-8.18966	1.30203	-6.28991	3.17656e-10	1.46439e-09
GH_D11G3548	91.4271	-8.18436	1.05604	-7.75006	9.18522e-15	5.58372e-14
GH_D12G2239	25.0881	-8.16231	1.29349	-6.31029	2.78509e-10	1.28956e-09
GH_D06G1159	25.0212	-8.15983	1.29355	-6.30809	2.82496e-10	1.30759e-09
GH_A06G0745	24.7292	-8.14161	1.29169	-6.30306	2.91817e-10	1.34997e-09
GH_D11G1530	48.0004	-8.13192	1.23731	-6.57227	4.95526e-11	2.41191e-10
GH_scaffold23351_objG0001	23.9856	-8.09789	1.29543	-6.2511	4.07569e-10	1.86394e-09
GH_D09G2131	23.8766	-8.091	1.33721	-6.05066	1.44256e-09	6.3469e-09
GH_A05G2859	23.6303	-8.07819	1.31475	-6.14428	8.0325e-10	3.59948e-09
GH_A03G0381	23.143	-8.04619	1.30202	-6.17975	6.42026e-10	2.89984e-09
GH_A13G0123	22.7918	-8.0252	1.30246	-6.16156	7.20334e-10	3.24174e-09
GH_A13G2060	22.3874	-7.99806	1.38613	-5.77005	7.92486e-09	3.2957e-08
GH_D01G1223	21.9095	-7.96728	1.30625	-6.09934	1.06508e-09	4.73216e-09
GH_D09G0226	115.579	-7.96388	0.87573	-9.09399	9.54705e-20	7.38191e-19
GH_A05G4365	21.7604	-7.95727	1.31207	-6.06465	1.3224e-09	5.83357e-09
GH_D02G0291	21.2918	-7.92556	1.3216	-5.99693	2.01077e-09	8.75823e-09
GH_D06G2414	20.9615	-7.90407	1.32931	-5.94598	2.74806e-09	1.18481e-08
GH_A06G1773	20.8785	-7.89685	1.34149	-5.88662	3.94162e-09	1.67937e-08
GH_scaffold25931_objG0001	20.7837	-7.89181	1.31229	-6.01376	1.81264e-09	7.91702e-09
GH_A03G0283	110.453	-7.86871	0.86843	-9.06084	1.29447e-19	9.94552e-19
GH_A09G0310	20.2573	-7.85372	1.32083	-5.94603	2.74722e-09	1.18454e-08
GH_D07G1773	20.2485	-7.85309	1.31935	-5.95224	2.64497e-09	1.14209e-08
GH_D05G1220	20.1962	-7.84972	1.31804	-5.95559	2.59128e-09	1.12001e-08
GH_D10G2508	20.1699	-7.84808	1.31821	-5.95359	2.62329e-09	1.13325e-08
GH_A05G0333	20.0388	-7.83947	1.32763	-5.90485	3.5296e-09	1.51021e-08
GH_D06G1886	714.999	-7.80561	0.707579	-11.0314	2.69495e-28	2.87011e-27
GH_A02G0797	19.0543	-7.7656	1.39426	-5.56971	2.5516e-08	1.01536e-07
GH_D13G0063	18.612	-7.73212	1.32678	-5.82773	5.61867e-09	2.36408e-08
GH_A10G1808	18.4539	-7.72199	1.35231	-5.71024	1.1282e-08	4.63194e-08
GH_D07G1247	18.4498	-7.72067	1.3354	-5.78153	7.40256e-09	3.08751e-08
GH_D07G0387	18.2518	-7.70533	1.33694	-5.76341	8.24312e-09	3.42355e-08
GH_D08G0942	17.953	-7.67987	1.33146	-5.76799	8.02228e-09	3.33402e-08
GH_D13G0062	17.8616	-7.67187	1.33473	-5.74789	9.03642e-09	3.74319e-08
GH_A12G1122	17.6657	-7.65614	1.33551	-5.73277	9.88061e-09	4.07863e-08
GH_D07G1109	17.6104	-7.65425	1.38762	-5.51611	3.46591e-08	1.36328e-07
GH_D07G1685	17.6264	-7.65328	1.33998	-5.71148	1.11999e-08	4.6002e-08
GH_D02G1337	1338.73	-7.63787	0.235681	-32.4077	2.13921e-230	2.70005e-228
GH_A05G2521	16.7159	-7.57713	1.3429	-5.64238	1.67716e-08	6.78346e-08
GH_A10G0656	16.6478	-7.57047	1.36167	-5.55969	2.70261e-08	1.07335e-07
GH_A09G1743	90.4929	-7.56918	0.899598	-8.41396	3.96384e-17	2.70906e-16
GH_A13G1414	16.5798	-7.56503	1.34551	-5.62245	1.88271e-08	7.57825e-08
GH_A08G2129	16.399	-7.5493	1.35039	-5.59048	2.26442e-08	9.05069e-08
GH_A05G1072	16.3596	-7.54731	1.40125	-5.38615	7.19844e-08	2.76066e-07
GH_D07G2173	16.1628	-7.52739	1.35675	-5.54812	2.88761e-08	1.14387e-07
GH_D12G0713	15.7854	-7.49509	1.35294	-5.53986	3.02722e-08	1.19693e-07
GH_A13G2261	15.6341	-7.47969	1.38542	-5.39886	6.70665e-08	2.57935e-07
GH_A03G1535	15.5454	-7.47359	1.36702	-5.46707	4.57531e-08	1.7857e-07
GH_D11G1861	15.2149	-7.4425	1.36217	-5.46369	4.66326e-08	1.81916e-07
GH_D08G0195	29.5104	-7.42483	1.29696	-5.72482	1.03546e-08	4.26689e-08
GH_A08G1626	14.9704	-7.41661	1.36998	-5.41365	6.17531e-08	2.3837e-07
GH_D02G2616	160.048	-7.40967	0.62981	-11.7649	5.91775e-32	7.05323e-31
GH_D05G0891	14.8109	-7.40261	1.36689	-5.41567	6.10593e-08	2.35787e-07
GH_D10G1016	14.8073	-7.40237	1.37269	-5.39262	6.94374e-08	2.66525e-07
GH_D04G0067	14.7999	-7.40007	1.36977	-5.40243	6.57431e-08	2.53102e-07
GH_A13G0482	14.665	-7.38971	1.37887	-5.35927	8.35593e-08	3.18845e-07
GH_D10G2129	14.6546	-7.38729	1.40994	-5.23945	1.6106e-07	5.98288e-07
GH_D03G1359	14.4602	-7.36818	1.37864	-5.34454	9.06485e-08	3.44809e-07
GH_A02G0401	14.4093	-7.36493	1.40086	-5.25744	1.46073e-07	5.44822e-07
GH_D01G1155	14.3577	-7.35743	1.44379	-5.09593	3.47036e-07	1.24879e-06
GH_D05G2989	14.2197	-7.3446	1.39195	-5.27649	1.31681e-07	4.93048e-07
GH_D05G3263	13.958	-7.31696	1.37856	-5.3077	1.1102e-07	4.18467e-07
GH_A11G1871	13.9538	-7.31662	1.37334	-5.32762	9.95093e-08	3.77028e-07
GH_A07G1763	13.8632	-7.30487	1.39822	-5.22439	1.74731e-07	6.46665e-07
GH_A07G1072	13.6817	-7.28748	1.38186	-5.27366	1.33731e-07	5.00427e-07
GH_D13G1490	13.6075	-7.27866	1.38924	-5.2393	1.61187e-07	5.98723e-07
GH_D07G0099	13.5557	-7.27539	1.4182	-5.13003	2.89699e-07	1.0499e-06
GH_A07G2528	13.4965	-7.26946	1.4604	-4.97772	6.43365e-07	2.259e-06
GH_A09G2150	13.4921	-7.26746	1.38783	-5.23656	1.63596e-07	6.07313e-07
GH_D05G3555	46.3068	-7.23801	1.11013	-6.51999	7.03114e-11	3.38728e-10
GH_D12G1581	13.1703	-7.23424	1.39497	-5.18593	2.14941e-07	7.89018e-07
GH_A13G1006	25.2012	-7.20015	1.28788	-5.59068	2.26184e-08	9.04163e-08
GH_D13G1695	12.3224	-7.13616	1.40127	-5.09263	3.53131e-07	1.26992e-06
GH_scaffold42177_objG0001	12.1821	-7.123	1.42456	-5.00014	5.7289e-07	2.02064e-06
GH_D09G1844	11.9527	-7.09247	1.40994	-5.03035	4.89593e-07	1.73783e-06
GH_D10G0654	11.9078	-7.08955	1.42195	-4.98579	6.17088e-07	2.16914e-06
GH_D09G2607	11.7423	-7.06732	1.40709	-5.02264	5.0966e-07	1.80602e-06
GH_scaffold5541_objG0001	36.3728	-7.05816	2.02881	-3.47896	0.000503355	0.00124882
GH_A06G0731	11.5615	-7.04506	1.41312	-4.98545	6.18162e-07	2.17265e-06
GH_A12G1759	11.5141	-7.03971	1.41308	-4.9818	6.29943e-07	2.21324e-06
GH_A04G0575	11.4771	-7.03337	1.41762	-4.96139	6.9991e-07	2.44863e-06
GH_A05G0338	11.4159	-7.02836	1.43659	-4.89239	9.96203e-07	3.43143e-06
GH_A12G0970	22.3299	-7.01884	1.32675	-5.29025	1.22152e-07	4.58757e-07
GH_D09G1689	11.3333	-7.017	1.42184	-4.93515	8.00907e-07	2.78537e-06
GH_scaffold370_objG0001	11.2867	-7.00949	1.42324	-4.92503	8.4347e-07	2.92641e-06
GH_D01G1701	1095.08	-7.00879	0.216306	-32.4022	2.55174e-230	3.20652e-228
GH_A08G1050	11.2297	-7.00471	1.45447	-4.81598	1.46476e-06	4.95898e-06
GH_D13G0468	11.1581	-6.99251	1.43878	-4.86002	1.17374e-06	4.01284e-06
GH_A04G1696	11.1409	-6.99053	1.44542	-4.83633	1.32257e-06	4.49711e-06
GH_D06G1803	11.0681	-6.98182	1.42159	-4.91128	9.04852e-07	3.1306e-06
GH_D10G1717	11.0433	-6.97891	1.42347	-4.90275	9.45022e-07	3.26244e-06
GH_A06G1015	10.9684	-6.97004	1.42475	-4.89212	9.97573e-07	3.43574e-06
GH_D02G0933	10.7891	-6.94628	1.43797	-4.83063	1.36102e-06	4.62205e-06
GH_D07G2414	10.649	-6.92483	1.44234	-4.8011	1.57799e-06	5.32424e-06
GH_A04G1557	10.6318	-6.9227	1.43724	-4.81666	1.45982e-06	4.94371e-06
GH_A07G0633	10.5877	-6.91737	1.44558	-4.78519	1.70825e-06	5.74538e-06
GH_A13G2110	10.486	-6.90671	1.46292	-4.72118	2.34479e-06	7.77464e-06
GH_A13G1140	54.0938	-6.87912	0.921962	-7.46139	8.56132e-14	4.96025e-13
GH_D12G0104	10.2749	-6.8759	1.46273	-4.70075	2.5921e-06	8.55426e-06
GH_D11G3293	10.2228	-6.86694	1.44244	-4.76065	1.92967e-06	6.45878e-06
GH_A06G0508	10.1204	-6.85382	1.44187	-4.75342	2.00004e-06	6.68255e-06
GH_D02G1028	9.79668	-6.80873	1.48511	-4.58466	4.54718e-06	1.46347e-05
GH_A12G2281	9.80897	-6.80832	1.46963	-4.63268	3.60962e-06	1.17313e-05
GH_D05G0143	9.64962	-6.78446	1.45233	-4.67143	2.99111e-06	9.80625e-06
GH_D05G3588	9.60562	-6.78053	1.49841	-4.52516	6.03501e-06	1.91492e-05
GH_A11G2689	9.61668	-6.77995	1.46205	-4.63727	3.53033e-06	1.14861e-05
GH_D05G3712	9.6064	-6.77849	1.48059	-4.57825	4.68893e-06	1.50689e-05
GH_A12G2030	9.46823	-6.75718	1.45984	-4.62872	3.67927e-06	1.19488e-05
GH_D12G1021	9.41113	-6.74933	1.46205	-4.61635	3.90554e-06	1.26512e-05
GH_A08G1272	9.37125	-6.74377	1.46887	-4.59112	4.40879e-06	1.42118e-05
GH_D05G2543	9.35754	-6.73935	1.46615	-4.59664	4.29356e-06	1.38568e-05
GH_A13G0867	369.344	-6.73925	1.32147	-5.0998	3.40019e-07	1.22432e-06
GH_A09G2316	9.28612	-6.72692	1.48861	-4.51894	6.21497e-06	1.9684e-05
GH_A12G0132	9.26829	-6.72427	1.47605	-4.5556	5.22362e-06	1.66919e-05
GH_D10G0640	9.1837	-6.71226	1.46675	-4.57629	4.73287e-06	1.52031e-05
GH_D13G2034	9.18448	-6.71013	1.50585	-4.45605	8.34823e-06	2.60734e-05
GH_D07G1377	9.09172	-6.6966	1.49657	-4.47462	7.65479e-06	2.39906e-05
GH_D09G1277	9.04685	-6.69272	1.47807	-4.528	5.95441e-06	1.88977e-05
GH_D03G1000	8.94327	-6.67245	1.49611	-4.45987	8.20082e-06	2.56313e-05
GH_A11G2125	8.83242	-6.65622	1.50754	-4.41528	1.0088e-05	3.12398e-05
GH_A11G0465	17.3413	-6.65372	1.33403	-4.98769	6.11058e-07	2.14874e-06
GH_D02G1349	8.77892	-6.64813	1.48169	-4.48686	7.22794e-06	2.27229e-05
GH_D07G1325	8.57337	-6.61455	1.48544	-4.45292	8.4709e-06	2.64406e-05
GH_A06G1122	8.55843	-6.60959	1.53005	-4.31984	1.56143e-05	4.73713e-05
GH_scaffold548_objG0001	8.46963	-6.59585	1.48804	-4.43257	9.31163e-06	2.89553e-05
GH_A11G2019	8.42492	-6.58898	1.49171	-4.41707	1.00046e-05	3.09951e-05
GH_A01G1366	8.42025	-6.58544	1.50943	-4.36288	1.28362e-05	3.93202e-05
GH_A03G0231	8.39953	-6.585	1.49275	-4.41132	1.02741e-05	3.17797e-05
GH_A04G1200	8.3982	-6.58202	1.50617	-4.37003	1.2423e-05	3.80872e-05
GH_D02G1032	8.2799	-6.56613	1.52171	-4.31497	1.59624e-05	4.83789e-05
GH_A11G0398	8.21454	-6.55312	1.52852	-4.28724	1.80904e-05	5.45173e-05
GH_D08G0411	8.17482	-6.54387	1.50351	-4.3524	1.34655e-05	4.11261e-05
GH_A02G1640	56.7416	-6.54034	0.825255	-7.92524	2.27715e-15	1.42947e-14
GH_A09G2424	44.784	-6.53968	0.922946	-7.08565	1.38389e-12	7.45708e-12
GH_D10G2218	8.11245	-6.53142	1.57547	-4.14569	3.38793e-05	9.87377e-05
GH_A07G0766	8.08751	-6.52987	1.50002	-4.35319	1.34172e-05	4.09896e-05
GH_D06G1266	8.02303	-6.51648	1.52827	-4.26396	2.00837e-05	6.02087e-05
GH_D12G2267	7.98315	-6.50993	1.52625	-4.26532	1.9962e-05	5.98597e-05
GH_D12G0331	7.75494	-6.46903	1.52191	-4.2506	2.13194e-05	6.3712e-05
GH_D05G2863	331.767	-6.46311	0.331513	-19.4958	1.19238e-84	3.86093e-83
GH_A01G1104	53.1464	-6.4585	0.861096	-7.50033	6.36589e-14	3.71207e-13
GH_A09G1923	7.56933	-6.43438	1.51987	-4.23351	2.30075e-05	6.85087e-05
GH_A12G0487	7.54667	-6.43045	1.52493	-4.21688	2.4771e-05	7.34713e-05
GH_D05G2872	7.52673	-6.427	1.52778	-4.20675	2.59065e-05	7.66133e-05
GH_A06G0194	7.4648	-6.41619	1.54538	-4.15185	3.29792e-05	9.62476e-05
GH_D01G0248	7.45663	-6.4146	1.55825	-4.11655	3.84584e-05	0.000111404
GH_A04G0979	14.5817	-6.40808	1.37947	-4.64534	3.3952e-06	1.10686e-05
GH_D12G0420	7.41815	-6.40487	1.52599	-4.1972	2.70237e-05	7.97417e-05
GH_D13G1858	7.41815	-6.40487	1.52599	-4.1972	2.70237e-05	7.97417e-05
GH_A11G3677	7.34595	-6.39214	1.53444	-4.16579	3.1028e-05	9.08419e-05
GH_D05G0505	459.547	-6.39127	1.10788	-5.7689	7.97895e-09	3.31722e-08
GH_D09G1627	7.31845	-6.38722	1.54117	-4.14441	3.40697e-05	9.92672e-05
GH_D13G1850	7.33223	-6.38656	1.55613	-4.10414	4.05828e-05	0.000117123
GH_A12G0948	7.29657	-6.38003	1.5445	-4.1308	3.61501e-05	0.000105022
GH_D08G0003	7.28146	-6.37733	1.55582	-4.099	4.14932e-05	0.000119563
GH_scaffold6206_objG0001	425.477	-6.37628	0.292152	-21.8253	1.33603e-105	5.69678e-104
GH_D01G1876	746.205	-6.37515	0.529223	-12.0462	2.0298e-33	2.52612e-32
GH_A02G0757	7.24826	-6.37155	1.60828	-3.96172	7.44115e-05	0.000207546
GH_D05G0352	25.0839	-6.36536	1.18006	-5.39408	6.88738e-08	2.64457e-07
GH_D01G0320	26.4983	-6.36401	1.13573	-5.60347	2.10099e-08	8.41875e-08
GH_D07G1758	7.21338	-6.36209	1.58022	-4.02608	5.67143e-05	0.000160761
GH_A05G1276	7.20038	-6.3595	1.5586	-4.08027	4.49842e-05	0.000129079
GH_A07G0108	7.14251	-6.35223	1.55129	-4.09481	4.22521e-05	0.000121632
GH_A13G0845	7.14251	-6.35223	1.55129	-4.09481	4.22521e-05	0.000121632
GH_D12G0857	120.746	-6.3404	0.936682	-6.769	1.29671e-11	6.556e-11
GH_scaffold40363_objG0001	7.04359	-6.33071	1.54331	-4.10202	4.09558e-05	0.000118128
GH_scaffold8513_objG0001	7.04359	-6.33071	1.54331	-4.10202	4.09558e-05	0.000118128
GH_D12G0611	305.574	-6.32863	0.339199	-18.6576	1.09577e-77	3.24028e-76
GH_A12G0646	6.99616	-6.32189	1.55228	-4.07265	4.64814e-05	0.000133161
GH_D01G0624	6.99071	-6.32071	1.58099	-3.99794	6.38968e-05	0.000179867
GH_A12G2921	6.97349	-6.31757	1.56572	-4.03494	5.46169e-05	0.000155063
GH_A03G0776	6.96805	-6.31623	1.62565	-3.88535	0.000102183	0.000280011
GH_D03G0820	6.977	-6.31488	1.55739	-4.05479	5.01796e-05	0.000143064
GH_A02G1689	6.95223	-6.31023	1.55141	-4.06743	4.75348e-05	0.000135987
GH_D10G1967	6.90963	-6.3022	1.55771	-4.04582	5.21407e-05	0.000148395
GH_A13G2043	6.88547	-6.29773	1.56123	-4.03382	5.48784e-05	0.000155782
GH_D06G1414	6.87458	-6.29554	1.57156	-4.00591	6.17792e-05	0.000174242
GH_A09G1290	6.82293	-6.2858	1.56339	-4.02062	5.80461e-05	0.000164299
GH_D07G1162	6.78305	-6.27808	1.57885	-3.97636	6.99784e-05	0.000195911
GH_A11G0256	6.72807	-6.2672	1.60767	-3.8983	9.68692e-05	0.000266308
GH_A12G2990	1453.29	-6.26707	0.158258	-39.6004	0	0
GH_D12G2952	6.73912	-6.26617	1.56118	-4.01375	5.97621e-05	0.000168839
GH_A02G0830	6.70469	-6.25953	1.5881	-3.94151	8.09693e-05	0.000224944
GH_D01G0418	6.6251	-6.24029	1.57101	-3.97215	7.12281e-05	0.000199155
GH_D09G1124	6.56123	-6.22449	1.62672	-3.8264	0.000130031	0.000351284
GH_D07G0787	6.52057	-6.21958	1.57012	-3.96121	7.4572e-05	0.000207953
GH_A08G0026	6.50547	-6.21654	1.57226	-3.9539	7.68884e-05	0.000214139
GH_D09G0005	6.49869	-6.21155	1.59267	-3.9001	9.61546e-05	0.000264472
GH_D07G2361	6.46559	-6.2085	1.58258	-3.92304	8.74401e-05	0.000241835
GH_A07G1494	6.42227	-6.19619	1.60694	-3.8559	0.000115304	0.000313535
GH_D13G2526	6.42166	-6.1959	1.57659	-3.92995	8.49648e-05	0.000235389
GH_A05G3016	6.38872	-6.18916	1.60974	-3.84482	0.000120643	0.000327195
GH_A07G2511	6.35429	-6.18217	1.57908	-3.91503	9.03926e-05	0.000249431
GH_D12G2977	6.3419	-6.17964	1.58001	-3.91114	9.18611e-05	0.000253311
GH_A07G0558	6.34057	-6.1759	1.62864	-3.79206	0.000149404	0.000400275
GH_A09G1519	6.31924	-6.17492	1.59027	-3.88295	0.000103199	0.000282631
GH_A04G0171	6.29781	-6.17044	1.63426	-3.77567	0.000159576	0.000425966
GH_A04G1140	6.3028	-6.16778	1.5955	-3.86575	0.000110749	0.000301986
GH_D09G2184	6.214	-6.14938	1.62948	-3.77383	0.000160758	0.000428799
GH_D13G0146	6.19345	-6.14496	1.58821	-3.8691	0.000109236	0.000298046
GH_D12G2466	6.18862	-6.14397	1.59379	-3.85493	0.000115763	0.000314677
GH_D11G0280	74.9007	-6.13878	1.24481	-4.93149	8.16059e-07	2.83581e-06
GH_D02G0814	6.15752	-6.1371	1.81559	-3.38023	0.000724251	0.00175487
GH_A12G2473	6.15357	-6.13655	1.59513	-3.84705	0.000119549	0.000324367
GH_D11G1081	6.15357	-6.13655	1.59513	-3.84705	0.000119549	0.000324367
GH_D13G1683	6.10403	-6.12587	1.63381	-3.74944	0.000177231	0.00047016
GH_D12G2132	6.10481	-6.12235	1.6162	-3.78811	0.000151799	0.000406254
GH_D09G0872	6.08698	-6.1184	1.59767	-3.82958	0.000128361	0.000346937
GH_D13G2395	6.05465	-6.11147	1.59552	-3.8304	0.000127938	0.000345891
GH_A03G2285	6.02444	-6.10491	1.60479	-3.80418	0.000142274	0.000382344
GH_D07G0632	6.00511	-6.10081	1.60731	-3.79566	0.000147249	0.000394893
GH_D11G3811	6.00317	-6.09659	1.63777	-3.7225	0.00019726	0.000520094
GH_A03G0690	5.98307	-6.09597	1.64257	-3.71123	0.000206251	0.000542218
GH_D09G1987	20.7022	-6.08707	1.18916	-5.11879	3.07506e-07	1.1121e-06
GH_D06G1363	5.92614	-6.07953	1.61744	-3.75875	0.000170767	0.000454071
GH_D08G1142	5.91041	-6.07603	1.64723	-3.68863	0.000225465	0.000588597
GH_A01G2002	5.9062	-6.07511	1.61291	-3.76656	0.000165514	0.000440907
GH_A10G1509	879.603	-6.0585	0.416855	-14.5338	7.39673e-48	1.30437e-46
GH_A01G0463	5.78112	-6.04711	1.62947	-3.71109	0.000206365	0.000542442
GH_D07G1004	5.7949	-6.04631	1.64294	-3.68019	0.000233063	0.00060682
GH_A05G3983	5.74957	-6.03587	1.62946	-3.70422	0.000212046	0.000556269
GH_D01G0422	5.73719	-6.03305	1.6238	-3.71539	0.000202894	0.000533935
GH_D07G1102	5.72269	-6.02982	1.6241	-3.71271	0.000205056	0.000539324
GH_A05G2545	5.71725	-6.0285	1.623	-3.71441	0.000203676	0.000535942
GH_D07G1684	5.71365	-6.02803	1.77402	-3.39795	0.000678916	0.00165262
GH_A10G0014	5.67799	-6.01961	1.63131	-3.69006	0.000224205	0.000585469
GH_D11G2004	5.67799	-6.01961	1.63131	-3.69006	0.000224205	0.000585469
GH_D12G1253	159.253	-6.01681	0.43997	-13.6755	1.42246e-42	2.24237e-41
GH_A10G2417	72.1928	-6.01522	0.637559	-9.43476	3.91908e-21	3.2067e-20
GH_D10G0697	5.65805	-6.01502	1.6342	-3.68071	0.000232585	0.000605767
GH_A09G2711	5.65532	-6.01438	1.62427	-3.70282	0.00021322	0.00055904
GH_D05G3240	5.64715	-6.01231	1.66357	-3.61409	0.000301399	0.000772344
GH_D02G1951	5.64021	-6.01087	1.62579	-3.69721	0.000217985	0.000570405
GH_D02G2070	5.60867	-5.99932	1.64077	-3.65641	0.00025577	0.000662305
GH_A03G1381	5.55641	-5.98706	1.63068	-3.6715	0.000241134	0.000626514
GH_A05G2681	5.55641	-5.98706	1.63068	-3.6715	0.000241134	0.000626514
GH_D07G0659	5.52953	-5.98084	1.65983	-3.60329	0.000314212	0.000803118
GH_A11G2236	5.52619	-5.97991	1.63904	-3.64842	0.000263857	0.000681882
GH_A05G1947	5.50275	-5.97796	1.71601	-3.48364	0.000494653	0.00122841
GH_D06G0956	5.49993	-5.97382	1.69801	-3.51813	0.000434597	0.00108843
GH_D01G1083	5.49659	-5.97297	1.63202	-3.65986	0.000252351	0.000654105
GH_A10G1631	594.08	-5.97152	0.42808	-13.9495	3.16653e-44	5.17964e-43
GH_D13G1742	5.48904	-5.97116	1.63361	-3.65519	0.000256988	0.000665247
GH_D07G0987	5.48693	-5.97071	1.6436	-3.63271	0.000280461	0.000722038
GH_D01G0007	5.48482	-5.9702	1.67877	-3.5563	0.000376108	0.000951072
GH_A05G1458	147.802	-5.96647	0.431845	-13.8162	2.03501e-43	3.26588e-42
GH_A09G2341	5.46232	-5.96052	1.66445	-3.58107	0.000342196	0.000870033
GH_A13G1885	5.43405	-5.95797	1.65374	-3.60272	0.000314909	0.000804681
GH_D02G2223	5.43	-5.95267	1.65279	-3.60158	0.000316286	0.00080791
GH_A04G0732	40.3991	-5.95171	0.847516	-7.02253	2.17885e-12	1.15807e-11
GH_D02G1562	5.39417	-5.94824	1.67418	-3.55292	0.000380978	0.000962831
GH_A01G1203	5.41067	-5.9482	1.67917	-3.54234	0.000396594	0.000999455
GH_D06G1958	5.3412	-5.93126	1.69533	-3.49859	0.000467733	0.00116563
GH_D13G1119	5.32547	-5.92731	1.64465	-3.604	0.000313359	0.000801115
GH_A07G0268	27.6091	-5.92642	1.00751	-5.88221	4.04819e-09	1.72315e-08
GH_D05G2868	5.31792	-5.92545	1.64718	-3.59734	0.000321488	0.000820541
GH_A02G0210	5.33108	-5.92454	1.69951	-3.48604	0.000490229	0.00121812
GH_A05G3182	5.30764	-5.92283	1.67167	-3.54307	0.000395496	0.000997087
GH_A03G2284	5.29315	-5.91939	1.65236	-3.58239	0.00034047	0.000865877
GH_A03G0675	19.7348	-5.91925	1.18587	-4.99147	5.99217e-07	2.1088e-06
GH_D11G2664	39.3558	-5.91534	0.83859	-7.05392	1.73946e-12	9.3096e-12
GH_A04G1202	5.26643	-5.90827	1.66866	-3.54073	0.000399018	0.00100539
GH_D05G2415	5.24088	-5.90634	1.68207	-3.51135	0.00044584	0.00111482
GH_A13G1597	5.25194	-5.90482	1.68737	-3.49942	0.00046627	0.00116229
GH_A07G1659	38.9046	-5.89856	0.840256	-7.01996	2.21929e-12	1.17868e-11
GH_A11G1526	5.219	-5.89639	1.66281	-3.54604	0.000391072	0.00098637
GH_A12G2928	5.18668	-5.88829	1.65807	-3.55129	0.000383341	0.000968342
GH_A01G0008	5.16252	-5.88232	1.69417	-3.4721	0.000516412	0.00127893
GH_A05G2863	19.1672	-5.8789	1.18187	-4.97426	6.54976e-07	2.29736e-06
GH_D07G2473	5.14742	-5.87847	1.67997	-3.49915	0.000466751	0.00116333
GH_A05G3807	5.08215	-5.86173	1.68375	-3.48136	0.000498867	0.00123833
GH_D08G0949	5.02584	-5.84255	1.6712	-3.49601	0.000472263	0.00117589
GH_A08G0431	5.02311	-5.8418	1.67128	-3.4954	0.000473346	0.00117843
GH_D10G1381	5.00862	-5.83813	1.68226	-3.47041	0.00051966	0.00128639
GH_A06G0552	9.93176	-5.83599	1.44254	-4.04563	5.21821e-05	0.000148498
GH_A01G1565	82.3973	-5.83033	0.580097	-10.0506	9.12975e-24	8.29532e-23
GH_A09G1892	4.9763	-5.82969	1.69077	-3.44794	0.00056487	0.0013921
GH_D11G3338	4.96936	-5.82781	1.77092	-3.29084	0.000998894	0.00236891
GH_A13G0387	4.96391	-5.82642	1.70127	-3.42475	0.000615363	0.0015074
GH_D13G1279	534.726	-5.82162	0.222581	-26.1551	8.62535e-151	5.86606e-149
GH_D12G2520	34.1926	-5.81741	0.870915	-6.67966	2.39503e-11	1.19039e-10
GH_D09G1840	4.90348	-5.81032	1.70339	-3.41102	0.000647193	0.00158013
GH_D12G0360	4.90698	-5.80651	1.695	-3.42567	0.000613292	0.00150291
GH_D12G1105	4.87949	-5.79912	1.68795	-3.4356	0.000591246	0.00145251
GH_D11G2745	4.852	-5.79173	1.68864	-3.42982	0.000603972	0.0014816
GH_A11G2589	16.5049	-5.78804	1.31203	-4.41152	1.02648e-05	3.17527e-05
GH_D10G1924	9.59769	-5.78567	1.47691	-3.91741	8.95049e-05	0.000247113
GH_A05G4089	113.668	-5.78493	0.784098	-7.37781	1.60915e-13	9.17918e-13
GH_D06G1258	4.81001	-5.78048	1.69181	-3.41674	0.000633767	0.00154902
GH_A12G1460	4.80518	-5.77919	1.70256	-3.39441	0.000687765	0.00167281
GH_A04G0442	4.79824	-5.77726	1.78131	-3.24327	0.00118168	0.00276809
GH_scaffold8457_objG0001	33.223	-5.77699	0.876498	-6.59099	4.36917e-11	2.13412e-10
GH_A11G1947	4.78524	-5.77375	1.70871	-3.37902	0.000727454	0.00176204
GH_D08G1126	4.78252	-5.773	1.69633	-3.40323	0.00066595	0.00162301
GH_D03G1371	4.79023	-5.77058	1.77943	-3.24294	0.00118305	0.00277067
GH_D03G1817	4.76546	-5.76346	1.73773	-3.31667	0.000910974	0.0021729
GH_A07G1328	35.5017	-5.75995	0.851278	-6.76624	1.32176e-11	6.67969e-11
GH_A05G1928	76.0591	-5.75237	0.579687	-9.92325	3.2985e-23	2.92832e-22
GH_A02G1058	4.71048	-5.74824	1.76698	-3.25314	0.00114137	0.00268035
GH_D01G0182	4.70626	-5.74704	1.71567	-3.34974	0.000808876	0.00194453
GH_D13G0812	4.70354	-5.7462	1.7032	-3.37376	0.00074149	0.00179374
GH_A08G2305	4.69388	-5.74361	1.71835	-3.34252	0.000830221	0.0019918
GH_D09G0778	105.568	-5.74174	0.844361	-6.8001	1.04544e-11	5.31628e-11
GH_D09G2255	4.67394	-5.73804	1.71376	-3.34822	0.000813324	0.00195423
GH_A13G1353	4.64855	-5.73084	1.70538	-3.36046	0.000778135	0.00187469
GH_D07G2474	17.3179	-5.72591	1.19888	-4.77605	1.78773e-06	6.00454e-06
GH_A07G0498	4.62923	-5.7255	1.73045	-3.30868	0.000937368	0.00223193
GH_A08G2528	4.61351	-5.72093	1.72549	-3.31553	0.000914695	0.00218132
GH_D08G1498	4.60868	-5.71962	1.71464	-3.33576	0.000850666	0.00203733
GH_A11G3024	4.56607	-5.7073	1.75412	-3.25365	0.00113931	0.00267616
GH_A02G0675	15.7761	-5.70073	1.23543	-4.61436	3.94301e-06	1.27682e-05
GH_D08G2446	4.52214	-5.68966	1.74188	-3.26639	0.0010893	0.00256577
GH_scaffold48831_objG0001	4.49527	-5.68194	1.72195	-3.29972	0.000967823	0.00229925
GH_D12G1333	23.2924	-5.68039	1.0208	-5.56466	2.62669e-08	1.04436e-07
GH_D11G0887	4.48771	-5.67974	1.71889	-3.3043	0.000952154	0.00226505
GH_D09G0318	4.46294	-5.67256	1.72941	-3.28005	0.0010379	0.00245458
GH_D06G1967	243.704	-5.6717	0.315217	-17.993	2.20983e-72	6.14221e-71
GH_D01G0855	4.45811	-5.67115	1.74358	-3.25259	0.00114359	0.00268533
GH_A13G1917	4.4575	-5.67087	1.72965	-3.27863	0.00104312	0.00246568
GH_A07G1120	4.44511	-5.66727	1.72844	-3.27884	0.00104234	0.00246405
GH_A10G1480	4.44028	-5.66589	1.72759	-3.27965	0.00103936	0.00245731
GH_D11G0092	4.42307	-5.66082	1.74655	-3.24115	0.00119049	0.0027874
GH_A13G2544	4.43834	-5.66019	1.77914	-3.18142	0.00146555	0.00338356
GH_A10G1375	4.40796	-5.65632	1.74727	-3.23723	0.00120696	0.00282283
GH_D13G1684	4.39285	-5.65178	1.754	-3.22222	0.00127201	0.00296377
GH_A12G2680	24.0836	-5.65099	0.988306	-5.71785	1.07881e-08	4.43747e-08
GH_D06G2321	4.38257	-5.64854	1.77753	-3.17775	0.00148425	0.0034227
GH_A07G1380	15.1748	-5.64787	1.24881	-4.52261	6.10832e-06	1.93656e-05
GH_A13G0318	4.39363	-5.6467	1.75023	-3.22626	0.00125419	0.00292548
GH_A12G1024	4.38397	-5.64389	1.75546	-3.21506	0.00130419	0.00303416
GH_D05G3280	4.38124	-5.64298	1.74451	-3.23471	0.00121766	0.00284622
GH_A05G4205	4.36886	-5.63928	1.74103	-3.23904	0.00119931	0.0028058
GH_A01G2040	4.36403	-5.63788	1.74587	-3.22927	0.00124106	0.00289651
GH_D05G0469	4.3613	-5.637	1.73963	-3.24035	0.00119382	0.00279416
GH_D03G0510	198.896	-5.63533	0.346019	-16.2862	1.23699e-59	2.76894e-58
GH_D05G2764	4.33443	-5.62908	1.76782	-3.18419	0.00145161	0.00335383
GH_A11G0775	4.31176	-5.62217	1.74207	-3.22729	0.00124967	0.00291529
GH_A06G2289	4.30359	-5.61954	1.8001	-3.12179	0.00179757	0.0040874
GH_D01G1412	4.27477	-5.60566	1.80495	-3.10571	0.00189824	0.00430038
GH_A06G0377	141.98	-5.60494	0.429984	-13.0352	7.71391e-39	1.10885e-37
GH_D12G0131	4.26239	-5.60175	1.79316	-3.12395	0.00178439	0.00405974
GH_A12G2526	4.22929	-5.59689	1.76833	-3.16508	0.00155041	0.00356473
GH_D05G2339	4.21418	-5.59213	1.78142	-3.13914	0.00169442	0.00387145
GH_D12G1768	4.19907	-5.58726	1.80495	-3.09553	0.00196464	0.00443932
GH_D10G2384	15.7902	-5.58512	1.21719	-4.58853	4.46387e-06	1.43796e-05
GH_D10G1094	4.18941	-5.58425	1.81321	-3.07976	0.00207167	0.00466081
GH_D09G0152	4.14126	-5.56401	1.85513	-2.99926	0.00270639	0.0059701
GH_A08G2092	762.397	-5.56232	0.371863	-14.958	1.38115e-50	2.60075e-49
GH_D13G0991	4.12615	-5.55918	1.81365	-3.06519	0.00217528	0.00487599
GH_A05G0244	4.12071	-5.5574	1.76179	-3.15442	0.00160819	0.00368776
GH_D01G2039	4.11588	-5.55589	1.77373	-3.13232	0.0017343	0.00395289
GH_scaffold3442_objG0001	4.09321	-5.54866	1.76899	-3.13662	0.00170907	0.00390117
GH_D08G1286	4.07811	-5.5438	1.77591	-3.12166	0.00179834	0.00408886
GH_A03G1242	4.07538	-5.54281	1.79472	-3.08839	0.00201242	0.00453826
GH_A06G1593	21.0966	-5.54123	1.035	-5.35385	8.61044e-08	3.28337e-07
GH_D11G2379	4.06844	-5.54069	1.79585	-3.08527	0.00203369	0.00458261
GH_A05G1504	23.0058	-5.53608	1.01054	-5.47832	4.29392e-08	1.67876e-07
GH_D11G0686	4.05061	-5.53488	1.79624	-3.08137	0.00206052	0.0046381
GH_D04G0543	4.04851	-5.53415	1.82068	-3.03962	0.00236881	0.00527695
GH_D13G0944	58.4393	-5.53313	0.63241	-8.74928	2.14714e-18	1.56176e-17
GH_D10G2252	15.2039	-5.52883	1.21534	-4.54921	5.38471e-06	1.71729e-05
GH_A03G1216	4.0369	-5.52484	1.80523	-3.06047	0.00220991	0.00494894
GH_A07G1727	60.6702	-5.52225	0.615764	-8.96812	3.01617e-19	2.28345e-18
GH_D08G1636	15.1676	-5.51847	1.24748	-4.42369	9.70282e-06	3.01125e-05
GH_D07G0670	15.1151	-5.51663	1.23517	-4.4663	7.95822e-06	2.48963e-05
GH_D02G1966	27.4103	-5.51111	0.92659	-5.94774	2.71874e-09	1.1727e-08
GH_A03G0857	489.363	-5.51073	0.218101	-25.2669	7.39269e-141	4.60418e-139
GH_A04G1528	3.98947	-5.50927	1.77833	-3.09799	0.00194836	0.00440479
GH_D07G2364	3.98885	-5.50908	1.8721	-2.94273	0.00325332	0.00707731
GH_A01G1762	554.404	-5.50877	0.20523	-26.842	1.04586e-158	7.77211e-157
GH_D12G1613	148.51	-5.50874	0.394761	-13.9546	2.94764e-44	4.82853e-43
GH_A06G2021	3.97981	-5.5062	1.80633	-3.04828	0.00230159	0.00513968
GH_A09G1955	22.5432	-5.50531	1.01097	-5.44558	5.16381e-08	2.00576e-07
GH_D06G1957	3.97164	-5.50335	1.7948	-3.06628	0.0021674	0.00485985
GH_D05G1952	3.91937	-5.48609	1.79846	-3.05044	0.00228509	0.00510504
GH_scaffold418_objG0001	29.6535	-5.48606	0.882391	-6.21727	5.05874e-10	2.30077e-09
GH_D08G0740	3.90277	-5.48039	1.8962	-2.89019	0.00385006	0.00826898
GH_D06G0479	3.8946	-5.47784	1.80574	-3.03356	0.00241684	0.00537746
GH_A07G1785	3.90777	-5.4764	1.83732	-2.98064	0.00287648	0.00631204
GH_A10G1052	7.69909	-5.47421	1.5043	-3.63905	0.000273647	0.000705548
GH_D01G0645	3.86711	-5.46845	1.83089	-2.98678	0.00281935	0.00619767
GH_D05G3428	3.86228	-5.46677	1.84505	-2.96293	0.00304725	0.00666263
GH_D08G1550	3.87606	-5.46646	2.01152	-2.71758	0.00657611	0.0135448
GH_D10G2353	3.87061	-5.46373	1.81404	-3.0119	0.00259614	0.00574538
GH_D12G1835	3.84506	-5.46006	2.00602	-2.72183	0.00649208	0.0133872
GH_D09G2183	3.83284	-5.45089	1.85052	-2.94559	0.00322336	0.00701696
GH_D05G2311	101.76	-5.44929	1.03111	-5.28488	1.25788e-07	4.7179e-07
GH_A10G0944	3.8259	-5.44853	1.80414	-3.02001	0.00252764	0.005606
GH_A02G1040	3.81563	-5.44494	1.80484	-3.01686	0.00255407	0.00565887
GH_D05G3990	3.81352	-5.44432	1.80743	-3.01219	0.00259373	0.00574071
GH_A01G2049	3.80052	-5.43975	1.82928	-2.97371	0.00294227	0.00644772
GH_D02G1247	3.79841	-5.4391	1.79865	-3.02399	0.00249465	0.00553951
GH_A12G2801	3.79358	-5.43748	1.80646	-3.01002	0.00261229	0.00577933
GH_A02G1828	3.7833	-5.43388	1.80295	-3.01388	0.0025793	0.00571056
GH_A05G2886	3.77847	-5.43225	1.80182	-3.01487	0.00257086	0.00569385
GH_A05G2192	3.77364	-5.43061	1.81024	-2.99995	0.00270024	0.00595746
GH_D05G3583	3.77364	-5.43061	1.81024	-2.99995	0.00270024	0.00595746
GH_D05G2410	3.77302	-5.43021	1.85746	-2.92346	0.00346162	0.00749265
GH_A05G2917	3.76609	-5.42799	1.80833	-3.00166	0.00268512	0.00592662
GH_D01G0945	3.76336	-5.427	1.80859	-3.00068	0.00269375	0.00594498
GH_D02G1901	3.76126	-5.42633	1.82183	-2.9785	0.00289662	0.0063528
GH_D02G0415	3.75853	-5.42536	1.80887	-2.99931	0.00270588	0.00596921
GH_D09G1471	19.3386	-5.4193	1.05409	-5.14121	2.72977e-07	9.92397e-07
GH_D01G2443	824.243	-5.41539	0.31754	-17.0542	3.25263e-65	7.98415e-64
GH_A06G0189	7.43975	-5.41123	1.51274	-3.5771	0.000347423	0.000882646
GH_A03G1689	12.7695	-5.40861	1.30766	-4.13611	3.53249e-05	0.000102745
GH_A12G2470	3.70355	-5.40598	1.84838	-2.9247	0.00344784	0.00746595
GH_D07G1211	3.70355	-5.40598	1.84838	-2.9247	0.00344784	0.00746595
GH_D02G1759	3.70416	-5.40552	2.03225	-2.65987	0.00781712	0.015865
GH_scaffold2725_objG0001	39.5739	-5.4039	0.728085	-7.42207	1.15306e-13	6.63467e-13
GH_A04G0769	3.70494	-5.40116	2.0343	-2.65504	0.00792988	0.0160732
GH_A11G1104	3.70494	-5.40116	2.0343	-2.65504	0.00792988	0.0160732
GH_D12G1550	3.70705	-5.40106	1.84853	-2.92182	0.00347994	0.00752965
GH_A04G1180	3.70433	-5.40003	1.84609	-2.92512	0.0034432	0.00745674
GH_A11G3722	3.69256	-5.39667	2.03842	-2.64747	0.00810958	0.0163989
GH_D13G0294	3.65884	-5.38895	2.03713	-2.64537	0.00816026	0.0164944
GH_D02G0740	3.65128	-5.38614	2.04275	-2.63671	0.00837141	0.0168858
GH_A13G1489	3.66234	-5.38513	1.83429	-2.93581	0.00332675	0.00722627
GH_A05G2249	3.65689	-5.38311	1.84928	-2.91092	0.00360364	0.00777551
GH_A03G0415	3.65479	-5.38239	1.82611	-2.94747	0.00320387	0.00697816
GH_D10G0164	3.65479	-5.38239	1.82611	-2.94747	0.00320387	0.00697816
GH_A12G0958	3.64451	-5.37866	1.83566	-2.93009	0.00338859	0.00734995
GH_D07G1148	3.64451	-5.37866	1.83566	-2.93009	0.00338859	0.00734995
GH_A05G2250	3.63212	-5.37422	1.82785	-2.94018	0.00328017	0.00712999
GH_A02G1015	7.18574	-5.37293	1.53349	-3.50373	0.000458786	0.00114483
GH_D11G3330	27.3992	-5.37153	0.87192	-6.16057	7.24838e-10	3.26171e-09
GH_D04G1485	3.61552	-5.36842	1.92236	-2.79262	0.00522826	0.0109655
GH_A12G1417	3.61491	-5.36809	1.82495	-2.9415	0.00326624	0.00710269
GH_A06G1598	3.5998	-5.36261	1.82939	-2.93137	0.00337475	0.00732273
GH_D12G1639	3.59497	-5.3609	1.8308	-2.92818	0.00340955	0.00738865
GH_A07G1420	13.6	-5.3563	1.24451	-4.30395	1.67782e-05	5.07132e-05
GH_D08G2256	1273.05	-5.35601	0.144044	-37.1833	1.27251e-302	2.54163e-300
GH_D04G2132	179.507	-5.35454	0.401475	-13.3372	1.40672e-40	2.10783e-39
GH_D10G2797	245.306	-5.35265	0.307954	-17.3813	1.14311e-67	2.94036e-66
GH_A03G0305	3.5702	-5.35187	1.85634	-2.88301	0.00393889	0.00844511
GH_D13G1688	3.53515	-5.33884	1.88321	-2.83496	0.00458309	0.00971287
GH_D03G1244	3.54832	-5.33729	1.88091	-2.83761	0.00454522	0.00964232
GH_D05G0340	24.2674	-5.33259	0.923908	-5.77178	7.84377e-09	3.26364e-08
GH_D13G0467	3.50494	-5.32734	1.91582	-2.78071	0.00542399	0.0113438
GH_A06G0204	3.48639	-5.31421	1.87388	-2.83594	0.00456906	0.00968748
GH_A03G1233	3.46506	-5.31108	2.09522	-2.53486	0.0112493	0.0220774
GH_A01G2296	3.4575	-5.30805	2.11227	-2.51296	0.0119721	0.0233447
GH_A08G2251	1126.13	-5.30674	0.154197	-34.4153	1.49104e-259	2.26941e-257
GH_A12G0779	3.46373	-5.30559	1.84841	-2.87035	0.00410015	0.00876839
GH_A05G3063	3.46101	-5.30452	1.86019	-2.8516	0.00435002	0.00925645
GH_A05G3225	3.45617	-5.30273	1.84907	-2.86778	0.00413356	0.00883089
GH_A09G1629	353.888	-5.29824	0.241123	-21.9732	5.2027e-107	2.25903e-105
GH_A06G0637	6.88169	-5.29669	1.53603	-3.44829	0.000564148	0.00139056
GH_D11G3223	11.854	-5.29584	1.30027	-4.07286	4.64387e-05	0.000133059
GH_D05G3386	37.8891	-5.2948	0.720719	-7.34656	2.03375e-13	1.15388e-12
GH_D03G1400	3.42385	-5.29052	1.85607	-2.85039	0.00436651	0.00928672
GH_A13G1569	3.42236	-5.28959	2.34117	-2.25938	0.0238596	0.0435065
GH_A10G2158	3.41902	-5.28871	1.8653	-2.83532	0.00457804	0.00970469
GH_D05G0125	3.41902	-5.28871	1.8653	-2.83532	0.00457804	0.00970469
GH_D05G2511	3.41902	-5.28871	1.8653	-2.83532	0.00457804	0.00970469
GH_A09G0136	3.41147	-5.28581	1.86465	-2.83475	0.00458614	0.00971834
GH_D09G0688	3.40874	-5.28471	1.86701	-2.83057	0.00464649	0.00983442
GH_A04G0924	3.40602	-5.2835	1.91032	-2.76576	0.00567902	0.0118367
GH_D06G1110	3.39425	-5.27915	1.90615	-2.76954	0.00561357	0.011708
GH_A08G1503	3.39214	-5.27784	2.10807	-2.50364	0.0122924	0.0239003
GH_D07G2320	3.3888	-5.27703	1.87941	-2.80781	0.00498799	0.0105029
GH_A09G2251	67.83	-5.27666	0.578296	-9.12449	7.20735e-20	5.6048e-19
GH_D10G2008	3.3867	-5.27622	1.90381	-2.77141	0.00558144	0.0116453
GH_D13G2188	3.39231	-5.272	1.95954	-2.69043	0.00713591	0.0145923
GH_A01G0503	3.38748	-5.27081	2.08512	-2.52782	0.0114774	0.0224755
GH_A12G1110	3.37097	-5.26924	2.09946	-2.50981	0.0120796	0.0235302
GH_D09G1163	61.8477	-5.26489	1.37807	-3.82048	0.000133191	0.000359291
GH_D05G3072	3.36692	-5.26253	2.09653	-2.51012	0.0120691	0.0235111
GH_D11G3235	12.6674	-5.24953	1.25475	-4.18373	2.86766e-05	8.43262e-05
GH_A11G1225	3.32221	-5.24413	1.92004	-2.73126	0.0063093	0.0130415
GH_D05G3710	3.30772	-5.23842	1.88495	-2.77907	0.00545147	0.0113971
GH_D02G1700	199.034	-5.23712	0.842908	-6.21315	5.19315e-10	2.35963e-09
GH_A09G2188	281.069	-5.23677	0.275063	-19.0384	8.19427e-81	2.52272e-79
GH_D06G0650	3.30016	-5.2354	1.87829	-2.78733	0.00531444	0.0111304
GH_A04G1146	3.29744	-5.23428	1.88595	-2.7754	0.00551335	0.011518
GH_A11G0765	3.29744	-5.23428	1.88595	-2.7754	0.00551335	0.011518
GH_D05G3741	3.28989	-5.23128	1.8991	-2.75461	0.00587613	0.0122176
GH_A10G0219	3.2775	-5.22637	1.88793	-2.7683	0.00563493	0.0117513
GH_D03G0790	3.2754	-5.22563	1.88788	-2.76799	0.00564033	0.0117608
GH_A05G3466	3.26784	-5.22261	1.88323	-2.77322	0.00555049	0.0115879
GH_D13G1808	3.26784	-5.22261	1.88323	-2.77322	0.00555049	0.0115879
GH_A01G1347	3.26239	-5.22028	1.92617	-2.71018	0.00672464	0.0138283
GH_A11G2159	3.26029	-5.21958	1.88224	-2.77306	0.00555316	0.0115927
GH_A05G4368	96.9668	-5.21957	0.45144	-11.562	6.41593e-31	7.40813e-30
GH_D09G0441	3.25607	-5.21785	2.07195	-2.51833	0.0117913	0.0230316
GH_A11G3326	3.25546	-5.21768	1.89322	-2.75599	0.00585154	0.0121696
GH_D04G1182	3.25335	-5.21682	1.9661	-2.65338	0.00796893	0.0161426
GH_D10G1822	3.25834	-5.21261	2.03493	-2.56157	0.01042	0.0205941
GH_D06G1510	3.23824	-5.21072	1.94086	-2.68475	0.0072585	0.0148216
GH_D10G0300	24.6232	-5.20191	0.909272	-5.72096	1.05925e-08	4.36047e-08
GH_D05G2144	3.21558	-5.20151	1.92891	-2.6966	0.00700509	0.0143484
GH_D05G0723	226.989	-5.20052	0.57949	-8.97429	2.85178e-19	2.161e-18
GH_D05G1967	197.649	-5.19594	0.312828	-16.6096	5.942e-62	1.37609e-60
GH_A09G1522	3.19775	-5.19414	1.93173	-2.68885	0.00716991	0.0146576
GH_A07G1370	3.19081	-5.19063	2.11163	-2.45812	0.0139667	0.0268296
GH_D13G1278	530.625	-5.18097	0.199644	-25.9511	1.76822e-148	1.17176e-146
GH_A10G2322	3.16682	-5.17497	2.12417	-2.43623	0.0148413	0.0283365
GH_D04G1873	3.15382	-5.16874	1.91821	-2.69456	0.00704815	0.0144273
GH_A05G4139	3.14899	-5.16676	1.91345	-2.70024	0.00692897	0.0142043
GH_A10G2000	3.14899	-5.16676	1.91345	-2.70024	0.00692897	0.0142043
GH_A11G0389	3.14899	-5.16676	1.91345	-2.70024	0.00692897	0.0142043
GH_D01G1313	3.14899	-5.16676	1.91345	-2.70024	0.00692897	0.0142043
GH_D12G3006	3.14626	-5.16561	1.92724	-2.68032	0.00735518	0.0150035
GH_A11G1257	3.14143	-5.16359	1.91096	-2.70209	0.00689041	0.0141356
GH_D09G0275	3.14143	-5.16359	1.91096	-2.70209	0.00689041	0.0141356
GH_D05G3536	3.13449	-5.16103	2.00081	-2.57947	0.00989524	0.019662
GH_D04G0101	3.13388	-5.16044	1.9151	-2.6946	0.00704731	0.0144261
GH_D12G0900	3.13388	-5.16044	1.9151	-2.6946	0.00704731	0.0144261
GH_D12G2849	3.13388	-5.16044	1.9151	-2.6946	0.00704731	0.0144261
GH_D11G3423	3.12422	-5.1565	1.91619	-2.69102	0.00712347	0.0145689
GH_D09G2538	642.063	-5.15639	0.178461	-28.8937	1.43422e-183	1.2918e-181
GH_D10G2546	3.11122	-5.15096	1.98997	-2.58846	0.00964048	0.019196
GH_A08G0928	158.859	-5.15055	1.20078	-4.28934	1.79203e-05	5.40276e-05
GH_A02G0469	17.91	-5.14769	1.08797	-4.73147	2.229e-06	7.40883e-06
GH_A05G1342	3.10217	-5.14736	1.98799	-2.58923	0.00961898	0.0191585
GH_A11G1224	3.10155	-5.14694	1.91134	-2.69284	0.00708457	0.0144961
GH_D07G0210	212.878	-5.14515	0.700676	-7.34312	2.08669e-13	1.18274e-12
GH_A08G0645	3.09672	-5.14496	1.91189	-2.69103	0.00712322	0.0145689
GH_D12G0696	3.09462	-5.14415	1.96487	-2.61806	0.00884319	0.0177481
GH_D05G3707	3.08645	-5.14053	1.93413	-2.6578	0.00786521	0.0159541
GH_A08G0239	3.08161	-5.13855	1.91767	-2.67958	0.00737153	0.0150314
GH_D05G3705	3.08161	-5.13855	1.91767	-2.67958	0.00737153	0.0150314
GH_A07G0437	724.048	-5.13686	0.179037	-28.6917	4.84926e-181	4.29968e-179
GH_A10G0136	3.07678	-5.13655	1.91985	-2.6755	0.00746182	0.0151976
GH_A07G1137	3.07406	-5.13532	1.9272	-2.66465	0.00770678	0.0156573
GH_D11G1587	3.07406	-5.13532	1.9272	-2.66465	0.00770678	0.0156573
GH_D11G2343	3.0644	-5.1313	1.93373	-2.65357	0.00796452	0.0161354
GH_A01G0050	3.05474	-5.12703	2.01055	-2.55007	0.0107703	0.0212207
GH_A03G1843	3.04446	-5.12271	1.95703	-2.6176	0.00885503	0.0177681
GH_A05G2005	3.04446	-5.12271	1.95703	-2.6176	0.00885503	0.0177681
GH_D06G1474	23.3727	-5.12091	0.924796	-5.53734	3.07098e-08	1.21364e-07
GH_A10G2377	3.03418	-5.11822	1.95658	-2.6159	0.00889918	0.0178492
GH_D09G0698	3.0348	-5.11792	2.14901	-2.38153	0.0172409	0.0324416
GH_D09G2426	25.9805	-5.11781	0.862414	-5.93428	2.95139e-09	1.27007e-08
GH_D05G0365	20.7248	-5.11381	0.972057	-5.26081	1.4342e-07	5.35241e-07
GH_A06G0434	17.424	-5.11291	1.0561	-4.84133	1.28973e-06	4.3904e-06
GH_D08G0692	3.01985	-5.10529	2.16372	-2.35949	0.0183	0.0342105
GH_D08G1078	10.3482	-5.10436	1.33182	-3.83263	0.000126782	0.000342961
GH_A10G1743	2.99914	-5.10263	2.02456	-2.52036	0.0117234	0.0229162
GH_D12G1077	3.01292	-5.10167	2.01142	-2.53635	0.0112014	0.0219948
GH_A11G2509	2.99781	-5.09475	1.95844	-2.60143	0.00928371	0.0185459
GH_D08G2853	2.99298	-5.09274	1.97306	-2.58113	0.0098477	0.0195771
GH_D02G0229	2.97304	-5.08391	1.95482	-2.60071	0.00930309	0.0185801
GH_A01G2219	2.96548	-5.08053	1.9451	-2.61197	0.00900221	0.0180336
GH_A12G0619	2.95521	-5.07597	1.97785	-2.56641	0.0102759	0.0203381
GH_A12G2339	2.95521	-5.07597	1.97785	-2.56641	0.0102759	0.0203381
GH_D06G1197	121.839	-5.07479	0.958546	-5.29426	1.19501e-07	4.49129e-07
GH_A08G0765	2.94765	-5.07265	2.01878	-2.51274	0.0119799	0.0233557
GH_D07G2127	2.94554	-5.07173	1.94197	-2.61165	0.00901074	0.0180475
GH_A13G0002	118.359	-5.06944	0.785158	-6.45658	1.07097e-10	5.09816e-10
GH_A01G0628	2.93799	-5.06837	1.94292	-2.60863	0.00909049	0.0181918
GH_A08G0432	2.92833	-5.06417	1.96234	-2.58068	0.00986051	0.0195998
GH_D04G0386	472.941	-5.05971	0.423569	-11.9454	6.8611e-33	8.4064e-32
GH_D13G2252	2.89811	-5.05058	1.95773	-2.57981	0.00988535	0.0196451
GH_A12G1530	2.89539	-5.0492	1.99459	-2.53144	0.0113595	0.0222629
GH_D10G1890	2.89539	-5.0492	1.99459	-2.53144	0.0113595	0.0222629
GH_D08G2688	2.89328	-5.04844	1.96509	-2.56906	0.0101974	0.0202017
GH_D09G0452	2.8679	-5.03651	2.05104	-2.45559	0.0140654	0.0269919
GH_D13G0029	31.8445	-5.03471	0.757559	-6.64596	3.01242e-11	1.4875e-10
GH_A02G1658	2.86368	-5.03431	2.18304	-2.3061	0.021105	0.0389288
GH_A06G1014	2.86096	-5.03356	2.03076	-2.47866	0.0131877	0.025481
GH_D05G2432	2.86034	-5.0325	2.20062	-2.28686	0.0222043	0.0407899
GH_D08G2867	125.534	-5.03239	0.912356	-5.51582	3.47159e-08	1.36542e-07
GH_D12G2868	5.73992	-5.02991	1.62842	-3.08883	0.00200949	0.00453239
GH_D01G1199	2.85629	-5.02446	2.20619	-2.27743	0.0227603	0.0417037
GH_D05G2269	2.85629	-5.02446	2.20619	-2.27743	0.0227603	0.0417037
GH_D12G2298	92.5301	-5.0146	0.441482	-11.3586	6.72421e-30	7.53334e-29
GH_A08G1610	2.81836	-5.01288	2.19798	-2.28067	0.0225678	0.0414069
GH_A09G1164	2.8108	-5.00922	2.20953	-2.2671	0.0233843	0.0427383
GH_A10G1420	2.8143	-5.00393	1.99129	-2.51291	0.011974	0.0233476
GH_D13G2582	1467.91	-5.00042	0.123324	-40.547	0	0
GH_A03G2329	2.80675	-5.00038	1.98731	-2.51615	0.0118645	0.0231586
GH_D10G0935	2.80675	-5.00038	1.98731	-2.51615	0.0118645	0.0231586
GH_D10G2454	2.80675	-5.00038	1.98731	-2.51615	0.0118645	0.0231586
GH_D05G2159	2.80192	-4.99818	1.98915	-2.51273	0.0119802	0.0233557
GH_D08G2153	2.7992	-4.99685	1.99343	-2.50666	0.0121877	0.0237138
GH_D09G2498	2.79437	-4.9946	1.98187	-2.52015	0.0117306	0.0229279
GH_D06G0408	2.78743	-4.9919	2.21869	-2.24993	0.0244534	0.0444662
GH_D11G3628	2.7847	-4.99025	2.01741	-2.4736	0.0133761	0.0258134
GH_D04G0170	2.78198	-4.98883	1.98135	-2.51789	0.011806	0.0230571
GH_D05G3582	2.78198	-4.98883	1.98135	-2.51789	0.011806	0.0230571
GH_A01G1397	533.654	-4.98756	0.400206	-12.4625	1.19613e-35	1.58714e-34
GH_A01G0324	2.77653	-4.9864	2.20021	-2.26633	0.0234311	0.0428116
GH_A02G1134	2.77443	-4.98526	1.97913	-2.51891	0.0117718	0.0229951
GH_D05G3962	2.77443	-4.98526	1.97913	-2.51891	0.0117718	0.0229951
GH_D10G1028	1954.36	-4.98474	0.286123	-17.4216	5.65338e-68	1.45881e-66
GH_D02G0153	2.77232	-4.98444	2.02824	-2.45752	0.01399	0.0268689
GH_D12G0203	2.7696	-4.98305	1.98543	-2.50981	0.0120797	0.0235302
GH_A03G1307	2.76204	-4.97946	1.98093	-2.5137	0.0119471	0.0233014
GH_D13G0871	2.76204	-4.97946	1.98093	-2.5137	0.0119471	0.0233014
GH_A07G1714	2.75932	-4.97811	1.99528	-2.49494	0.0125978	0.024444
GH_A03G0336	2.75721	-4.97723	1.99445	-2.49554	0.0125767	0.0244098
GH_A06G1631	2.75721	-4.97723	1.99445	-2.49554	0.0125767	0.0244098
GH_A13G0411	2.75721	-4.97723	1.99445	-2.49554	0.0125767	0.0244098
GH_D10G1992	2.75721	-4.97723	1.99445	-2.49554	0.0125767	0.0244098
GH_A07G1680	2.7551	-4.97632	2.1098	-2.35867	0.0183407	0.0342786
GH_D05G3595	2.75449	-4.97588	1.98202	-2.5105	0.0120559	0.0234896
GH_D10G2504	18.654	-4.97373	1.01233	-4.91313	8.96317e-07	3.1022e-06
GH_D08G1285	2.73727	-4.96777	2.00247	-2.48082	0.013108	0.0253417
GH_D08G2500	2.72972	-4.96416	1.99968	-2.48248	0.0130473	0.0252346
GH_D12G1259	55.3067	-4.95885	0.568049	-8.72963	2.55516e-18	1.85287e-17
GH_D10G2511	2.7125	-4.95578	2.07056	-2.39345	0.0166908	0.0315168
GH_A13G0660	2.70705	-4.95319	2.0154	-2.45768	0.0139839	0.0268581
GH_D03G1268	2.70767	-4.95302	2.23388	-2.21722	0.0266078	0.0479493
GH_A04G1204	5.40586	-4.95199	1.81808	-2.72375	0.00645458	0.0133181
GH_D10G2536	2.70783	-4.9456	2.12198	-2.33065	0.0197718	0.0367039
GH_D03G1061	2.69256	-4.94555	2.22099	-2.22673	0.0259653	0.0469073
GH_A08G0488	2.703	-4.94398	2.24004	-2.20709	0.0273077	0.0490615
GH_D09G2279	2.68712	-4.94346	2.04123	-2.4218	0.0154439	0.0293778
GH_A03G2164	2.67745	-4.93802	2.21934	-2.22499	0.0260817	0.0470966
GH_A13G2665	2.69062	-4.93778	2.23349	-2.21079	0.0270506	0.0486487
GH_A04G0846	2.67201	-4.93584	2.08133	-2.37148	0.0177171	0.0332211
GH_A10G2219	9.14887	-4.93452	1.3872	-3.55717	0.000374868	0.000948272
GH_A07G0896	58.4292	-4.93428	0.550476	-8.96367	3.14054e-19	2.37476e-18
GH_A05G4115	2.67823	-4.93158	2.2305	-2.21098	0.0270373	0.0486293
GH_A10G0675	2.65479	-4.92659	2.23477	-2.20452	0.027488	0.0493512
GH_A09G0700	2.66585	-4.92537	2.23038	-2.20831	0.0272229	0.0489307
GH_D11G1492	2.66585	-4.92537	2.23038	-2.20831	0.0272229	0.0489307
GH_A12G2485	2.66313	-4.92314	2.05209	-2.39908	0.0164361	0.0310762
GH_D12G1276	10.294	-4.9178	1.39157	-3.53399	0.000409341	0.00102962
GH_A13G2594	10.1414	-4.90833	1.3003	-3.77476	0.000160161	0.000427366
GH_D11G0642	2.62325	-4.90324	2.02481	-2.42158	0.0154532	0.0293935
GH_D13G1542	2.62325	-4.90324	2.02481	-2.42158	0.0154532	0.0293935
GH_A05G1930	20.4009	-4.90125	0.99161	-4.94272	7.70393e-07	2.68416e-06
GH_A12G1095	2.61842	-4.90089	2.02842	-2.41611	0.0156872	0.0297949
GH_A01G2315	2.61086	-4.89708	2.02132	-2.42271	0.0154051	0.0293108
GH_D11G1735	2.61086	-4.89708	2.02132	-2.42271	0.0154051	0.0293108
GH_D11G3565	2.61086	-4.89708	2.02132	-2.42271	0.0154051	0.0293108
GH_D04G1777	2.60331	-4.89328	2.02256	-2.41935	0.0155482	0.0295604
GH_A12G1049	10.0312	-4.89261	1.307	-3.74338	0.000181559	0.00048088
GH_D07G0821	230.853	-4.89249	0.280249	-17.4576	3.01083e-68	7.81524e-67
GH_A02G0101	2.59848	-4.89091	2.02336	-2.41722	0.0156395	0.029714
GH_A05G2580	2.59848	-4.89091	2.02336	-2.41722	0.0156395	0.029714
GH_D11G1351	2.59637	-4.89004	2.1189	-2.30782	0.0210092	0.0387684
GH_A11G0257	74.9662	-4.88879	1.86729	-2.61812	0.00884161	0.0177456
GH_A01G2220	2.59365	-4.88855	2.04182	-2.39421	0.0166562	0.0314567
GH_A08G2154	2.59092	-4.88709	2.02133	-2.41776	0.0156164	0.02968
GH_A02G1857	2.58337	-4.88327	2.02587	-2.41046	0.0159324	0.0302131
GH_A05G1513	5.20529	-4.87993	1.6298	-2.99419	0.0027517	0.00606372
GH_A06G0342	2.56343	-4.87319	2.03476	-2.39497	0.0166217	0.0313969
GH_D04G0965	2083.13	-4.87212	0.403982	-12.0602	1.713e-33	2.13699e-32
GH_D07G1744	2.56071	-4.87161	2.10277	-2.31677	0.0205165	0.0379429
GH_D12G1961	5.17113	-4.87116	1.64047	-2.96937	0.00298411	0.00653311
GH_D08G0359	2.5586	-4.87078	2.03842	-2.38948	0.0168721	0.0318264
GH_D13G1283	2.55588	-4.8693	2.04821	-2.37734	0.017438	0.0327755
GH_D06G0910	56.6739	-4.85954	0.540385	-8.99274	2.41146e-19	1.8332e-18
GH_D11G2738	2.53594	-4.85906	2.06469	-2.3534	0.0186024	0.0347211
GH_A11G0083	2.53111	-4.85662	2.06646	-2.35021	0.0187629	0.0349942
GH_A08G2885	2600.76	-4.85254	0.32783	-14.802	1.42205e-49	2.61631e-48
GH_D09G2254	29.6304	-4.84934	0.814083	-5.95681	2.57205e-09	1.11213e-08
GH_A02G0718	17.0816	-4.83838	1.00478	-4.81534	1.46946e-06	4.97398e-06
GH_D02G0267	46.6181	-4.83458	0.591928	-8.1675	3.14837e-16	2.06116e-15
GH_A09G2281	44.2354	-4.83347	1.61925	-2.985	0.00283579	0.0062302
GH_D07G1266	2064.17	-4.8178	0.0996318	-48.3561	0	0
GH_A12G1610	2.46451	-4.81234	2.09434	-2.29778	0.0215741	0.0397118
GH_D05G1051	31.6877	-4.81223	0.723225	-6.65384	2.85534e-11	1.41165e-10
GH_D12G0959	8.40958	-4.80975	1.39927	-3.43733	0.000587489	0.00144378
GH_D02G0168	2.45968	-4.80975	2.07478	-2.3182	0.0204387	0.0378137
GH_D11G3642	2.45485	-4.80727	2.08739	-2.303	0.0212787	0.0392199
GH_D02G1030	173.117	-4.80662	0.309169	-15.5469	1.66991e-54	3.41322e-53
GH_D11G2202	2.45002	-4.80485	2.13084	-2.25491	0.0241387	0.0439548
GH_D01G1136	2.4473	-4.80317	2.07169	-2.31847	0.0204236	0.0377907
GH_D01G1395	2.43974	-4.79909	2.06806	-2.32058	0.0203097	0.0375995
GH_D08G1248	2.43974	-4.79909	2.06806	-2.32058	0.0203097	0.0375995
GH_D01G2573	9.4366	-4.79523	1.34466	-3.56612	0.000362303	0.000918325
GH_A10G0858	68.5324	-4.7952	1.077	-4.45235	8.49361e-06	2.65071e-05
GH_A08G2595	2.43008	-4.79407	2.10088	-2.28194	0.0224931	0.0412818
GH_D07G1180	2.42736	-4.79249	2.06717	-2.31838	0.0204287	0.0377964
GH_D08G1035	2.42736	-4.79249	2.06717	-2.31838	0.0204287	0.0377964
GH_A04G0916	4.84903	-4.79161	1.72355	-2.78008	0.00543452	0.0113637
GH_D05G1798	18.9948	-4.79028	1.01012	-4.7423	2.11307e-06	7.04572e-06
GH_D02G2014	18.8517	-4.7901	0.953905	-5.02157	5.12511e-07	1.81578e-06
GH_A09G1264	2.41497	-4.78586	2.07278	-2.30891	0.0209484	0.0386688
GH_D10G1601	2.41497	-4.78586	2.07278	-2.30891	0.0209484	0.0386688
GH_D05G3056	2.40742	-4.78176	2.07099	-2.30892	0.0209478	0.0386688
GH_D07G0643	2.40742	-4.78176	2.07099	-2.30892	0.0209478	0.0386688
GH_D13G0122	2.40742	-4.78176	2.07099	-2.30892	0.0209478	0.0386688
GH_D03G1516	2.40259	-4.77919	2.08565	-2.29147	0.0219364	0.0403356
GH_D11G1613	2.40259	-4.77919	2.08565	-2.29147	0.0219364	0.0403356
GH_D06G2050	8.23635	-4.77876	1.39928	-3.41514	0.000637484	0.00155776
GH_A01G0943	2.39987	-4.77764	2.07569	-2.30171	0.0213514	0.0393451
GH_D01G2408	26.822	-4.77693	0.788021	-6.06193	1.34501e-09	5.93053e-09
GH_D07G1875	2.39714	-4.77601	2.14123	-2.2305	0.025714	0.0465094
GH_A05G4359	2.3902	-4.77246	2.10867	-2.26326	0.0236198	0.0431217
GH_A08G2196	2.3902	-4.77246	2.10867	-2.26326	0.0236198	0.0431217
GH_A10G0116	51.2213	-4.77169	0.573721	-8.3171	9.01446e-17	6.06547e-16
GH_A07G1118	18.6776	-4.77096	0.975454	-4.89101	1.00319e-06	3.45363e-06
GH_D13G0909	2.38537	-4.76976	2.16435	-2.20378	0.0275396	0.0494252
GH_A09G1193	2.38476	-4.76931	2.10973	-2.26063	0.0237824	0.043381
GH_A09G1486	2.38476	-4.76931	2.10973	-2.26063	0.0237824	0.043381
GH_D06G0028	2.37993	-4.76678	2.09009	-2.28065	0.022569	0.0414069
GH_A12G0356	8.16143	-4.76649	1.39912	-3.40678	0.000657334	0.00160324
GH_D03G0508	2.36754	-4.75997	2.10654	-2.25962	0.0238451	0.0434828
GH_D04G1982	2.35999	-4.75576	2.11473	-2.24888	0.0245204	0.0445729
GH_D01G0727	20.0524	-4.75374	0.923198	-5.14921	2.61586e-07	9.5202e-07
GH_A04G0526	2.34488	-4.74717	2.15259	-2.20533	0.0274308	0.0492546
GH_D10G1637	12.0339	-4.74712	1.17137	-4.0526	5.06506e-05	0.000144306
GH_A05G3028	13.7123	-4.74196	1.11248	-4.26249	2.0216e-05	6.058e-05
GH_D12G1107	94.3703	-4.72202	1.00147	-4.71509	2.41603e-06	8.00013e-06
GH_A12G2388	16.8655	-4.72118	0.967088	-4.88185	1.05095e-06	3.61148e-06
GH_D10G1358	4.66743	-4.71709	1.67157	-2.82196	0.00477313	0.0100841
GH_D06G1860	28.4718	-4.70828	0.747912	-6.29522	3.06958e-10	1.41748e-09
GH_D06G0352	249.545	-4.70543	0.279804	-16.8169	1.83611e-63	4.37501e-62
GH_A04G1476	3694.7	-4.70459	0.0869214	-54.1247	0	0
GH_A07G2207	2.2638	-4.69125	2.12191	-2.21087	0.0270451	0.0486418
GH_A06G2407	45.0434	-4.68829	0.608038	-7.71053	1.25301e-14	7.55734e-14
GH_D08G0589	2.25624	-4.68686	2.11854	-2.21231	0.0269452	0.0484852
GH_D06G1300	2.25141	-4.68414	2.1278	-2.2014	0.0277081	0.0496992
GH_D12G2548	2.25141	-4.68414	2.1278	-2.2014	0.0277081	0.0496992
GH_A10G2184	8.77531	-4.68118	1.36661	-3.42538	0.000613936	0.00150429
GH_A11G1391	2.24386	-4.67973	2.12128	-2.20609	0.0273777	0.0491701
GH_D12G0310	2.24386	-4.67973	2.12128	-2.20609	0.0273777	0.0491701
GH_A11G2472	25.3242	-4.67841	0.931845	-5.02059	5.15122e-07	1.82435e-06
GH_D08G2811	172.735	-4.67841	0.300367	-15.5757	1.06548e-54	2.18406e-53
GH_D05G1648	2.2363	-4.67531	2.12296	-2.20226	0.0276467	0.0495969
GH_D10G2132	15.0921	-4.67516	1.07515	-4.34836	1.37159e-05	4.18528e-05
GH_D10G2056	7.60187	-4.67459	1.45998	-3.20182	0.0013656	0.00316758
GH_D13G0778	71.8206	-4.66865	0.478536	-9.75611	1.73691e-22	1.49738e-21
GH_D09G1574	206.826	-4.66454	0.279397	-16.695	1.42442e-62	3.32857e-61
GH_A06G0389	4.48428	-4.65753	1.72015	-2.70763	0.0067765	0.0139243
GH_D01G0420	75.7371	-4.65234	0.451981	-10.2932	7.56051e-25	7.13367e-24
GH_scaffold7752_objG0001	47.4919	-4.6488	0.601669	-7.72651	1.10538e-14	6.69174e-14
GH_D10G0976	1045.47	-4.64166	0.137395	-33.7833	3.47241e-250	4.9915e-248
GH_A02G2070	39.0553	-4.62922	0.647495	-7.14943	8.71419e-13	4.76189e-12
GH_A05G0030	344.547	-4.62906	0.549867	-8.41852	3.81278e-17	2.60895e-16
GH_A01G0154	8.43537	-4.61676	1.41284	-3.26771	0.00108421	0.00255465
GH_D05G1833	7.31401	-4.61085	1.43683	-3.20905	0.00133176	0.00309488
GH_D08G2755	10.9329	-4.61038	1.19373	-3.86215	0.000112395	0.00030606
GH_D07G2294	41.2444	-4.59823	0.645275	-7.12601	1.03323e-12	5.61702e-12
GH_scaffold41877_objG0001	1098.04	-4.59602	0.129265	-35.5551	6.93839e-277	1.17199e-274
GH_D09G1473	12.447	-4.59348	1.13187	-4.05831	4.94302e-05	0.000141041
GH_D09G1662	2259.34	-4.58154	0.0948641	-48.2959	0	0
GH_D11G1673	125.861	-4.57609	0.378323	-12.0957	1.11244e-33	1.39604e-32
GH_A03G1407	1059.33	-4.57212	0.270277	-16.9164	3.40483e-64	8.2265e-63
GH_D05G1031	74.5705	-4.56316	0.461094	-9.89638	4.31637e-23	3.81234e-22
GH_D10G0484	360.329	-4.56258	0.209531	-21.7752	3.99006e-105	1.69122e-103
GH_D02G0391	1395.49	-4.55924	0.13487	-33.8046	1.68659e-250	2.43057e-248
GH_D09G1011	16.2785	-4.557	1.01004	-4.51169	6.43144e-06	2.03357e-05
GH_D09G1182	8111.16	-4.55652	0.0829715	-54.9166	0	0
GH_A12G0746	902.483	-4.55582	0.140199	-32.4953	1.24155e-231	1.58461e-229
GH_D05G1087	7.0192	-4.55253	1.45732	-3.12392	0.00178461	0.00406008
GH_A02G2076	31.1119	-4.54366	0.728321	-6.23855	4.41658e-10	2.0153e-09
GH_A05G2324	17.2862	-4.54055	0.949359	-4.78275	1.72914e-06	5.81323e-06
GH_D09G1905	16.0127	-4.53263	1.00833	-4.49518	6.95106e-06	2.18984e-05
GH_A09G1991	39.9283	-4.53134	0.634324	-7.14357	9.09371e-13	4.965e-12
GH_D05G2606	824.273	-4.52861	0.180968	-25.0244	3.31761e-138	2.00267e-136
GH_D07G0897	98.7402	-4.52409	0.390542	-11.5841	4.95934e-31	5.74258e-30
GH_D05G0980	15.9219	-4.51861	1.02919	-4.39044	1.13122e-05	3.48337e-05
GH_A05G0861	52.4372	-4.51478	0.523067	-8.63136	6.06259e-18	4.32086e-17
GH_A11G2965	16.9536	-4.51427	0.958701	-4.70874	2.49252e-06	8.24285e-06
GH_D01G0504	13.4613	-4.51231	1.1084	-4.07103	4.6805e-05	0.000134047
GH_A10G1508	2149.79	-4.50681	0.0956602	-47.1127	0	0
GH_D03G0183	91.0594	-4.4978	0.400963	-11.2175	3.3458e-29	3.66685e-28
GH_A11G1234	46.2264	-4.49522	0.583114	-7.70899	1.26813e-14	7.64775e-14
GH_D11G2128	52.9879	-4.49391	0.534341	-8.41018	4.09384e-17	2.79656e-16
GH_D08G0055	36.4169	-4.48166	0.631624	-7.09545	1.28928e-12	6.9664e-12
GH_D13G1005	2400.1	-4.47644	0.263305	-17.001	8.07488e-65	1.96686e-63
GH_A12G0672	13.2419	-4.476	1.06432	-4.20552	2.60486e-05	7.7e-05
GH_D11G1059	192.427	-4.47107	0.277121	-16.134	1.47133e-58	3.25259e-57
GH_D05G2451	154.233	-4.45728	0.347675	-12.8203	1.26292e-37	1.76072e-36
GH_scaffold7323_objG0001	89.5473	-4.45676	0.434557	-10.2559	1.11372e-24	1.04444e-23
GH_A10G1922	11.3317	-4.45327	1.12933	-3.94327	8.03764e-05	0.000223373
GH_A12G1779	391.969	-4.45261	0.226519	-19.6567	5.06846e-86	1.67451e-84
GH_D06G1887	827.435	-4.44657	0.844622	-5.26457	1.4052e-07	5.24832e-07
GH_D03G0833	28.4238	-4.44583	1.80786	-2.45916	0.0139261	0.0267579
GH_D07G0936	39.9123	-4.44579	0.611765	-7.26715	3.67142e-13	2.05196e-12
GH_A10G1735	54.2307	-4.44308	0.547066	-8.12165	4.59882e-16	2.98805e-15
GH_D10G1840	356.262	-4.44246	0.233165	-19.0528	6.22296e-81	1.92102e-79
GH_A04G1132	43.9236	-4.43844	0.602581	-7.36572	1.7619e-13	1.00355e-12
GH_D05G2940	28.4521	-4.43485	0.781632	-5.67383	1.39636e-08	5.68491e-08
GH_D02G0954	20.2432	-4.42712	0.871622	-5.07917	3.79086e-07	1.35888e-06
GH_A12G0762	1682.46	-4.42627	0.257699	-17.1761	4.00673e-66	1.0021e-64
GH_D12G0635	193.143	-4.42066	0.27769	-15.9194	4.64686e-57	1.00234e-55
GH_D05G0757	3.76523	-4.41717	1.79871	-2.45575	0.0140592	0.0269822
GH_D12G2766	142.287	-4.41645	0.34698	-12.7283	4.11935e-37	5.65991e-36
GH_A07G1863	3.80947	-4.41069	1.75673	-2.51074	0.0120477	0.0234744
GH_A03G0982	51.5803	-4.40785	0.515338	-8.55332	1.19598e-17	8.40186e-17
GH_A11G2314	3.7898	-4.40362	1.75953	-2.50272	0.0123243	0.0239556
GH_D05G2869	417.081	-4.4017	0.185401	-23.7415	1.34575e-124	7.04745e-123
GH_A11G0105	238.624	-4.39227	0.312703	-14.0462	8.13307e-45	1.34779e-43
GH_D11G1196	35.5371	-4.39104	0.675197	-6.50335	7.85497e-11	3.77044e-10
GH_A01G1043	39.4698	-4.38714	0.601307	-7.29601	2.96424e-13	1.66818e-12
GH_D10G2812	7.23683	-4.38419	1.40426	-3.12207	0.00179582	0.00408428
GH_A08G2818	769.341	-4.37913	0.16591	-26.3946	1.58123e-153	1.10306e-151
GH_A08G2298	88.2527	-4.3738	0.420163	-10.4098	2.2379e-25	2.1457e-24
GH_A09G1713	397.084	-4.37146	0.592409	-7.37913	1.5933e-13	9.09246e-13
GH_A05G4224	220.907	-4.36542	0.262398	-16.6366	3.78266e-62	8.78875e-61
GH_A02G0366	2448.27	-4.36151	0.111901	-38.9766	0	0
GH_A05G4352	12.0304	-4.35682	1.15838	-3.76113	0.000169148	0.000450103
GH_D08G2709	3.6785	-4.35564	1.78349	-2.44221	0.0145978	0.0279034
GH_A11G1642	64.7067	-4.35215	0.489746	-8.88655	6.30363e-19	4.69608e-18
GH_D13G0861	266.201	-4.35182	0.232404	-18.7252	3.08421e-78	9.19191e-77
GH_D08G0859	93.3945	-4.34635	0.382676	-11.3578	6.78461e-30	7.59951e-29
GH_D03G0712	6.05909	-4.34369	1.50469	-2.88676	0.00389226	0.00835267
GH_D05G1155	6.04187	-4.34296	1.52023	-2.85678	0.00427962	0.00912033
GH_D05G0855	472.175	-4.34099	0.18184	-23.8726	5.89318e-126	3.13224e-124
GH_D10G2331	6.00955	-4.34034	1.5443	-2.81056	0.00494558	0.0104202
GH_A13G0678	3.63379	-4.33913	1.78096	-2.43641	0.0148339	0.0283244
GH_A11G2532	13.0532	-4.339	1.03965	-4.17353	2.99916e-05	8.79432e-05
GH_D04G1773	95.9515	-4.33665	0.395168	-10.9742	5.08635e-28	5.36276e-27
GH_A06G0851	11.9898	-4.33615	1.10421	-3.92693	8.60379e-05	0.0002382
GH_D09G1028	95.9837	-4.33483	1.21461	-3.56892	0.000358459	0.000909026
GH_A06G1594	280.14	-4.33478	0.228822	-18.9439	4.95638e-80	1.51605e-78
GH_D11G2276	23.0179	-4.33365	0.801509	-5.40686	6.41392e-08	2.47194e-07
GH_D10G2792	9.47889	-4.3268	1.18992	-3.63621	0.000276683	0.000712874
GH_D12G0789	11.9059	-4.32607	1.10228	-3.92466	8.68533e-05	0.000240258
GH_D05G3592	11.822	-4.32492	1.12721	-3.83683	0.000124631	0.000337527
GH_A12G0228	3.59092	-4.32312	1.79528	-2.40805	0.0160379	0.030397
GH_A11G1585	4094.24	-4.32062	0.0962264	-44.9006	0	0
GH_A13G0581	16.3495	-4.31794	0.920346	-4.69165	2.71008e-06	8.91933e-06
GH_D11G0273	129.344	-4.3171	0.329531	-13.1007	3.26045e-39	4.73706e-38
GH_A05G4281	1310.23	-4.31704	0.132868	-32.4912	1.41889e-231	1.80692e-229
GH_A09G0497	18.8204	-4.31572	0.852517	-5.06233	4.14172e-07	1.47972e-06
GH_A08G1405	13.9702	-4.31491	1.05727	-4.08117	4.48095e-05	0.000128604
GH_A11G1427	475.63	-4.31151	0.20657	-20.8719	9.63845e-97	3.69219e-95
GH_D04G1815	4316.97	-4.31064	0.0756474	-56.9833	0	0
GH_D07G1705	506.706	-4.30648	0.174111	-24.7341	4.60024e-135	2.71362e-133
GH_A12G1432	5.90791	-4.30632	1.51093	-2.85011	0.00437048	0.00929377
GH_D12G1346	223.566	-4.30031	0.254657	-16.8867	5.64149e-64	1.35844e-62
GH_D10G0910	29.5542	-4.29958	0.718603	-5.98325	2.18734e-09	9.50545e-09
GH_A08G2391	17.2577	-4.29529	0.95611	-4.49246	7.0405e-06	2.21716e-05
GH_A01G0491	6.8851	-4.29242	1.48366	-2.89312	0.00381431	0.00819591
GH_D01G0322	13.6316	-4.29048	1.00201	-4.28189	1.85309e-05	5.5765e-05
GH_D05G1067	2883.95	-4.27833	0.0979882	-43.6617	0	0
GH_D10G0498	6.74069	-4.26793	1.45194	-2.93946	0.00328781	0.00714579
GH_D07G0318	5.72713	-4.26427	1.53392	-2.77998	0.00543625	0.0113669
GH_A01G0556	37.1621	-4.26426	0.638366	-6.67995	2.39016e-11	1.18828e-10
GH_A13G1429	16.9162	-4.26057	0.969537	-4.39444	1.11059e-05	3.42325e-05
GH_D10G0646	459.464	-4.25817	0.177767	-23.9537	8.46228e-127	4.53585e-125
GH_A01G1796	33.0146	-4.25341	0.70585	-6.02594	1.68126e-09	7.35959e-09
GH_D01G2341	14.0857	-4.24915	1.00588	-4.22432	2.39662e-05	7.12067e-05
GH_D01G2156	11.2634	-4.24554	1.11674	-3.80171	0.0001437	0.000385922
GH_D05G3770	15.6171	-4.24511	0.938616	-4.52273	6.10463e-06	1.93572e-05
GH_A11G3244	150.261	-4.24402	0.727658	-5.83244	5.4622e-09	2.29995e-08
GH_D08G0930	87.6307	-4.2437	0.433699	-9.78489	1.30739e-22	1.1331e-21
GH_A13G1263	16.668	-4.24076	0.961542	-4.41038	1.0319e-05	3.19081e-05
GH_A09G2296	295.835	-4.24033	0.242538	-17.4831	1.92647e-68	5.02117e-67
GH_A03G1523	94.484	-4.23906	1.04382	-4.0611	4.88413e-05	0.000139486
GH_A05G1076	4480.58	-4.23802	0.0729177	-58.1206	0	0
GH_D09G0408	9.92692	-4.23581	1.19726	-3.53792	0.000403286	0.0010152
GH_D04G0301	3.31029	-4.22957	1.87659	-2.25385	0.0242054	0.0440622
GH_A02G0870	162.704	-4.22696	0.293507	-14.4016	5.05872e-47	8.75532e-46
GH_D07G0193	946.198	-4.22568	0.323422	-13.0655	5.18268e-39	7.4783e-38
GH_A04G1241	62.7965	-4.22559	0.481902	-8.76858	1.8093e-18	1.32059e-17
GH_D04G0152	167.054	-4.22558	0.322261	-13.1123	2.80075e-39	4.07332e-38
GH_D10G2079	27.0081	-4.2248	0.709598	-5.95379	2.61999e-09	1.13191e-08
GH_D11G3046	31.9903	-4.2233	0.666032	-6.34099	2.283e-10	1.06298e-09
GH_D10G1109	9.8216	-4.22202	1.19697	-3.52725	0.000419892	0.00105434
GH_D03G0826	3.35243	-4.22135	1.89318	-2.22976	0.0257631	0.0465849
GH_D13G2016	210.965	-4.21993	0.287891	-14.6581	1.1958e-48	2.15751e-47
GH_D07G2112	26.2611	-4.21611	0.75977	-5.54919	2.86994e-08	1.13735e-07
GH_D13G0959	81.2159	-4.20908	1.24439	-3.38244	0.000718438	0.00174168
GH_A09G2551	66.0853	-4.20392	0.538405	-7.8081	5.80546e-15	3.5711e-14
GH_A03G1774	7984.09	-4.20356	0.0833611	-50.4258	0	0
GH_D04G0095	2918.01	-4.20236	0.0932848	-45.0487	0	0
GH_A07G1388	29.7879	-4.20224	0.69597	-6.03796	1.56075e-09	6.84682e-09
GH_scaffold2396_objG0001	505.229	-4.19824	0.167568	-25.054	1.58065e-138	9.58219e-137
GH_A07G2418	66.6484	-4.19762	0.968871	-4.33248	1.47437e-05	4.48425e-05
GH_A07G1554	12.8792	-4.19069	1.06615	-3.93067	8.47109e-05	0.000234754
GH_D05G1072	1129.69	-4.18735	0.124458	-33.6448	3.71431e-248	5.27265e-246
GH_A09G0003	3.22165	-4.18515	1.83897	-2.27581	0.0228573	0.0418679
GH_D02G1933	5008.35	-4.18462	0.0885639	-47.2497	0	0
GH_D09G1896	173.378	-4.18141	0.279778	-14.9455	1.66702e-50	3.13387e-49
GH_D04G0741	10.7051	-4.18102	1.15372	-3.62395	0.000290132	0.000745251
GH_D09G0644	6.37	-4.18081	1.45713	-2.86921	0.00411497	0.0087948
GH_A11G0761	29.6888	-4.17108	0.653559	-6.3821	1.74675e-10	8.19651e-10
GH_D12G0983	1174.55	-4.17028	0.121687	-34.2706	2.15139e-257	3.23984e-255
GH_A08G0856	113.214	-4.16497	0.361348	-11.5262	9.73665e-31	1.11834e-29
GH_A13G0189	30.1357	-4.16455	0.697043	-5.9746	2.3066e-09	1.00085e-08
GH_scaffold315_objG0001	15.8701	-4.16105	0.991623	-4.1962	2.71433e-05	8.0082e-05
GH_D10G2284	756.965	-4.15609	0.16114	-25.7917	1.09861e-146	7.13895e-145
GH_D08G0446	628.399	-4.15583	0.165565	-25.1009	4.86538e-139	2.96211e-137
GH_D05G3157	101.924	-4.15263	1.18148	-3.51477	0.000440134	0.00110162
GH_D12G0682	62.2788	-4.15221	0.464466	-8.93975	3.90064e-19	2.93451e-18
GH_A04G1429	38.6369	-4.15111	0.631989	-6.56832	5.08851e-11	2.47466e-10
GH_D12G1112	19.9241	-4.14904	0.807881	-5.1357	2.81095e-07	1.02015e-06
GH_A09G1305	58.9971	-4.1477	0.472112	-8.78542	1.5578e-18	1.14127e-17
GH_D05G1098	30.2259	-4.14474	1.79825	-2.30488	0.0211735	0.0390392
GH_A10G0588	36.7648	-4.14395	1.81844	-2.27885	0.022676	0.0415747
GH_D09G1474	10.42	-4.13593	1.14015	-3.62752	0.000286159	0.000735641
GH_A08G1360	101.319	-4.1312	0.372564	-11.0886	1.42544e-28	1.53098e-27
GH_D05G2870	50.8297	-4.12989	0.557068	-7.41362	1.22893e-13	7.06195e-13
GH_D11G1318	5.21378	-4.12814	1.56509	-2.63764	0.00834859	0.0168428
GH_A09G0177	241.44	-4.1278	0.626599	-6.58762	4.46926e-11	2.1817e-10
GH_A07G1170	11.3482	-4.12409	1.05493	-3.90933	9.25523e-05	0.000255118
GH_D09G0686	7.78601	-4.12388	1.29316	-3.189	0.00142767	0.00330282
GH_A03G0156	3927.69	-4.12197	0.0759369	-54.2815	0	0
GH_A11G1527	61.7451	-4.116	1.26113	-3.26375	0.00109947	0.00258801
GH_D13G1701	78.0381	-4.10711	1.00055	-4.10484	4.04602e-05	0.000116799
GH_A13G1726	3.1156	-4.10446	1.85889	-2.20802	0.0272428	0.0489603
GH_scaffold36142_objG0001	161.596	-4.10072	0.321257	-12.7646	2.58497e-37	3.57066e-36
GH_A09G1224	8176.87	-4.09725	0.0594002	-68.9771	0	0
GH_D09G0680	83.0491	-4.09723	0.395547	-10.3584	3.83344e-25	3.64603e-24
GH_D05G2305	989.351	-4.09518	0.12485	-32.8009	5.72056e-236	7.45165e-234
GH_D13G1006	1515.92	-4.09441	0.272232	-15.0402	4.00514e-51	7.64036e-50
GH_A07G1147	172.661	-4.09172	0.32524	-12.5806	2.69928e-36	3.62733e-35
GH_A10G0032	12.5352	-4.08746	1.05222	-3.88459	0.000102501	0.000280775
GH_A11G0270	121.549	-4.08683	0.339049	-12.0538	1.85222e-33	2.30814e-32
GH_A03G1880	101.694	-4.08201	0.364576	-11.1966	4.23726e-29	4.62427e-28
GH_A05G2284	1760.76	-4.08091	0.109631	-37.224	2.78883e-303	5.60958e-301
GH_A06G0891	33.4677	-4.07896	0.645576	-6.31833	2.64401e-10	1.22573e-09
GH_A07G1283	2456.78	-4.0774	0.106476	-38.294	0	0
GH_D05G2092	159.992	-4.07734	0.723186	-5.63802	1.72013e-08	6.94887e-08
GH_D12G2601	26.4548	-4.0759	0.725998	-5.6142	1.97479e-08	7.93428e-08
GH_D11G3354	599.997	-4.0709	0.162673	-25.0251	3.25967e-138	1.96978e-136
GH_D06G0945	7691.64	-4.07017	0.0646504	-62.9566	0	0
GH_A07G1705	682.473	-4.0692	0.154605	-26.32	1.1337e-152	7.86048e-151
GH_scaffold18199_objG0001	19.008	-4.06567	1.815	-2.24004	0.025088	0.0454957
GH_D10G1195	7.36418	-4.06087	1.40131	-2.89792	0.00375651	0.00807901
GH_A07G1436	300.231	-4.05499	0.208696	-19.4302	4.28946e-84	1.3764e-82
GH_A11G1929	21.6157	-4.04964	0.864709	-4.68324	2.82378e-06	9.27905e-06
GH_A11G1906	50.3037	-4.04772	0.609158	-6.64477	3.03687e-11	1.49905e-10
GH_D02G0890	218.68	-4.04497	0.649971	-6.2233	4.86797e-10	2.21683e-09
GH_D03G0626	12.1992	-4.04385	1.05119	-3.84693	0.000119605	0.000324496
GH_D09G0781	71.2887	-4.04108	0.442384	-9.13479	6.55364e-20	5.10551e-19
GH_A05G2241	306.568	-4.03494	0.216874	-18.605	2.92751e-77	8.60774e-76
GH_D03G0871	36.4735	-4.03098	0.652335	-6.17931	6.43812e-10	2.90722e-09
GH_scaffold40267_objG0001	284.128	-4.02978	0.216306	-18.63	1.83451e-77	5.40235e-76
GH_A03G0304	675.665	-4.02852	0.146983	-27.4081	2.19796e-165	1.72337e-163
GH_D02G1965	33.2814	-4.02602	0.633985	-6.35034	2.14839e-10	1.00217e-09
GH_D06G2211	4.80706	-4.02069	1.67213	-2.40454	0.0161929	0.0306591
GH_A06G1943	248.135	-4.02067	0.236975	-16.9667	1.44915e-64	3.51776e-63
GH_D13G1916	132.185	-4.01937	0.310061	-12.9632	1.97945e-38	2.81978e-37
GH_A01G1582	91.2521	-4.01728	0.387128	-10.3771	3.15045e-25	3.00496e-24
GH_A08G1843	36.4543	-4.01678	0.602296	-6.66912	2.57337e-11	1.27679e-10
GH_D13G0443	20430.3	-4.01626	0.0559165	-71.826	0	0
GH_D09G0532	100.908	-4.01548	0.378311	-10.6142	2.55865e-26	2.5339e-25
GH_D06G1480	5.74262	-4.01515	1.48998	-2.69477	0.00704382	0.0144215
GH_D06G2208	30.2054	-4.01084	0.692668	-5.79042	7.02102e-09	2.93345e-08
GH_A01G0007	11.4869	-4.00696	1.09968	-3.64374	0.000268706	0.00069361
GH_D11G1067	363.108	-4.0052	0.207876	-19.2673	1.01034e-82	3.19871e-81
GH_A12G2099	21.2577	-4.00489	1.63985	-2.44222	0.0145972	0.0279033
GH_A10G1656	7.14624	-4.00251	1.33833	-2.99068	0.00278359	0.00612687
GH_A10G0827	2486.31	-4.00012	0.0898578	-44.5161	0	0
GH_A08G2461	57.6433	-3.99726	1.02803	-3.88828	0.000100959	0.000276937
GH_A13G0853	285.591	-3.99698	0.229256	-17.4345	4.51117e-68	1.16671e-66
GH_D11G3101	69.0794	-3.99518	0.478591	-8.34779	6.95541e-17	4.70058e-16
GH_A07G2120	244.556	-3.99211	0.252942	-15.7827	4.09134e-56	8.62895e-55
GH_A09G0176	1600.85	-3.98797	0.123364	-32.3268	2.93794e-229	3.65151e-227
GH_A10G1513	85.1986	-3.98021	0.390563	-10.191	2.17606e-24	2.02072e-23
GH_D10G1574	4256.64	-3.9785	0.077258	-51.4963	0	0
GH_A02G0147	11.4569	-3.97661	1.16816	-3.40417	0.000663666	0.00161792
GH_D03G1671	554.763	-3.97647	0.153567	-25.894	7.78386e-148	5.11059e-146
GH_A08G1012	64.5934	-3.97431	0.464758	-8.55137	1.21641e-17	8.53958e-17
GH_D01G1637	22.9035	-3.97369	0.732819	-5.42248	5.87776e-08	2.27346e-07
GH_A02G1495	20.5245	-3.97274	0.781143	-5.0858	3.66085e-07	1.31452e-06
GH_D07G0827	22.4193	-3.96907	0.778068	-5.10119	3.37519e-07	1.21578e-06
GH_D01G1601	22.3783	-3.9686	0.774032	-5.12717	2.94122e-07	1.06539e-06
GH_D03G1768	8.3729	-3.96575	1.26908	-3.12489	0.0017787	0.00404776
GH_A05G3755	4.63866	-3.96214	1.65048	-2.40061	0.0163679	0.0309585
GH_A03G1517	9.19257	-3.95733	1.18678	-3.3345	0.000854523	0.00204597
GH_A01G2405	53.8049	-3.95326	0.538534	-7.34079	2.12342e-13	1.20308e-12
GH_A07G0119	5.5289	-3.95276	1.5243	-2.59317	0.00950953	0.0189591
GH_D06G0174	30.7914	-3.95028	0.653626	-6.04364	1.50677e-09	6.61818e-09
GH_A02G0915	139.586	-3.94813	0.304643	-12.9599	2.06613e-38	2.94178e-37
GH_D08G2064	11.3959	-3.94723	1.08093	-3.65171	0.000260501	0.000673851
GH_D09G0758	28.8408	-3.9448	0.668293	-5.9028	3.57391e-09	1.52837e-08
GH_A11G1606	16.6886	-3.94445	0.965945	-4.08351	4.43602e-05	0.000127392
GH_D10G0536	24.5828	-3.9441	1.58162	-2.49371	0.0126416	0.0245207
GH_D06G0175	20.251	-3.94391	0.85063	-4.63645	3.54439e-06	1.15298e-05
GH_D11G1842	122.116	-3.94248	0.354707	-11.1148	1.06318e-28	1.146e-27
GH_D13G1306	9.11087	-3.94082	1.18109	-3.33659	0.000848145	0.00203192
GH_D04G0284	58.7744	-3.93786	0.456304	-8.62992	6.13957e-18	4.37463e-17
GH_D10G1023	88.3109	-3.93563	0.389882	-10.0944	5.84833e-24	5.35312e-23
GH_A04G1168	63.9559	-3.93523	0.46392	-8.48257	2.20272e-17	1.52466e-16
GH_D06G0048	16.493	-3.93264	0.922029	-4.2652	1.99722e-05	5.98871e-05
GH_A13G2070	4.5568	-3.93215	1.61935	-2.42823	0.0151725	0.0289021
GH_A03G0038	60.7319	-3.92904	0.439977	-8.93009	4.25677e-19	3.198e-18
GH_D02G1889	9.02706	-3.92862	1.19493	-3.28773	0.00101	0.00239346
GH_A12G0413	5.4271	-3.92438	1.54249	-2.54419	0.0109531	0.0215504
GH_A09G0966	5.42525	-3.92141	1.5331	-2.55784	0.0105325	0.0207962
GH_A06G0151	27.9485	-3.91932	0.688776	-5.69026	1.26842e-08	5.18407e-08
GH_D07G1953	110.61	-3.91686	0.340671	-11.4975	1.3581e-30	1.55269e-29
GH_D05G2279	55.1492	-3.9122	0.46701	-8.37711	5.42412e-17	3.68496e-16
GH_A08G1800	70.1229	-3.908	0.422349	-9.253	2.18273e-20	1.73678e-19
GH_D09G2122	3005.72	-3.90768	0.226877	-17.2238	1.75951e-66	4.43179e-65
GH_D07G1098	8.09671	-3.90693	1.28685	-3.03604	0.0023971	0.00533685
GH_A04G1285	127.469	-3.90478	0.319534	-12.2202	2.4247e-34	3.10444e-33
GH_A08G1845	8.84901	-3.90337	1.21628	-3.20926	0.00133076	0.00309268
GH_A07G2358	66.665	-3.90219	0.467202	-8.35225	6.69772e-17	4.52858e-16
GH_A09G0705	68.7824	-3.90156	0.45981	-8.48515	2.15448e-17	1.49253e-16
GH_D11G3547	20.3091	-3.90123	0.811374	-4.80818	1.52313e-06	5.148e-06
GH_D12G0222	12.9031	-3.89937	0.988323	-3.94544	7.96552e-05	0.000221433
GH_D11G3255	4.87863	-3.89802	1.54203	-2.52786	0.011476	0.0224735
GH_D05G0011	83.2779	-3.89361	0.422922	-9.20646	3.37069e-20	2.65678e-19
GH_A05G1373	1060.66	-3.8933	0.129252	-30.1218	2.51459e-199	2.51565e-197
GH_D09G1938	19.4458	-3.89306	0.806613	-4.82643	1.39002e-06	4.71489e-06
GH_D06G1348	1727.1	-3.89076	0.351102	-11.0816	1.5414e-28	1.65396e-27
GH_D05G2005	1564.78	-3.88952	0.0972855	-39.9805	0	0
GH_D11G1988	315.837	-3.88573	0.228679	-16.9921	9.39811e-65	2.28721e-63
GH_D08G0525	21002.6	-3.88405	0.0692805	-56.0626	0	0
GH_D11G1214	1296.96	-3.88321	0.127542	-30.4466	1.32707e-203	1.37599e-201
GH_D07G0415	611.029	-3.88297	0.160918	-24.1301	1.20855e-128	6.62772e-127
GH_A12G0094	541.819	-3.88184	0.192864	-20.1273	4.25328e-90	1.49453e-88
GH_D09G0428	23.9364	-3.87821	0.77005	-5.03631	4.74582e-07	1.68686e-06
GH_D10G2138	8098.94	-3.87704	0.0692614	-55.9769	0	0
GH_A08G0740	29.0397	-3.87669	1.74506	-2.22152	0.0263156	0.0474724
GH_D13G1367	107.218	-3.87619	0.342241	-11.3259	9.76415e-30	1.08919e-28
GH_A04G1665	127.878	-3.87446	0.323754	-11.9673	5.27191e-33	6.48721e-32
GH_D08G1427	4.36363	-3.87438	1.66225	-2.33081	0.0197636	0.0366923
GH_D05G2645	70.0624	-3.87399	1.15676	-3.349	0.000811036	0.00194906
GH_D08G2359	156.783	-3.87364	0.298627	-12.9715	1.77507e-38	2.53052e-37
GH_scaffold18936_objG0001	7.43397	-3.87325	1.26416	-3.06389	0.0021848	0.00489502
GH_A10G2441	414.003	-3.8722	0.177291	-21.841	9.47405e-106	4.05185e-104
GH_A09G0481	2154.16	-3.87185	0.218097	-17.7529	1.63646e-70	4.40443e-69
GH_D09G1068	1199.15	-3.87123	0.110076	-35.1685	6.05749e-271	9.90852e-269
GH_A06G1522	128.366	-3.86827	0.312532	-12.3772	3.47265e-35	4.55372e-34
GH_D01G1904	367.141	-3.86687	0.206763	-18.7019	4.77273e-78	1.41649e-76
GH_A06G0953	7991.01	-3.86334	0.0773675	-49.9349	0	0
GH_A07G2514	10.4999	-3.86318	1.13612	-3.40034	0.000673027	0.00163899
GH_D06G1983	63.9709	-3.86281	0.479895	-8.04928	8.3281e-16	5.34644e-15
GH_A12G0232	4.31348	-3.85853	1.66249	-2.32093	0.0202905	0.0375713
GH_D06G1890	949.802	-3.85778	0.122729	-31.4332	7.11669e-217	8.16755e-215
GH_D06G1562	111.738	-3.85707	0.366495	-10.5242	6.68065e-26	6.51515e-25
GH_D09G0024	12.5275	-3.8521	0.999241	-3.85503	0.000115716	0.000314566
GH_A09G2177	2510.36	-3.84569	0.0892059	-43.1102	0	0
GH_D11G3757	1338.54	-3.84546	0.110788	-34.71	5.56518e-264	8.7754e-262
GH_D10G0384	10010.9	-3.845	0.0613316	-62.692	0	0
GH_A06G1371	63.5291	-3.84163	0.469573	-8.18112	2.81209e-16	1.84674e-15
GH_D13G0906	4.26472	-3.8411	1.68882	-2.27443	0.0229403	0.0420104
GH_D01G2213	41.0537	-3.83982	0.527955	-7.273	3.51583e-13	1.96732e-12
GH_D05G2337	52.6647	-3.83716	0.513021	-7.47953	7.45869e-14	4.3342e-13
GH_A10G0459	577.281	-3.83571	0.15732	-24.3815	2.68652e-131	1.52775e-129
GH_D04G1874	13.5533	-3.82682	0.931629	-4.10767	3.99672e-05	0.000115469
GH_D13G2175	10.3189	-3.82623	1.20404	-3.17783	0.00148384	0.00342194
GH_D06G1450	10.266	-3.82391	1.14651	-3.33525	0.000852227	0.0020409
GH_A05G1838	289.894	-3.82328	0.213573	-17.9015	1.14723e-71	3.14722e-70
GH_D07G2451	32.2869	-3.82029	0.645441	-5.91888	3.24141e-09	1.39046e-08
GH_A07G0933	36.2992	-3.81922	0.564122	-6.7702	1.28609e-11	6.50344e-11
GH_A01G1134	32.4289	-3.81811	0.635152	-6.01134	1.83995e-09	8.03262e-09
GH_D13G0123	16.8588	-3.81462	0.83387	-4.57459	4.77143e-06	1.53218e-05
GH_D10G1043	157.286	-3.8142	0.324154	-11.7666	5.79846e-32	6.91539e-31
GH_A07G2253	10.1732	-3.81256	1.13813	-3.34984	0.00080858	0.00194398
GH_D02G1559	1136.29	-3.81235	0.285588	-13.3491	1.19837e-40	1.79895e-39
GH_D09G0147	1019.9	-3.8095	0.118122	-32.2506	3.45403e-228	4.22833e-226
GH_D09G2032	41.9039	-3.80834	0.523999	-7.26784	3.65283e-13	2.04217e-12
GH_D05G2930	74.2568	-3.80834	0.464113	-8.20563	2.29384e-16	1.51338e-15
GH_D09G2329	7.56887	-3.80329	1.29691	-2.93258	0.00336156	0.00729661
GH_D02G2267	4.14991	-3.80175	1.67835	-2.26516	0.0235026	0.0429283
GH_D04G0016	8.27311	-3.80119	1.217	-3.1234	0.00178776	0.00406708
GH_A09G0739	9.1601	-3.80007	1.12254	-3.38526	0.00071112	0.00172525
GH_D13G0712	5897.62	-3.79241	0.0792883	-47.8307	0	0
GH_D11G2357	15.0606	-3.79171	0.924539	-4.10119	4.11025e-05	0.000118509
GH_A11G3730	3953.6	-3.78997	0.0881699	-42.9849	0	0
GH_A08G0424	580.43	-3.78618	0.159765	-23.6984	3.74123e-124	1.95202e-122
GH_A08G2097	7.48638	-3.78598	1.29372	-2.92643	0.00342873	0.0074274
GH_A10G0369	9570.32	-3.78521	0.0546949	-69.2058	0	0
GH_A01G1986	341.795	-3.78327	0.204858	-18.4678	3.75026e-76	1.08974e-74
GH_A03G1356	460.354	-3.78163	0.186647	-20.2609	2.84864e-91	1.01411e-89
GH_D12G2290	9.99561	-3.78124	1.16698	-3.24018	0.00119456	0.00279567
GH_A09G2718	6.58078	-3.78096	1.30332	-2.90102	0.00371953	0.00800554
GH_A05G2027	1910.3	-3.78091	0.0936228	-40.3844	0	0
GH_D05G1063	50.4647	-3.77846	0.622638	-6.06848	1.2913e-09	5.70169e-09
GH_A09G2687	522.516	-3.77649	0.192939	-19.5735	2.60323e-85	8.49693e-84
GH_D01G1702	1986.5	-3.77057	0.242972	-15.5185	2.59967e-54	5.29269e-53
GH_A10G0547	8.04506	-3.7693	1.27537	-2.95547	0.00312197	0.00681343
GH_A11G0952	490.852	-3.76823	0.161033	-23.4004	4.23767e-121	2.15188e-119
GH_scaffold23635_objG0003	32.8126	-3.76769	0.651892	-5.77963	7.48639e-09	3.1211e-08
GH_D11G2297	8.04568	-3.7672	1.26516	-2.97764	0.00290476	0.00636919
GH_A10G1419	4.91375	-3.76453	1.58731	-2.37164	0.0177094	0.03321
GH_A11G1935	4.05583	-3.76409	1.68302	-2.23651	0.0253185	0.0458655
GH_A06G0088	585.701	-3.76254	0.15769	-23.8604	7.90635e-126	4.19833e-124
GH_D11G0677	62.8396	-3.75727	1.27728	-2.94161	0.0032651	0.00710049
GH_D01G2246	8.01063	-3.75702	1.24731	-3.01209	0.00259453	0.00574221
GH_D05G0466	9.97737	-3.75512	1.12556	-3.33621	0.000849278	0.00203426
GH_D12G0995	1800.18	-3.75391	0.113214	-33.1576	4.39567e-241	5.88751e-239
GH_D12G0316	12.3067	-3.75249	1.07169	-3.50146	0.00046272	0.00115374
GH_A07G1987	1384.89	-3.75228	0.137001	-27.3887	3.73972e-165	2.92017e-163
GH_A10G0099	335.749	-3.75165	0.194693	-19.2696	9.67529e-83	3.06487e-81
GH_D01G0560	6.4571	-3.75059	1.30603	-2.87174	0.00408216	0.00873385
GH_D08G1971	21.2637	-3.74977	0.756929	-4.95393	7.2731e-07	2.54059e-06
GH_A03G0394	7200.07	-3.74736	0.0737716	-50.7968	0	0
GH_A08G2281	1739.81	-3.74137	0.0951579	-39.3175	0	0
GH_A12G2220	407.104	-3.73975	0.178637	-20.9349	2.57716e-97	9.94591e-96
GH_A02G1119	11.6979	-3.73845	1.08858	-3.43425	0.000594201	0.00145958
GH_D11G0351	15.5927	-3.73548	0.871756	-4.28501	1.82729e-05	5.50207e-05
GH_D05G3436	10.7308	-3.73236	1.04764	-3.56264	0.00036715	0.000929948
GH_D07G2015	25.2315	-3.73136	0.731879	-5.09832	3.42676e-07	1.23357e-06
GH_D11G3222	6.7921	-3.73065	1.30527	-2.85814	0.00426128	0.00908534
GH_D08G1979	2341.09	-3.72898	0.0910927	-40.9361	0	0
GH_A10G0932	41.0599	-3.72843	0.532243	-7.00513	2.46756e-12	1.30663e-11
GH_D03G0870	13.5366	-3.72751	0.931634	-4.00105	6.30623e-05	0.000177623
GH_A13G0520	10451.8	-3.72357	0.0707557	-52.6257	0	0
GH_D10G1030	71.4105	-3.72125	0.411784	-9.03691	1.61156e-19	1.23285e-18
GH_A05G3887	27.4257	-3.72104	0.670265	-5.55161	2.83058e-08	1.12214e-07
GH_D13G0976	759.557	-3.72061	0.152063	-24.4676	3.26763e-132	1.87696e-130
GH_A02G1997	38.7015	-3.71977	0.560082	-6.64148	3.10553e-11	1.53162e-10
GH_A08G0156	368.207	-3.71314	0.230191	-16.1307	1.55276e-58	3.43126e-57
GH_D08G2271	1217.83	-3.71305	0.131291	-28.2811	5.89626e-176	5.00206e-174
GH_A03G0611	30.7333	-3.71264	0.652227	-5.69225	1.25378e-08	5.12607e-08
GH_A06G2011	12.2056	-3.71208	1.24286	-2.98672	0.0028199	0.00619863
GH_A11G3073	40.5733	-3.70921	0.535171	-6.93089	4.1821e-12	2.18365e-11
GH_A08G0816	62.1892	-3.70823	0.457588	-8.10385	5.32464e-16	3.4502e-15
GH_A03G1802	4.7421	-3.70782	1.60622	-2.30841	0.0209762	0.0387126
GH_A07G2245	7.14961	-3.70628	1.36056	-2.72408	0.00644802	0.013306
GH_D08G0341	32.0398	-3.7054	0.64634	-5.7329	9.87259e-09	4.07562e-08
GH_A12G1285	585.441	-3.70426	0.166285	-22.2766	6.23651e-110	2.80638e-108
GH_D08G1399	93.1905	-3.70379	0.345512	-10.7197	8.22755e-27	8.29076e-26
GH_D12G0428	103.627	-3.70296	0.414038	-8.94354	3.76911e-19	2.83875e-18
GH_A12G1312	23.8079	-3.70281	0.744116	-4.97612	6.48714e-07	2.27638e-06
GH_D12G1941	127.379	-3.69858	0.305457	-12.1083	9.5407e-34	1.19994e-32
GH_D10G1384	3542.3	-3.69719	0.0808345	-45.7377	0	0
GH_A11G3745	2419.2	-3.69611	0.0875211	-42.2311	0	0
GH_A11G0524	98.8257	-3.69369	0.342909	-10.7716	4.68626e-27	4.77466e-26
GH_A11G1038	1191.28	-3.69367	0.113746	-32.4731	2.55674e-231	3.24142e-229
GH_D04G1222	354.801	-3.69013	0.202356	-18.2358	2.68185e-74	7.62545e-73
GH_A09G0685	50.9112	-3.68763	0.531807	-6.93416	4.08638e-12	2.13485e-11
GH_A09G1396	9.40767	-3.68415	1.16811	-3.15394	0.00161083	0.0036932
GH_scaffold6259_objG0001	42.8728	-3.68218	0.50561	-7.28265	3.27326e-13	1.8361e-12
GH_A08G1473	375.199	-3.68178	0.184907	-19.9116	3.23074e-88	1.10854e-86
GH_D11G3351	26.3117	-3.6802	0.686414	-5.36149	8.25363e-08	3.15068e-07
GH_A12G1362	49.6167	-3.67878	1.20747	-3.04669	0.00231376	0.00516523
GH_D11G1526	636.792	-3.67684	0.146573	-25.0853	7.19513e-139	4.37581e-137
GH_D06G0851	6464.5	-3.67599	0.0679655	-54.0861	0	0
GH_A05G3286	1181.39	-3.67556	0.118631	-30.9831	9.11648e-211	1.00962e-208
GH_A05G1391	157.665	-3.67551	0.270371	-13.5943	4.32846e-42	6.73022e-41
GH_D06G0630	130.941	-3.6742	0.302744	-12.1363	6.78061e-34	8.5583e-33
GH_D13G1726	35.3853	-3.66816	0.583425	-6.28728	3.23084e-10	1.48845e-09
GH_A13G2352	9.32336	-3.66738	1.2139	-3.02115	0.0025182	0.00558746
GH_D05G2059	2013.46	-3.66115	0.087084	-42.0416	0	0
GH_D05G1748	7.42446	-3.66102	1.34252	-2.72697	0.00639184	0.0131992
GH_A13G1795	7.48973	-3.66027	1.27958	-2.86052	0.00422952	0.00902404
GH_D01G0373	27.8243	-3.65893	0.676909	-5.40536	6.46795e-08	2.49175e-07
GH_D12G1413	16.6598	-3.65382	0.830837	-4.39775	1.09377e-05	3.37371e-05
GH_A11G1165	96.3271	-3.65072	0.396712	-9.20245	3.49893e-20	2.75443e-19
GH_D12G0365	57.3644	-3.65025	0.454053	-8.03925	9.03864e-16	5.79149e-15
GH_A12G1326	1064.65	-3.64973	0.125664	-29.0436	1.85222e-185	1.67891e-183
GH_D10G0074	7.44019	-3.64743	1.26339	-2.88701	0.00388922	0.00834679
GH_A08G0515	20752.8	-3.64503	0.0447573	-81.4399	0	0
GH_A02G0264	9.21145	-3.64395	1.23793	-2.94358	0.00324444	0.00705934
GH_D08G0069	61.0111	-3.64303	1.12277	-3.24467	0.00117585	0.0027562
GH_D10G1437	33.0545	-3.64272	0.592894	-6.14397	8.04828e-10	3.60627e-09
GH_D13G1537	96.4301	-3.64269	0.38162	-9.54534	1.35663e-21	1.13366e-20
GH_A12G0475	138.977	-3.63965	0.769824	-4.7279	2.26857e-06	7.53156e-06
GH_A05G1762	160.244	-3.63924	0.612565	-5.94098	2.83321e-09	1.22069e-08
GH_A07G1757	200.886	-3.635	0.256732	-14.1587	1.6492e-45	2.7693e-44
GH_D06G1610	18.2702	-3.63469	0.845349	-4.29963	1.71084e-05	5.16592e-05
GH_A06G2412	4.52222	-3.63158	1.5906	-2.28315	0.0224214	0.0411555
GH_A04G1648	868.312	-3.62885	0.133466	-27.1893	8.7031e-163	6.63206e-161
GH_D10G0865	67.6809	-3.62296	0.452725	-8.00257	1.21851e-15	7.76213e-15
GH_D09G2123	293.316	-3.62259	0.240475	-15.0643	2.78206e-51	5.32501e-50
GH_A10G0939	59.2982	-3.62242	1.04228	-3.47548	0.000509937	0.00126416
GH_D12G0158	18.5318	-3.62077	0.819832	-4.41648	1.00322e-05	3.10755e-05
GH_D01G2504	82.5395	-3.61911	0.369183	-9.80304	1.09248e-22	9.5002e-22
GH_D02G2233	48.0611	-3.614	1.09935	-3.28738	0.00101123	0.00239588
GH_D08G1326	12.5878	-3.61323	0.961665	-3.75726	0.000171782	0.000456599
GH_D12G0855	145.693	-3.61267	0.288355	-12.5286	5.20889e-36	6.96689e-35
GH_D01G2394	16.6195	-3.61131	0.851862	-4.23931	2.24203e-05	6.68442e-05
GH_D06G0446	55.8214	-3.61113	0.488208	-7.39671	1.39603e-13	7.99796e-13
GH_D08G1360	4.46293	-3.61075	1.60062	-2.25585	0.0240799	0.0438562
GH_A06G1853	8.98085	-3.61048	1.18188	-3.05485	0.0022517	0.00503538
GH_D02G0176	706.918	-3.60905	0.162672	-22.186	4.69022e-109	2.0973e-107
GH_D08G2729	63.9953	-3.6051	0.415025	-8.68646	3.73906e-18	2.69216e-17
GH_A05G1062	655.024	-3.60187	0.142591	-25.2602	8.75639e-141	5.44753e-139
GH_D05G2819	127.715	-3.60079	0.311402	-11.5632	6.33371e-31	7.31616e-30
GH_D11G0795	282.383	-3.59852	0.21419	-16.8006	2.41507e-63	5.73531e-62
GH_D05G2346	166.261	-3.59419	0.676598	-5.31216	1.08334e-07	4.08859e-07
GH_D07G0793	308.135	-3.59285	0.602223	-5.96598	2.43168e-09	1.05327e-08
GH_D05G3727	8.88949	-3.59189	1.18942	-3.01986	0.00252891	0.00560815
GH_A13G1587	121.684	-3.59115	0.322746	-11.1269	9.28205e-29	1.00108e-27
GH_A04G0980	12.9833	-3.58542	1.20682	-2.97097	0.00296857	0.00650209
GH_A12G2980	46.5024	-3.58487	0.506746	-7.07429	1.50215e-12	8.07371e-12
GH_D07G1174	272.25	-3.58152	0.226539	-15.8097	2.66542e-56	5.64459e-55
GH_D08G2318	81.6538	-3.58075	0.393555	-9.09847	9.16091e-20	7.09008e-19
GH_A03G2417	114.15	-3.57987	0.318139	-11.2525	2.25044e-29	2.48311e-28
GH_D12G1261	21.0477	-3.57467	0.753272	-4.74553	2.07966e-06	6.93797e-06
GH_A10G0934	4448.74	-3.57368	0.0699821	-51.0656	0	0
GH_D10G0259	357.811	-3.57273	0.192292	-18.5797	4.6924e-77	1.37473e-75
GH_A04G1633	15.8076	-3.57256	0.847282	-4.2165	2.48122e-05	7.35794e-05
GH_D05G0625	8.7667	-3.57122	1.20189	-2.97133	0.00296511	0.00649502
GH_A08G0757	297.918	-3.57058	0.227856	-15.6703	2.41384e-55	5.02029e-54
GH_D03G0061	1669.44	-3.57029	0.0913849	-39.0687	0	0
GH_D02G1075	91.6175	-3.56844	0.400094	-8.919	4.70522e-19	3.52653e-18
GH_A11G3732	1521.7	-3.56803	0.0995772	-35.8317	3.54043e-281	6.16316e-279
GH_D12G0628	22.7954	-3.5678	0.821193	-4.34466	1.39494e-05	4.25311e-05
GH_D11G0614	1566.8	-3.56665	0.102597	-34.7636	8.64326e-265	1.3705e-262
GH_A10G2245	10.9523	-3.56571	1.09241	-3.26407	0.00109824	0.00258524
GH_D05G2004	44.0902	-3.56358	0.504566	-7.06266	1.63346e-12	8.7563e-12
GH_A13G0634	4.33389	-3.56298	1.60997	-2.21307	0.0268928	0.0484077
GH_A02G2001	1736.63	-3.56234	0.10381	-34.3159	4.55183e-258	6.89118e-256
GH_D11G0980	1279.54	-3.55506	0.10748	-33.0765	6.47337e-240	8.58951e-238
GH_D10G2548	703.321	-3.55022	0.16007	-22.1791	5.46148e-109	2.44026e-107
GH_D02G2254	7783.23	-3.54998	0.0785517	-45.1929	0	0
GH_D04G1296	57.0056	-3.54587	0.439187	-8.0737	6.81987e-16	4.39803e-15
GH_A08G2817	44.832	-3.54542	0.511159	-6.93604	4.03249e-12	2.10805e-11
GH_D05G3650	129.815	-3.54463	0.293993	-12.0568	1.78491e-33	2.22524e-32
GH_A10G0646	32.7838	-3.54433	0.623873	-5.68116	1.33781e-08	5.45551e-08
GH_A13G1506	8.6149	-3.54247	1.2077	-2.93325	0.00335436	0.00728208
GH_A03G1631	151.899	-3.54173	0.281471	-12.5829	2.62235e-36	3.52562e-35
GH_A01G1044	769.744	-3.54139	0.145121	-24.4031	1.58539e-131	9.03369e-130
GH_D09G2608	138.365	-3.54116	0.328565	-10.7776	4.3896e-27	4.47722e-26
GH_A01G0197	2377.77	-3.53812	0.0811956	-43.5752	0	0
GH_D03G1548	545.502	-3.53776	0.157341	-22.4847	5.86283e-112	2.69576e-110
GH_D01G0350	8.59601	-3.53762	1.21104	-2.92115	0.00348743	0.00754422
GH_D08G0903	1125.42	-3.53448	0.143581	-24.6166	8.38396e-134	4.86988e-132
GH_D07G1985	1934.8	-3.53424	0.105022	-33.6525	2.87047e-248	4.08496e-246
GH_D01G2474	423.987	-3.52998	0.384664	-9.17679	4.44153e-20	3.48442e-19
GH_D09G1711	17.0927	-3.52835	0.816005	-4.32394	1.53269e-05	4.65415e-05
GH_D10G1721	25.6162	-3.52796	0.697002	-5.06162	4.15712e-07	1.48494e-06
GH_D09G1322	69.9597	-3.5275	0.430207	-8.19954	2.41301e-16	1.58998e-15
GH_D13G1341	5116.61	-3.52635	0.0789265	-44.6789	0	0
GH_D03G1553	478.822	-3.52569	0.177906	-19.8178	2.09152e-87	7.08256e-86
GH_D05G1629	14669.8	-3.5248	0.0574856	-61.3161	0	0
GH_A09G1521	10.7084	-3.52288	1.12243	-3.13862	0.00169745	0.0038776
GH_A12G2690	1735.06	-3.52279	0.10224	-34.4559	3.66796e-260	5.62789e-258
GH_D10G2255	38.6666	-3.52132	0.608155	-5.79018	7.03129e-09	2.93739e-08
GH_A11G1660	1808.8	-3.52097	0.0922087	-38.1848	0	0
GH_D11G2981	6.3772	-3.5206	1.40335	-2.50871	0.0121172	0.0235969
GH_A12G2993	112.338	-3.5186	0.318198	-11.0579	2.00742e-28	2.14915e-27
GH_A05G1377	42.3295	-3.51734	0.580687	-6.0572	1.38514e-09	6.10183e-09
GH_A05G1337	110.63	-3.51703	0.351407	-10.0084	1.39966e-23	1.26307e-22
GH_A05G0245	334.869	-3.51679	0.204423	-17.2035	2.50016e-66	6.28062e-65
GH_A13G2491	3806.23	-3.51349	0.0758293	-46.3342	0	0
GH_D13G1286	205.643	-3.51152	0.2405	-14.601	2.76938e-48	4.94492e-47
GH_D07G0125	58.268	-3.51098	1.14134	-3.07619	0.00209661	0.0047117
GH_D05G1082	257.566	-3.51006	0.22493	-15.6051	6.71743e-55	1.38494e-53
GH_A09G0225	8.39503	-3.50922	1.16389	-3.01508	0.00256912	0.00569044
GH_D09G1261	77.5156	-3.50917	0.478218	-7.338	2.1681e-13	1.22815e-12
GH_D10G1788	540.212	-3.50734	0.176748	-19.8437	1.24889e-87	4.25446e-86
GH_A10G0610	228.678	-3.5057	0.279036	-12.5636	3.34576e-36	4.49184e-35
GH_A02G1150	124.39	-3.5049	0.36795	-9.52546	1.64307e-21	1.3686e-20
GH_A08G0059	19.7546	-3.50347	0.774876	-4.52132	6.14539e-06	1.94734e-05
GH_A07G0092	24.6226	-3.50205	0.732001	-4.78422	1.71656e-06	5.77195e-06
GH_D12G2716	2001.5	-3.50137	0.0949792	-36.8645	1.71004e-297	3.32227e-295
GH_D07G1840	11.3083	-3.49734	0.984957	-3.55076	0.000384126	0.000970096
GH_A13G2611	2117.88	-3.496	0.0960063	-36.4143	2.53089e-290	4.69279e-288
GH_A05G2633	8.39564	-3.49587	1.23399	-2.83299	0.00461153	0.00976696
GH_A09G1117	1113.97	-3.49511	0.11719	-29.8243	1.89191e-195	1.84409e-193
GH_A09G1999	1182.11	-3.49475	0.103593	-33.7353	1.75347e-249	2.51422e-247
GH_D05G0094	9618.68	-3.49455	0.0584235	-59.8141	0	0
GH_A05G0278	205.387	-3.49344	0.237562	-14.7053	5.95681e-49	1.08127e-47
GH_A07G1434	1331.63	-3.49284	0.107234	-32.5721	1.01761e-232	1.30465e-230
GH_D11G2326	60.8146	-3.48954	0.430846	-8.09926	5.52943e-16	3.58004e-15
GH_A13G2356	78.5748	-3.48919	0.433928	-8.04093	8.91556e-16	5.71455e-15
GH_A09G0386	71.0564	-3.48849	0.413109	-8.44448	3.05409e-17	2.09906e-16
GH_A05G2151	22228.4	-3.48632	0.0606606	-57.4726	0	0
GH_D12G1586	564.913	-3.48488	0.147364	-23.6481	1.23545e-123	6.405e-122
GH_D05G0148	350.223	-3.48167	0.219436	-15.8664	1.08237e-56	2.31977e-55
GH_D02G0104	8945	-3.47971	0.0565909	-61.489	0	0
GH_A09G0482	9125.38	-3.47936	0.271693	-12.8062	1.5139e-37	2.10651e-36
GH_A08G1361	1944.52	-3.47795	0.0856577	-40.6029	0	0
GH_D09G1230	8.28189	-3.4775	1.21774	-2.8557	0.0042942	0.00914695
GH_A07G1831	1947.16	-3.47737	0.103459	-33.611	1.15784e-247	1.62337e-245
GH_A12G1662	459.799	-3.47673	0.404276	-8.59988	7.97987e-18	5.65545e-17
GH_D04G0239	8.276	-3.47664	1.22456	-2.83909	0.00452425	0.0096007
GH_A07G1121	18.78	-3.47401	0.872865	-3.98001	6.89128e-05	0.000193051
GH_A07G1419	43.2351	-3.47278	0.532433	-6.52248	6.91544e-11	3.33379e-10
GH_D11G1080	79.3549	-3.47175	0.411569	-8.43541	3.30041e-17	2.26407e-16
GH_A02G0100	6174.93	-3.47157	0.0674424	-51.4746	0	0
GH_D06G0071	248.309	-3.46832	0.236986	-14.6351	1.67766e-48	3.01735e-47
GH_A07G0182	658.92	-3.46722	0.159331	-21.7611	5.41745e-105	2.29452e-103
GH_D06G0235	273.441	-3.46644	0.2096	-16.5384	1.94084e-61	4.46927e-60
GH_D05G2258	3199.82	-3.46333	0.0742882	-46.6201	0	0
GH_A05G0528	6.54533	-3.46174	1.32416	-2.61429	0.00894139	0.0179231
GH_A05G2233	4429.34	-3.4605	0.0855559	-40.4473	0	0
GH_A01G0401	55.7995	-3.4605	0.471831	-7.3342	2.23044e-13	1.26271e-12
GH_A08G2395	963.85	-3.45999	0.146883	-23.556	1.08859e-122	5.60277e-121
GH_A07G2490	51.0925	-3.4596	0.465271	-7.43568	1.04032e-13	6.00294e-13
GH_D13G2019	94.4563	-3.45848	0.436253	-7.92769	2.2326e-15	1.40197e-14
GH_D11G0475	11.3035	-3.4584	1.0729	-3.22341	0.00126672	0.00295278
GH_A05G0254	6.53989	-3.45819	1.31296	-2.63389	0.00844128	0.0170099
GH_A05G0089	8143.85	-3.45664	0.0649434	-53.2254	0	0
GH_D13G0870	279.948	-3.45638	0.206093	-16.771	3.97963e-63	9.41158e-62
GH_D05G1039	436.999	-3.45584	0.173634	-19.903	3.83326e-88	1.31449e-86
GH_A08G1713	129.362	-3.45321	0.303004	-11.3966	4.34798e-30	4.89623e-29
GH_D05G2174	21.9362	-3.4519	0.725907	-4.75529	1.9816e-06	6.62326e-06
GH_D09G1632	1208.6	-3.45189	0.247478	-13.9483	3.22419e-44	5.27093e-43
GH_D07G1711	19.5111	-3.45073	0.757886	-4.5531	5.28614e-06	1.68812e-05
GH_D12G1774	674.318	-3.45072	0.142132	-24.2784	3.31801e-130	1.85171e-128
GH_D11G3759	625.064	-3.4494	0.139045	-24.8078	7.38994e-136	4.3865e-134
GH_D04G1997	886.362	-3.44926	0.121251	-28.4472	5.2815e-178	4.5346e-176
GH_D12G1055	6.4849	-3.44876	1.32502	-2.6028	0.00924661	0.0184789
GH_D10G2744	24.7401	-3.4487	0.704011	-4.89864	9.65007e-07	3.32841e-06
GH_A03G2066	8.12966	-3.4483	1.22251	-2.82068	0.00479221	0.0101184
GH_D12G1304	15.9094	-3.44715	0.938166	-3.67435	0.000238453	0.000620001
GH_D08G1383	843.929	-3.44626	0.116271	-29.6398	4.59483e-193	4.41818e-191
GH_scaffold48138_objG0001	4.87551	-3.44522	1.49867	-2.29885	0.0215132	0.0396124
GH_A05G0794	58.8914	-3.44184	0.427546	-8.05022	8.26438e-16	5.30613e-15
GH_D05G2696	55.5624	-3.44065	0.502922	-6.84131	7.84734e-12	4.02579e-11
GH_D10G2486	77.7201	-3.44014	0.404578	-8.50305	1.84676e-17	1.2853e-16
GH_A12G0928	325.672	-3.43976	0.223963	-15.3586	3.10338e-53	6.1833e-52
GH_D03G0701	74.2931	-3.43931	0.44297	-7.7642	8.21624e-15	5.0118e-14
GH_D06G1049	77.9284	-3.43893	0.406985	-8.44979	2.91835e-17	2.00706e-16
GH_D12G0023	9.63917	-3.43791	1.04198	-3.2994	0.000968907	0.00230135
GH_D09G1387	10.1331	-3.43738	1.13803	-3.02048	0.00252375	0.00559846
GH_A07G0715	7.23644	-3.43612	1.20885	-2.84246	0.00447667	0.00950575
GH_A06G2391	42.9716	-3.4348	0.493922	-6.95414	3.54715e-12	1.86202e-11
GH_A01G1229	11.1521	-3.43384	1.05092	-3.26747	0.00108512	0.00255669
GH_A05G2621	31.3558	-3.43175	0.668537	-5.13322	2.84828e-07	1.03284e-06
GH_A09G1406	1039.44	-3.4305	0.123753	-27.7205	3.95112e-169	3.17675e-167
GH_A10G0059	50.1484	-3.43007	0.461186	-7.43749	1.02616e-13	5.92544e-13
GH_D06G0216	8.06395	-3.42861	1.26848	-2.70292	0.00687331	0.0141054
GH_D09G1661	158.821	-3.4256	0.298618	-11.4715	1.83407e-30	2.08889e-29
GH_D05G1646	5849.82	-3.4254	0.0725465	-47.2166	0	0
GH_D11G1124	5.97655	-3.4188	1.40129	-2.43975	0.0146973	0.0280758
GH_D10G1163	2277.84	-3.41878	0.0874876	-39.0773	0	0
GH_A01G1357	14.0465	-3.41747	0.984153	-3.4725	0.000515634	0.00127723
GH_A13G2275	14.6829	-3.41286	0.885237	-3.8553	0.000115588	0.000314262
GH_A11G1955	197.79	-3.41159	0.240847	-14.1649	1.50976e-45	2.53665e-44
GH_A12G0388	459.319	-3.41044	0.162081	-21.0415	2.73374e-98	1.06805e-96
GH_A05G3985	96.4937	-3.41028	0.403061	-8.46095	2.65199e-17	1.82807e-16
GH_D10G0707	24.8951	-3.40978	0.668214	-5.10283	3.34607e-07	1.2059e-06
GH_A08G1375	43.3923	-3.40583	0.505296	-6.74027	1.58094e-11	7.95767e-11
GH_A07G0609	7.83304	-3.40218	1.2191	-2.79074	0.00525876	0.0110242
GH_A06G1786	13522.4	-3.40149	0.0681882	-49.8838	0	0
GH_D09G1854	6.21837	-3.40026	1.44513	-2.35291	0.0186272	0.0347583
GH_D13G0055	164.742	-3.39947	0.314589	-10.8061	3.22214e-27	3.30065e-26
GH_A12G1772	12.3986	-3.39841	1.01742	-3.34021	0.000837154	0.00200725
GH_D03G1116	1458.92	-3.39636	0.0967343	-35.1101	4.72098e-270	7.6782e-268
GH_A11G1502	11.7774	-3.39603	0.978185	-3.47177	0.000517042	0.00128024
GH_D04G2013	68.9026	-3.39593	0.414251	-8.19775	2.44935e-16	1.61299e-15
GH_A12G1606	205.236	-3.39592	0.522838	-6.49517	8.29383e-11	3.97272e-10
GH_A10G2532	10803.2	-3.39484	0.051686	-65.682	0	0
GH_D05G3031	134.219	-3.39351	0.643013	-5.2775	1.30955e-07	4.90393e-07
GH_A10G2029	3381.02	-3.39312	0.0760452	-44.6198	0	0
GH_A05G1602	14248.7	-3.39091	0.0625512	-54.2101	0	0
GH_A13G1015	556.254	-3.39015	0.147064	-23.0523	1.39446e-117	6.80189e-116
GH_D08G2099	3852.76	-3.38901	0.0650202	-52.1224	0	0
GH_scaffold6732_objG0001	773.503	-3.38397	0.451975	-7.48707	7.04268e-14	4.09999e-13
GH_D01G2080	361.417	-3.38299	0.213408	-15.8522	1.35778e-56	2.89803e-55
GH_A11G1777	92.9009	-3.3805	0.331542	-10.1963	2.05998e-24	1.91449e-23
GH_D10G2603	43.7429	-3.37904	0.541888	-6.23568	4.49829e-10	2.05193e-09
GH_A02G1570	357.336	-3.37834	0.229612	-14.7132	5.30092e-49	9.6344e-48
GH_D11G3771	5523.13	-3.37815	0.061077	-55.3096	0	0
GH_D11G0253	142.25	-3.37776	0.285962	-11.8119	3.38732e-32	4.06879e-31
GH_D05G3888	877.933	-3.37745	0.137091	-24.6365	5.13706e-134	2.99612e-132
GH_A11G1275	155.691	-3.376	0.257343	-13.1187	2.57374e-39	3.74892e-38
GH_A11G2806	64.9713	-3.37335	0.409386	-8.24003	1.72171e-16	1.14293e-15
GH_D12G0910	114.929	-3.37115	0.345595	-9.75462	1.76262e-22	1.5193e-21
GH_A05G1618	6190.13	-3.37087	0.0828385	-40.6921	0	0
GH_A05G1117	301.953	-3.36968	0.214252	-15.7276	9.77911e-56	2.05336e-54
GH_A05G3099	26.4876	-3.3683	0.670829	-5.0211	5.13759e-07	1.81994e-06
GH_D10G0539	73.7785	-3.36672	0.408288	-8.24595	1.63852e-16	1.08886e-15
GH_D08G0180	13.5646	-3.36655	1.00077	-3.36398	0.000768285	0.00185352
GH_D11G1813	584.358	-3.36545	0.175692	-19.1554	8.72461e-82	2.71685e-80
GH_A11G0930	22.6751	-3.36334	0.670065	-5.01943	5.18256e-07	1.83442e-06
GH_A13G1407	4900.53	-3.36123	0.0774427	-43.4028	0	0
GH_D10G1659	22.93	-3.36027	0.717014	-4.68647	2.77953e-06	9.1389e-06
GH_D08G1001	1249.23	-3.35907	0.102389	-32.807	4.68006e-236	6.11027e-234
GH_D12G1314	94.8426	-3.35816	0.358629	-9.36387	7.68661e-21	6.21347e-20
GH_A02G1592	61.99	-3.35788	0.414013	-8.11055	5.03927e-16	3.26901e-15
GH_D05G2636	638.102	-3.35757	0.141079	-23.7992	3.401e-125	1.79757e-123
GH_A08G0447	228.604	-3.35667	0.225179	-14.9067	2.98105e-50	5.56554e-49
GH_D04G1688	2023.31	-3.35616	0.0817429	-41.0574	0	0
GH_D09G0170	2723.51	-3.35612	0.0805012	-41.6904	0	0
GH_D05G3309	1499.12	-3.35582	0.0971116	-34.5563	1.14598e-261	1.77749e-259
GH_D11G1400	17.3402	-3.35499	0.856423	-3.91744	8.94935e-05	0.000247093
GH_D07G0332	48.7639	-3.35438	1.21032	-2.77149	0.0055801	0.0116429
GH_D13G2207	5.76282	-3.35389	1.43854	-2.33146	0.0197294	0.0366371
GH_A10G0457	9.15894	-3.35194	1.12047	-2.99154	0.00277571	0.00611098
GH_A05G2060	11.6002	-3.35106	1.11929	-2.9939	0.00275434	0.00606906
GH_D11G0020	376.042	-3.34887	0.18604	-18.0008	1.91938e-72	5.34013e-71
GH_D03G1807	1309.19	-3.34881	0.108049	-30.9935	6.59564e-211	7.31872e-209
GH_D01G1563	1569.93	-3.34766	0.304908	-10.9793	4.80835e-28	5.07341e-27
GH_A09G2041	407.765	-3.3474	0.164036	-20.4066	1.46163e-92	5.30286e-91
GH_A08G2310	91.6759	-3.34636	0.369723	-9.051	1.41665e-19	1.08623e-18
GH_A07G0679	13.6685	-3.34604	0.89636	-3.73292	0.000189272	0.000500261
GH_A02G0883	26.0501	-3.34387	0.684983	-4.88168	1.05185e-06	3.61435e-06
GH_D10G2663	7416.13	-3.34311	0.0628978	-53.1514	0	0
GH_A06G0352	650.792	-3.34291	0.177632	-18.8193	5.24835e-79	1.57989e-77
GH_D04G0214	11.4028	-3.34286	0.989538	-3.37821	0.000729606	0.0017668
GH_D13G0985	547.112	-3.34107	0.146155	-22.8597	1.16927e-115	5.61211e-114
GH_D01G1697	982.123	-3.34057	0.122241	-27.3276	1.99278e-164	1.54336e-162
GH_D08G0944	137.808	-3.33937	0.27807	-12.0091	3.1826e-33	3.94011e-32
GH_D10G1573	7.61463	-3.3391	1.24955	-2.67225	0.00753445	0.0153362
GH_D10G1964	9785.72	-3.33689	0.0687158	-48.5608	0	0
GH_A09G1686	1109.17	-3.33621	0.119437	-27.9327	1.0703e-171	8.80431e-170
GH_A08G0167	510.902	-3.33367	0.188527	-17.6827	5.69617e-70	1.52516e-68
GH_A13G0925	10.5372	-3.3332	0.97466	-3.41986	0.000626525	0.00153296
GH_D12G1078	368.716	-3.33262	0.175874	-18.9489	4.50558e-80	1.3789e-78
GH_A13G0312	9.51098	-3.33156	1.15899	-2.87453	0.00404625	0.00866159
GH_A08G2266	993.885	-3.3315	0.137783	-24.1794	3.66736e-129	2.02092e-127
GH_D05G0318	11.3288	-3.3304	0.995372	-3.34589	0.00082019	0.00196965
GH_D10G0321	65.4297	-3.33018	0.409326	-8.13576	4.09368e-16	2.6641e-15
GH_A13G1169	67.8843	-3.3287	0.458324	-7.26277	3.79246e-13	2.11803e-12
GH_A06G1859	493.674	-3.3268	0.151067	-22.022	1.77239e-107	7.75492e-106
GH_A02G0907	163.357	-3.32679	0.272938	-12.1888	3.56441e-34	4.54119e-33
GH_A04G0899	70.7314	-3.32672	0.455188	-7.30845	2.70242e-13	1.5246e-12
GH_D11G2206	5.96461	-3.32358	1.35397	-2.45469	0.0141007	0.0270515
GH_A01G0551	38.7264	-3.32337	0.572588	-5.80412	6.47052e-09	2.71049e-08
GH_D04G0390	114.859	-3.32288	0.31964	-10.3957	2.59364e-25	2.48344e-24
GH_A01G2395	1075.58	-3.3219	0.125266	-26.5189	5.87028e-155	4.17179e-153
GH_D08G1205	49.4379	-3.32128	0.482892	-6.87791	6.0738e-12	3.14e-11
GH_D02G1537	5.9495	-3.32062	1.35735	-2.44641	0.0144289	0.0276186
GH_A13G2596	300.888	-3.31951	0.195587	-16.972	1.32343e-64	3.21532e-63
GH_A04G0238	5.93439	-3.31887	1.36715	-2.42758	0.0151998	0.0289473
GH_A01G0547	1641.5	-3.31727	0.121037	-27.407	2.26048e-165	1.76752e-163
GH_A11G1245	54.9213	-3.31725	0.444385	-7.4648	8.34245e-14	4.83639e-13
GH_D10G2520	584.2	-3.31556	0.175342	-18.9092	9.58897e-80	2.92363e-78
GH_D07G1541	11.3552	-3.31551	1.10119	-3.01086	0.0026051	0.00576476
GH_D05G1340	249.005	-3.31459	0.579964	-5.71517	1.09592e-08	4.50493e-08
GH_A05G3347	116.975	-3.31239	0.346764	-9.5523	1.26851e-21	1.06095e-20
GH_D10G0792	133.961	-3.30818	0.282527	-11.7092	1.14293e-31	1.3512e-30
GH_A06G1930	22.624	-3.30658	0.670628	-4.93057	8.19887e-07	2.84876e-06
GH_A07G1682	6.67915	-3.30648	1.22414	-2.70106	0.00691179	0.0141747
GH_D01G1308	66.7213	-3.30354	1.19079	-2.77425	0.00553293	0.0115542
GH_D02G0210	414.815	-3.3022	0.161753	-20.4151	1.22834e-92	4.45931e-91
GH_D12G2457	804.943	-3.30206	0.125988	-26.2093	2.08379e-151	1.42913e-149
GH_D01G1636	24.5476	-3.30152	0.877731	-3.76142	0.000168949	0.000449594
GH_A10G1868	18763.3	-3.30138	0.0515395	-64.0554	0	0
GH_D11G3663	27.3061	-3.30071	0.691864	-4.77076	1.83534e-06	6.15827e-06
GH_D10G2777	203.321	-3.30037	0.23482	-14.0549	7.18621e-45	1.19192e-43
GH_D08G2304	7.44685	-3.29882	1.2832	-2.57077	0.0101472	0.0201134
GH_D13G1380	87.0431	-3.29822	0.361389	-9.12652	7.07361e-20	5.5023e-19
GH_D05G0353	705.904	-3.2974	0.155317	-21.2301	5.04052e-100	2.01211e-98
GH_D04G1154	435.377	-3.297	0.162209	-20.3256	7.63455e-92	2.73843e-90
GH_D06G0708	109.607	-3.2957	0.343311	-9.59974	8.01463e-22	6.75189e-21
GH_D02G0482	44.8747	-3.29414	0.475346	-6.92998	4.20914e-12	2.19616e-11
GH_A08G2453	1090.44	-3.29256	0.109284	-30.1285	2.05337e-199	2.05786e-197
GH_D09G0218	17.1023	-3.29109	0.917976	-3.58516	0.000336874	0.00085724
GH_D07G0101	204.395	-3.29012	0.248669	-13.2309	5.8157e-40	8.60771e-39
GH_D10G0594	695.018	-3.28719	0.125656	-26.1602	7.54985e-151	5.14076e-149
GH_D13G0248	34.2297	-3.28716	0.579724	-5.67022	1.42618e-08	5.80215e-08
GH_D01G2075	16.451	-3.28392	0.80365	-4.08626	4.38378e-05	0.000125974
GH_D04G2093	312.551	-3.28072	0.184365	-17.7947	7.76666e-71	2.10328e-69
GH_D08G0423	203.129	-3.28029	0.230455	-14.234	5.63767e-46	9.54547e-45
GH_A09G1491	414.227	-3.27842	0.16875	-19.4277	4.50072e-84	1.44338e-82
GH_D10G2592	43.4362	-3.27823	0.504785	-6.49431	8.34159e-11	3.99459e-10
GH_A07G1456	210.385	-3.27803	0.248053	-13.2151	7.18234e-40	1.06056e-38
GH_D02G1557	959.212	-3.27429	0.116728	-28.0507	3.92049e-173	3.25796e-171
GH_D05G1384	95.136	-3.27307	0.328668	-9.9586	2.313e-23	2.06728e-22
GH_D02G1701	13.7695	-3.27215	0.861478	-3.7983	0.000145692	0.000390957
GH_A07G1348	73.4453	-3.27124	0.421822	-7.75503	8.83223e-15	5.37775e-14
GH_D04G1525	24.6094	-3.26877	0.636823	-5.13294	2.85249e-07	1.0343e-06
GH_A11G2039	25.1944	-3.26815	0.694437	-4.70618	2.52396e-06	8.341e-06
GH_D01G0191	1853.08	-3.26769	0.089945	-36.3299	5.46734e-289	1.00719e-286
GH_D05G1574	460.853	-3.26703	0.161981	-20.1692	1.82628e-90	6.44909e-89
GH_D05G4066	12.7207	-3.26543	0.951753	-3.43097	0.000601429	0.00147581
GH_D11G1632	903.582	-3.26469	0.128082	-25.4891	2.60102e-143	1.65615e-141
GH_D05G0145	1165.32	-3.26412	0.12398	-26.3278	9.21136e-153	6.39448e-151
GH_D09G0205	14.6655	-3.25844	1.01186	-3.22024	0.00128083	0.00298322
GH_D08G1496	430.967	-3.25748	0.170833	-19.0682	4.64074e-81	1.43648e-79
GH_D03G1174	6768.36	-3.25719	0.0605097	-53.8292	0	0
GH_A05G1080	1699.91	-3.25364	0.0936762	-34.7329	2.51258e-264	3.97294e-262
GH_A10G1046	325.582	-3.25362	0.181009	-17.9749	3.06227e-72	8.48668e-71
GH_D13G1918	192.541	-3.25199	0.253086	-12.8493	8.67705e-38	1.21479e-36
GH_A08G2819	58.6474	-3.25039	0.418146	-7.77332	7.64559e-15	4.67322e-14
GH_D05G1077	430.183	-3.24926	0.169382	-19.183	5.12858e-82	1.6023e-80
GH_D09G1444	271.212	-3.24816	0.205317	-15.8203	2.25589e-56	4.78266e-55
GH_A02G0708	1699.61	-3.24758	0.111817	-29.0437	1.84991e-185	1.67891e-183
GH_D05G0009	718.55	-3.2472	0.127946	-25.3795	4.2475e-142	2.67165e-140
GH_D03G1085	498.657	-3.24561	0.150109	-21.6216	1.12408e-103	4.71535e-102
GH_D08G0175	607.721	-3.24469	0.147674	-21.9719	5.34867e-107	2.32064e-105
GH_A09G2072	339.24	-3.24384	0.556813	-5.82572	5.68656e-09	2.39194e-08
GH_D13G2001	118.78	-3.23937	1.36574	-2.37188	0.017698	0.0331908
GH_A02G0603	106.162	-3.23874	0.343707	-9.42298	4.38466e-21	3.58044e-20
GH_A01G1467	1282.52	-3.2387	0.101885	-31.7879	9.52101e-222	1.12911e-219
GH_A06G1674	90.05	-3.23833	0.351175	-9.22143	2.93166e-20	2.31877e-19
GH_A01G1239	1418.88	-3.2383	0.109996	-29.4401	1.68338e-190	1.57866e-188
GH_D12G1303	1441.99	-3.23778	0.0983189	-32.9314	7.8008e-238	1.02553e-235
GH_D08G0465	449.562	-3.23751	0.163355	-19.8189	2.04708e-87	6.93618e-86
GH_D05G1112	174.223	-3.23399	0.26191	-12.3477	5.01269e-35	6.55206e-34
GH_A03G0819	495.369	-3.23324	0.180877	-17.8753	1.83642e-71	5.01855e-70
GH_A13G0866	17.4936	-3.23287	0.828944	-3.89999	9.61956e-05	0.000264572
GH_A13G1665	584.815	-3.23263	0.163713	-19.7457	8.73842e-87	2.92603e-85
GH_D07G0439	7818.29	-3.23218	0.0609125	-53.0627	0	0
GH_D08G2058	19.8558	-3.2317	0.766761	-4.21474	2.50066e-05	7.41316e-05
GH_A11G0015	187.795	-3.23169	0.257986	-12.5266	5.34152e-36	7.14093e-35
GH_A02G1758	208.258	-3.22845	0.230471	-14.0081	1.3915e-44	2.29394e-43
GH_A05G1048	502.173	-3.22759	0.151459	-21.31	9.16599e-101	3.70046e-99
GH_D11G1404	6.71664	-3.22702	1.25709	-2.56705	0.0102568	0.0203052
GH_A05G2675	460.751	-3.22255	0.170948	-18.8511	2.87962e-79	8.70061e-78
GH_D02G0473	139.593	-3.22188	0.327805	-9.82865	8.47431e-23	7.40091e-22
GH_D03G0987	118.979	-3.22179	0.305832	-10.5345	5.98933e-26	5.84898e-25
GH_D05G1529	39.7058	-3.22093	0.498029	-6.46736	9.97279e-11	4.75573e-10
GH_A03G0428	334.179	-3.22078	0.184555	-17.4516	3.34842e-68	8.67967e-67
GH_D03G0305	292.036	-3.21903	0.198805	-16.1919	5.75597e-59	1.2789e-57
GH_D10G1623	33.6959	-3.21849	0.632268	-5.09039	3.57324e-07	1.28427e-06
GH_D09G1465	112.581	-3.21791	0.366459	-8.78109	1.61894e-18	1.18438e-17
GH_D08G0861	10.7758	-3.21746	1.20756	-2.66443	0.00771181	0.0156665
GH_D04G1459	790.387	-3.21685	0.149025	-21.5859	2.43531e-103	1.01708e-101
GH_A03G0851	2472.36	-3.21613	0.0771228	-41.7014	0	0
GH_A06G1857	661.877	-3.21438	0.136047	-23.627	2.03483e-123	1.05301e-121
GH_D08G0975	2044.31	-3.2138	0.098118	-32.7544	2.62677e-235	3.41384e-233
GH_A05G2308	242.599	-3.2121	0.217508	-14.7677	2.36487e-49	4.33134e-48
GH_A12G2649	17.1029	-3.21049	0.748727	-4.28793	1.8035e-05	5.43589e-05
GH_scaffold13406_objG0001	18.0691	-3.20913	0.773302	-4.14991	3.32602e-05	9.70228e-05
GH_D08G1269	81.6859	-3.20902	0.411328	-7.8016	6.1128e-15	3.7561e-14
GH_A05G2612	780.019	-3.20751	0.145729	-22.0101	2.30734e-107	1.00801e-105
GH_A04G1115	699.445	-3.20723	0.142579	-22.4944	4.70669e-112	2.16592e-110
GH_D11G2235	80.733	-3.20696	0.375618	-8.53782	1.36784e-17	9.57838e-17
GH_A05G2907	53.5285	-3.20684	0.466363	-6.87626	6.14426e-12	3.17556e-11
GH_A04G0755	80.0845	-3.20635	0.368905	-8.69154	3.57565e-18	2.57678e-17
GH_D02G0747	7.05007	-3.20624	1.33812	-2.39608	0.0165714	0.0313091
GH_D07G1428	65.4794	-3.20574	0.428791	-7.47624	7.64815e-14	4.44112e-13
GH_A01G0177	8.78804	-3.20154	1.19733	-2.6739	0.00749739	0.0152667
GH_A09G0178	24.6257	-3.19923	0.71489	-4.47514	7.63628e-06	2.39392e-05
GH_A05G3531	1381.44	-3.19651	0.109265	-29.2547	3.91679e-188	3.58456e-186
GH_A10G2421	728.585	-3.19299	0.145201	-21.9901	3.5793e-107	1.55771e-105
GH_D02G0290	110.147	-3.19157	0.314004	-10.1641	2.867e-24	2.64937e-23
GH_A09G1561	55.6107	-3.19069	0.474295	-6.72722	1.72933e-11	8.6785e-11
GH_D04G0764	5.45881	-3.19067	1.39272	-2.29097	0.0219653	0.0403848
GH_D05G1577	201.752	-3.18959	0.24016	-13.2811	2.97822e-40	4.42989e-39
GH_A04G1744	459.046	-3.1895	0.156525	-20.3769	2.68148e-92	9.69145e-91
GH_D08G2139	6.97338	-3.18927	1.30852	-2.43731	0.0147969	0.0282594
GH_D02G0356	19.2658	-3.18828	0.835498	-3.81603	0.000135618	0.000365422
GH_D05G4021	104.278	-3.18815	0.313629	-10.1653	2.83136e-24	2.61728e-23
GH_D12G2421	221.253	-3.1864	0.246386	-12.9325	2.9491e-38	4.18015e-37
GH_A11G3703	2198.56	-3.18599	0.0863556	-36.8938	5.80412e-298	1.13149e-295
GH_A10G0919	218.468	-3.1853	0.241515	-13.1888	1.01793e-39	1.4965e-38
GH_D05G1320	9.64243	-3.18509	1.05495	-3.0192	0.00253447	0.00561981
GH_A07G0264	300.395	-3.18467	0.243951	-13.0546	5.98554e-39	8.62148e-38
GH_A11G1870	3790.53	-3.18444	0.0812525	-39.1919	0	0
GH_A01G1391	6.93183	-3.18441	1.28874	-2.47096	0.0134751	0.0259844
GH_D05G0933	8.89354	-3.18418	1.08339	-2.93909	0.00329174	0.00715405
GH_D11G2970	179.967	-3.18391	0.248029	-12.8368	1.01973e-37	1.42447e-36
GH_D11G2785	11.9393	-3.18288	1.08582	-2.9313	0.00337546	0.00732398
GH_D11G3215	129.157	-3.18268	0.302364	-10.526	6.55673e-26	6.39868e-25
GH_D01G1050	8.09132	-3.18253	1.18557	-2.6844	0.00726601	0.0148359
GH_A12G1913	613.386	-3.18247	0.142245	-22.3731	7.19077e-111	3.26678e-109
GH_D03G0481	97.5703	-3.1823	0.345371	-9.21416	3.13716e-20	2.47683e-19
GH_D07G1479	152.464	-3.18064	0.265159	-11.9952	3.76378e-33	4.65052e-32
GH_A05G2807	61.126	-3.17658	0.418472	-7.5909	3.17687e-14	1.8816e-13
GH_D08G0490	88.8558	-3.17636	0.338722	-9.37749	6.75632e-21	5.47391e-20
GH_A03G0838	1471.64	-3.17616	0.107731	-29.4823	4.85947e-191	4.59502e-189
GH_D09G1198	6.49581	-3.1753	1.26494	-2.51023	0.0120651	0.0235043
GH_A01G1797	45.2648	-3.17248	0.538522	-5.89108	3.83668e-09	1.63681e-08
GH_D08G2438	469.027	-3.17214	0.180853	-17.5399	7.10187e-69	1.86728e-67
GH_D12G1443	840.078	-3.17208	0.125717	-25.2319	1.78852e-140	1.11025e-138
GH_D12G0566	118.462	-3.17119	0.291054	-10.8955	1.21067e-27	1.25989e-26
GH_A03G0856	21.5667	-3.17114	0.741971	-4.27395	1.92042e-05	5.76814e-05
GH_A01G0262	2483.89	-3.17103	0.0755532	-41.9709	0	0
GH_A05G3454	526.23	-3.17044	0.157838	-20.0867	9.64249e-90	3.37363e-88
GH_A08G0892	1006.43	-3.16925	0.135704	-23.3542	1.24831e-120	6.29954e-119
GH_A02G0199	312.637	-3.16779	0.199714	-15.8616	1.16915e-56	2.50197e-55
GH_A07G0819	183.85	-3.16735	0.261256	-12.1236	7.92307e-34	9.97817e-33
GH_D06G1690	73.1395	-3.16696	0.387204	-8.17906	2.86073e-16	1.87652e-15
GH_D09G1721	180.325	-3.16669	0.248035	-12.7671	2.50339e-37	3.46049e-36
GH_A06G0909	401.868	-3.16475	0.17478	-18.107	2.80443e-73	7.88343e-72
GH_A10G0849	58.1544	-3.15784	0.425792	-7.41639	1.20357e-13	6.92179e-13
GH_D08G2089	8.56465	-3.15697	1.22701	-2.57289	0.0100854	0.0200035
GH_A08G0003	22.4062	-3.15695	0.751788	-4.19925	2.67799e-05	7.9055e-05
GH_A02G1996	210.265	-3.15692	0.219037	-14.4128	4.30118e-47	7.45436e-46
GH_D06G1807	11.9858	-3.14994	1.05786	-2.97766	0.00290456	0.00636899
GH_D07G0208	15.6586	-3.14697	0.84593	-3.72013	0.000199122	0.000524639
GH_D10G1060	960.597	-3.14677	0.127174	-24.7438	3.61483e-135	2.13677e-133
GH_D04G1311	64.1065	-3.1424	1.34217	-2.34128	0.0192178	0.0357758
GH_D08G2812	14.1121	-3.14236	1.03161	-3.04608	0.00231848	0.00517476
GH_A03G0366	12.7066	-3.14133	0.861774	-3.64519	0.00026719	0.000690025
GH_D01G1895	72.1776	-3.14079	0.396862	-7.91408	2.49087e-15	1.56054e-14
GH_D07G1698	245.025	-3.1404	0.249261	-12.5988	2.14271e-36	2.88895e-35
GH_D05G2693	144.327	-3.14027	0.27782	-11.3032	1.26471e-29	1.40527e-28
GH_A02G1650	124.47	-3.14011	0.301411	-10.418	2.05132e-25	1.96913e-24
GH_D11G0008	13.3296	-3.14003	0.88216	-3.55948	0.000371589	0.000940522
GH_A02G1547	19.4724	-3.13992	0.779279	-4.02926	5.59526e-05	0.000158705
GH_A09G0833	6522.87	-3.13784	0.0624529	-50.2434	0	0
GH_A12G1910	152.065	-3.13518	0.263561	-11.8955	1.24924e-32	1.51754e-31
GH_A02G1407	49.1798	-3.13489	0.509975	-6.14713	7.88957e-10	3.53933e-09
GH_A11G0587	1173.42	-3.13227	0.118434	-26.4474	3.91251e-154	2.7598e-152
GH_D07G1071	2033.3	-3.13218	0.103212	-30.347	2.75143e-202	2.83223e-200
GH_A06G0371	8.43972	-3.12998	1.21389	-2.57847	0.00992396	0.0197122
GH_A12G1295	72.125	-3.12996	0.445443	-7.02662	2.11602e-12	1.12562e-11
GH_D06G2426	22.0936	-3.12864	0.798625	-3.91753	8.94602e-05	0.000247013
GH_A05G3354	43.0007	-3.12788	0.497039	-6.29302	3.11353e-10	1.43661e-09
GH_D11G0013	34.121	-3.12762	0.530998	-5.89007	3.86039e-09	1.64618e-08
GH_A10G0751	12.848	-3.12744	0.907689	-3.44549	0.000570017	0.00140405
GH_D07G1111	1489.08	-3.12664	0.106295	-29.4148	3.55277e-190	3.32081e-188
GH_D10G0071	79.8902	-3.12551	0.414337	-7.5434	4.57886e-14	2.68875e-13
GH_D13G1878	6.87176	-3.12443	1.2693	-2.46154	0.0138342	0.0265992
GH_D10G1118	129.958	-3.12286	0.284583	-10.9735	5.12761e-28	5.40426e-27
GH_D09G1554	368.748	-3.12227	0.185231	-16.8561	9.46414e-64	2.2655e-62
GH_A12G1196	82.9294	-3.12167	0.377367	-8.27225	1.31454e-16	8.76831e-16
GH_A11G2410	463.029	-3.12141	0.207871	-15.0161	5.76103e-51	1.09496e-49
GH_A09G1712	201.934	-3.12137	0.221699	-14.0793	5.08979e-45	8.47415e-44
GH_D12G1593	274.078	-3.12127	0.193201	-16.1555	1.03811e-58	2.29845e-57
GH_D04G0713	495.348	-3.12098	0.158438	-19.6985	2.22105e-86	7.38067e-85
GH_A06G1435	6.42273	-3.1209	1.38529	-2.25288	0.0242665	0.0441635
GH_A09G2187	5439.95	-3.12039	0.0723234	-43.145	0	0
GH_D10G2615	10.5449	-3.11892	0.981006	-3.17931	0.00147626	0.00340576
GH_A03G1485	589.57	-3.11613	0.134094	-23.2384	1.86344e-119	9.34576e-118
GH_A11G2086	7.67267	-3.11578	1.26942	-2.45449	0.0141085	0.0270636
GH_A06G1108	159.35	-3.11564	0.31384	-9.92747	3.16186e-23	2.81008e-22
GH_A08G2123	168.078	-3.11528	0.260096	-11.9774	4.66713e-33	5.74922e-32
GH_D13G1004	6.6206	-3.11511	1.2421	-2.50793	0.0121439	0.0236408
GH_D05G0522	11.4932	-3.11497	0.912851	-3.41235	0.000644048	0.00157288
GH_D11G1903	4805.24	-3.11467	0.0621697	-50.0995	0	0
GH_D01G1113	10.2002	-3.11335	1.11612	-2.78943	0.00528004	0.0110651
GH_A03G2254	8.98259	-3.11326	1.14909	-2.70934	0.00674175	0.0138609
GH_D08G1382	395.689	-3.11323	0.177184	-17.5707	4.13209e-69	1.09098e-67
GH_D11G0546	305.365	-3.11073	0.19476	-15.9721	1.99874e-57	4.3393e-56
GH_D10G2088	105.763	-3.11066	0.326034	-9.54089	1.41616e-21	1.18271e-20
GH_D07G2101	1043.51	-3.11057	0.112325	-27.6927	8.5472e-169	6.84305e-167
GH_A03G2247	14.9825	-3.11052	0.918552	-3.38634	0.000708326	0.00171885
GH_A07G1473	77.1453	-3.10903	0.361988	-8.58875	8.79186e-18	6.22008e-17
GH_A11G3074	6.62569	-3.10655	1.3095	-2.37233	0.0176765	0.0331548
GH_A08G0047	194.167	-3.10556	0.262542	-11.8288	2.77008e-32	3.33441e-31
GH_A11G1050	396.454	-3.10433	0.168696	-18.4019	1.26747e-75	3.66055e-74
GH_A06G0231	11.7456	-3.10394	0.945503	-3.28284	0.00102766	0.00243228
GH_D09G2112	1943.97	-3.10316	0.0865897	-35.8375	2.87864e-281	5.0265e-279
GH_A05G3141	51.2706	-3.10217	0.437235	-7.09498	1.29375e-12	6.98919e-12
GH_A12G2688	16.8592	-3.10214	0.811586	-3.82232	0.0001322	0.000356771
GH_D10G2815	1793.88	-3.1018	0.46517	-6.66811	2.59118e-11	1.28541e-10
GH_A05G1603	8.21099	-3.10049	1.12073	-2.7665	0.00566615	0.0118116
GH_A04G0793	20.8575	-3.10019	0.734525	-4.22067	2.43577e-05	7.23022e-05
GH_D05G1274	7.66317	-3.10012	1.21388	-2.55389	0.0106527	0.021008
GH_D11G3352	8.26089	-3.09873	1.21131	-2.55816	0.0105226	0.0207794
GH_A04G1249	124.318	-3.09869	0.297279	-10.4235	1.93721e-25	1.86179e-24
GH_A08G2492	58.372	-3.0982	0.531306	-5.8313	5.49984e-09	2.31546e-08
GH_D11G0884	6565.45	-3.09612	0.0650123	-47.6237	0	0
GH_D08G1647	554.949	-3.09554	0.147494	-20.9875	8.53326e-98	3.31794e-96
GH_A10G0653	45.0775	-3.09521	0.466602	-6.63352	3.27777e-11	1.61349e-10
GH_D12G2625	6.73157	-3.09461	1.2692	-2.43825	0.0147586	0.0281882
GH_A01G0626	54.419	-3.09443	0.427245	-7.24276	4.3965e-13	2.4464e-12
GH_D09G0371	909.896	-3.09428	0.123168	-25.1224	2.83374e-139	1.73823e-137
GH_D05G2982	11.6838	-3.09409	0.95337	-3.24542	0.00117276	0.00274984
GH_D04G0535	303.326	-3.09389	0.200688	-15.4164	1.26894e-53	2.54971e-52
GH_D11G0524	1735.63	-3.09343	0.0919502	-33.6424	4.02623e-248	5.70122e-246
GH_A04G0364	69.3916	-3.09224	0.384304	-8.04634	8.53049e-16	5.47451e-15
GH_A07G1130	580.814	-3.09179	0.152022	-20.3377	5.96663e-92	2.14287e-90
GH_A02G0201	27.907	-3.09133	0.653869	-4.72774	2.27032e-06	7.5365e-06
GH_D12G2094	22.2004	-3.09099	0.686641	-4.50161	6.74409e-06	2.12782e-05
GH_D11G0837	133.54	-3.08794	0.31658	-9.75406	1.77233e-22	1.52699e-21
GH_A05G0628	28.9407	-3.0869	0.711915	-4.33606	1.45062e-05	4.41577e-05
GH_D12G1135	802.471	-3.08523	0.12646	-24.3968	1.84899e-131	1.05252e-129
GH_D08G2298	84.3516	-3.08435	0.380236	-8.11166	4.99342e-16	3.24037e-15
GH_A12G0989	27.0924	-3.08157	0.595145	-5.17785	2.24453e-07	8.22133e-07
GH_A04G0101	325.853	-3.08008	0.188788	-16.315	7.71848e-60	1.73115e-58
GH_A11G1184	448.432	-3.07991	0.183879	-16.7496	5.70082e-63	1.3443e-61
GH_A05G1229	31.4475	-3.07925	0.593812	-5.18556	2.1537e-07	7.90389e-07
GH_D04G0777	1036.17	-3.07827	0.13511	-22.7834	6.70389e-115	3.19074e-113
GH_D10G1715	160.091	-3.07817	0.260196	-11.8302	2.72583e-32	3.28183e-31
GH_D04G0149	871.147	-3.07748	0.118489	-25.9728	1.00571e-148	6.68795e-147
GH_A08G1369	199.464	-3.07391	0.228383	-13.4595	2.70868e-41	4.13596e-40
GH_D02G0940	12.7711	-3.07372	0.902954	-3.40408	0.000663882	0.00161831
GH_D11G2195	42.4588	-3.07296	0.495996	-6.19553	5.80876e-10	2.63074e-09
GH_A05G0817	45.8305	-3.07136	0.552328	-5.56075	2.68612e-08	1.06695e-07
GH_A05G2872	86.5642	-3.0709	0.383552	-8.00647	1.18044e-15	7.52997e-15
GH_A02G0168	684.881	-3.06943	0.322703	-9.51162	1.87713e-21	1.55718e-20
GH_D04G0805	106.384	-3.06889	0.3202	-9.58429	9.30959e-22	7.82198e-21
GH_D06G0268	8.9548	-3.06608	1.07123	-2.86221	0.00420693	0.00897785
GH_D02G1915	1067.48	-3.0648	0.109877	-27.8929	3.25287e-171	2.66427e-169
GH_A07G2592	5.71957	-3.06237	1.29019	-2.37358	0.0176168	0.0330624
GH_A05G1468	37.1884	-3.06209	0.519566	-5.89355	3.77991e-09	1.61356e-08
GH_A07G0879	11.3603	-3.06042	1.20661	-2.53638	0.0112005	0.0219937
GH_A05G0241	7.81081	-3.05998	1.21737	-2.51361	0.0119502	0.0233067
GH_A08G1342	21.3503	-3.05989	0.730017	-4.19153	2.77076e-05	8.16541e-05
GH_D12G0488	41.8552	-3.05885	0.573912	-5.32983	9.83072e-08	3.72696e-07
GH_A05G1929	11.4195	-3.05882	0.942667	-3.24486	0.00117508	0.00275484
GH_D04G0265	147.58	-3.0576	0.283455	-10.7869	3.97018e-27	4.05451e-26
GH_D12G1912	120.65	-3.05714	0.308903	-9.89676	4.29976e-23	3.79826e-22
GH_D10G2717	20.0698	-3.05685	0.749591	-4.07803	4.54199e-05	0.000130264
GH_A09G2631	164.435	-3.0567	0.261777	-11.6767	1.67599e-31	1.97034e-30
GH_A13G0814	12.8453	-3.05604	0.93471	-3.26951	0.00107736	0.00253965
GH_D13G0673	619.243	-3.05527	0.138123	-22.1199	2.03556e-108	9.0103e-107
GH_D05G2831	237.294	-3.05499	0.244393	-12.5003	7.43473e-36	9.89744e-35
GH_A05G0145	697.111	-3.05372	0.133779	-22.8266	2.4989e-115	1.19435e-113
GH_D10G2637	238.971	-3.05298	0.244849	-12.4689	1.10395e-35	1.46654e-34
GH_A10G1156	140.73	-3.05288	0.340193	-8.97395	2.86065e-19	2.16744e-18
GH_A12G2314	382.084	-3.05183	0.175522	-17.3871	1.03304e-67	2.65964e-66
GH_A06G0100	1415.27	-3.05045	0.106755	-28.5744	1.39848e-179	1.22472e-177
GH_D03G0433	17.8955	-3.04812	0.840265	-3.62757	0.000286105	0.000735536
GH_A12G1498	11.696	-3.04736	0.943254	-3.23068	0.00123495	0.00288379
GH_D05G0282	470.088	-3.04641	0.164092	-18.5653	6.13799e-77	1.79455e-75
GH_D13G2244	8.03135	-3.04489	1.26044	-2.41574	0.0157031	0.0298219
GH_D05G2362	14.5097	-3.04486	0.998774	-3.0486	0.0022991	0.00513459
GH_A05G1065	363.987	-3.04302	0.168184	-18.0934	3.59259e-73	1.00791e-71
GH_A07G1609	12.8705	-3.04281	1.04332	-2.91646	0.00354023	0.00764914
GH_A01G0641	8616.25	-3.04211	0.0609286	-49.929	0	0
GH_D12G0892	409.774	-3.04171	0.157423	-19.3219	3.51631e-83	1.11823e-81
GH_A04G1153	12.8635	-3.04016	0.909793	-3.34159	0.000832997	0.00199804
GH_A13G0462	95.2072	-3.03965	0.414514	-7.33305	2.24972e-13	1.27325e-12
GH_A07G1082	2058.96	-3.03922	0.0880504	-34.5169	4.47615e-261	6.90515e-259
GH_D05G0525	8.44947	-3.0373	1.07189	-2.8336	0.00460267	0.00975073
GH_A07G2167	636.098	-3.03716	0.16568	-18.3315	4.64091e-75	1.33021e-73
GH_A11G0470	8.79712	-3.03546	1.08807	-2.78976	0.00527476	0.0110548
GH_D06G0083	1270.41	-3.03437	0.136965	-22.1543	9.47864e-109	4.22193e-107
GH_A08G2326	560.935	-3.0336	0.38156	-7.95052	1.85733e-15	1.17058e-14
GH_D07G1336	112.783	-3.03334	0.341891	-8.87225	7.16847e-19	5.32435e-18
GH_D07G1635	272.165	-3.03307	0.221059	-13.7207	7.63729e-43	1.21234e-41
GH_A05G1084	747.11	-3.03252	0.143784	-21.0908	9.66338e-99	3.79888e-97
GH_D11G1449	26.3834	-3.03136	0.715223	-4.23834	2.2518e-05	6.71178e-05
GH_D07G0348	30.4227	-3.02772	0.577085	-5.24657	1.54956e-07	5.76668e-07
GH_D11G2342	199.782	-3.02552	0.253931	-11.9147	9.91954e-33	1.2086e-31
GH_D11G0842	19.0999	-3.02551	0.848582	-3.56537	0.000363344	0.000920759
GH_D03G0130	12.752	-3.0254	0.840459	-3.5997	0.000318585	0.000813598
GH_A09G0001	6.07926	-3.02536	1.34218	-2.25406	0.0241925	0.044043
GH_A10G2676	987.19	-3.02286	0.125502	-24.0862	3.49106e-128	1.90898e-126
GH_A09G0796	123.327	-3.02121	0.288751	-10.463	1.27701e-25	1.23541e-24
GH_A06G0252	87.9632	-3.02112	0.338837	-8.91614	4.82811e-19	3.61721e-18
GH_A09G0385	167.193	-3.02013	0.260228	-11.6057	3.85557e-31	4.47815e-30
GH_A05G4226	459.306	-3.01989	0.152631	-19.7855	3.96906e-87	1.33848e-85
GH_D12G2406	6.29101	-3.01878	1.33558	-2.26027	0.0238047	0.0434174
GH_A10G0883	28.6884	-3.01749	0.745172	-4.04938	5.1353e-05	0.000146212
GH_D08G2460	927.306	-3.01744	0.109713	-27.503	1.61792e-166	1.27914e-164
GH_A12G2002	382.055	-3.01596	0.190145	-15.8613	1.17405e-56	2.51153e-55
GH_A07G1410	289.46	-3.01561	0.197287	-15.2854	9.57053e-53	1.88902e-51
GH_A12G0318	177.321	-3.01509	0.245268	-12.293	9.87209e-35	1.27834e-33
GH_A05G2747	12.5959	-3.01313	0.998219	-3.0185	0.00254028	0.00563117
GH_A11G1052	9.53935	-3.01094	1.01685	-2.96103	0.00306609	0.00670125
GH_D10G1867	52.038	-3.00827	0.422132	-7.12638	1.0304e-12	5.60377e-12
GH_D11G0836	71.3283	-3.00812	0.413611	-7.27283	3.52026e-13	1.9696e-12
GH_D04G1484	13.8258	-3.00658	0.89428	-3.36201	0.000773771	0.00186549
GH_A11G0793	36.3711	-3.0052	0.570218	-5.27026	1.36233e-07	5.09489e-07
GH_D06G0905	366.985	-3.00486	0.166201	-18.0797	4.60435e-73	1.28922e-71
GH_D13G0302	9.52468	-3.00333	1.12749	-2.66373	0.00772793	0.0156974
GH_A05G1548	61.0093	-3.00217	0.41193	-7.28806	3.1445e-13	1.76561e-12
GH_D11G3731	1639.34	-3.0019	0.0981523	-30.5841	1.98952e-205	2.10114e-203
GH_A04G0665	14.1081	-3.00149	0.85428	-3.51348	0.00044228	0.0011066
GH_A08G1711	422.719	-2.9987	0.166885	-17.9686	3.43304e-72	9.49576e-71
GH_D08G2288	1391.14	-2.99802	0.109905	-27.2782	7.69667e-164	5.91262e-162
GH_D10G0390	312.605	-2.99764	0.19943	-15.0311	4.59618e-51	8.75906e-50
GH_D11G3219	14.0561	-2.99614	0.848941	-3.52926	0.000416717	0.00104692
GH_D11G0259	14.3576	-2.99365	0.799309	-3.7453	0.000180179	0.000477379
GH_A10G2291	17.7115	-2.9915	0.79168	-3.77867	0.000157669	0.000421092
GH_D08G2866	15.4565	-2.99011	0.855892	-3.49356	0.000476628	0.00118592
GH_A04G0002	16.0546	-2.98902	0.772595	-3.86881	0.000109367	0.000298389
GH_A12G1712	12.4789	-2.98861	1.06397	-2.80893	0.0049706	0.0104679
GH_D06G0103	262.849	-2.98828	0.219341	-13.6239	2.88785e-42	4.51243e-41
GH_D08G2044	6.17138	-2.98826	1.35335	-2.20805	0.0272406	0.0489578
GH_D07G0273	318.746	-2.98807	0.205423	-14.5459	6.19906e-48	1.09657e-46
GH_A12G1706	40.4308	-2.98688	0.492176	-6.06873	1.28924e-09	5.69345e-09
GH_D06G0435	1366.68	-2.98676	0.11376	-26.2549	6.28147e-152	4.33414e-150
GH_A03G1759	1963.47	-2.98434	0.0888397	-33.5924	2.16772e-247	3.02439e-245
GH_D11G1695	1211.08	-2.98176	0.111418	-26.7619	8.98714e-158	6.60108e-156
GH_D08G0699	327.125	-2.9814	0.199062	-14.9773	1.03393e-50	1.95209e-49
GH_A10G0260	238.668	-2.98073	0.249865	-11.9294	8.31916e-33	1.01579e-31
GH_A10G1871	32.0646	-2.98071	0.673579	-4.42519	9.63591e-06	2.99163e-05
GH_D08G0925	318.125	-2.98051	0.184218	-16.1792	7.06625e-59	1.5688e-57
GH_D02G0105	16.924	-2.97762	0.836669	-3.55889	0.00037242	0.000942542
GH_A12G2702	7.05223	-2.9773	1.2581	-2.3665	0.0179572	0.0336393
GH_A09G0469	29.0015	-2.97711	0.716954	-4.15245	3.28939e-05	9.60085e-05
GH_A05G3782	1418.74	-2.97673	0.0984626	-30.2321	8.97347e-201	9.12153e-199
GH_A10G0507	74.6176	-2.97414	0.363116	-8.1906	2.5992e-16	1.70989e-15
GH_D04G1274	289.934	-2.97157	0.225576	-13.1733	1.25052e-39	1.83371e-38
GH_D10G1170	4182.14	-2.96902	0.0680172	-43.651	0	0
GH_D02G1508	19.3376	-2.96802	0.75159	-3.94899	7.84804e-05	0.000218296
GH_A09G1609	231.244	-2.96771	0.234454	-12.658	1.01069e-36	1.37441e-35
GH_A07G0330	6.94972	-2.9656	1.33231	-2.22591	0.0260201	0.0469928
GH_A06G1315	82.0029	-2.96543	0.351805	-8.42919	3.48065e-17	2.38484e-16
GH_D12G0569	114.086	-2.96527	0.389599	-7.61107	2.71829e-14	1.6152e-13
GH_A07G0198	242.245	-2.96468	0.22145	-13.3876	7.1463e-41	1.07846e-39
GH_D11G2015	2884.94	-2.96095	0.0778405	-38.0387	0	0
GH_D05G1875	168.566	-2.9603	0.269315	-10.992	4.17768e-28	4.41944e-27
GH_D11G3800	7.71996	-2.95878	1.10872	-2.66865	0.00761569	0.0154882
GH_D03G1293	38.5811	-2.95796	1.28329	-2.30498	0.021168	0.0390335
GH_A02G0581	100.692	-2.95612	0.327833	-9.01716	1.93034e-19	1.47158e-18
GH_D13G2484	4523.05	-2.95536	0.0661471	-44.6787	0	0
GH_A02G2067	43.7664	-2.95529	1.27279	-2.3219	0.0202385	0.0374859
GH_D06G2343	9.06288	-2.9552	1.0842	-2.72569	0.00641668	0.0132466
GH_D01G0541	1375.04	-2.95515	0.105834	-27.9225	1.42175e-171	1.16616e-169
GH_D05G0791	69.9192	-2.95484	0.376696	-7.84409	4.361e-15	2.69891e-14
GH_D02G2358	792.131	-2.95342	0.30302	-9.74661	1.90726e-22	1.641e-21
GH_D10G0258	443.143	-2.95312	0.174099	-16.9623	1.56087e-64	3.78573e-63
GH_D07G0473	9.51333	-2.95222	1.02155	-2.88993	0.00385323	0.00827545
GH_D04G0454	10.6499	-2.94767	0.966416	-3.0501	0.00228762	0.0051105
GH_D13G1838	22.696	-2.94683	0.718591	-4.10085	4.11643e-05	0.000118669
GH_A06G0662	127.969	-2.94587	0.282099	-10.4427	1.58272e-25	1.52573e-24
GH_A10G0029	793.229	-2.94516	0.128422	-22.9335	2.15418e-116	1.04184e-114
GH_A07G1392	2520.32	-2.94432	0.0855033	-34.4351	7.51623e-260	1.15014e-257
GH_A07G2307	10.6272	-2.94196	1.14659	-2.56584	0.0102927	0.0203665
GH_A12G2524	115.835	-2.9398	0.352951	-8.32922	8.13765e-17	5.48393e-16
GH_D11G1273	56.813	-2.9386	0.404414	-7.26632	3.69426e-13	2.06452e-12
GH_A05G3024	120.162	-2.93812	0.283285	-10.3716	3.33825e-25	3.18143e-24
GH_D11G3620	137.879	-2.93712	0.317702	-9.24491	2.35435e-20	1.87073e-19
GH_D09G0299	45.6877	-2.93679	0.453304	-6.47864	9.2554e-11	4.41992e-10
GH_A05G0318	10.4446	-2.93629	0.996851	-2.94556	0.00322366	0.00701735
GH_D11G2278	106.443	-2.93539	0.309949	-9.47055	2.78363e-21	2.29213e-20
GH_D02G1513	220.291	-2.93369	0.217096	-13.5133	1.30495e-41	2.00873e-40
GH_A06G1398	46.0273	-2.93248	0.580282	-5.05354	4.33687e-07	1.54614e-06
GH_A10G1560	2354.35	-2.93239	0.0974531	-30.0903	6.49611e-199	6.48745e-197
GH_D09G0784	6362.57	-2.93196	0.0583344	-50.2612	0	0
GH_D02G0265	89.2677	-2.9318	0.333823	-8.7825	1.5988e-18	1.17055e-17
GH_D09G0826	15.111	-2.93097	0.992364	-2.95353	0.00314163	0.00685214
GH_D09G0223	121.604	-2.93084	0.305708	-9.58703	9.06556e-22	7.61807e-21
GH_A05G3970	160.163	-2.93081	0.295248	-9.92661	3.18912e-23	2.83342e-22
GH_A05G2843	423.308	-2.9306	0.166735	-17.5764	3.73641e-69	9.87426e-68
GH_D13G1693	466.167	-2.93054	0.186847	-15.6842	1.93953e-55	4.04269e-54
GH_A02G0851	4102.67	-2.93019	0.077353	-37.8807	0	0
GH_D07G0802	332.641	-2.92982	0.194981	-15.0262	4.94506e-51	9.41761e-50
GH_A12G1011	21.0108	-2.92384	0.666211	-4.38876	1.13997e-05	3.5086e-05
GH_A08G1558	18.2225	-2.92267	0.732569	-3.98962	6.61788e-05	0.000185895
GH_D02G0490	99.282	-2.92037	0.31609	-9.23905	2.48705e-20	1.97287e-19
GH_A02G1088	117.9	-2.91984	0.33006	-8.84638	9.04025e-19	6.68148e-18
GH_A03G1150	718.316	-2.91979	0.14838	-19.6777	3.34709e-86	1.10902e-84
GH_D12G2030	44.2047	-2.91853	0.510282	-5.71945	1.06867e-08	4.39607e-08
GH_A13G0145	682.185	-2.91795	0.154823	-18.847	3.11128e-79	9.3906e-78
GH_D03G0067	355.573	-2.91735	0.182877	-15.9525	2.73715e-57	5.93333e-56
GH_A12G1942	63.7218	-2.91343	0.470231	-6.19575	5.80084e-10	2.62736e-09
GH_A12G0241	73.0955	-2.91317	0.38206	-7.62491	2.4421e-14	1.45443e-13
GH_A01G0589	35.9503	-2.91296	0.558707	-5.21375	1.85056e-07	6.83459e-07
GH_A09G2111	12.201	-2.91274	0.866874	-3.36005	0.000779298	0.00187721
GH_D13G0265	92.2886	-2.91271	0.339505	-8.57928	9.547e-18	6.74343e-17
GH_D01G1399	27.5319	-2.9111	0.573962	-5.07194	3.93779e-07	1.40978e-06
GH_D12G2483	1061.29	-2.91061	0.128751	-22.6066	3.73429e-113	1.73953e-111
GH_A06G1440	9.26035	-2.90982	1.03654	-2.80723	0.00499695	0.0105199
GH_A03G0512	812.205	-2.90891	0.120791	-24.0821	3.85374e-128	2.10528e-126
GH_D03G0877	54.8705	-2.90814	0.426483	-6.81888	9.1752e-12	4.68631e-11
GH_A10G1189	14.1688	-2.90722	0.902164	-3.2225	0.00127077	0.00296125
GH_D04G0138	399.58	-2.90721	0.159605	-18.2151	3.9177e-74	1.11172e-72
GH_D07G1379	2739.64	-2.90649	0.077364	-37.569	0	0
GH_A09G0362	491.586	-2.90583	0.14578	-19.933	2.10643e-88	7.25386e-87
GH_D03G1865	8.93008	-2.90574	1.15456	-2.51675	0.0118444	0.0231257
GH_A08G2297	5718.42	-2.90553	0.0581637	-49.9543	0	0
GH_D01G2257	1679.03	-2.90382	0.0925186	-31.3863	3.11108e-216	3.55613e-214
GH_A11G0069	1233.96	-2.90295	0.0979274	-29.6439	4.06859e-193	3.91879e-191
GH_A09G0915	11.496	-2.9028	0.931986	-3.11464	0.0018417	0.0041811
GH_D03G1120	745.453	-2.90111	0.125139	-23.1831	6.74377e-119	3.35561e-117
GH_A13G1540	272.267	-2.90008	0.22963	-12.6294	1.45441e-36	1.9698e-35
GH_A12G2445	537.281	-2.89971	0.153581	-18.8807	1.64381e-79	4.99586e-78
GH_A04G1208	64.518	-2.89877	0.441557	-6.56488	5.2075e-11	2.53079e-10
GH_D10G1380	2202.45	-2.89802	0.0839352	-34.5269	3.1644e-261	4.89484e-259
GH_A04G0766	25.9366	-2.89716	0.750065	-3.86255	0.000112211	0.000305651
GH_A05G0822	2390.07	-2.89676	0.0800041	-36.2076	4.61779e-287	8.39818e-285
GH_A11G2856	161.794	-2.89622	0.242654	-11.9356	7.7204e-33	9.44095e-32
GH_A11G0459	190.736	-2.89613	0.269313	-10.7538	5.68804e-27	5.77571e-26
GH_A07G2361	30.5365	-2.89302	0.624814	-4.63021	3.65294e-06	1.18674e-05
GH_A11G1039	89.1782	-2.89279	0.342279	-8.45157	2.87421e-17	1.97837e-16
GH_A11G2950	574.209	-2.89236	0.144738	-19.9834	7.67762e-89	2.65517e-87
GH_D05G1490	34.6062	-2.89221	0.513515	-5.63218	1.7795e-08	7.17753e-08
GH_A03G1480	657.408	-2.89198	0.143588	-20.1408	3.24137e-90	1.14175e-88
GH_D01G2328	7.76272	-2.89105	1.2123	-2.38476	0.0170903	0.03219
GH_D03G0322	10907.6	-2.89013	0.0605541	-47.7281	0	0
GH_A12G1347	37.1632	-2.89009	0.504117	-5.73298	9.86834e-09	4.07416e-08
GH_D05G0360	139.795	-2.88989	0.282487	-10.2302	1.45263e-24	1.35712e-23
GH_D02G1640	19.8642	-2.88949	0.769006	-3.75744	0.000171662	0.000456343
GH_D11G1617	38.2825	-2.88858	0.521734	-5.5365	3.08579e-08	1.21915e-07
GH_A10G0892	5.92341	-2.8884	1.27799	-2.2601	0.0238148	0.0434346
GH_D07G1591	46.0793	-2.88756	0.509671	-5.66554	1.46563e-08	5.95797e-08
GH_D04G0270	26.4758	-2.88606	0.744501	-3.87651	0.000105966	0.000289666
GH_D11G1311	85.9851	-2.88594	0.337484	-8.55136	1.21649e-17	8.53958e-17
GH_A05G0008	58.2333	-2.88454	0.41663	-6.92351	4.40589e-12	2.29629e-11
GH_D05G1915	1880.01	-2.88343	0.0848792	-33.971	5.97513e-253	8.72124e-251
GH_D12G2571	1185.64	-2.88162	0.108263	-26.6168	4.3397e-156	3.12305e-154
GH_D02G1012	11.2832	-2.87961	1.00854	-2.85522	0.00430074	0.00915916
GH_D01G0633	10968.2	-2.87797	0.0627174	-45.8879	0	0
GH_D05G2026	1437.39	-2.87709	0.09403	-30.5975	1.31961e-205	1.39624e-203
GH_D05G2183	39608	-2.87588	0.0591348	-48.6327	0	0
GH_D06G1077	59.3537	-2.87558	0.48492	-5.93002	3.02906e-09	1.30182e-08
GH_D06G0337	372.989	-2.87391	0.204418	-14.059	6.78328e-45	1.12706e-43
GH_D10G2306	67.3877	-2.87336	0.391716	-7.33532	2.21198e-13	1.25251e-12
GH_D10G0408	70.9552	-2.87322	0.401448	-7.15714	8.2379e-13	4.50682e-12
GH_D09G1835	104.077	-2.87207	0.332467	-8.63866	5.68765e-18	4.05872e-17
GH_A07G1269	85.5678	-2.87097	0.372312	-7.71119	1.24648e-14	7.51876e-14
GH_D01G2059	139.69	-2.87044	0.295932	-9.69968	3.02439e-22	2.5846e-21
GH_D06G1859	8.72286	-2.87014	1.0571	-2.7151	0.00662558	0.0136401
GH_D09G1113	29.1754	-2.86994	0.716341	-4.00639	6.16538e-05	0.000173905
GH_D02G0951	493.94	-2.86948	0.167374	-17.1441	6.95447e-66	1.73098e-64
GH_A05G1877	1405.45	-2.86682	0.0928093	-30.8893	1.66149e-209	1.81882e-207
GH_A11G0503	3032.8	-2.86665	0.0827512	-34.6418	5.92911e-263	9.27222e-261
GH_D13G0159	630.745	-2.86625	0.145117	-19.7513	7.81632e-87	2.62035e-85
GH_A05G1970	20.5892	-2.86492	0.777803	-3.68335	0.000230187	0.000599961
GH_A12G1592	85.0656	-2.86488	0.875066	-3.27391	0.00106072	0.00250374
GH_D05G3951	64.5017	-2.86331	0.432732	-6.61682	3.67011e-11	1.80132e-10
GH_D06G0850	553.108	-2.86315	0.140098	-20.4368	7.88133e-93	2.87588e-91
GH_A09G0222	24.4966	-2.85735	0.751575	-3.80182	0.000143637	0.00038577
GH_A08G0595	344.624	-2.85696	0.210396	-13.579	5.33673e-42	8.27535e-41
GH_A11G1221	72.8642	-2.85661	0.469239	-6.08775	1.1451e-09	5.07304e-09
GH_D11G1079	699.589	-2.85364	0.142522	-20.0224	3.51122e-89	1.21948e-87
GH_D05G0764	1029.7	-2.85115	0.109395	-26.0628	9.64024e-150	6.48654e-148
GH_A05G0959	4162.95	-2.85008	0.0656362	-43.4224	0	0
GH_A10G1802	141.202	-2.8492	0.266087	-10.7078	9.35794e-27	9.40653e-26
GH_A03G0955	38.9269	-2.84887	0.553195	-5.14984	2.60713e-07	9.49083e-07
GH_D10G2800	984.166	-2.8486	0.123421	-23.0804	7.28493e-118	3.56874e-116
GH_A06G1861	2250.87	-2.84858	0.0912863	-31.2049	9.14058e-214	1.03033e-211
GH_D08G1976	28.5908	-2.84795	0.652093	-4.3674	1.25733e-05	3.85314e-05
GH_A02G1872	69.1737	-2.84767	0.373284	-7.62871	2.3711e-14	1.41318e-13
GH_A12G0549	141.647	-2.8467	0.282176	-10.0884	6.21856e-24	5.68742e-23
GH_A08G2119	417.93	-2.84496	0.20165	-14.1085	3.36889e-45	5.62378e-44
GH_A01G1131	83.7834	-2.84462	0.34272	-8.30015	1.0398e-16	6.97743e-16
GH_D08G2136	311.001	-2.84411	0.192803	-14.7514	3.01282e-49	5.50038e-48
GH_D12G1256	111.97	-2.84233	0.300907	-9.44586	3.52496e-21	2.89003e-20
GH_A05G0932	1431.34	-2.84226	0.112803	-25.1966	4.36179e-140	2.69881e-138
GH_A10G1768	18.5063	-2.84158	0.824223	-3.44758	0.00056563	0.00139379
GH_D07G0014	7.80257	-2.84128	1.1176	-2.54231	0.0110123	0.0216578
GH_D05G1212	111.329	-2.84057	0.315103	-9.01472	1.97376e-19	1.50448e-18
GH_D08G2230	746.478	-2.83808	0.119421	-23.7654	7.6156e-125	4.00656e-123
GH_A03G0528	127.918	-2.83551	0.270824	-10.4699	1.1872e-25	1.15069e-24
GH_D10G0399	119.718	-2.83545	0.306861	-9.24019	2.46054e-20	1.95238e-19
GH_A09G1550	12.4104	-2.83521	0.929859	-3.04908	0.00229543	0.00512673
GH_A04G0758	349.078	-2.83398	0.189368	-14.9654	1.23548e-50	2.32875e-49
GH_D08G2278	9.61053	-2.83374	1.02033	-2.77727	0.00548168	0.0114569
GH_A12G1813	36.925	-2.83357	0.527623	-5.37045	7.85414e-08	3.00362e-07
GH_D03G0528	277.153	-2.83322	0.19986	-14.176	1.28981e-45	2.16965e-44
GH_D02G1126	760.682	-2.83321	0.122695	-23.0915	5.6334e-118	2.76444e-116
GH_A10G0309	226.014	-2.83317	0.224552	-12.617	1.70169e-36	2.29978e-35
GH_A02G1082	167.881	-2.83235	0.242714	-11.6695	1.82443e-31	2.13999e-30
GH_D13G2176	191.584	-2.83191	0.232693	-12.1702	4.48074e-34	5.68826e-33
GH_A10G0678	5192.56	-2.83186	0.0729834	-38.8014	0	0
GH_D13G0152	793.246	-2.8313	0.116695	-24.2625	4.88457e-130	2.71533e-128
GH_D12G0100	3851.73	-2.83015	0.0675269	-41.9114	0	0
GH_D02G0785	7.12333	-2.82832	1.14889	-2.46179	0.0138244	0.026584
GH_A03G2115	842.065	-2.82828	0.120024	-23.5643	8.96691e-123	4.6193e-121
GH_D05G0593	614.303	-2.82748	0.143084	-19.7609	6.45986e-87	2.17201e-85
GH_D09G0620	60.485	-2.82616	0.408347	-6.92098	4.48545e-12	2.33669e-11
GH_D04G1418	1339.95	-2.82458	0.0960357	-29.4117	3.88611e-190	3.6205e-188
GH_D01G0372	17.3225	-2.82454	0.788803	-3.58079	0.000342553	0.000870864
GH_D02G0723	2521.2	-2.82452	0.07958	-35.4928	6.35435e-276	1.06701e-273
GH_A06G1775	18.6621	-2.8233	0.77208	-3.65674	0.000255441	0.000661545
GH_D02G0535	26.5738	-2.82277	0.605594	-4.66115	3.14442e-06	1.02876e-05
GH_A09G2394	79.346	-2.82276	0.37219	-7.58419	3.34575e-14	1.97977e-13
GH_D06G1892	2437.19	-2.82267	0.0892021	-31.6435	9.30292e-220	1.08739e-217
GH_A07G2020	21.7718	-2.82256	0.765146	-3.68891	0.000225216	0.000588002
GH_A06G1277	67.279	-2.82028	0.387272	-7.28242	3.27892e-13	1.83909e-12
GH_A11G3599	132.075	-2.81948	0.292135	-9.65128	4.85454e-22	4.11772e-21
GH_A01G1788	377.589	-2.81923	0.214997	-13.1129	2.7779e-39	4.04113e-38
GH_A05G1965	1721.14	-2.81727	0.0941349	-29.928	8.51032e-197	8.39587e-195
GH_D06G0994	137.122	-2.81682	0.285097	-9.88022	5.07208e-23	4.46802e-22
GH_A12G0761	19.9721	-2.81655	0.672923	-4.18554	2.84486e-05	8.36946e-05
GH_A12G0208	140.296	-2.815	0.270959	-10.3891	2.78086e-25	2.65823e-24
GH_A12G1529	114.668	-2.81427	0.333601	-8.43606	3.28224e-17	2.25215e-16
GH_A09G0676	37.4002	-2.81119	0.563613	-4.9878	6.10694e-07	2.1476e-06
GH_D11G0800	19.6062	-2.81084	0.747103	-3.76233	0.00016834	0.000448119
GH_D12G2999	25.8561	-2.81007	0.598125	-4.69813	2.62558e-06	8.65572e-06
GH_D11G3302	28.5529	-2.80867	0.614892	-4.56774	4.93001e-06	1.58051e-05
GH_A11G1979	4036.23	-2.80823	0.0673736	-41.6815	0	0
GH_A05G2363	32.148	-2.80819	0.552874	-5.07926	3.78901e-07	1.35831e-06
GH_D07G0068	239.898	-2.80746	0.239	-11.7467	7.34344e-32	8.72507e-31
GH_A07G1194	241.185	-2.80479	0.206568	-13.578	5.40721e-42	8.38236e-41
GH_A06G0643	322.495	-2.80462	0.209303	-13.3998	6.06014e-41	9.17467e-40
GH_A07G0400	35.9695	-2.80362	0.543191	-5.16138	2.45137e-07	8.94326e-07
GH_A10G2677	290.612	-2.80345	0.185719	-15.0951	1.74435e-51	3.35118e-50
GH_D08G0753	149.505	-2.80314	0.259321	-10.8095	3.10196e-27	3.18155e-26
GH_A08G0972	28.085	-2.80099	0.770125	-3.63706	0.000275769	0.000710665
GH_A11G1366	63.3639	-2.80071	0.395293	-7.08515	1.38891e-12	7.48129e-12
GH_D07G1189	65.0529	-2.79831	0.413483	-6.76766	1.30881e-11	6.61539e-11
GH_D12G2067	593.447	-2.79815	0.147981	-18.9089	9.62884e-80	2.93422e-78
GH_A05G4367	76.3015	-2.79735	0.407306	-6.86793	6.51419e-12	3.36004e-11
GH_D03G0472	359.913	-2.79724	0.188682	-14.8252	1.00738e-49	1.857e-48
GH_D13G0223	95.9691	-2.79607	0.326035	-8.57597	9.82533e-18	6.93315e-17
GH_D04G1762	1032.48	-2.7941	0.101048	-27.6513	2.69422e-168	2.14497e-166
GH_D07G1293	212.848	-2.79311	0.235131	-11.8789	1.5227e-32	1.8454e-31
GH_D09G0541	504.687	-2.79213	0.164178	-17.0067	7.32565e-65	1.78589e-63
GH_A03G1666	289.733	-2.79052	0.202583	-13.7747	3.61808e-43	5.78039e-42
GH_A01G0696	73.9846	-2.78825	0.360658	-7.73102	1.06691e-14	6.4644e-14
GH_A11G0803	264.086	-2.78574	0.204937	-13.5932	4.39705e-42	6.83314e-41
GH_D05G1338	37.1246	-2.78557	0.600777	-4.63662	3.5416e-06	1.15214e-05
GH_D08G2459	323.623	-2.78537	0.201236	-13.8413	1.43573e-43	2.31065e-42
GH_A12G2411	262.537	-2.78296	0.192008	-14.494	1.32251e-47	2.32067e-46
GH_A11G0579	5641.3	-2.78286	0.168053	-16.5595	1.36838e-61	3.15744e-60
GH_A13G1441	402.137	-2.78161	0.209272	-13.2918	2.58184e-40	3.84635e-39
GH_A07G0380	232.448	-2.78116	0.206636	-13.4592	2.71666e-41	4.14704e-40
GH_A08G2466	1716.85	-2.78106	0.0906473	-30.6801	1.05027e-206	1.12591e-204
GH_D11G3096	147.298	-2.78059	0.293574	-9.47152	2.75806e-21	2.27206e-20
GH_D02G0922	281.578	-2.78043	0.182705	-15.2181	2.68206e-52	5.24111e-51
GH_D03G0913	276.863	-2.77931	0.21027	-13.2179	6.92046e-40	1.02269e-38
GH_A09G2329	148.413	-2.77732	0.329025	-8.44106	3.14462e-17	2.15902e-16
GH_D04G0405	382.317	-2.77613	0.168159	-16.509	3.15957e-61	7.25224e-60
GH_A13G1050	42.0285	-2.77545	0.471168	-5.89056	3.84882e-09	1.64162e-08
GH_A10G1307	3095.1	-2.77512	0.0704705	-39.3798	0	0
GH_D02G0842	23.4556	-2.77505	0.796344	-3.48474	0.000492614	0.00122372
GH_A08G2816	42.8842	-2.77452	0.483057	-5.74367	9.26467e-09	3.83355e-08
GH_D01G0004	371.84	-2.77414	0.161565	-17.1704	4.42421e-66	1.10555e-64
GH_A12G1139	457.535	-2.77198	0.158616	-17.4761	2.18067e-68	5.67593e-67
GH_D09G0362	14.9935	-2.77163	0.847217	-3.27145	0.00106996	0.00252347
GH_D08G2399	489.199	-2.77127	0.165624	-16.7323	7.62441e-63	1.79196e-61
GH_A12G0605	52.1485	-2.7707	0.415854	-6.66267	2.68904e-11	1.33163e-10
GH_A07G2589	12.2443	-2.77039	0.969435	-2.85774	0.00426675	0.00909631
GH_A05G4313	12.9663	-2.7699	0.88192	-3.14076	0.0016851	0.00385139
GH_D11G3655	80.0931	-2.76956	0.380422	-7.28024	3.33238e-13	1.86815e-12
GH_D05G0628	193.148	-2.76944	0.247861	-11.1734	5.50555e-29	5.98316e-28
GH_A05G3857	14.1432	-2.76902	0.987996	-2.80267	0.00506821	0.0106573
GH_D11G1363	19.0734	-2.76888	0.708742	-3.90675	9.35462e-05	0.000257733
GH_D08G2791	688.542	-2.7687	0.119332	-23.2016	4.3872e-119	2.19068e-117
GH_A02G1096	324.918	-2.76822	0.179116	-15.455	6.98597e-54	1.40967e-52
GH_D03G1198	8.17577	-2.76779	1.24957	-2.215	0.0267604	0.0481937
GH_A10G0916	138.918	-2.76753	0.286717	-9.6525	4.79695e-22	4.07008e-21
GH_A07G0866	11.934	-2.7659	0.965698	-2.86415	0.00418135	0.00892794
GH_D08G0764	143.176	-2.765	0.29502	-9.37225	7.10027e-21	5.74766e-20
GH_D12G1419	474.475	-2.76466	0.151801	-18.2124	4.11402e-74	1.16685e-72
[truncated: 1,315 more rows]

## Sheet: Dataset4
Dataset 4. Upregulated plant genes in hypocotyls of Fov-infected Fov7_KO#5 versus J668 at 10 dpi.
	baseMean	log2FoldChange	lfcSE	stat	pvalue	padj
GH_A09G0839	1931.87	11.867	0.836072	14.1937	1.00235e-45	1.6886e-44
GH_A05G3802	201.515	11.0445	1.19966	9.20637	3.3735e-20	2.65864e-19
GH_D05G2050	148.522	10.6059	1.19941	8.8426	9.35146e-19	6.90521e-18
GH_D05G2104	72.6128	9.57585	1.22048	7.84598	4.29583e-15	2.65973e-14
GH_D09G1129	4192.87	9.48048	0.255824	37.0585	1.3096e-300	2.58845e-298
GH_D02G2156	62.9858	9.37399	1.23664	7.58021	3.45007e-14	2.03916e-13
GH_D11G1238	45.4799	8.89818	1.24436	7.1508	8.62735e-13	4.71625e-12
GH_D08G2187	311.306	8.81466	0.738795	11.9311	8.145e-33	9.94949e-32
GH_A05G4200	42.7675	8.81398	1.2489	7.0574	1.69641e-12	9.08348e-12
GH_A08G0612	39.597	8.69934	1.25466	6.93361	4.10243e-12	2.14303e-11
GH_A10G1001	37.3221	8.61474	3.90791	2.20444	0.0274937	0.0493551
GH_D09G2256	36.3919	8.57676	1.2565	6.82592	8.73625e-12	4.46692e-11
GH_D13G2627	1750.13	8.30593	0.26673	31.1398	6.96963e-213	7.80983e-211
GH_A02G0547	56.336	8.24297	1.23164	6.69265	2.19159e-11	1.09232e-10
GH_D10G0379	27.8933	8.1963	1.27894	6.40869	1.46776e-10	6.92276e-10
GH_A05G0841	26.2971	8.10553	1.29126	6.27723	3.44669e-10	1.58391e-09
GH_D10G2054	26.2502	8.10092	1.29928	6.23493	4.51991e-10	2.06113e-09
GH_D08G1466	25.5691	8.06471	1.31199	6.14691	7.90077e-10	3.54408e-09
GH_A05G2293	25.1472	8.04043	1.29622	6.20298	5.54044e-10	2.51222e-09
GH_A05G3976	452.218	8.03863	1.69007	4.75638	1.97097e-06	6.58994e-06
GH_A10G1053	88.9582	8.00048	1.05884	7.5559	4.15982e-14	2.4495e-13
GH_D11G1733	23.4695	7.94853	1.30056	6.1116	9.86378e-10	4.39038e-09
GH_D08G0610	23.0666	7.9194	1.29874	6.09777	1.07561e-09	4.77783e-09
GH_A09G2318	22.864	7.90096	1.35075	5.84931	4.93615e-09	2.08601e-08
GH_D11G3177	22.5961	7.88731	1.30449	6.0463	1.48208e-09	6.51321e-09
GH_A12G2008	1203.39	7.85823	0.541297	14.5174	9.39997e-48	1.65507e-46
GH_D11G0989	20.7299	7.77128	1.33871	5.80505	6.43459e-09	2.69662e-08
GH_A11G3061	75.6562	7.76428	1.06579	7.285	3.2168e-13	1.80585e-12
GH_A01G0542	19.8766	7.71312	1.33629	5.77204	7.83179e-09	3.25937e-08
GH_A03G0959	139.982	7.65825	0.759944	10.0774	6.95544e-24	6.34811e-23
GH_D13G2235	19.0058	7.64089	1.32468	5.7681	8.01682e-09	3.33224e-08
GH_A09G2319	17.6739	7.53568	1.35004	5.58182	2.38021e-08	9.49883e-08
GH_D02G0408	127.256	7.52409	0.764992	9.83551	7.91677e-23	6.92143e-22
GH_A05G1360	17.2514	7.50144	1.33778	5.60737	2.05419e-08	8.23761e-08
GH_A01G0428	17.174	7.49854	1.34413	5.57871	2.42306e-08	9.66171e-08
GH_D13G2300	16.9471	7.47572	1.3409	5.57515	2.47321e-08	9.85477e-08
GH_A06G0128	16.8023	7.46941	1.35107	5.52851	3.22953e-08	1.27356e-07
GH_D09G1702	16.2222	7.41151	1.39622	5.30828	1.10664e-07	4.17208e-07
GH_A09G1171	146.947	7.39858	0.68371	10.8212	2.73087e-27	2.807e-26
GH_A12G2748	16.1245	7.39784	1.38956	5.32388	1.01577e-07	3.84453e-07
GH_A01G0127	15.7789	7.37772	1.35746	5.43494	5.48139e-08	2.12506e-07
GH_D08G0675	15.5501	7.35274	1.35911	5.40995	6.30428e-08	2.43134e-07
GH_A10G2407	15.3878	7.33301	1.35992	5.39222	6.95932e-08	2.67057e-07
GH_A10G2581	14.8357	7.28199	1.36163	5.34799	8.8936e-08	3.38522e-07
GH_A05G0314	14.7712	7.27628	1.37068	5.30854	1.10509e-07	4.16708e-07
GH_D02G0423	28.8071	7.26994	1.27401	5.70636	1.15419e-08	4.73317e-08
GH_A12G2662	14.4635	7.2483	1.36891	5.29493	1.19061e-07	4.47534e-07
GH_A08G1896	4616.65	7.22264	0.123417	58.5222	0	0
GH_A07G0637	13.7973	7.18064	1.38631	5.17967	2.22276e-07	8.14525e-07
GH_D07G0528	1124.25	7.16753	0.236348	30.3261	5.18754e-202	5.33024e-200
GH_D09G2531	13.4911	7.1483	1.38663	5.15516	2.53408e-07	9.23318e-07
GH_A01G0358	13.4493	7.13793	1.40177	5.0921	3.54128e-07	1.27324e-06
GH_D03G1872	71.5706	7.10671	0.897788	7.91579	2.45686e-15	1.53991e-14
GH_D05G2882	1834.46	7.08867	0.784044	9.04117	1.55002e-19	1.18657e-18
GH_D10G1624	12.8846	7.08328	1.39179	5.08933	3.59333e-07	1.29109e-06
GH_D05G1761	12.3582	7.01612	1.45335	4.82755	1.38224e-06	4.69074e-06
GH_A02G1493	23.374	6.96468	1.29615	5.37336	7.72837e-08	2.95691e-07
GH_A10G0164	11.6218	6.93189	1.4137	4.90337	9.42087e-07	3.2529e-06
GH_A06G0219	11.5681	6.92264	1.41421	4.89508	9.82666e-07	3.38665e-06
GH_D05G1365	11.3136	6.89473	1.41469	4.87367	1.09541e-06	3.75748e-06
GH_D13G2076	11.2583	6.88504	1.42644	4.82673	1.38793e-06	4.70808e-06
GH_D05G3489	11.194	6.87904	1.41723	4.85385	1.21089e-06	4.13367e-06
GH_A06G0142	242.96	6.85855	0.454218	15.0997	1.62717e-51	3.13028e-50
GH_D07G0569	318.77	6.84597	0.397706	17.2136	2.0981e-66	5.27761e-65
GH_A09G0240	10.7938	6.81791	1.44435	4.72042	2.35364e-06	7.80305e-06
GH_D12G2686	10.6685	6.80208	1.43843	4.72882	2.25831e-06	7.50011e-06
GH_A07G0564	37.1852	6.73548	1.11915	6.01841	1.76136e-09	7.70251e-09
GH_A08G1446	10.0484	6.72059	1.46008	4.6029	4.16654e-06	1.34629e-05
GH_D02G0992	9.98683	6.71237	1.45152	4.62438	3.75726e-06	1.2191e-05
GH_A11G0653	9.79627	6.68857	1.45677	4.59136	4.40358e-06	1.41966e-05
GH_D08G1910	3057.65	6.6779	0.304871	21.904	2.37851e-106	1.02727e-104
GH_A02G0387	300.505	6.66611	0.385146	17.308	4.09365e-67	1.04263e-65
GH_D09G0793	12878.6	6.65693	0.0720321	92.4162	0	0
GH_A07G1478	9.27645	6.59945	1.47679	4.46879	7.86642e-06	2.46173e-05
GH_D01G0027	8.98898	6.57315	1.5176	4.33129	1.48241e-05	4.50797e-05
GH_A02G1889	8.9016	6.54435	1.48359	4.41115	1.02824e-05	3.1802e-05
GH_A07G2493	710.708	6.53678	0.24291	26.9103	1.66407e-159	1.24475e-157
GH_A09G2321	8.77128	6.52653	1.54398	4.22709	2.36733e-05	7.03893e-05
GH_D09G1767	48.3291	6.52446	0.920341	7.08917	1.34917e-12	7.27823e-12
GH_D11G1387	111.047	6.51605	1.4704	4.43149	9.35847e-06	2.90946e-05
GH_A12G2467	6340.01	6.50425	0.0896835	72.5245	0	0
GH_D05G1191	987.139	6.499	0.462002	14.067	6.05459e-45	1.00687e-43
GH_D09G1510	78.0287	6.48829	0.723752	8.96479	3.10874e-19	2.35134e-18
GH_D07G0472	8.45867	6.48053	1.50034	4.31936	1.56482e-05	4.74653e-05
GH_D02G1484	8.27401	6.4499	1.55566	4.14609	3.38195e-05	9.85787e-05
GH_A12G0991	8.27728	6.44962	1.51208	4.2654	1.99548e-05	5.98433e-05
GH_A03G0625	8.10073	6.4162	1.55727	4.12016	3.78613e-05	0.000109731
GH_D07G2323	8.06247	6.39771	1.51162	4.23234	2.31269e-05	6.88317e-05
GH_A03G1497	1682.12	6.39006	0.163764	39.0198	0	0
GH_D05G1924	7.99634	6.38885	1.50605	4.24211	2.21426e-05	6.60645e-05
GH_A09G1815	8.00393	6.38597	1.52201	4.19574	2.71979e-05	8.0235e-05
GH_A06G0214	7.85542	6.37362	1.54213	4.133	3.58062e-05	0.000104071
GH_A02G0938	7.79229	6.36325	1.53002	4.15893	3.19745e-05	9.35024e-05
GH_D04G1965	56.2163	6.34066	0.807261	7.85454	4.0124e-15	2.48831e-14
GH_D09G0792	6608.99	6.33206	0.0900144	70.345	0	0
GH_D03G0492	7.50192	6.30182	1.52404	4.13494	3.55053e-05	0.000103239
GH_A07G2242	7.45201	6.28584	1.53746	4.08847	4.34232e-05	0.00012484
GH_A03G2349	7.30888	6.27045	1.60081	3.91704	8.96419e-05	0.000247467
GH_A02G1978	7.33127	6.26433	1.57969	3.96555	7.32267e-05	0.000204431
GH_A05G2865	2968.68	6.25776	0.207076	30.2196	1.30768e-200	1.32689e-198
GH_A06G0753	26.2619	6.23793	1.16551	5.35209	8.69448e-08	3.31363e-07
GH_A09G0838	17619.9	6.23791	0.156287	39.913	0	0
GH_A07G1090	7.13323	6.23259	1.54445	4.03548	5.4491e-05	0.000154721
GH_A05G2445	509.419	6.22388	0.263262	23.6414	1.44647e-123	7.49218e-122
GH_D09G0183	7.03147	6.20098	1.55453	3.98897	6.63609e-05	0.000186397
GH_D09G2259	6.93941	6.19889	1.62179	3.82225	0.000132238	0.000356857
GH_D07G2053	6.97044	6.18962	1.57878	3.92052	8.83569e-05	0.000244157
GH_D07G0555	50.6332	6.18655	0.819018	7.55363	4.23308e-14	2.49058e-13
GH_A09G1420	6.91385	6.17383	1.5793	3.90921	9.25999e-05	0.000255237
GH_D02G0223	914.813	6.16489	0.203859	30.2409	6.86228e-201	6.98799e-199
GH_D02G1706	6.79796	6.15008	1.65167	3.72356	0.000196435	0.00051811
GH_A08G2170	1469.83	6.14163	0.285286	21.528	8.51467e-103	3.52501e-101
GH_D06G0125	124.01	6.14136	0.517373	11.8703	1.68889e-32	2.04506e-31
GH_A06G2190	6.65336	6.1301	1.56318	3.92155	8.79825e-05	0.000243217
GH_A01G0429	24.2427	6.12497	1.16274	5.26768	1.38159e-07	5.16353e-07
GH_A01G2210	6.67496	6.12177	1.59801	3.83087	0.000127693	0.000345279
GH_D02G2518	24.5355	6.11807	1.15549	5.29479	1.19156e-07	4.47859e-07
GH_D09G1983	406.117	6.09989	0.286878	21.263	2.49812e-100	1.00426e-98
GH_A11G1355	203.32	6.09676	0.398406	15.3029	7.31415e-53	1.44617e-51
GH_D13G0043	23.3081	6.08202	1.21524	5.00479	5.59233e-07	1.97419e-06
GH_A10G0364	23.2727	6.07628	1.19008	5.10576	3.29469e-07	1.18836e-06
GH_D10G2401	6.36509	6.0577	1.59998	3.78612	0.000153018	0.000409344
GH_A09G1702	6.28768	6.04963	1.59264	3.79849	0.000145582	0.0003907
GH_A10G1920	553.442	6.04552	0.242834	24.8957	8.27676e-137	4.95944e-135
GH_A02G0375	6.30628	6.04243	1.59602	3.78593	0.000153136	0.000409638
GH_A13G1465	6.24041	6.03119	1.59758	3.7752	0.000159877	0.000426709
GH_D05G2670	6.16679	6.02081	1.62807	3.69812	0.000217203	0.000568489
GH_A08G0931	44.63	5.99058	0.821084	7.29594	2.96585e-13	1.66865e-12
GH_A10G2491	6.05691	5.98846	1.59466	3.75533	0.000173115	0.000459907
GH_D13G1577	6.00558	5.97216	1.65754	3.60303	0.000314526	0.000803882
GH_D01G2109	5.86124	5.95081	1.61914	3.6753	0.000237572	0.000617836
GH_A12G2851	5.8742	5.94473	1.60691	3.69948	0.000216044	0.000565662
GH_A06G1950	11.5395	5.94028	1.40187	4.23741	2.26114e-05	6.73748e-05
GH_D07G0636	5.81565	5.92845	1.62351	3.65162	0.000260596	0.000674065
GH_D09G2108	5.81945	5.92668	1.64551	3.60173	0.000316109	0.000807493
GH_D04G1036	5.74952	5.91626	1.61736	3.65798	0.000254216	0.000658496
GH_A08G0564	5.75621	5.91489	1.64816	3.58879	0.000332219	0.00084614
GH_A11G1356	63.6744	5.91334	0.696148	8.49438	1.98998e-17	1.38194e-16
GH_A12G2291	5.62562	5.88739	1.62234	3.62895	0.000284575	0.000731833
GH_A13G1525	5.62509	5.88723	1.62857	3.61497	0.000300388	0.000769995
GH_D08G0773	20.6639	5.86905	1.19244	4.92189	8.57122e-07	2.97124e-06
GH_A03G1565	5.57271	5.8684	1.62888	3.60273	0.000314896	0.000804681
GH_D01G0949	5.52791	5.84755	1.73357	3.37313	0.000743199	0.00179719
GH_A07G2569	5.42995	5.84575	1.68235	3.47476	0.000511316	0.00126725
GH_A11G3426	5.39432	5.81856	1.64556	3.53591	0.000406371	0.0010226
GH_A09G2604	5.32766	5.80534	1.64188	3.5358	0.000406548	0.001023
GH_D07G1619	226.037	5.79706	0.798423	7.26063	3.85293e-13	2.15108e-12
GH_A07G2221	1924.37	5.79172	0.130057	44.532	0	0
GH_A01G0642	5.26505	5.78967	1.64885	3.51134	0.000445858	0.00111482
GH_D07G0893	5.08393	5.73974	1.67182	3.43323	0.000596438	0.0014645
GH_A03G1368	18.9504	5.73887	1.1832	4.85029	1.2328e-06	4.20518e-06
GH_A08G1275	5.01189	5.72749	1.6928	3.38344	0.000715834	0.00173581
GH_D12G1970	1335.89	5.72082	0.256875	22.2708	7.08925e-110	3.18507e-108
GH_A11G2839	3871.95	5.71716	0.104011	54.9671	0	0
GH_D03G0239	5.03507	5.71674	1.70109	3.36063	0.000777654	0.00187382
GH_D02G1017	4.95766	5.70624	1.6998	3.357	0.000787935	0.00189691
GH_D06G2079	1932.39	5.69715	0.12934	44.0477	0	0
GH_D11G0534	4.89284	5.69211	1.7092	3.33028	0.000867598	0.00207509
GH_A13G2227	4.89179	5.69199	1.70066	3.34693	0.000817126	0.00196261
GH_D03G1381	4.89152	5.69176	1.70925	3.32998	0.000868526	0.00207705
GH_A08G2617	596.813	5.68757	0.211126	26.9393	7.6216e-160	5.7161e-158
GH_A04G1570	4.8305	5.67504	1.71771	3.30384	0.000953714	0.00226848
GH_A07G2133	4.83429	5.67301	1.69356	3.34974	0.000808862	0.00194453
GH_D05G1510	4.85827	5.66349	1.79519	3.15481	0.00160604	0.00368312
GH_D05G0824	4.77169	5.65559	1.70901	3.30928	0.000935351	0.00222759
GH_A06G0177	25.9991	5.63467	1.00831	5.58821	2.29424e-08	9.16603e-08
GH_A12G1972	1089.57	5.62582	0.361048	15.5819	9.65913e-55	1.98139e-53
GH_D06G1972	68.4457	5.60921	0.607391	9.23493	2.58453e-20	2.04734e-19
GH_A05G3551	34.0922	5.60061	0.859141	6.51885	7.08476e-11	3.41224e-10
GH_A06G1574	4.60247	5.59279	1.70602	3.27827	0.00104447	0.00246855
GH_A02G2027	345.242	5.58696	0.278257	20.0784	1.1402e-89	3.98678e-88
GH_D01G0860	136.899	5.5869	1.9429	2.87555	0.00403322	0.00863434
GH_A02G0171	4.48537	5.55121	1.76806	3.13972	0.00169108	0.00386411
GH_A05G3256	772.527	5.55	0.187012	29.6772	1.51321e-193	1.45997e-191
GH_A02G0461	33.01	5.54933	0.867601	6.39618	1.59317e-10	7.49998e-10
GH_A12G2641	955.947	5.54837	0.165518	33.5211	2.37341e-246	3.28719e-244
GH_A07G1994	4.41244	5.54065	1.74609	3.17318	0.0015078	0.00347348
GH_A07G0850	4.42461	5.53239	1.73107	3.19594	0.00139378	0.0032299
GH_A10G1161	32.5489	5.52877	0.871607	6.34318	2.25064e-10	1.04858e-09
GH_A13G1810	65.0307	5.52292	0.625753	8.82603	1.08459e-18	7.99317e-18
GH_D08G1378	662.456	5.5187	0.193866	28.4666	3.03873e-178	2.6169e-176
GH_A06G1449	4.35716	5.51605	1.75324	3.14621	0.00165403	0.00378615
GH_D05G1697	4.36843	5.51202	1.78598	3.08626	0.00202689	0.00456854
GH_A10G2281	4.30962	5.48977	1.78218	3.08037	0.00206742	0.00465216
GH_A03G2441	4.30751	5.48954	1.80332	3.04413	0.00233355	0.00520514
GH_A13G0894	4.31262	5.48886	1.86477	2.94346	0.0032457	0.00706181
GH_A02G1809	4.22082	5.48496	1.79881	3.04922	0.00229435	0.00512453
GH_A06G0304	4.22894	5.4804	1.76519	3.10471	0.00190463	0.00431346
GH_D03G0034	4.23863	5.47523	1.74743	3.1333	0.00172852	0.00394114
GH_D02G2303	4.23705	5.47479	1.7665	3.09922	0.00194028	0.00438851
GH_D13G0528	4.25291	5.46969	1.86404	2.93433	0.00334273	0.00725879
GH_A09G0026	8.42515	5.46931	1.48719	3.67762	0.000235418	0.000612642
GH_D09G0073	209.786	5.46507	0.33668	16.2322	2.98322e-59	6.64384e-58
GH_D12G2478	27472.2	5.45525	0.0525737	103.764	0	0
GH_A05G3868	39.1235	5.45084	0.790108	6.89885	5.24234e-12	2.71979e-11
GH_D04G2095	15.502	5.44027	1.21817	4.46593	7.97207e-06	2.49383e-05
GH_D11G3088	4.10425	5.44004	1.81789	2.9925	0.002767	0.00609365
GH_D10G1246	4.10963	5.43848	1.76924	3.07391	0.00211275	0.00474517
GH_A08G0848	166.429	5.4272	0.374794	14.4805	1.61006e-47	2.81916e-46
GH_A02G0534	8.09703	5.41639	1.4856	3.64592	0.00026644	0.000688214
GH_A06G0888	4.05213	5.41547	1.78091	3.04085	0.00235909	0.00525736
GH_D02G2136	4.05619	5.41248	1.76627	3.06436	0.0021814	0.00488873
GH_A07G2488	113.179	5.41215	0.448418	12.0694	1.53189e-33	1.91525e-32
GH_D10G2818	8425.3	5.41123	0.0798964	67.728	0	0
GH_A12G2845	4.05998	5.40927	1.7686	3.0585	0.00222447	0.00497861
GH_A04G1562	3911.71	5.40703	0.0957301	56.482	0	0
GH_A11G0425	3.92639	5.37352	1.81111	2.96698	0.00300744	0.00658217
GH_D08G1206	3.86157	5.35212	2.0077	2.6658	0.00768061	0.0156091
GH_A05G2203	28.7581	5.35078	0.886629	6.03497	1.58987e-09	6.97134e-09
GH_D05G0998	3.86943	5.34999	1.79465	2.98107	0.0028724	0.00630334
GH_D03G0211	208.593	5.3476	0.326605	16.3733	2.96689e-60	6.71786e-59
GH_A10G0655	7.75883	5.34401	1.54914	3.44966	0.000561289	0.00138393
GH_D04G1968	3.88318	5.34135	1.827	2.92356	0.00346054	0.00749087
GH_D03G0947	3.81219	5.32553	1.82334	2.92076	0.00349182	0.00755314
GH_A07G2409	3.81193	5.3255	1.80865	2.94446	0.00323522	0.00704117
GH_D13G1338	3.80956	5.32403	2.01349	2.64418	0.00818882	0.0165445
GH_D02G1670	844.51	5.31495	0.174498	30.4584	9.26336e-204	9.6224e-202
GH_A03G1280	3597.17	5.31107	0.0985435	53.8958	0	0
GH_A02G0292	1521.46	5.30719	0.135041	39.3004	0	0
GH_A07G2078	34.7986	5.29663	0.820759	6.45333	1.09416e-10	5.20466e-10
GH_A06G2041	3.76229	5.29429	1.83611	2.88343	0.00393373	0.00843563
GH_A11G0379	3.76071	5.29424	1.86464	2.83928	0.00452153	0.00959528
GH_D11G3425	3.76123	5.29408	1.84479	2.86974	0.00410805	0.00878232
GH_D03G1783	82.6433	5.29302	1.80961	2.92496	0.00344506	0.00746049
GH_A09G1754	13.8994	5.28395	1.2563	4.20597	2.59969e-05	7.68632e-05
GH_A08G2635	4952.11	5.27812	0.0853198	61.8628	0	0
GH_D07G2344	3.704	5.26954	1.88393	2.7971	0.00515634	0.0108254
GH_D02G2127	162.38	5.26032	0.376797	13.9606	2.71033e-44	4.4449e-43
GH_D01G0807	3.61926	5.25797	2.0399	2.57757	0.00994986	0.0197581
GH_A12G1224	3.62949	5.25571	1.83162	2.86944	0.00411202	0.00878981
GH_A02G1842	499.976	5.25146	0.212734	24.6856	1.52638e-134	8.9575e-133
GH_D10G0542	3.6376	5.24886	1.83042	2.86758	0.00413626	0.00883632
GH_A02G0227	3.64651	5.24747	2.0618	2.54509	0.010925	0.0214973
GH_A09G1000	3.64572	5.24721	2.06409	2.54214	0.0110176	0.0216653
GH_A13G0843	3.64298	5.24693	1.88383	2.78525	0.0053487	0.0111945
GH_D06G0877	40.2266	5.23943	0.725977	7.21707	5.31181e-13	2.93962e-12
GH_A08G1864	3.56767	5.23264	1.87555	2.78993	0.00527201	0.0110499
GH_A12G2901	3.57984	5.22282	1.85825	2.81062	0.00494468	0.0104187
GH_A07G2381	3.57932	5.22267	1.8606	2.80697	0.00500092	0.0105278
GH_A08G1715	249.62	5.21586	0.291143	17.9151	8.98841e-72	2.47296e-70
GH_A13G2296	3.51961	5.20242	2.09169	2.48719	0.0128757	0.0249314
GH_A10G1432	3.52314	5.19784	1.93455	2.68685	0.00721302	0.014736
GH_D05G3814	6.93138	5.19631	1.5524	3.34728	0.000816076	0.00196026
GH_D05G3795	3.44325	5.18491	1.93428	2.68053	0.00735058	0.0149946
GH_D13G0155	3.44704	5.18238	1.85755	2.78991	0.00527233	0.0110501
GH_D12G1829	751.489	5.18141	0.168805	30.6946	6.70899e-207	7.20571e-205
GH_A01G2098	3.45737	5.17474	2.12968	2.42982	0.0151065	0.028784
GH_D11G3076	3.46053	5.1729	1.90509	2.7153	0.00662149	0.0136329
GH_D05G0845	3.38523	5.15807	1.9009	2.71349	0.00665782	0.0137023
GH_A01G2183	819.632	5.15718	0.165196	31.2185	5.97764e-214	6.75141e-212
GH_D02G0204	592.98	5.15668	0.434687	11.863	1.84336e-32	2.23163e-31
GH_A04G0893	3.39034	5.1549	2.07862	2.47996	0.0131396	0.0254
GH_A09G2048	3.39492	5.15298	2.09237	2.46275	0.0137878	0.0265244
GH_D01G2266	3846.09	5.14898	0.1971	26.1237	1.96034e-150	1.3253e-148
GH_D11G0699	700.239	5.14274	0.173897	29.5734	3.28282e-192	3.13542e-190
GH_D10G1347	5467.18	5.13764	0.0861536	59.6336	0	0
GH_D04G1513	1538.45	5.12944	0.125491	40.8751	0	0
GH_A05G1191	719.827	5.12868	0.171002	29.992	1.24937e-197	1.23471e-195
GH_A11G3249	3.32916	5.12633	2.09648	2.44521	0.0144769	0.0276984
GH_A01G0929	3.33047	5.1262	1.87137	2.73927	0.00615762	0.0127549
GH_D04G1961	3.32968	5.12606	1.91855	2.67185	0.00754352	0.0153535
GH_D02G0213	2307.99	5.12222	0.100827	50.8023	0	0
GH_A11G2534	3.25896	5.10529	2.09631	2.43537	0.0148766	0.0283954
GH_D11G1012	3.2646	5.10512	1.88708	2.7053	0.00682432	0.0140165
GH_A02G0638	3.27245	5.09741	1.89073	2.696	0.00701785	0.014373
GH_D04G1567	3.28294	5.09602	2.1449	2.37588	0.0175071	0.0328848
GH_A13G0211	3.28241	5.09553	2.12754	2.39504	0.0166186	0.0313919
GH_A04G1047	3.28136	5.09498	2.12023	2.40303	0.0162599	0.0307737
GH_D11G0748	3.28136	5.09498	2.12023	2.40303	0.0162599	0.0307737
GH_A03G0092	6.44283	5.09466	1.61348	3.15756	0.00159097	0.0036509
GH_A09G0830	41.9784	5.08634	1.43743	3.5385	0.000402405	0.0010132
GH_A05G1892	3.20147	5.07892	1.92964	2.63206	0.00848695	0.0170874
GH_D10G1831	3.21717	5.06915	2.23204	2.27108	0.0231421	0.0423378
GH_A05G3535	47.1345	5.06669	0.669956	7.56272	3.94727e-14	2.32748e-13
GH_D02G0779	29.743	5.0557	0.816215	6.19407	5.86285e-10	2.6546e-09
GH_A04G0098	3.13074	5.05476	2.14446	2.35713	0.018417	0.0344009
GH_D07G0401	6.35219	5.05327	1.5628	3.23347	0.00122298	0.00285761
GH_D09G1898	3.14423	5.0499	1.90294	2.65374	0.00796046	0.0161283
GH_A05G0352	3.14908	5.04622	1.90772	2.64515	0.00816538	0.0165036
GH_D06G0212	3.14803	5.04579	1.90784	2.64477	0.00817468	0.01652
GH_D03G0925	3.14698	5.04573	2.12689	2.37235	0.0176755	0.0331541
GH_D12G1697	3.15472	5.04505	2.14782	2.34891	0.0188283	0.0351073
GH_A12G1834	274.904	5.04448	0.278973	18.0824	4.38867e-73	1.22989e-71
GH_D08G2177	6.23261	5.02426	1.57142	3.19726	0.00138737	0.00321572
GH_A11G1545	3.08215	5.02347	1.92111	2.61487	0.00892613	0.0178957
GH_D04G0493	22.6439	5.02207	0.958764	5.23807	1.62269e-07	6.02465e-07
GH_A02G0495	3.08084	5.02114	2.12864	2.35885	0.0183317	0.0342674
GH_D07G1466	139.046	5.01987	0.37734	13.3033	2.21381e-40	3.30239e-39
GH_A01G0359	3.0849	5.01866	2.13386	2.35191	0.0186771	0.0348467
GH_D04G0785	3.09211	5.01682	2.00785	2.4986	0.0124686	0.0242107
GH_D10G0860	269.462	5.01606	0.27714	18.0994	3.22355e-73	9.05713e-72
GH_A05G0508	324.195	5.0005	0.253312	19.7405	9.68574e-87	3.23943e-85
GH_A05G2300	50.6112	4.9984	0.619546	8.06784	7.15542e-16	4.61129e-15
GH_D12G2984	140.245	4.98444	0.372547	13.3794	7.98323e-41	1.20285e-39
GH_A05G3327	3.03225	4.98444	1.94841	2.55821	0.0105211	0.0207773
GH_D10G2202	487.739	4.97278	0.207247	23.9945	3.1718e-127	1.71464e-125
GH_D13G2535	142.238	4.96396	0.670364	7.40487	1.31277e-13	7.53385e-13
GH_D05G1604	2.9669	4.9612	1.95157	2.54216	0.0110169	0.0216649
GH_D02G0640	2.96585	4.96074	1.93929	2.55802	0.0105269	0.0207858
GH_D11G3176	2.97175	4.95779	1.99331	2.48721	0.0128748	0.0249306
GH_A09G1979	2.97502	4.95357	1.99093	2.48807	0.0128437	0.024876
GH_D07G2251	2.9737	4.95357	2.02382	2.44764	0.0143797	0.0275337
GH_D05G0509	2.97449	4.95339	1.99377	2.48444	0.0129756	0.0251104
GH_A02G2059	1680.28	4.95273	0.119145	41.5689	0	0
GH_D05G2155	5.92627	4.95234	1.58503	3.12445	0.00178136	0.00405349
GH_D11G1123	193.844	4.94955	0.59563	8.30977	9.58917e-17	6.44532e-16
GH_D03G0261	2.8916	4.93969	2.18911	2.25648	0.0240405	0.0437985
GH_A12G0562	69.3748	4.93911	1.85068	2.66881	0.00761211	0.0154815
GH_D05G0320	228.223	4.93737	0.72238	6.83487	8.20815e-12	4.20371e-11
GH_A06G2328	2.89971	4.93688	1.96097	2.51757	0.0118167	0.0230749
GH_D13G1607	2.89971	4.93688	1.96097	2.51757	0.0118167	0.0230749
GH_A05G0778	5.86772	4.9354	1.58861	3.10675	0.00189157	0.00428595
GH_A05G4242	2.90076	4.93532	2.16567	2.27889	0.0226737	0.0415731
GH_A10G2570	2.89866	4.93436	2.16603	2.27807	0.0227227	0.0416454
GH_D06G0288	21.7038	4.9298	0.943963	5.22245	1.76572e-07	6.5327e-07
GH_D08G2637	2.91805	4.92564	2.20942	2.22938	0.0257886	0.046628
GH_A09G1753	21.5491	4.92387	1.01031	4.8736	1.09581e-06	3.7584e-06
GH_D12G2661	2.82846	4.90978	2.21666	2.21495	0.0267635	0.0481978
GH_A13G0397	138.981	4.90338	0.376271	13.0315	8.09781e-39	1.16316e-37
GH_D10G0809	1349.29	4.90215	0.123996	39.5348	0	0
GH_A01G0538	149.298	4.90099	0.356841	13.7344	6.31809e-43	1.00405e-41
GH_A12G1389	2.8498	4.89544	1.9885	2.46188	0.0138212	0.0265797
GH_D02G0200	2218.64	4.88054	0.100987	48.3282	0	0
GH_A05G0435	44.0939	4.87536	1.61367	3.02129	0.00251697	0.00558494
GH_D10G1710	429.006	4.87497	0.218272	22.3344	1.71156e-110	7.74474e-109
GH_A08G0671	2.77961	4.87482	1.9837	2.45744	0.0139932	0.0268733
GH_A01G0408	10.3671	4.87362	1.33069	3.66248	0.000249785	0.000647808
GH_A11G3666	2.77856	4.87254	2.19309	2.22176	0.0262993	0.0474454
GH_A06G2039	2.78525	4.87094	2.19811	2.21596	0.0266939	0.0480878
GH_A02G0408	2.78419	4.8706	1.97523	2.46584	0.0136693	0.0263223
GH_A13G1454	2.78393	4.87049	1.97195	2.46988	0.0135157	0.0260564
GH_A08G0262	2.78367	4.87036	1.97531	2.46562	0.0136776	0.0263346
GH_A09G1421	2.78773	4.86589	1.98886	2.44658	0.014422	0.0276083
GH_D11G3315	2.78746	4.86588	2.0021	2.43039	0.0150827	0.0287455
GH_A03G1956	746.558	4.86161	0.162922	29.84	1.1833e-195	1.15736e-193
GH_D07G0834	801.954	4.85915	0.154481	31.4547	3.61756e-217	4.16012e-215
GH_A11G0836	21.0113	4.85458	0.941525	5.15608	2.52171e-07	9.19104e-07
GH_D07G1977	61.017	4.84581	0.568129	8.52941	1.47096e-17	1.02815e-16
GH_D13G2322	46.1263	4.84271	0.62648	7.73004	1.07517e-14	6.51302e-14
GH_D11G3284	2.72264	4.84068	2.05775	2.35242	0.0186518	0.0348008
GH_D01G2430	9278.91	4.84001	0.0672918	71.9257	0	0
GH_D06G0181	636.068	4.83729	0.180326	26.8253	1.63978e-158	1.21382e-156
GH_A07G2444	2.7267	4.83639	2.00595	2.41102	0.0159078	0.0301695
GH_D13G1685	112.499	4.83446	0.40988	11.7948	4.15189e-32	4.97562e-31
GH_A03G1811	41746.6	4.83087	0.0476735	101.332	0	0
GH_D07G0309	385.359	4.82857	0.592537	8.14897	3.67034e-16	2.39517e-15
GH_D01G1271	35.5284	4.82671	0.709864	6.79948	1.04998e-11	5.33747e-11
GH_A07G0523	1196.13	4.81857	0.269246	17.8965	1.25508e-71	3.44143e-70
GH_A10G2626	125.418	4.81227	0.377797	12.7377	3.64836e-37	5.01883e-36
GH_A05G2822	2.65951	4.80993	2.00857	2.3947	0.0166338	0.0314176
GH_D03G0035	541.138	4.80962	0.190793	25.2086	3.22149e-140	1.99543e-138
GH_A12G2287	2.66357	4.80521	2.00323	2.39874	0.0164517	0.0311026
GH_A06G1452	2.66868	4.80112	2.0233	2.37292	0.0176481	0.0331117
GH_D13G0654	2.66868	4.80112	2.0233	2.37292	0.0176481	0.0331117
GH_D01G0039	2.66762	4.80061	2.02346	2.37247	0.0176694	0.0331448
GH_D05G2463	403.651	4.79549	0.225865	21.2316	4.87579e-100	1.95045e-98
GH_A10G1446	2786.61	4.7933	0.0953744	50.2577	0	0
GH_A03G0937	30.1487	4.78648	0.792683	6.03832	1.55727e-09	6.8322e-09
GH_A07G2400	2.60175	4.77408	2.017	2.36693	0.0179365	0.0336027
GH_D12G1979	2.60175	4.77408	2.017	2.36693	0.0179365	0.0336027
GH_A13G1729	341.292	4.76846	0.242434	19.6691	3.96662e-86	1.31353e-84
GH_D12G0552	260.246	4.75035	0.262346	18.1072	2.79566e-73	7.86265e-72
GH_A13G1967	57.8049	4.74303	0.56013	8.46773	2.50218e-17	1.72731e-16
GH_D13G1925	778.61	4.74002	0.172227	27.522	9.5872e-167	7.59029e-165
GH_A13G0419	4587.01	4.73887	0.0786317	60.2667	0	0
GH_D11G2763	2.54373	4.7371	2.03109	2.3323	0.0196852	0.0365658
GH_D12G0202	2.54373	4.7371	2.03109	2.3323	0.0196852	0.0365658
GH_A05G0358	45.199	4.7337	1.69732	2.78893	0.00528827	0.0110803
GH_D05G2643	376.024	4.7336	0.230741	20.5148	1.58932e-93	5.85191e-92
GH_D05G3816	483.353	4.73245	0.208626	22.6839	6.45694e-114	3.04519e-112
GH_D11G0874	19.2877	4.72976	0.97142	4.86892	1.12212e-06	3.84528e-06
GH_D06G0112	90.1797	4.72802	0.441135	10.7179	8.3916e-27	8.45458e-26
GH_D03G0006	1048.11	4.70515	0.140245	33.5495	9.15982e-247	1.27174e-244
GH_A01G0382	5.02997	4.70314	1.64981	2.85072	0.00436201	0.00927854
GH_A01G2457	18.5167	4.70075	1.00325	4.68551	2.79261e-06	9.1814e-06
GH_scaffold7085_objG0001	1093.34	4.6938	0.136331	34.4295	9.12382e-260	1.3924e-257
GH_D07G0540	50.6802	4.69196	0.5754	8.15427	3.51288e-16	2.29399e-15
GH_A09G0067	51.0091	4.69078	0.572719	8.19037	2.6042e-16	1.71298e-15
GH_D07G2188	299.723	4.68812	0.238434	19.6622	4.54928e-86	1.5056e-84
GH_D01G0536	32.6862	4.68763	0.724519	6.46999	9.80113e-11	4.67583e-10
GH_D12G0808	569.65	4.68561	0.373583	12.5423	4.3784e-36	5.86438e-35
GH_D12G1679	9.32336	4.67714	1.32922	3.51872	0.000433632	0.00108626
GH_D05G2928	2740.58	4.66822	0.107989	43.2285	0	0
GH_A12G1992	2.42389	4.66564	2.06952	2.25446	0.0241675	0.0440044
GH_D03G0945	2.42363	4.66548	2.06633	2.25785	0.0239547	0.0436631
GH_D03G1301	2.42363	4.66548	2.06633	2.25785	0.0239547	0.0436631
GH_A12G0713	2.42284	4.66526	2.10071	2.2208	0.0263643	0.0475526
GH_D12G1123	4.82244	4.65705	1.67965	2.77263	0.0055606	0.0116052
GH_A08G0752	603.13	4.64847	0.170247	27.3042	3.77864e-164	2.91457e-162
GH_D06G1248	86.2976	4.64169	1.13204	4.10029	4.12629e-05	0.000118935
GH_A09G1574	2.35723	4.63621	2.09163	2.21655	0.0266536	0.0480226
GH_A08G1918	221.667	4.63295	0.274585	16.8726	7.16113e-64	1.72e-62
GH_D05G1605	2.36155	4.63101	2.08155	2.22479	0.0260954	0.0471154
GH_A01G0457	2.36561	4.62577	2.10234	2.2003	0.0277857	0.0498212
GH_A10G1915	106.421	4.623	0.421771	10.9609	5.89014e-28	6.19074e-27
GH_D13G1747	2141.97	4.61634	0.0997528	46.2778	0	0
GH_D10G0449	17.2937	4.61596	0.992586	4.65044	3.31231e-06	1.0812e-05
GH_A11G2705	139.384	4.60878	0.345291	13.3475	1.22409e-40	1.83659e-39
GH_D07G0566	2287.4	4.60431	0.111516	41.2883	0	0
GH_D13G1978	234.29	4.60076	0.273246	16.8374	1.29782e-63	3.10016e-62
GH_D12G2332	155.563	4.59872	0.332298	13.8391	1.47973e-43	2.38079e-42
GH_D08G0745	9963.3	4.59872	0.0708258	64.93	0	0
GH_D06G1262	259.9	4.56443	0.260477	17.5233	9.50715e-69	2.48935e-67
GH_A13G1827	439.03	4.55608	0.192916	23.6169	2.58424e-123	1.33611e-121
GH_D04G0402	135.181	4.55048	0.347351	13.1005	3.26914e-39	4.74847e-38
GH_A11G3336	4.53252	4.5502	1.77406	2.56485	0.0103221	0.020419
GH_D06G0110	4.53985	4.54807	1.90307	2.38986	0.0168546	0.0317967
GH_D05G2885	250.126	4.54356	0.271063	16.762	4.62845e-63	1.09278e-61
GH_A11G0219	150.509	4.54283	0.322914	14.0682	5.95272e-45	9.90218e-44
GH_D09G0794	598.793	4.54081	0.16592	27.3675	6.68253e-165	5.21091e-163
GH_D02G0313	796.732	4.53219	0.150383	30.1376	1.55954e-199	1.5657e-197
GH_D10G2731	365.829	4.52211	0.216868	20.8519	1.46487e-96	5.58891e-95
GH_A05G4268	16.4847	4.52024	0.992891	4.55261	5.29857e-06	1.6919e-05
GH_D05G3291	9600.55	4.51708	0.0841639	53.67	0	0
GH_A07G0837	44.7581	4.51333	0.597396	7.55501	4.18834e-14	2.46604e-13
GH_D08G0209	287.285	4.51213	0.235749	19.1395	1.18315e-81	3.6803e-80
GH_A01G0285	459.334	4.50727	0.188238	23.9445	1.05397e-126	5.63876e-125
GH_A10G0211	535.575	4.5061	0.199959	22.5351	1.88112e-112	8.69871e-111
GH_A01G0055	4.33986	4.49385	1.69971	2.64389	0.00819588	0.016557
GH_A07G2383	15.9179	4.48909	1.00905	4.44885	8.63318e-06	2.69235e-05
GH_D05G0362	15.9188	4.47272	1.02523	4.36267	1.28485e-05	3.93558e-05
GH_A03G1837	51.5164	4.46121	0.539941	8.26241	1.42766e-16	9.51283e-16
GH_D05G2655	652.95	4.4569	0.175932	25.3331	1.38069e-141	8.64624e-140
GH_A09G1478	972.537	4.45269	0.134223	33.1738	2.5674e-241	3.44685e-239
GH_D08G2477	8522.62	4.45265	0.0776469	57.3448	0	0
GH_D03G0213	401.471	4.4447	0.212261	20.9397	2.32739e-97	8.98808e-96
GH_D12G2664	274.867	4.4422	0.248012	17.9112	9.63795e-72	2.64911e-70
GH_A07G1617	31.0226	4.43468	1.59791	2.7753	0.0055151	0.0115212
GH_D06G0203	15.1628	4.42516	1.03393	4.27992	1.86962e-05	5.62298e-05
GH_D11G1605	7.7534	4.41841	1.50632	2.93325	0.0033543	0.00728208
GH_D12G2932	68.1157	4.41067	1.08805	4.05372	5.04092e-05	0.000143676
GH_D07G0642	7.68463	4.40543	1.43137	3.07777	0.00208554	0.00468997
GH_D07G1778	23.2279	4.40419	0.805308	5.46894	4.52729e-08	1.76769e-07
GH_D09G2226	6070	4.39514	0.0678456	64.7815	0	0
GH_D07G0549	86.994	4.39219	0.414196	10.6041	2.85104e-26	2.82101e-25
GH_D08G0854	131.865	4.39155	0.340971	12.8795	5.87048e-38	8.24911e-37
GH_A12G0537	716.542	4.39047	0.15235	28.8183	1.26671e-182	1.13196e-180
GH_D10G1454	15.0934	4.3873	1.01494	4.32271	1.54122e-05	4.6783e-05
GH_A09G2571	8329.18	4.38644	0.0615708	71.2423	0	0
GH_D03G1457	1194.56	4.3859	0.135516	32.3644	8.70473e-230	1.08664e-227
GH_D09G1556	7.4132	4.38232	1.46143	2.99864	0.00271184	0.00598142
GH_D05G0232	4.04787	4.38113	1.75373	2.49818	0.0124831	0.0242356
GH_A13G1826	25.7874	4.37797	0.80658	5.42782	5.70453e-08	2.20886e-07
GH_A05G4261	71.3382	4.37727	0.472994	9.25439	2.15449e-20	1.71503e-19
GH_D01G0218	40.6792	4.37643	0.624343	7.00965	2.38912e-12	1.2664e-11
GH_A11G0959	45.216	4.37618	0.608918	7.18682	6.63199e-13	3.64929e-12
GH_D09G2258	3.95821	4.37148	1.95221	2.23925	0.0251399	0.0455779
GH_A12G0990	307.654	4.35902	0.234741	18.5695	5.67427e-77	1.65983e-75
GH_D11G2870	1394	4.35596	0.122718	35.4957	5.7338e-276	9.65653e-274
GH_D10G2018	230.125	4.35589	0.259967	16.7555	5.15959e-63	1.21768e-61
GH_D12G1832	14.8023	4.35438	1.03471	4.20833	2.57263e-05	7.61029e-05
GH_A02G0402	1928.09	4.35345	0.10639	40.9199	0	0
GH_D10G2263	1635.8	4.35267	0.243448	17.8792	1.71134e-71	4.68124e-70
GH_A12G2909	21.7995	4.35035	0.826608	5.26289	1.4181e-07	5.2944e-07
GH_A01G1852	44040.8	4.34852	0.0539168	80.6523	0	0
GH_D13G0128	1120.7	4.343	0.12305	35.2945	7.12832e-273	1.17957e-270
GH_A03G0650	7.24335	4.34156	1.45057	2.993	0.00276249	0.00608536
GH_A06G0211	187.951	4.33888	0.308625	14.0588	6.80748e-45	1.13042e-43
GH_scaffold3218_objG0001	3.92318	4.33801	1.79417	2.41783	0.0156132	0.0296751
GH_A10G2069	3.94121	4.33446	1.74565	2.48301	0.0130276	0.0252017
GH_D05G0508	1209.43	4.32305	0.119604	36.1448	4.48315e-286	8.12735e-284
GH_A10G2579	7.45023	4.32243	1.61524	2.67603	0.0074499	0.015176
GH_A02G1821	14.4344	4.31766	1.03084	4.1885	2.80809e-05	8.26898e-05
GH_A12G2555	7.18694	4.31122	1.41747	3.04148	0.00235417	0.00524723
GH_D10G0075	148.597	4.30942	0.344472	12.5102	6.56297e-36	8.74919e-35
GH_D01G1358	53.1602	4.30659	0.54123	7.95705	1.76193e-15	1.11168e-14
GH_scaffold311_objG0001	972.511	4.30476	0.160415	26.8351	1.25743e-158	9.33221e-157
GH_D07G2056	36.643	4.30382	0.684518	6.28737	3.22889e-10	1.48767e-09
GH_D01G1968	32532	4.30026	0.0558322	77.0212	0	0
GH_D05G2671	144.818	4.29898	0.351934	12.2153	2.57548e-34	3.29453e-33
GH_A03G2083	396.218	4.29607	0.220369	19.4949	1.21392e-84	3.92844e-83
GH_A13G0380	95.8047	4.29372	0.383444	11.1978	4.18112e-29	4.56388e-28
GH_D02G0199	276.039	4.28988	0.228331	18.7879	9.47885e-79	2.84886e-77
GH_A09G2471	20.9312	4.2745	0.84772	5.04235	4.59849e-07	1.63562e-06
GH_D01G2045	268.895	4.27181	0.242256	17.6335	1.36328e-69	3.62632e-68
GH_A04G0282	373.361	4.26548	0.203625	20.9477	1.96911e-97	7.61994e-96
GH_A03G2398	3.73803	4.26324	1.78759	2.38491	0.0170833	0.032178
GH_D02G0173	14.2186	4.26242	1.03689	4.11079	3.94312e-05	0.000113997
GH_A02G0399	6.79346	4.26023	1.44571	2.94681	0.00321069	0.00699178
GH_D07G2437	10.3654	4.2598	1.15602	3.68488	0.000228806	0.00059669
GH_D01G2281	3.76229	4.25963	1.80413	2.36104	0.0182237	0.0340813
GH_A07G1451	3.74668	4.2579	1.87997	2.26488	0.0235202	0.0429591
GH_D12G1336	13.4635	4.24948	1.07093	3.96804	7.24668e-05	0.000202419
GH_A10G2645	27.5601	4.24888	0.760983	5.5834	2.35858e-08	9.41446e-08
GH_A13G2053	256.677	4.24855	0.259593	16.3662	3.33401e-60	7.54013e-59
GH_A05G0268	629.183	4.2471	0.157514	26.9633	3.97935e-160	2.99234e-158
GH_D06G1896	10.332	4.24424	1.19497	3.55175	0.000382685	0.000966759
GH_A07G0301	37.7944	4.24229	0.623186	6.80742	9.9364e-12	5.06192e-11
GH_D03G0471	6.74329	4.24129	1.44847	2.92813	0.00341012	0.00738933
GH_A05G1305	10.4815	4.23938	1.1643	3.64114	0.00027143	0.000700085
GH_A12G0202	44.0503	4.23882	0.588213	7.20627	5.75063e-13	3.1766e-12
GH_D07G0297	20.0602	4.23534	0.934515	4.53213	5.83918e-06	1.85522e-05
GH_A10G1543	11827.2	4.23448	0.0603375	70.1798	0	0
GH_A08G1858	204.29	4.22073	0.274787	15.36	3.03639e-53	6.05195e-52
GH_D11G2110	3075.53	4.20766	0.0908982	46.2898	0	0
GH_D08G2176	161.069	4.20167	0.331377	12.6794	7.68831e-37	1.05002e-35
GH_D05G2883	694.894	4.19748	0.149155	28.1417	3.02521e-174	2.53246e-172
GH_A11G0668	244.188	4.19523	0.256523	16.3542	4.06106e-60	9.16621e-59
GH_D10G2330	103.677	4.19456	0.382482	10.9667	5.52567e-28	5.81411e-27
GH_A09G0907	46.4552	4.18958	0.549487	7.62453	2.44929e-14	1.45855e-13
GH_D05G1615	336.125	4.18844	0.210766	19.8725	7.03747e-88	2.40312e-86
GH_A12G1215	13.0102	4.18774	1.07988	3.87798	0.000105327	0.000288017
GH_A12G0143	20230.9	4.186	0.050715	82.5397	0	0
GH_A06G1460	6.50387	4.18502	1.45154	2.88315	0.00393719	0.00844177
GH_A01G0355	22.9748	4.18395	0.785032	5.32965	9.84001e-08	3.73024e-07
GH_A02G0409	213.69	4.18365	0.264851	15.7962	3.30405e-56	6.98401e-55
GH_D13G1765	968.874	4.17976	0.135898	30.7566	9.96512e-208	1.07843e-205
GH_A07G0023	55.0352	4.17307	0.540113	7.72629	1.10726e-14	6.70174e-14
GH_A04G1503	186.874	4.1712	0.273329	15.2607	1.39637e-52	2.74472e-51
GH_A10G0720	157.406	4.16786	0.325436	12.807	1.49798e-37	2.08538e-36
GH_A04G0254	90.3923	4.1631	0.410464	10.1424	3.58096e-24	3.29789e-23
GH_A06G1251	446.993	4.16073	0.185559	22.4226	2.36682e-111	1.08303e-109
GH_D05G1492	209.43	4.15683	0.275359	15.096	1.71972e-51	3.30609e-50
GH_D04G0229	291.594	4.15231	0.218107	19.038	8.26561e-81	2.54331e-79
GH_D02G0314	10076.4	4.1503	0.0689326	60.208	0	0
GH_D06G0699	27.8235	4.14844	1.61168	2.57398	0.0100535	0.0199459
GH_A09G0872	453.971	4.14726	0.189983	21.8296	1.21455e-105	5.18656e-104
GH_A07G0534	465.028	4.14712	0.199604	20.7767	7.02853e-96	2.65842e-94
GH_D04G1904	6080.91	4.14177	0.0741122	55.8852	0	0
GH_D11G2539	3.43786	4.13607	1.86328	2.21978	0.0264339	0.0476631
GH_D07G2157	218.215	4.1346	0.270292	15.2968	8.03034e-53	1.58616e-51
GH_D05G1514	37.9915	4.1334	0.65184	6.34113	2.28092e-10	1.06217e-09
GH_D08G1256	25.3344	4.13264	0.760621	5.43325	5.53362e-08	2.14472e-07
GH_A08G1294	12.5136	4.13257	1.07578	3.84145	0.000122311	0.00033156
GH_D11G2216	12.6136	4.12926	1.08716	3.79822	0.00014574	0.000391066
GH_A03G0424	12.9975	4.12334	1.10754	3.72295	0.000196906	0.000519232
GH_D10G0751	213.66	4.12133	0.258353	15.9523	2.74452e-57	5.94705e-56
GH_A11G1332	28.9808	4.11955	0.716341	5.75082	8.88125e-09	3.68025e-08
GH_A05G1421	3128.79	4.11614	0.0799311	51.4961	0	0
GH_A05G0226	1457.04	4.11481	0.119279	34.4975	8.75492e-261	1.34693e-258
GH_D08G1999	656.325	4.11307	0.149686	27.478	3.21409e-166	2.53055e-164
GH_D10G1954	2513.15	4.11255	0.0887922	46.3165	0	0
GH_D04G1713	637.508	4.10775	0.150257	27.3382	1.49215e-164	1.15879e-162
GH_D11G0540	343.353	4.10671	0.201648	20.3657	3.36687e-92	1.21224e-90
GH_A05G4026	1078.91	4.09963	0.119704	34.248	4.66567e-257	6.98918e-255
GH_D08G0625	103.255	4.09944	0.359932	11.3895	4.71793e-30	5.30863e-29
GH_D02G0556	556.536	4.09927	0.203515	20.1424	3.13692e-90	1.10567e-88
GH_A12G2960	354.301	4.09902	0.212575	19.2827	7.50592e-83	2.37899e-81
GH_A07G0561	1971.18	4.09584	0.116046	35.2951	6.97287e-273	1.15721e-270
GH_A04G1533	790.171	4.09492	0.139644	29.3241	5.11293e-189	4.71715e-187
GH_A02G1844	315.44	4.0909	0.219256	18.6581	1.08604e-77	3.2132e-76
GH_A09G0840	770.183	4.09069	0.151112	27.0705	2.1926e-161	1.66194e-159
GH_D12G2685	259.248	4.08699	0.236624	17.2721	7.63452e-67	1.93064e-65
GH_D11G3708	12.3662	4.08566	1.07379	3.80489	0.000141867	0.000381339
GH_D02G0608	72.9333	4.08552	1.06425	3.83886	0.000123605	0.000334895
GH_D02G0775	905.148	4.08522	0.143364	28.4955	1.33125e-178	1.15519e-176
GH_D04G1876	173.507	4.08438	0.278278	14.6773	9.00643e-49	1.62756e-47
GH_A05G2125	15.3771	4.07981	0.981868	4.15515	3.2507e-05	9.49473e-05
GH_D05G2323	9.23464	4.07806	1.19428	3.41465	0.000638643	0.00156046
GH_D04G0257	1176.44	4.07651	0.126618	32.1954	2.04766e-227	2.50131e-225
GH_A10G0602	5664.87	4.07605	0.0726938	56.0716	0	0
GH_A01G1348	140.13	4.07192	0.319642	12.739	3.58928e-37	4.93994e-36
GH_A01G0636	221.595	4.07112	0.259036	15.7164	1.16736e-55	2.44664e-54
GH_D10G0819	104.31	4.06704	0.358273	11.3518	7.2664e-30	8.13277e-29
GH_D10G0070	9040.29	4.06318	0.0567761	71.5649	0	0
GH_A13G2322	33.3178	4.04978	0.620358	6.52813	6.65942e-11	3.21391e-10
GH_A12G0213	15.2314	4.04931	0.954371	4.24291	2.2064e-05	6.58404e-05
GH_D04G1515	11.8726	4.04643	1.11741	3.62127	0.000293161	0.000752521
GH_A06G0159	39.1611	4.04566	0.636558	6.35553	2.07713e-10	9.70123e-10
GH_A06G1264	29.8336	4.04433	0.699883	5.77858	7.53355e-09	3.13968e-08
GH_D10G0226	9.35008	4.04295	1.27061	3.18189	0.00146318	0.00337836
GH_A10G1855	1103.65	4.02717	0.117286	34.3363	2.25249e-258	3.41921e-256
GH_D12G1607	468.79	4.0267	0.172313	23.3685	8.9312e-121	4.51911e-119
GH_D07G1275	125.844	4.02658	0.347509	11.587	4.79687e-31	5.55559e-30
GH_A04G0284	11.601	4.02242	1.12189	3.5854	0.000336568	0.000856526
GH_A13G2250	26.5918	4.02216	1.72113	2.33692	0.0194432	0.0361564
GH_D01G1969	23.4812	4.02039	0.779037	5.16071	2.46014e-07	8.97411e-07
GH_A07G0956	9.15494	4.01849	1.22756	3.27355	0.00106206	0.0025066
GH_D09G2229	2312.96	4.01727	0.094933	42.3169	0	0
GH_A05G2301	29.3639	4.01364	0.695788	5.76849	7.99863e-09	3.32516e-08
GH_D04G0801	14.6253	4.00764	1.11687	3.58826	0.000332887	0.000847728
GH_D12G2815	111.527	4.00698	0.37297	10.7434	6.36221e-27	6.44188e-26
GH_D09G1371	35.9193	4.00667	0.646814	6.19447	5.84806e-10	2.64833e-09
GH_D07G1845	11.7856	4.00517	1.12717	3.5533	0.000380424	0.000961557
GH_D07G0938	4229.98	4.00308	0.0711622	56.253	0	0
GH_D03G0122	56.3655	3.99477	0.536432	7.44693	9.55403e-14	5.5236e-13
GH_D07G2324	71.6149	3.99201	1.14078	3.49938	0.000466335	0.0011624
GH_A11G1092	305.255	3.99088	0.217429	18.3549	3.01724e-75	8.66566e-74
GH_A07G1621	505.049	3.98942	0.165138	24.1582	6.13022e-129	3.36831e-127
GH_D10G0223	495.352	3.98803	0.175399	22.7369	1.93324e-114	9.15538e-113
GH_D01G0439	198.782	3.9875	0.266998	14.9346	1.96312e-50	3.68321e-49
GH_D12G0645	8.68534	3.9866	1.29637	3.07519	0.00210369	0.00472667
GH_A10G1553	107.305	3.9849	0.354229	11.2495	2.32881e-29	2.56859e-28
GH_D01G2591	318.785	3.98206	0.213726	18.6316	1.781e-77	5.2475e-76
GH_D03G0770	11.8301	3.97996	1.16151	3.42653	0.000611337	0.00149831
GH_D13G2581	23.4746	3.97937	0.764809	5.20309	1.96001e-07	7.221e-07
GH_D11G1631	11420.1	3.97782	0.0586759	67.7931	0	0
GH_A03G0186	43.2188	3.97141	0.590833	6.7217	1.79611e-11	8.997e-11
GH_D11G2633	365.12	3.96534	0.233401	16.9894	9.8338e-65	2.39222e-63
GH_D11G1262	5.74062	3.96274	1.51968	2.60761	0.00911759	0.0182429
GH_D11G2012	802.017	3.96229	0.15335	25.8382	3.30361e-147	2.15412e-145
GH_D11G2873	474.191	3.96229	0.1729	22.9167	3.17013e-116	1.52929e-114
GH_D01G0520	177.974	3.9615	0.295498	13.4062	5.56229e-41	8.43441e-40
GH_D10G0639	11975.8	3.95945	0.0602178	65.7522	0	0
GH_A13G1674	697.757	3.95075	0.157724	25.0485	1.81439e-138	1.09875e-136
GH_D09G1701	11.7084	3.94903	1.11146	3.55302	0.000380842	0.000962529
GH_A11G1134	11.3581	3.94901	1.1262	3.50649	0.000454064	0.00113389
GH_D12G2553	76.5075	3.9486	0.404301	9.76648	1.56806e-22	1.35427e-21
GH_A08G2155	288.584	3.9484	0.217052	18.191	6.08116e-74	1.7205e-72
GH_A07G0443	8.29842	3.9445	1.27282	3.09902	0.00194159	0.00439089
GH_A04G1782	3510.12	3.93804	0.0767296	51.3236	0	0
GH_D13G2231	45.1086	3.93479	0.529648	7.42906	1.09368e-13	6.30322e-13
GH_D11G0544	16.5385	3.93223	0.913786	4.30323	1.6833e-05	5.08626e-05
GH_D03G0345	14.0173	3.93074	1.05531	3.72472	0.000195533	0.000515874
GH_A08G0558	5.46829	3.92899	1.51856	2.58731	0.00967277	0.0192529
GH_D10G1955	768.237	3.9266	0.186599	21.043	2.65131e-98	1.03656e-96
GH_D08G0950	5.69309	3.91404	1.53105	2.55645	0.0105747	0.0208693
GH_A03G1966	107.842	3.90944	0.340747	11.4731	1.80035e-30	2.05171e-29
GH_D07G0599	1984.13	3.90842	0.0987837	39.5655	0	0
GH_A11G1695	22.0708	3.90749	0.787537	4.96165	6.98959e-07	2.44563e-06
GH_A10G0597	475.759	3.90308	0.191564	20.3748	2.80142e-92	1.00993e-90
GH_A04G1573	22.4928	3.90179	0.81633	4.77967	1.75581e-06	5.90012e-06
GH_A05G3194	1520.3	3.90053	0.317313	12.2924	9.95246e-35	1.28846e-33
GH_A07G0548	32.6658	3.89629	0.646328	6.02835	1.65641e-09	7.25509e-09
GH_A13G1912	185.412	3.89585	0.304156	12.8087	1.46574e-37	2.04099e-36
GH_A13G0187	5.34409	3.89056	1.67607	2.32124	0.0202738	0.037544
GH_A12G1334	49.1882	3.88847	0.498282	7.80375	6.00956e-15	3.69346e-14
GH_D06G0527	35907.9	3.88799	0.0532856	72.9651	0	0
GH_A11G3524	29.7198	3.88716	0.681932	5.70021	1.19662e-08	4.90045e-08
GH_D06G1730	13.6972	3.8871	0.955886	4.06649	4.77261e-05	0.000136473
GH_D12G0152	5994.54	3.87296	0.0776047	49.9063	0	0
GH_A08G0269	175.475	3.87064	0.276011	14.0235	1.11961e-44	1.85215e-43
GH_A06G1240	21.632	3.86707	0.785166	4.92517	8.42885e-07	2.92456e-06
GH_A05G1215	77.2793	3.86627	0.409432	9.443	3.62251e-21	2.96872e-20
GH_A03G0194	77.0821	3.86485	1.12132	3.4467	0.000567473	0.00139809
GH_A11G1616	637.802	3.86204	0.151247	25.5347	8.11574e-144	5.17915e-142
GH_A11G1207	11.1109	3.86126	1.18057	3.27068	0.00107289	0.00252995
GH_A08G0932	109.625	3.86087	0.3396	11.3689	5.97659e-30	6.71293e-29
GH_D13G2323	362.959	3.85804	0.200952	19.1988	3.78892e-82	1.18701e-80
GH_D10G0729	26.8493	3.85723	0.713528	5.40586	6.44999e-08	2.48551e-07
GH_A08G0674	26.6661	3.85501	0.666107	5.78737	7.14954e-09	2.98504e-08
GH_D05G4077	198.864	3.85489	0.303039	12.7208	4.53429e-37	6.22101e-36
GH_D08G0672	16.553	3.85124	1.02616	3.75306	0.000174689	0.000463806
GH_D12G0717	176.974	3.84608	0.289167	13.3005	2.298e-40	3.42617e-39
GH_A05G3678	250.285	3.84109	0.229663	16.7249	8.63124e-63	2.02525e-61
GH_D03G1921	10.5601	3.83967	1.13426	3.38518	0.000711322	0.00172553
GH_D02G2557	7.76669	3.8376	1.29977	2.95254	0.00315176	0.00687213
GH_A03G1198	1620.83	3.83654	0.0983767	38.9985	0	0
GH_A08G2487	13.4269	3.83418	1.01619	3.77308	0.000161244	0.000429995
GH_A13G1953	1993.44	3.83298	0.0907124	42.2543	0	0
GH_D09G0193	307.481	3.82551	0.210755	18.1514	1.25115e-73	3.52925e-72
GH_D02G0655	7.84906	3.82275	1.3136	2.91014	0.00361269	0.00779269
GH_A12G0282	8.00325	3.81831	1.3223	2.88763	0.00388155	0.0083322
GH_D02G1462	2341.06	3.81466	0.0834541	45.7097	0	0
GH_A06G0302	26.2182	3.81368	0.713949	5.34166	9.20978e-08	3.50112e-07
GH_A03G2394	10.6412	3.81162	1.15867	3.28966	0.00100307	0.00237794
GH_A02G0494	88.1133	3.81115	0.367859	10.3604	3.75505e-25	3.57385e-24
GH_A13G1370	591.578	3.80896	0.151637	25.1189	3.09181e-139	1.89449e-137
GH_A12G0993	35.965	3.80756	0.674284	5.64682	1.63441e-08	6.61481e-08
GH_A05G2619	41.9745	3.80435	0.633408	6.00616	1.89964e-09	8.28431e-09
GH_A01G0699	15.5846	3.8014	0.893105	4.25639	2.07755e-05	6.21519e-05
GH_A03G1754	2496.71	3.80027	0.0838813	45.3053	0	0
GH_D01G1753	221.522	3.79829	0.239752	15.8426	1.58187e-56	3.37253e-55
GH_A02G0593	61.3395	3.79666	0.453348	8.37471	5.5361e-17	3.7579e-16
GH_D01G0338	18.0582	3.79027	0.821287	4.61504	3.93025e-06	1.27283e-05
GH_D11G3623	207.287	3.79016	0.249885	15.1676	5.79479e-52	1.12581e-50
GH_A13G1224	145.771	3.7777	0.305435	12.3683	3.88177e-35	5.08552e-34
GH_A10G1863	2921.29	3.7776	0.0827657	45.642	0	0
GH_A03G1275	1348.11	3.77717	0.110096	34.3079	5.98375e-258	9.03498e-256
GH_A10G1433	88.7363	3.7745	0.367813	10.262	1.04513e-24	9.81408e-24
GH_A09G0205	9.84807	3.77241	1.16291	3.24393	0.00117893	0.0027626
GH_A13G2341	3344.07	3.771	0.0771516	48.8778	0	0
GH_D12G0806	17.5384	3.76447	0.916754	4.10631	4.0203e-05	0.000116103
GH_A08G2405	3075.33	3.76119	0.0815167	46.1402	0	0
GH_A13G2340	3399.41	3.75976	0.0773587	48.6016	0	0
GH_A12G1182	2330.67	3.75582	0.089441	41.9921	0	0
GH_A05G4127	469.139	3.75191	0.166557	22.5262	2.29698e-112	1.06131e-110
GH_A12G0904	316.544	3.75017	0.204359	18.3509	3.24576e-75	9.31728e-74
GH_D06G0289	22.5303	3.74179	0.7332	5.10338	3.33647e-07	1.20267e-06
GH_D09G1771	267.631	3.7387	0.218442	17.1153	1.14117e-65	2.82435e-64
GH_A08G1351	24.2325	3.73048	0.75995	4.90885	9.16124e-07	3.16748e-06
GH_A12G0739	202.947	3.72746	0.256501	14.532	7.5984e-48	1.33952e-46
GH_D05G3868	11281.4	3.7243	0.0583667	63.8087	0	0
GH_D02G2251	1015.53	3.72412	0.123514	30.1512	1.03323e-199	1.03914e-197
GH_A01G2312	4.88342	3.72206	1.56752	2.37449	0.0175734	0.0329909
GH_A05G0570	483.155	3.71118	0.16193	22.9184	3.04399e-116	1.46969e-114
GH_A09G1540	21.7489	3.71077	0.726922	5.10478	3.31186e-07	1.1941e-06
GH_A09G0051	19.5857	3.70753	0.798153	4.64513	3.39858e-06	1.10783e-05
GH_A03G0275	656.348	3.70424	0.14572	25.4203	1.50325e-142	9.47629e-141
GH_A13G2072	474.426	3.69974	0.163989	22.5609	1.04988e-112	4.86278e-111
GH_D03G0757	900.452	3.69692	0.132696	27.8601	8.12609e-171	6.63658e-169
GH_D09G2405	9.35639	3.69689	1.19211	3.10114	0.00192779	0.00436211
GH_A06G2027	86.18	3.69627	0.38164	9.68523	3.48436e-22	2.96922e-21
GH_A01G0024	4.68102	3.69282	1.58505	2.32979	0.0198174	0.0367814
GH_A09G2256	30.6815	3.6918	0.688285	5.36377	8.15048e-08	3.11297e-07
GH_D05G0941	9.50292	3.68886	1.18591	3.11057	0.00186726	0.0042349
GH_D04G1971	49.9376	3.68499	0.48178	7.64869	2.03044e-14	1.21357e-13
GH_D08G2611	1189.35	3.67929	0.110182	33.3928	1.7424e-244	2.40155e-242
GH_A11G2962	7.11891	3.67508	1.34269	2.7371	0.00619829	0.0128326
GH_A05G2136	1661.87	3.67217	0.103144	35.6022	1.29429e-277	2.1993e-275
GH_D02G2568	21.0412	3.67121	0.796494	4.60921	4.04193e-06	1.30751e-05
GH_A08G0201	7.03286	3.67078	1.35293	2.71321	0.00666353	0.013712
GH_D10G1234	13.9275	3.66775	0.971006	3.77727	0.00015856	0.000423372
GH_D10G2679	14.0834	3.66763	1.09128	3.36085	0.000777039	0.00187258
GH_A02G1843	136.571	3.66674	0.300879	12.1868	3.65585e-34	4.65664e-33
GH_D09G0725	2873.53	3.65482	0.0740742	49.34	0	0
GH_D09G0189	152.71	3.65473	0.721981	5.06208	4.14714e-07	1.48156e-06
GH_D01G2533	35.0947	3.65108	0.613703	5.94926	2.69359e-09	1.16238e-08
GH_A13G2628	207.226	3.64561	0.238691	15.2733	1.15112e-52	2.26343e-51
GH_D13G0413	7439.28	3.6422	0.0581514	62.6331	0	0
GH_A12G0422	6.78886	3.63675	1.34335	2.70721	0.00678504	0.0139404
GH_A11G2268	18.5881	3.63591	0.828717	4.38739	1.14718e-05	3.53002e-05
GH_A05G1470	37.0803	3.63537	0.614863	5.91248	3.36988e-09	1.44372e-08
GH_D08G2495	13.5871	3.63478	1.0346	3.51322	0.000442712	0.00110749
GH_D12G0257	9.49955	3.63311	1.16555	3.11708	0.00182651	0.00414844
GH_A10G0614	1157.4	3.62904	0.123871	29.2968	1.13857e-188	1.04873e-186
GH_A03G0780	803.215	3.62831	0.160049	22.6699	8.87232e-114	4.17395e-112
GH_A03G0008	32.1841	3.62821	0.593249	6.11583	9.60561e-10	4.27948e-09
GH_D08G1929	291.743	3.62382	0.223127	16.241	2.58498e-59	5.76371e-58
GH_A01G0539	138.631	3.61514	0.301344	11.9967	3.69597e-33	4.56872e-32
GH_D02G2002	45.5084	3.61386	0.513651	7.03564	1.98349e-12	1.05709e-11
GH_D06G0497	8.89433	3.60788	1.18725	3.03886	0.00237477	0.00528963
GH_A11G0754	660.45	3.60646	0.143637	25.1082	4.04849e-139	2.4727e-137
GH_A11G3543	17.6378	3.60619	0.910035	3.9627	7.41073e-05	0.000206748
GH_A07G0098	15.93	3.60596	0.870686	4.14152	3.45011e-05	0.000100452
GH_A01G1013	6.67634	3.60479	1.35978	2.651	0.00802543	0.016249
GH_D10G2683	1021.53	3.60025	0.117757	30.5736	2.74647e-205	2.88984e-203
GH_D13G0194	142.812	3.5968	0.30484	11.799	3.95021e-32	4.73493e-31
GH_D11G1279	158.063	3.59666	0.290455	12.3829	3.23611e-35	4.24844e-34
GH_A05G4126	3148.84	3.59517	0.0760033	47.3028	0	0
GH_D10G1863	15.7281	3.59334	0.969278	3.70724	0.000209533	0.000550159
GH_A05G1676	39.9738	3.59299	0.595666	6.03188	1.62062e-09	7.10285e-09
GH_D10G1447	22506.9	3.58783	0.0595354	60.2639	0	0
GH_A11G2150	6.53948	3.58372	1.35256	2.64958	0.00805907	0.0163095
GH_A12G2661	120.107	3.581	1.37648	2.60157	0.00927993	0.0185397
GH_A07G0522	423.954	3.57853	0.171571	20.8574	1.30534e-96	4.98691e-95
GH_D05G1472	6.47741	3.57048	1.36211	2.62129	0.00875983	0.0176001
GH_A11G0495	135.846	3.56895	0.2908	12.2729	1.267e-34	1.63544e-33
GH_D01G1181	60.9153	3.55875	0.478895	7.43117	1.07643e-13	6.20566e-13
GH_A10G0911	195.338	3.55817	0.260646	13.6514	1.98132e-42	3.10872e-41
GH_D02G0425	433.676	3.55768	0.181723	19.5775	2.40509e-85	7.85919e-84
GH_D08G0011	55.0351	3.55766	0.445466	7.98639	1.38952e-15	8.82484e-15
GH_A02G2023	17.1007	3.55684	0.912716	3.89698	9.73999e-05	0.000267742
GH_A12G2657	3101.35	3.5527	0.0905704	39.2258	0	0
GH_A09G1555	23.9473	3.55123	0.750796	4.72995	2.24575e-06	7.4619e-06
GH_D03G1597	587.748	3.54092	0.148954	23.7718	6.53296e-125	3.44017e-123
GH_D03G0773	677.271	3.5375	0.144441	24.4909	1.84604e-132	1.06253e-130
GH_D10G0651	104.55	3.5354	0.3512	10.0666	7.76046e-24	7.07263e-23
GH_D13G1919	1357.29	3.53453	0.103662	34.0965	8.30441e-255	1.22785e-252
GH_A11G1977	6.43474	3.53256	1.30829	2.70013	0.00693115	0.0142083
GH_A09G2047	17.3631	3.532	0.819964	4.3075	1.65111e-05	4.99564e-05
GH_D13G2099	45.3425	3.53033	0.508403	6.94397	3.81243e-12	1.99704e-11
GH_A05G1362	134.452	3.52856	0.366023	9.64026	5.40525e-22	4.57529e-21
GH_A03G0104	23.9458	3.52809	0.72465	4.86868	1.12348e-06	3.84933e-06
GH_A04G0140	144.29	3.5265	0.281808	12.5138	6.27216e-36	8.36739e-35
GH_D11G2311	76.0555	3.52615	1.23775	2.84884	0.00438795	0.00932918
GH_D01G0496	213.749	3.52553	0.253609	13.9014	6.20865e-44	1.00776e-42
GH_D04G0256	411.384	3.52549	0.175043	20.1408	3.24329e-90	1.14175e-88
GH_A12G1733	45.3642	3.52216	0.499732	7.04809	1.81386e-12	9.6914e-12
GH_A13G1979	243.517	3.51771	0.233009	15.0969	1.69755e-51	3.26458e-50
GH_D11G3365	45.223	3.51679	0.579309	6.07065	1.27391e-09	5.62752e-09
GH_A05G1886	95.457	3.51473	0.359246	9.78363	1.32374e-22	1.14692e-21
GH_A11G1206	30.6406	3.51298	0.685511	5.12462	2.98146e-07	1.07935e-06
GH_D11G1389	38.7495	3.50959	0.541835	6.47723	9.34198e-11	4.46014e-10
GH_A12G1868	31.5617	3.50944	0.659732	5.3195	1.04053e-07	3.93432e-07
GH_A07G0043	32.2287	3.50909	0.705206	4.97598	6.4919e-07	2.27791e-06
GH_A12G2614	3116.49	3.50687	0.0799814	43.846	0	0
GH_A10G0386	266.199	3.50565	0.214839	16.3176	7.40288e-60	1.66233e-58
GH_D05G0568	392.699	3.50564	0.18069	19.4014	7.50777e-84	2.39962e-82
GH_D10G1044	19.4661	3.50287	0.78172	4.48097	7.43028e-06	2.33281e-05
GH_D08G0934	8.34888	3.49926	1.15187	3.03788	0.00238247	0.00530614
GH_D05G2921	95.4104	3.49885	0.369902	9.45888	3.11263e-21	2.55749e-20
GH_D12G2333	1490.26	3.49823	0.225163	15.5364	1.96588e-54	4.01095e-53
GH_D05G3846	5307.65	3.49617	0.0615626	56.7905	0	0
GH_D11G0301	47.1944	3.49464	1.08099	3.23281	0.00122578	0.00286392
GH_D02G0510	20.8759	3.49303	0.75344	4.63611	3.55026e-06	1.15476e-05
GH_D01G0710	7325.44	3.49042	0.0592525	58.9076	0	0
GH_D08G1909	8.45447	3.48913	1.33492	2.61374	0.00895562	0.0179497
GH_D02G0406	50.2377	3.48887	0.494607	7.05383	1.74058e-12	9.31473e-12
GH_A11G2269	6.19568	3.48783	1.42313	2.45083	0.0142529	0.0273157
GH_D11G3538	67.6508	3.48737	0.411168	8.48163	2.22058e-17	1.53627e-16
GH_A07G2190	697.441	3.48691	0.141445	24.6521	3.49539e-134	2.04283e-132
GH_D09G1766	174.465	3.48132	0.28046	12.4129	2.22506e-35	2.93737e-34
GH_A03G1621	16.9381	3.48068	0.878582	3.96171	7.44155e-05	0.000207547
GH_A11G2841	699.756	3.47901	0.15247	22.8177	3.0605e-115	1.46032e-113
GH_A13G2327	753.417	3.47574	0.155285	22.383	5.76126e-111	2.62363e-109
GH_D10G2470	100.895	3.47438	0.383642	9.05629	1.34962e-19	1.03595e-18
GH_D07G1506	244.528	3.47344	0.246016	14.1188	2.91031e-45	4.86395e-44
GH_D12G2364	878.517	3.46766	0.143913	24.0956	2.78147e-128	1.52389e-126
GH_D04G2000	25.6113	3.46529	0.73719	4.70068	2.59301e-06	8.5563e-06
GH_D02G1911	1976.92	3.45912	0.102778	33.6561	2.54073e-248	3.62478e-246
GH_A05G4165	10.6446	3.45816	1.11912	3.09008	0.00200102	0.0045147
GH_A08G1345	39.2227	3.45652	0.535658	6.45286	1.09759e-10	5.2201e-10
GH_D03G0215	43.02	3.45595	0.530759	6.51133	7.44884e-11	3.58335e-10
GH_A07G0602	8.55054	3.45361	1.28052	2.69703	0.00699618	0.0143323
GH_A08G0266	10.0136	3.45329	1.12169	3.07865	0.0020794	0.00467655
GH_A01G0226	103.89	3.45241	0.343581	10.0483	9.34681e-24	8.48712e-23
GH_D09G1431	144.445	3.4516	0.277363	12.4443	1.50146e-35	1.98766e-34
GH_D10G2498	82.3621	3.44539	0.370352	9.30301	1.36519e-20	1.09361e-19
GH_A13G1504	8.48751	3.44289	1.23679	2.78373	0.00537376	0.0112437
GH_D03G0314	18.4407	3.44284	0.852415	4.03893	5.36957e-05	0.000152592
GH_A02G0191	1519.87	3.44274	0.0965856	35.6445	2.86933e-278	4.89023e-276
GH_A02G0924	61.7961	3.43964	0.431225	7.97643	1.50629e-15	9.54621e-15
GH_A13G2266	52.8274	3.43916	0.482261	7.13133	9.94068e-13	5.41289e-12
GH_D06G1675	71.1643	3.43864	0.399841	8.60002	7.97019e-18	5.6493e-17
GH_D05G1205	81.5773	3.43706	0.37387	9.19322	3.81262e-20	2.99765e-19
GH_D13G0375	305.243	3.43518	0.199808	17.1924	3.02544e-66	7.58012e-65
GH_A09G2290	923.749	3.43312	0.305339	11.2436	2.48882e-29	2.73924e-28
GH_D04G0782	131.671	3.42985	0.314682	10.8994	1.16001e-27	1.20828e-26
GH_D07G2450	14.2883	3.42974	0.915518	3.74623	0.000179514	0.000475685
GH_A09G0334	7.93562	3.42961	1.27965	2.68011	0.0073597	0.0150105
GH_A07G0543	2344.33	3.42897	0.0831673	41.2298	0	0
GH_D04G0798	11.8666	3.42847	0.999499	3.43019	0.000603157	0.00147973
GH_D02G1669	220.732	3.42574	0.228758	14.9754	1.0639e-50	2.008e-49
GH_A09G1818	312.074	3.42352	0.199883	17.1276	9.23851e-66	2.29147e-64
GH_D08G1967	164.293	3.42199	0.30959	11.0533	2.11346e-28	2.26056e-27
GH_D06G0143	60.8378	3.4206	0.450615	7.59095	3.1757e-14	1.8811e-13
GH_D08G2158	548.261	3.42045	0.163714	20.8929	6.21596e-97	2.38596e-95
GH_D10G1151	7.86438	3.41914	1.24867	2.73822	0.00617718	0.0127921
GH_A08G0060	88.7637	3.41753	0.377072	9.06333	1.26526e-19	9.72633e-19
GH_A09G0848	114.087	3.41708	0.323307	10.5692	4.1411e-26	4.07059e-25
GH_A01G0235	54.641	3.41691	0.44372	7.70059	1.35442e-14	8.16123e-14
GH_A09G1773	200.34	3.41435	0.237447	14.3794	6.96598e-47	1.20088e-45
GH_A02G1371	5393.76	3.41189	0.067817	50.3102	0	0
GH_D11G2612	6716.92	3.40982	0.0718126	47.4822	0	0
GH_A06G0027	12.4939	3.40849	1.10124	3.09513	0.00196725	0.00444469
GH_A03G1496	302.559	3.40761	0.208821	16.3183	7.31382e-60	1.64298e-58
GH_A01G1955	19.7701	3.40657	0.80701	4.22123	2.42973e-05	7.21379e-05
GH_A01G2352	680.033	3.4065	0.141989	23.9913	3.42985e-127	1.85238e-125
GH_D08G0993	99.0664	3.40306	0.385177	8.83504	1.00064e-18	7.38405e-18
GH_D08G0575	13.7781	3.39984	0.923035	3.68332	0.000230214	0.000600006
GH_A03G2210	184.168	3.39939	0.257555	13.1987	8.92565e-40	1.31458e-38
GH_A13G2326	165.227	3.38638	0.274912	12.3181	7.24194e-35	9.42263e-34
GH_D09G2504	5489.66	3.37779	0.062727	53.849	0	0
GH_D05G2270	493.232	3.37724	0.153403	22.0154	2.04829e-107	8.95519e-106
GH_D13G0374	111.5	3.37611	0.343801	9.81995	9.23851e-23	8.05349e-22
GH_A07G0994	21.5061	3.37502	0.713602	4.72956	2.25006e-06	7.47404e-06
GH_A03G1572	1099.83	3.37494	0.113883	29.6352	5.26469e-193	5.04524e-191
GH_A03G1760	23.7167	3.37315	0.770551	4.37758	1.20004e-05	3.68571e-05
GH_A07G2604	605.837	3.37307	0.138217	24.4041	1.54535e-131	8.81437e-130
GH_A05G1359	42.2012	3.37251	0.567686	5.94081	2.83623e-09	1.2219e-08
GH_D02G2003	385.526	3.37077	0.180175	18.7083	4.2359e-78	1.25782e-76
GH_D02G0201	161.15	3.36911	0.271933	12.3895	2.9807e-35	3.91945e-34
GH_A13G0186	397.29	3.36749	0.180324	18.6747	7.95881e-78	2.35839e-76
GH_D03G1931	31.3035	3.36367	0.593843	5.66423	1.47682e-08	6.00176e-08
GH_A13G1736	448.944	3.36317	0.172083	19.5439	4.65358e-85	1.51285e-83
GH_D02G0550	7.54887	3.36307	1.2742	2.63935	0.00830647	0.0167613
GH_D12G2968	1084.97	3.35966	0.107976	31.1147	1.52239e-212	1.70256e-210
GH_A04G1569	24.6534	3.35658	0.707692	4.74299	2.10586e-06	7.0221e-06
GH_A12G1755	12414.4	3.35562	0.0688671	48.726	0	0
GH_A04G0334	7.56404	3.35543	1.26153	2.65981	0.00781839	0.015867
GH_D05G0940	9.62702	3.35486	1.15074	2.91539	0.00355243	0.00767228
GH_D03G1862	19.6518	3.34976	0.78584	4.26264	2.02022e-05	6.05418e-05
GH_A01G0714	1062.37	3.34592	0.118528	28.2289	2.58708e-175	2.18822e-173
GH_D01G0943	222.678	3.34432	0.236534	14.1389	2.18818e-45	3.66245e-44
GH_A05G1061	902.261	3.34281	0.118619	28.1811	9.97576e-175	8.41275e-173
GH_A04G0707	125.145	3.34216	0.302886	11.0344	2.6075e-28	2.78009e-27
GH_A13G0598	232.858	3.33856	0.25199	13.2488	4.58567e-40	6.80309e-39
GH_D02G0652	18.7111	3.33819	0.807328	4.13486	3.55164e-05	0.00010326
GH_D02G2624	11.5071	3.33691	1.00103	3.3335	0.00085762	0.00205286
GH_A10G1501	5.72039	3.33435	1.40536	2.3726	0.0176632	0.0331366
GH_A02G1847	142.084	3.32887	0.294202	11.3149	1.10715e-29	1.23261e-28
GH_D02G1383	1546.74	3.32717	0.0972964	34.1962	2.75372e-256	4.11424e-254
GH_D10G0670	836.097	3.32545	0.125936	26.4058	1.17691e-153	8.24041e-152
GH_D05G0317	170.884	3.32523	0.31724	10.4817	1.04792e-25	1.01708e-24
GH_D07G1381	24.1843	3.32045	0.708448	4.68694	2.77325e-06	9.11983e-06
GH_A11G0223	27.6174	3.31897	0.721628	4.59928	4.23959e-06	1.36888e-05
GH_D07G0607	19.0511	3.31595	0.790515	4.19467	2.73268e-05	8.05943e-05
GH_D07G2434	99.5417	3.31441	0.372111	8.90705	5.24099e-19	3.92138e-18
GH_A13G2518	22.3511	3.30963	0.70454	4.69757	2.63275e-06	8.67835e-06
GH_D06G0403	978.69	3.30888	0.12367	26.7556	1.06173e-157	7.78838e-156
GH_D13G0261	277.534	3.30861	0.243901	13.5654	6.42524e-42	9.95239e-41
GH_D11G0995	846.436	3.30694	0.123834	26.7047	4.15077e-157	3.02921e-155
GH_A06G0532	28.1992	3.30627	0.618588	5.34486	9.04847e-08	3.44256e-07
GH_D07G1473	30.0146	3.30279	0.618393	5.34092	9.2478e-08	3.5144e-07
GH_A04G0851	5.44941	3.30104	1.42774	2.31207	0.020774	0.038378
GH_A04G1368	1672.42	3.29689	0.090666	36.363	1.63518e-289	3.02211e-287
GH_D09G0198	1010.47	3.29179	0.111566	29.5054	2.45541e-191	2.33342e-189
GH_A05G2937	10276.8	3.28703	0.0615114	53.4378	0	0
GH_D01G0628	18.0313	3.28643	0.865397	3.7976	0.000146106	0.000392002
GH_D13G0662	26.2042	3.28295	0.66147	4.96311	6.93728e-07	2.4285e-06
GH_D06G2141	511.613	3.28009	0.152821	21.4636	3.406e-102	1.39887e-100
GH_A10G1440	7.19863	3.27931	1.29645	2.52946	0.0114237	0.0223796
GH_D08G2541	1157.4	3.27768	0.100921	32.4778	2.19467e-231	2.7886e-229
GH_A05G3797	7.20479	3.27759	1.29088	2.53905	0.0111155	0.0218412
GH_D11G1649	1953.14	3.27671	0.0912735	35.9	3.05971e-282	5.37565e-280
GH_D05G2278	427.155	3.27609	0.174469	18.7775	1.15441e-78	3.46225e-77
GH_A13G2030	239.58	3.27268	0.217916	15.0181	5.5921e-51	1.06356e-49
GH_D05G0272	2573.45	3.26917	0.089447	36.5487	1.87086e-292	3.5381e-290
GH_A11G0514	7.26553	3.26842	1.31773	2.48034	0.0131256	0.0253747
GH_A05G3440	7.13355	3.26714	1.26778	2.57705	0.00996475	0.0197849
GH_A01G0925	353.966	3.26701	0.191484	17.0615	2.86951e-65	7.04981e-64
GH_A03G1981	14.4962	3.26294	0.890064	3.66596	0.000246412	0.000639499
GH_D09G2064	548.234	3.26061	0.142092	22.9472	1.57027e-116	7.60087e-115
GH_D08G1379	7.28819	3.2602	1.26322	2.58086	0.00985539	0.019591
GH_A07G1504	756.724	3.26007	0.153508	21.2371	4.33705e-100	1.73616e-98
GH_D02G0808	1431.88	3.25993	0.116297	28.0312	6.77723e-173	5.62372e-171
GH_D05G1050	509.033	3.25904	0.154706	21.0661	1.62881e-98	6.37679e-97
GH_A02G1968	6193.83	3.25872	0.0575918	56.583	0	0
GH_A10G1914	25.0285	3.25746	0.684559	4.75848	1.95058e-06	6.52417e-06
GH_A04G1020	9.10378	3.25571	1.18521	2.74695	0.00601527	0.0124836
GH_A09G2448	421.385	3.25563	0.189702	17.1618	5.129e-66	1.27942e-64
GH_D08G1334	448.691	3.25515	0.202616	16.0657	4.44115e-58	9.7647e-57
GH_A13G2371	91.8782	3.25514	0.392173	8.30027	1.03877e-16	6.97136e-16
GH_A02G0700	7.59363	3.25358	1.34576	2.41766	0.0156207	0.0296863
GH_D04G0552	7.59284	3.25294	1.36389	2.38505	0.0170769	0.0321704
GH_A03G0193	5695.24	3.25194	0.0600627	54.1423	0	0
GH_D10G2100	950.649	3.25146	0.114908	28.2963	3.83442e-176	3.26264e-174
GH_A13G2118	55.3791	3.24842	0.458411	7.08626	1.37786e-12	7.42601e-12
GH_A07G0665	25.6279	3.24818	0.688522	4.71761	2.38633e-06	7.90544e-06
GH_A05G0420	471.624	3.24784	0.177466	18.3011	8.10355e-75	2.31453e-73
GH_D13G0190	1110.05	3.24162	0.11665	27.7893	5.83885e-170	4.72789e-168
GH_D10G2280	8207.62	3.23929	0.0551058	58.783	0	0
GH_A01G1658	125.383	3.23829	0.311464	10.397	2.55815e-25	2.44987e-24
GH_D05G1706	121.762	3.23566	0.314739	10.2805	8.63093e-25	8.12749e-24
GH_D10G1742	235.996	3.23458	0.226534	14.2785	2.97736e-46	5.06979e-45
GH_D05G1459	983.087	3.23165	0.125611	25.7274	5.76524e-146	3.72509e-144
GH_A12G1154	77.3196	3.23047	0.407817	7.92137	2.349e-15	1.4736e-14
GH_D09G2189	552.132	3.23002	0.143929	22.4418	1.53896e-111	7.05911e-110
GH_A04G1553	136.079	3.22803	0.281534	11.4658	1.95829e-30	2.22725e-29
GH_A02G0760	15.9937	3.22626	0.857652	3.76174	0.000168737	0.000449049
GH_D05G0234	131.551	3.22579	0.288471	11.1824	4.97415e-29	5.41083e-28
GH_D01G0699	21.091	3.22106	0.760027	4.23809	2.25428e-05	6.71883e-05
GH_A13G0165	1289.54	3.21893	0.119637	26.9057	1.88455e-159	1.40782e-157
GH_D03G0476	513.538	3.21826	0.161772	19.8937	4.6112e-88	1.5803e-86
GH_D11G0547	17.913	3.21753	0.76406	4.2111	2.54132e-05	7.52586e-05
GH_D01G0598	31.8363	3.21362	0.632212	5.08314	3.71236e-07	1.33217e-06
GH_A01G1851	8.78442	3.21058	1.07485	2.98701	0.00281719	0.0061934
GH_A12G0061	202.568	3.21011	0.242071	13.261	3.89709e-40	5.78909e-39
GH_A07G1616	7.03855	3.20912	1.28325	2.50078	0.0123921	0.0240729
GH_D05G2012	5.44282	3.20634	1.44299	2.222	0.0262831	0.0474197
GH_D08G1108	26.949	3.20547	0.744459	4.30577	1.66408e-05	5.0329e-05
GH_A01G2169	15.5234	3.20521	0.857157	3.73935	0.000184499	0.000488211
GH_A02G0517	37.4725	3.20317	0.565574	5.66357	1.48252e-08	6.02406e-08
GH_D03G1776	208.786	3.20267	0.240157	13.3357	1.43456e-40	2.14897e-39
GH_D03G1953	54.3654	3.19892	0.430819	7.42521	1.12598e-13	6.48411e-13
GH_A01G2184	14.2488	3.19886	0.872581	3.66598	0.000246396	0.000639485
GH_D04G0668	6.83153	3.19883	1.28697	2.48555	0.0129351	0.0250372
GH_A10G1538	41.1999	3.19829	0.569491	5.61605	1.9537e-08	7.85399e-08
GH_D03G1093	98.3948	3.19803	0.374262	8.54489	1.28664e-17	9.01759e-17
GH_D12G1751	14950.5	3.1964	0.0719679	44.4143	0	0
GH_A10G1853	18.1136	3.19592	0.863472	3.70124	0.000214548	0.000562109
GH_D09G1336	45.5337	3.19486	0.474044	6.73959	1.58834e-11	7.99354e-11
GH_D06G1502	13.8159	3.1945	0.887596	3.59904	0.000319392	0.000815514
GH_A09G0661	34.5356	3.19426	0.598835	5.33412	9.60065e-08	3.64241e-07
GH_D08G2529	29.8975	3.194	0.57816	5.52443	3.30552e-08	1.30262e-07
GH_A12G1617	247.812	3.19343	0.211144	15.1245	1.11717e-51	2.15939e-50
GH_D02G2503	25.9942	3.19166	0.718128	4.44442	8.81295e-06	2.74586e-05
GH_D04G0423	2205.16	3.18683	0.083089	38.3544	0	0
GH_D04G0908	6.91033	3.18495	1.292	2.46513	0.0136962	0.0263669
GH_D01G2550	573.519	3.18455	0.14342	22.2043	3.12098e-109	1.39889e-107
GH_D04G0347	1973.05	3.18425	0.0857986	37.113	1.73181e-301	3.43489e-299
GH_D11G1644	33.0687	3.18385	0.563826	5.64686	1.63404e-08	6.61377e-08
GH_A12G0022	8.36321	3.18218	1.30117	2.44562	0.0144602	0.0276712
GH_A06G0392	105.859	3.17879	0.346876	9.16406	4.9983e-20	3.91312e-19
GH_D07G0877	97.9024	3.17741	0.335278	9.47694	2.61844e-21	2.16049e-20
GH_A13G2019	231.028	3.17434	0.214243	14.8166	1.14496e-49	2.10856e-48
GH_A06G2415	85.8203	3.17238	0.392365	8.08527	6.20262e-16	4.00633e-15
GH_A02G0504	549.212	3.17176	0.164729	19.2544	1.29584e-82	4.09573e-81
GH_A04G1563	275.946	3.17105	0.656294	4.83175	1.3534e-06	4.59726e-06
GH_D06G0199	11.97	3.16841	0.965551	3.28145	0.00103274	0.00244328
GH_D05G0311	1287.42	3.16676	0.101654	31.1524	4.70422e-213	5.29215e-211
GH_D13G2332	10.411	3.16533	1.12158	2.8222	0.00476955	0.0100777
GH_A04G1592	2599.54	3.16335	0.0814865	38.8205	0	0
GH_D09G2036	31.4526	3.16126	1.354	2.33475	0.0195566	0.0363518
GH_D01G1717	10042.7	3.15946	0.0627056	50.3856	0	0
GH_D02G2001	103.909	3.15906	0.338422	9.33469	1.01289e-20	8.14377e-20
GH_D09G2290	3094.67	3.15861	0.0764531	41.3143	0	0
GH_A05G2397	666.837	3.15861	0.141336	22.3482	1.25686e-110	5.69628e-109
GH_A05G0230	84.1711	3.15744	0.383428	8.23478	1.79891e-16	1.19293e-15
GH_D08G0386	132.745	3.15304	0.315095	10.0066	1.42541e-23	1.28569e-22
GH_D05G2938	2601.8	3.15247	0.077526	40.6634	0	0
GH_A11G1341	60.8919	3.15154	0.44917	7.01637	2.27713e-12	1.20827e-11
GH_A05G1102	8.48862	3.14947	1.20805	2.60706	0.00913244	0.01827
GH_A13G0381	401.383	3.14771	0.173827	18.1083	2.74304e-73	7.71848e-72
GH_A10G2145	8891.64	3.14697	0.0612613	51.3696	0	0
GH_A02G0756	733.134	3.14462	0.126461	24.8662	1.72684e-136	1.03146e-134
GH_A09G2255	11.7862	3.14459	0.958619	3.28033	0.00103684	0.00245236
GH_A05G2958	348.914	3.14047	0.19336	16.2416	2.56234e-59	5.71546e-58
GH_A13G0732	69.8801	3.13944	0.390032	8.04919	8.33443e-16	5.3499e-15
GH_A08G0417	852.874	3.13944	0.118223	26.5553	2.2334e-155	1.59316e-153
GH_D11G1774	37.2126	3.1385	0.51542	6.08921	1.1347e-09	5.02935e-09
GH_D05G3801	242.361	3.13646	0.223111	14.0579	6.89123e-45	1.14366e-43
GH_A06G0558	1647.22	3.13549	0.098778	31.7428	3.99594e-221	4.71919e-219
GH_D07G0033	11.5864	3.13535	0.998611	3.13971	0.00169114	0.00386411
GH_A12G0273	747.201	3.13477	0.135399	23.152	1.3883e-118	6.87198e-117
GH_A01G0819	234.203	3.13437	0.250429	12.516	6.10382e-36	8.14664e-35
GH_A06G1565	234.064	3.13087	0.256339	12.2138	2.62327e-34	3.35491e-33
GH_D11G0367	473.612	3.12821	0.158157	19.7791	4.50612e-87	1.51869e-85
GH_D09G0804	118.945	3.1236	0.292676	10.6726	1.36792e-26	1.36893e-25
GH_A02G0235	130.622	3.12345	0.322247	9.69273	3.23759e-22	2.76348e-21
GH_D09G1370	15.3352	3.12075	0.912644	3.41946	0.000627444	0.00153481
GH_A04G1780	1795.18	3.1184	0.119684	26.0554	1.16917e-149	7.85758e-148
GH_D05G3364	134.776	3.11701	0.277285	11.2412	2.55915e-29	2.81501e-28
GH_D05G2777	1070.1	3.11582	0.112271	27.7526	1.61937e-169	1.30568e-167
GH_D05G1731	9.85565	3.11424	1.07535	2.89603	0.00377918	0.00812501
GH_A01G0537	869.115	3.11315	0.122419	25.4302	1.16878e-142	7.38421e-141
GH_D04G1005	6.61343	3.1116	1.3115	2.37256	0.0176655	0.0331386
GH_A07G0080	57.887	3.11116	0.473051	6.57679	4.80707e-11	2.34138e-10
GH_D03G1207	141.287	3.10679	0.290383	10.6989	1.02975e-26	1.03455e-25
GH_A11G2587	51.7363	3.10563	0.457883	6.78258	1.18048e-11	5.9843e-11
GH_D09G0822	548.098	3.10441	0.180166	17.2308	1.55999e-66	3.93273e-65
GH_D02G0181	70.9954	3.10402	0.449752	6.90162	5.14116e-12	2.66851e-11
GH_A08G1978	937.899	3.10353	0.121211	25.6044	1.36149e-144	8.73748e-143
GH_D10G1956	1115.11	3.10201	0.117729	26.3487	5.30487e-153	3.69162e-151
GH_A07G0829	55.7169	3.10127	0.450629	6.88209	5.89808e-12	3.05276e-11
GH_A08G0155	99.953	3.09951	0.339705	9.12414	7.231e-20	5.62166e-19
GH_D13G1506	6.85353	3.09855	1.29137	2.39943	0.0164208	0.0310482
GH_A05G2850	1349.99	3.09723	0.373373	8.29526	1.08351e-16	7.26388e-16
GH_A11G1023	37.2924	3.096	0.570906	5.42297	5.8618e-08	2.2676e-07
GH_D02G2567	11.3497	3.0863	0.935398	3.29946	0.000968722	0.0023011
GH_D13G1575	530.307	3.08607	0.169279	18.2307	2.94465e-74	8.3685e-73
GH_A11G1612	63.2151	3.08494	0.410092	7.52255	5.37171e-14	3.14458e-13
GH_D07G2179	64.3503	3.0831	0.458918	6.7182	1.83985e-11	9.21039e-11
GH_A09G2351	3940.17	3.08243	0.0638341	48.2882	0	0
GH_A05G2739	10172.3	3.08198	0.0564462	54.6003	0	0
GH_A10G0819	123.755	3.08148	0.287611	10.7141	8.74236e-27	8.80174e-26
GH_D05G2320	36.5945	3.08087	0.583078	5.2838	1.26533e-07	4.7446e-07
GH_D08G2621	107.916	3.08085	0.314812	9.7863	1.28924e-22	1.11788e-21
GH_A12G2730	166.084	3.08071	0.257651	11.9569	5.97438e-33	7.33576e-32
GH_D13G1385	6.50329	3.0783	1.37094	2.24539	0.0247434	0.0449337
GH_A11G0814	22.6005	3.07722	0.685725	4.48753	7.20527e-06	2.26579e-05
GH_scaffold2361_objG0001	21.1225	3.07529	0.674804	4.55732	5.18109e-06	1.65681e-05
GH_D13G0570	316.191	3.07424	0.230144	13.3579	1.06539e-40	1.60271e-39
GH_D11G0650	339.769	3.07263	0.19379	15.8554	1.28909e-56	2.75243e-55
GH_A11G2831	48.5271	3.07249	0.508807	6.03863	1.5543e-09	6.8201e-09
GH_D11G1440	299.413	3.07175	0.196005	15.6718	2.35832e-55	4.90662e-54
GH_D01G2040	1602.9	3.0709	0.0902848	34.0135	1.40642e-253	2.05807e-251
GH_A13G0433	5177.55	3.07029	0.0689625	44.5211	0	0
GH_A04G1252	35827.9	3.06982	0.0459104	66.8656	0	0
GH_A08G2522	591.715	3.06723	0.156606	19.5856	2.05098e-85	6.71362e-84
GH_A06G0417	9.52829	3.06707	1.05793	2.89911	0.00374218	0.00805094
GH_D04G1813	88.1341	3.06516	0.351876	8.7109	3.01464e-18	2.18022e-17
GH_A13G1813	164.849	3.0622	0.304286	10.0636	8.00449e-24	7.2892e-23
GH_D01G0942	180.527	3.06156	0.255234	11.9951	3.76822e-33	4.65499e-32
GH_A03G0072	17.3992	3.06005	0.827959	3.69589	0.000219117	0.00057305
GH_A12G2349	1675.69	3.06002	0.101023	30.2902	1.54087e-201	1.57756e-199
GH_D13G1939	694.408	3.05868	0.13779	22.1981	3.58233e-109	1.60441e-107
GH_A02G0475	1569.97	3.05837	0.0963559	31.7403	4.32106e-221	5.09259e-219
GH_D10G2512	11.2521	3.05678	0.999445	3.05848	0.00222464	0.00497878
GH_D04G1058	6.36379	3.05477	1.33255	2.29242	0.0218814	0.0402422
GH_D08G0646	15.7924	3.05337	0.870265	3.50856	0.000450548	0.00112561
GH_A11G1061	46.5354	3.05319	0.46926	6.5064	7.69739e-11	3.69823e-10
GH_D09G2257	6.29037	3.05159	1.30648	2.33573	0.0195054	0.0362634
GH_D03G1182	13.0498	3.05041	0.922716	3.3059	0.000946703	0.00225284
GH_A05G1833	248.876	3.04969	0.217581	14.0164	1.23798e-44	2.04262e-43
GH_D05G1436	1200.04	3.04927	0.118818	25.6634	2.99665e-145	1.92748e-143
GH_A03G1069	77.168	3.04818	0.386364	7.8894	3.03651e-15	1.89488e-14
GH_D12G2948	552.451	3.0404	0.152692	19.9119	3.20664e-88	1.10093e-86
GH_D09G1451	108.513	3.03986	0.346861	8.76392	1.88582e-18	1.37538e-17
GH_A01G0520	21.0798	3.03973	0.734202	4.14018	3.47032e-05	0.000101025
GH_D03G0214	31.6791	3.03788	0.591776	5.13349	2.84421e-07	1.03143e-06
GH_A02G0282	13.0658	3.0317	1.0053	3.01571	0.0025638	0.00567954
GH_D12G2669	105.799	3.03109	0.319773	9.47887	2.57042e-21	2.12179e-20
GH_D13G2319	144.923	3.02823	0.270153	11.2093	3.67103e-29	4.01787e-28
GH_D07G2325	7.88416	3.02811	1.25563	2.41162	0.0158819	0.0301274
GH_A12G0162	6.25045	3.02689	1.27371	2.37642	0.0174813	0.0328427
GH_A08G2683	656.793	3.0243	0.140315	21.5537	4.89106e-103	2.03077e-101
GH_D05G0590	15.7525	3.02237	0.853803	3.53989	0.000400291	0.00100837
GH_A07G0022	53.5863	3.02204	0.426525	7.08526	1.3878e-12	7.47632e-12
GH_A06G1939	88.5649	3.02133	0.366315	8.2479	1.61199e-16	1.07135e-15
GH_A10G1153	331.135	3.01995	0.179625	16.8125	1.97538e-63	4.70291e-62
GH_A08G2048	6.10686	3.01957	1.34162	2.2507	0.0244047	0.0443895
GH_A04G0305	17.3629	3.01938	0.842031	3.58582	0.000336015	0.000855234
GH_A04G1504	16470.6	3.01868	0.0521783	57.8532	0	0
GH_D09G0598	45.6427	3.01793	0.470865	6.40932	1.4617e-10	6.89647e-10
GH_D12G1542	40.7255	3.01716	0.49517	6.09318	1.10689e-09	4.91143e-09
GH_A02G0385	83.5984	3.01679	0.419148	7.19743	6.13575e-13	3.3831e-12
GH_D09G2512	10.9544	3.01659	1.079	2.79572	0.00517838	0.0108664
GH_A11G0623	508.977	3.01398	0.14629	20.6027	2.5951e-94	9.61117e-93
GH_D03G1575	2885.9	3.01079	0.215932	13.9433	3.45742e-44	5.64574e-43
GH_D04G1917	24.5977	3.01	0.71944	4.18381	2.86664e-05	8.43005e-05
GH_D01G2293	3781.96	3.00896	0.0725195	41.4917	0	0
GH_A05G2851	3962.15	3.00864	0.083987	35.8227	4.9023e-281	8.48203e-279
GH_A10G2541	700.575	3.00831	0.128177	23.47	8.27058e-122	4.21859e-120
GH_A11G1211	41.816	3.00695	0.500631	6.00632	1.8978e-09	8.27691e-09
GH_A05G1587	719.995	3.00514	0.130024	23.1121	3.49584e-118	1.71994e-116
GH_A09G2197	137.187	3.00393	0.289263	10.3848	2.90896e-25	2.77975e-24
GH_D10G1351	82.1039	3.00326	0.364918	8.22998	1.87252e-16	1.24016e-15
GH_D04G0665	328.184	3.00272	0.194415	15.4449	8.16747e-54	1.64692e-52
GH_A09G0228	124.418	2.99942	0.29876	10.0395	1.02142e-23	9.26881e-23
GH_A11G0511	182.449	2.99814	0.251456	11.9231	8.97032e-33	1.09459e-31
GH_A01G1082	129.469	2.9954	0.314842	9.51398	1.83505e-21	1.52405e-20
GH_D12G1688	76.9895	2.99422	0.373436	8.01803	1.07455e-15	6.86509e-15
GH_D06G0334	996.155	2.9935	0.119538	25.0422	2.12117e-138	1.28316e-136
GH_A05G1350	19.1065	2.99209	0.831242	3.59954	0.000318781	0.000814064
GH_A11G0351	642.748	2.99064	0.150496	19.8719	7.12515e-88	2.43161e-86
GH_A06G0153	2624.06	2.99037	0.0824679	36.261	6.65982e-288	1.21508e-285
GH_D11G0578	20.1155	2.98896	0.679508	4.39871	1.08896e-05	3.35978e-05
GH_D03G0174	886.981	2.98892	0.150821	19.8177	2.09613e-87	7.09394e-86
GH_A05G2244	671.783	2.98573	0.14211	21.0101	5.30588e-98	2.06588e-96
GH_A01G0544	52.3178	2.98468	0.47	6.35039	2.14765e-10	1.00191e-09
GH_D07G0188	187.096	2.98455	0.263955	11.3071	1.21072e-29	1.3466e-28
GH_D11G2280	6.13603	2.98447	1.33994	2.22732	0.0259259	0.046854
GH_D07G0267	4365.57	2.98417	0.0818478	36.46	4.78032e-291	8.95115e-289
GH_D04G1587	52587	2.98383	0.0511307	58.357	0	0
GH_A03G0158	5716.11	2.98319	0.0680233	43.8553	0	0
GH_A01G1781	1726.66	2.98246	0.094102	31.6939	1.88515e-220	2.21258e-218
GH_A11G3003	878.163	2.98119	0.119604	24.9255	3.94172e-137	2.36686e-135
GH_A12G1624	36.8108	2.97855	0.626065	4.75758	1.95931e-06	6.55183e-06
GH_A12G2594	2537.16	2.97833	0.0898362	33.1528	5.15345e-241	6.88627e-239
GH_A09G2199	76.0851	2.97756	0.379647	7.84298	4.39988e-15	2.72149e-14
GH_D01G1899	1680.45	2.97711	0.0970386	30.6797	1.06353e-206	1.13798e-204
GH_D05G1411	165.721	2.97662	0.259049	11.4906	1.47105e-30	1.68013e-29
GH_D05G0230	1920.25	2.97389	0.0893346	33.2894	5.50565e-243	7.53375e-241
GH_D02G0226	7.72103	2.97348	1.13411	2.62186	0.00874525	0.0175742
GH_D06G1443	27.2186	2.96714	0.597896	4.96264	6.95417e-07	2.43411e-06
GH_D03G1576	6426.31	2.96594	0.0781707	37.9418	0	0
GH_D12G1624	445.032	2.96179	0.164017	18.0579	6.84343e-73	1.91428e-71
GH_D12G0582	157.837	2.9609	0.268208	11.0396	2.46163e-28	2.62604e-27
GH_D02G2154	828.445	2.95972	0.145084	20.4001	1.66809e-92	6.04421e-91
GH_D03G1406	214.939	2.95901	0.23519	12.5814	2.67283e-36	3.59264e-35
GH_D02G1607	940.402	2.95795	0.109859	26.9249	1.12318e-159	8.41258e-158
GH_A12G2409	926.366	2.95641	0.133754	22.1034	2.92984e-108	1.29285e-106
GH_A05G0199	12.0146	2.95637	1.04584	2.82679	0.00470176	0.00994513
GH_A05G3254	116.661	2.95447	0.318589	9.27361	1.7995e-20	1.43627e-19
GH_D06G0193	72.0673	2.95186	0.376714	7.83579	4.65894e-15	2.87766e-14
GH_A12G1549	353.775	2.95096	0.171893	17.1675	4.65205e-66	1.16197e-64
GH_D01G0519	618.747	2.94963	0.140849	20.9418	2.22705e-97	8.61228e-96
GH_D08G1470	22.6512	2.94893	0.670677	4.39695	1.09785e-05	3.38573e-05
GH_D05G1437	582.506	2.94822	0.142804	20.6453	1.0766e-94	4.00028e-93
GH_D04G1929	25.9258	2.9456	0.707714	4.16213	3.15287e-05	9.22507e-05
GH_D09G0656	976.388	2.94461	0.131767	22.347	1.29056e-110	5.84439e-109
GH_D05G2200	26.8226	2.9433	0.656544	4.48302	7.3595e-06	2.31173e-05
GH_D11G1918	134.793	2.94234	0.345942	8.5053	1.81123e-17	1.26104e-16
GH_A03G0051	16.6214	2.94015	0.841996	3.49188	0.000479632	0.00119313
GH_D12G2758	311.088	2.93724	0.202021	14.5393	6.83027e-48	1.20672e-46
GH_D07G2240	2070.02	2.9361	0.0901938	32.5532	1.88628e-232	2.41291e-230
GH_D09G0179	46.0693	2.93521	0.551103	5.32607	1.00362e-07	3.80055e-07
GH_A02G1573	16.2047	2.93299	0.805354	3.64186	0.000270673	0.00069829
GH_A10G0642	184.481	2.93272	0.236798	12.3849	3.15513e-35	4.14404e-34
GH_A13G2311	58.7316	2.92991	0.446894	6.55615	5.52141e-11	2.67786e-10
GH_D03G1716	22113.1	2.92861	0.0628989	46.5606	0	0
GH_A03G2166	7.39238	2.92816	1.2384	2.36448	0.0180555	0.0338033
GH_A05G4152	3638.49	2.9281	0.0724599	40.4099	0	0
GH_D02G2555	14.861	2.92737	0.791115	3.70032	0.000215331	0.000564056
GH_D11G1367	20.4646	2.92718	0.748987	3.90818	9.29928e-05	0.000256283
GH_D12G0872	16.2206	2.92639	0.781307	3.74551	0.000180031	0.000477009
GH_D12G0916	25.0194	2.92568	0.715128	4.09113	4.29269e-05	0.000123494
GH_A10G0630	245.801	2.92407	0.243272	12.0198	2.79717e-33	3.46747e-32
GH_D10G2715	123.859	2.92394	0.291395	10.0343	1.07734e-23	9.7747e-23
GH_A03G0398	2968.45	2.92264	0.104354	28.0068	1.34224e-172	1.11217e-170
GH_D11G2715	574.595	2.9215	0.340363	8.58349	9.2041e-18	6.50654e-17
GH_D08G0134	75.4096	2.92119	0.448656	6.51098	7.46628e-11	3.59083e-10
GH_A11G1470	50.0772	2.92082	0.449366	6.49985	8.03984e-11	3.85723e-10
GH_D02G1049	8.8438	2.92071	1.0833	2.69613	0.00701496	0.0143682
GH_A03G2129	151.751	2.91928	0.282809	10.3224	5.57964e-25	5.28126e-24
GH_A05G1876	1423.69	2.91882	0.0966763	30.1917	3.04542e-200	3.06828e-198
GH_A13G0746	7.47159	2.91727	1.20665	2.41766	0.0156206	0.0296863
GH_A10G0314	38.5486	2.91702	0.497317	5.86551	4.47755e-09	1.89798e-08
GH_A04G1572	24.4852	2.91686	0.74788	3.90017	9.61269e-05	0.000264408
GH_A06G1511	30.7777	2.9162	0.585539	4.98037	6.34621e-07	2.22912e-06
GH_A05G2169	37.1712	2.91303	0.59014	4.93617	7.96735e-07	2.7717e-06
GH_D12G1513	11.3572	2.91056	1.0727	2.71329	0.00666179	0.0137091
GH_A03G1308	467.988	2.90883	0.15164	19.1825	5.18167e-82	1.618e-80
GH_D08G1076	11.8835	2.90791	0.890555	3.26528	0.00109358	0.00257564
GH_D03G0896	526.568	2.9069	0.147472	19.7116	1.71468e-86	5.71133e-85
GH_D06G0791	320.455	2.90555	0.187862	15.4664	5.84466e-54	1.18147e-52
GH_A03G1814	2349.65	2.90487	0.0800328	36.296	1.8712e-288	3.43601e-286
GH_D12G1072	198.855	2.90261	0.256759	11.3048	1.24245e-29	1.38108e-28
GH_D05G0103	24.7093	2.89932	0.654329	4.43098	9.38037e-06	2.91611e-05
GH_D06G0633	635.67	2.89929	0.151528	19.1337	1.32276e-81	4.1101e-80
GH_A09G2037	11.666	2.89874	0.939392	3.08576	0.00203032	0.00457537
GH_A12G1143	2187.02	2.89839	0.0985882	29.399	5.66323e-190	5.26755e-188
GH_D07G2471	84.9727	2.8976	0.338514	8.55977	1.13093e-17	7.95463e-17
GH_A03G0736	114.771	2.89631	0.309305	9.36392	7.6829e-21	6.21136e-20
GH_D02G0568	254.318	2.89524	0.22079	13.1131	2.77026e-39	4.03104e-38
GH_D05G2322	49.8794	2.89516	0.462787	6.25593	3.95161e-10	1.80828e-09
GH_D02G1896	774.836	2.89468	0.137764	21.0119	5.09994e-98	1.98706e-96
GH_D05G2757	9858.92	2.89234	0.0634746	45.5669	0	0
GH_D07G2125	917.143	2.89011	0.108671	26.5949	7.76881e-156	5.56266e-154
GH_D01G0861	351.916	2.88954	0.184769	15.6386	3.97389e-55	8.23179e-54
GH_A03G2259	8.87744	2.88937	1.07102	2.69778	0.00698031	0.0143039
GH_A10G0325	1160.43	2.88825	0.108302	26.6685	1.092e-156	7.92873e-155
GH_D06G2053	33.271	2.88727	0.602496	4.79218	1.64975e-06	5.55715e-06
GH_D01G0470	7.51206	2.8855	1.23798	2.33082	0.019763	0.0366923
GH_A11G0871	14.3597	2.88546	0.900458	3.20444	0.00135326	0.00314087
GH_D10G2500	21.2888	2.88176	0.780055	3.6943	0.00022049	0.000576481
GH_D03G0010	1638.81	2.87737	0.0867141	33.1822	1.9452e-241	2.6239e-239
GH_A06G0136	601.501	2.87643	0.153976	18.6811	7.05802e-78	2.09256e-76
GH_D09G0201	21.4517	2.87538	0.689322	4.17132	3.02839e-05	8.87456e-05
GH_D02G0851	294.243	2.87099	0.194455	14.7643	2.48849e-49	4.55481e-48
GH_A09G1846	1087.1	2.8674	0.115438	24.8392	3.38219e-136	2.01811e-134
GH_A11G1574	245.432	2.86737	0.201386	14.2382	5.30798e-46	9.00065e-45
GH_D02G1916	15.8456	2.8656	0.827834	3.46156	0.00053705	0.00132704
GH_D11G3245	268.621	2.86431	0.199086	14.3873	6.21827e-47	1.07361e-45
GH_D05G3815	187.547	2.86417	0.251249	11.3997	4.19624e-30	4.72723e-29
GH_A02G0396	6146.92	2.86352	0.0682296	41.9689	0	0
GH_D11G0531	33.6328	2.86307	0.610222	4.69185	2.70747e-06	8.91156e-06
GH_A08G0512	13.1839	2.86268	0.913521	3.13368	0.00172632	0.00393671
GH_D09G2429	593.096	2.86261	0.132759	21.5625	4.04195e-103	1.68313e-101
GH_A03G0980	119.02	2.8619	0.30639	9.34069	9.57081e-21	7.70048e-20
GH_A09G1614	1458.02	2.85892	0.0921405	31.0278	2.27107e-211	2.52497e-209
GH_A12G2924	180.539	2.85737	0.251991	11.3392	8.39063e-30	9.37997e-29
GH_D07G0031	7.01588	2.85548	1.19491	2.38971	0.0168617	0.0318089
GH_D07G2545	472.36	2.85431	0.164426	17.3592	1.68105e-67	4.31046e-66
GH_D10G2155	830.333	2.85392	0.124479	22.9269	2.50595e-116	1.21094e-114
GH_A03G2405	39.6211	2.85107	0.485152	5.87665	4.18646e-09	1.7791e-08
GH_A10G1856	32.6135	2.84901	0.548413	5.19501	2.0471e-07	7.53114e-07
GH_D12G2412	166.754	2.84745	0.246194	11.5659	6.13424e-31	7.08862e-30
GH_A07G2486	16657.9	2.84019	0.0501256	56.6615	0	0
GH_A04G0716	12.9388	2.83992	0.959842	2.95874	0.00308903	0.00674699
GH_A01G0644	1773.4	2.83899	0.0926079	30.656	2.19952e-206	2.34029e-204
GH_D02G1007	346.234	2.83844	0.184443	15.3893	1.93127e-53	3.86282e-52
GH_A01G0924	124.086	2.83784	0.299285	9.48209	2.49234e-21	2.05793e-20
GH_A13G0458	181.677	2.83728	0.231803	12.24	1.89943e-34	2.4396e-33
GH_A10G0322	83.2433	2.83552	0.367639	7.71279	1.23098e-14	7.43077e-14
GH_D08G2425	17198.1	2.83453	0.0451754	62.745	0	0
GH_A06G1893	8.11762	2.83444	1.22119	2.32105	0.020284	0.0375605
GH_A02G1099	86.6542	2.82952	0.330989	8.54868	1.24502e-17	8.73128e-17
GH_A13G0021	61.2944	2.82857	0.392329	7.20969	5.6078e-13	3.10041e-12
GH_D11G0617	97.4035	2.82853	0.321931	8.78613	1.54795e-18	1.13419e-17
GH_D12G2534	30.9747	2.82573	0.555362	5.08809	3.61692e-07	1.29907e-06
GH_A09G2293	17.7829	2.82549	0.759562	3.71989	0.00019931	0.00052511
GH_D03G1549	28.2034	2.82546	0.671713	4.20635	2.59531e-05	7.67417e-05
GH_A05G1492	11.1219	2.82538	0.960945	2.94021	0.00327993	0.00712976
GH_D03G1913	19.6771	2.82521	0.769653	3.67075	0.000241837	0.000628228
GH_A11G0476	153.035	2.82426	0.266247	10.6077	2.74432e-26	2.7173e-25
GH_D01G2207	87.314	2.82159	0.335274	8.41579	3.90242e-17	2.66869e-16
GH_D02G1899	151.966	2.82092	0.269249	10.477	1.10176e-25	1.06879e-24
GH_D03G0990	47.2795	2.81885	0.437142	6.44838	1.13056e-10	5.37194e-10
GH_D11G0643	31.6128	2.81857	0.664533	4.24142	2.22106e-05	6.62638e-05
GH_D12G1440	10.8297	2.81799	1.03493	2.72289	0.00647145	0.0133486
GH_D03G1202	2932.51	2.81784	0.076046	37.0543	1.52954e-300	3.01272e-298
GH_A05G2111	95.2272	2.8177	0.352216	7.99993	1.24489e-15	7.92753e-15
GH_A13G0279	19.1764	2.81751	0.865066	3.25699	0.00112602	0.00264679
GH_D01G2569	176.674	2.81067	0.25214	11.1473	7.38387e-29	7.98935e-28
GH_D08G2428	15310	2.81057	0.0522663	53.774	0	0
GH_D09G1657	1530.58	2.80746	0.0958909	29.2776	2.00091e-188	1.8371e-186
GH_D02G1869	8.60699	2.80468	1.17611	2.3847	0.0170928	0.0321927
GH_A01G2208	1460.63	2.80394	0.0913443	30.6964	6.36504e-207	6.84922e-205
GH_A12G2248	161.361	2.80337	0.254777	11.0032	3.68673e-28	3.90662e-27
GH_D05G3216	6761.52	2.8031	0.0531657	52.7239	0	0
GH_A11G0907	9.77354	2.8027	1.00478	2.78937	0.0052811	0.0110669
GH_D11G2881	980.157	2.80162	0.110004	25.4682	4.43284e-143	2.8131e-141
GH_A05G2623	60.4884	2.80151	0.40115	6.98371	2.87475e-12	1.51633e-11
GH_D10G1051	123.621	2.80089	0.279793	10.0106	1.36956e-23	1.23688e-22
GH_D10G0632	146.4	2.80066	0.254077	11.0229	2.96486e-28	3.15225e-27
GH_A02G0293	3113.05	2.79927	0.0956839	29.2554	3.83522e-188	3.51555e-186
GH_D02G2562	19.2306	2.79763	0.814973	3.43279	0.000597394	0.00146679
GH_D12G2636	202.875	2.79742	0.275151	10.1669	2.78724e-24	2.57817e-23
GH_A05G1422	2947.7	2.79715	0.0867035	32.2611	2.46068e-228	3.01879e-226
GH_D09G2481	2890.35	2.79675	0.0929794	30.0792	9.06115e-199	9.03322e-197
GH_D12G0075	38.2874	2.7961	0.498555	5.60841	2.04193e-08	8.19131e-08
GH_A12G2945	1388.44	2.7934	0.133862	20.8677	1.05239e-96	4.02866e-95
GH_D07G1838	39.6868	2.79286	0.544344	5.13069	2.8868e-07	1.04634e-06
GH_A04G1279	67.6145	2.79195	0.410687	6.79823	1.05909e-11	5.38284e-11
GH_A09G2039	340.69	2.79058	0.174718	15.9719	2.00607e-57	4.35355e-56
GH_A07G0258	1663.29	2.78883	0.0981361	28.418	1.21114e-177	1.0383e-175
GH_A03G2217	10.8159	2.78851	1.03674	2.68969	0.00715192	0.0146224
GH_A06G1581	34.0206	2.78819	0.521787	5.34354	9.11496e-08	3.46646e-07
GH_A10G0301	3353.21	2.78815	0.0903506	30.8592	4.21002e-209	4.58224e-207
GH_D11G2645	1053.37	2.78791	0.114073	24.4397	6.47095e-132	3.70576e-130
GH_D05G1449	42.3159	2.78751	0.515506	5.40732	6.39759e-08	2.46599e-07
GH_D06G0730	32.3459	2.78613	0.582571	4.78247	1.73156e-06	5.82103e-06
GH_A04G0033	31.1734	2.78509	0.548182	5.08059	3.76271e-07	1.34939e-06
GH_A03G1347	909.673	2.78424	0.12455	22.3544	1.09384e-110	4.9614e-109
GH_D08G0959	1287.65	2.78405	0.0996829	27.9291	1.18404e-171	9.72587e-170
GH_D04G0182	366.643	2.78374	0.169458	16.4273	1.21901e-60	2.77786e-59
GH_D10G0959	264.18	2.78329	0.211216	13.1775	1.1829e-39	1.73635e-38
GH_A05G2018	65.8614	2.78244	0.416135	6.68639	2.28747e-11	1.13812e-10
GH_A09G0451	88.8654	2.78204	0.343072	8.10921	5.09487e-16	3.30432e-15
GH_A11G1252	578.737	2.78124	0.161635	17.2069	2.35709e-66	5.92384e-65
GH_D08G1372	29.1033	2.78031	0.661939	4.20025	2.6662e-05	7.87317e-05
GH_D06G2148	270.136	2.77854	0.205035	13.5515	7.76186e-42	1.20064e-40
GH_A03G2399	35.9893	2.7782	0.571025	4.86529	1.14287e-06	3.91224e-06
GH_A11G2596	168.799	2.77648	0.293088	9.47317	2.7149e-21	2.23716e-20
GH_A05G1722	19.1797	2.77493	0.835685	3.32054	0.00089842	0.00214421
GH_D02G0316	4875.77	2.77408	0.0813863	34.0854	1.21514e-254	1.78735e-252
GH_D13G1837	1466.47	2.77228	0.103619	26.7545	1.09552e-157	8.0156e-156
GH_D11G3329	142.365	2.76905	0.261086	10.6059	2.79857e-26	2.77006e-25
GH_D12G2006	12.6742	2.76755	1.04458	2.64943	0.00806278	0.0163165
GH_A13G0747	8.21222	2.76711	1.1417	2.42368	0.0153643	0.0292391
GH_A10G2605	71.8218	2.76692	0.413183	6.69659	2.13332e-11	1.06412e-10
GH_A05G2766	18.8876	2.7668	0.722481	3.82958	0.000128361	0.000346937
GH_D06G0303	312.313	2.76623	0.174761	15.8287	1.97367e-56	4.19526e-55
GH_A08G0200	3201.78	2.76525	0.0777034	35.5872	2.20874e-277	3.74198e-275
GH_D13G0246	53.8999	2.76466	0.422792	6.53905	6.19105e-11	2.99676e-10
GH_D03G0589	2995.93	2.76363	0.0907241	30.4619	8.33424e-204	8.6731e-202
GH_A10G0791	162.352	2.76307	0.243831	11.3319	9.1198e-30	1.01791e-28
GH_A01G0447	3627.65	2.76263	0.0704145	39.2337	0	0
GH_A03G2393	29.2694	2.76245	0.585388	4.71901	2.36996e-06	7.85352e-06
GH_D05G2932	623.652	2.7607	0.158106	17.461	2.83783e-68	7.37291e-67
GH_A03G0623	668.72	2.76059	0.126499	21.823	1.40241e-105	5.97536e-104
GH_A01G2417	1822.49	2.759	0.111767	24.6852	1.54034e-134	9.03012e-133
GH_D11G3021	620.464	2.75862	0.13504	20.4282	9.3831e-93	3.41948e-91
GH_A07G0097	472.267	2.75523	0.171985	16.0201	9.24284e-58	2.01895e-56
GH_D08G0741	12.5192	2.75204	1.14103	2.4119	0.0158697	0.0301062
GH_D06G0426	320.436	2.75198	0.20986	13.1134	2.7596e-39	4.01655e-38
GH_A09G1387	106.814	2.75172	0.307122	8.95969	3.25589e-19	2.46133e-18
GH_A09G1948	8.14387	2.74994	1.12277	2.44925	0.0143154	0.0274244
GH_D13G0609	473.759	2.74841	0.158453	17.3452	2.1426e-67	5.48405e-66
GH_D10G1127	101.624	2.74674	0.788782	3.48226	0.000497207	0.00123459
GH_D13G0457	201.365	2.74596	0.237732	11.5507	7.32408e-31	8.4413e-30
GH_D11G1490	22.3809	2.74441	0.708616	3.87291	0.000107542	0.000293748
GH_D01G0497	215.854	2.74428	0.211273	12.9892	1.40802e-38	2.01231e-37
GH_A05G1940	125.329	2.74282	0.286855	9.56169	1.15848e-21	9.70209e-21
GH_A05G3373	29.1479	2.7421	0.563091	4.86974	1.11748e-06	3.83039e-06
GH_A07G0419	414.988	2.74067	0.16017	17.111	1.2286e-65	3.03808e-64
GH_A10G0620	11.8267	2.73899	0.890321	3.07641	0.0020951	0.00470886
GH_A12G2319	897.593	2.73602	0.1143	23.9371	1.25898e-126	6.72289e-125
GH_A09G2196	487.637	2.73562	0.170542	16.0407	6.64254e-58	1.45487e-56
GH_D08G2180	13.164	2.73541	1.03185	2.65098	0.00802578	0.0162491
GH_A08G2419	18179.1	2.7339	0.0469163	58.2718	0	0
GH_A05G2204	44.6134	2.73388	0.496862	5.50229	3.74895e-08	1.47156e-07
GH_D02G0307	474.686	2.73371	0.177133	15.4331	9.80814e-54	1.97495e-52
GH_D05G2321	17.5946	2.7326	0.803226	3.40203	0.000668869	0.00162963
GH_A08G0592	21.0996	2.73247	0.663845	4.11613	3.85287e-05	0.000111574
GH_D03G0554	34.1327	2.72967	0.53327	5.11873	3.07602e-07	1.11238e-06
GH_D09G0584	9793.32	2.72732	0.0624166	43.6955	0	0
GH_D13G2514	12.2148	2.72596	0.990766	2.75136	0.00593476	0.01233
GH_D11G1244	21.6843	2.72511	0.74294	3.66801	0.000244444	0.000634679
GH_A05G2593	1296.99	2.72259	0.0937171	29.0511	1.48829e-185	1.35334e-183
GH_D02G1949	273.812	2.7215	0.199671	13.6299	2.65917e-42	4.15967e-41
GH_D07G2523	24.5704	2.71742	0.658349	4.12763	3.66519e-05	0.000106431
GH_A07G0644	16.0808	2.71597	0.874129	3.10706	0.00188958	0.00428193
GH_A08G2311	338.862	2.71586	0.187787	14.4625	2.09141e-47	3.65076e-46
GH_A04G0637	36.4077	2.71371	0.504676	5.37714	7.56792e-08	2.89775e-07
GH_A10G1864	26035	2.71362	0.0537469	50.4888	0	0
GH_A09G1829	40.9478	2.71345	0.517437	5.24402	1.57117e-07	5.84405e-07
GH_D06G0090	484.273	2.71339	0.147	18.4584	4.46591e-76	1.29703e-74
GH_A06G0228	16.7209	2.71243	0.816498	3.32202	0.000893671	0.00213324
GH_D10G0314	508.28	2.71193	0.156495	17.3292	2.83241e-67	7.2269e-66
GH_D06G0137	2304.62	2.71126	0.0860511	31.5075	6.85229e-218	7.91196e-216
GH_A07G0573	15.4764	2.71111	0.833127	3.25414	0.00113736	0.00267191
GH_D05G3556	5507.47	2.71031	0.0836441	32.4029	2.50033e-230	3.14886e-228
GH_D01G2439	50.6405	2.70997	0.438538	6.17956	6.42822e-10	2.90321e-09
GH_D02G1495	263.535	2.70967	0.206167	13.1431	1.86421e-39	2.72308e-38
GH_D10G0350	162.169	2.70962	0.260824	10.3887	2.79055e-25	2.66705e-24
GH_A10G0150	27.2862	2.70843	0.57503	4.71006	2.47643e-06	8.19297e-06
GH_D03G1778	2232.49	2.70718	0.0827273	32.7241	7.09097e-235	9.17378e-233
GH_A03G0426	51.8955	2.70712	0.524014	5.16612	2.39007e-07	8.73025e-07
GH_D12G0062	96.8981	2.70436	0.362477	7.46077	8.60207e-14	4.98234e-13
GH_D08G2827	176.27	2.70341	0.245378	11.0173	3.15271e-28	3.3501e-27
GH_D11G3371	850.145	2.70211	0.122558	22.0476	1.00821e-107	4.4181e-106
GH_A07G0581	10.4876	2.69965	0.987535	2.73372	0.00626223	0.0129546
GH_A09G0268	176.86	2.6968	0.281256	9.58844	8.94307e-22	7.51735e-21
GH_A12G0536	59.2976	2.69672	0.419798	6.42385	1.32866e-10	6.28804e-10
GH_D09G1786	5901.59	2.69608	0.061478	43.8544	0	0
GH_A11G1972	10.2675	2.69561	1.09766	2.45577	0.0140582	0.0269817
GH_A12G2375	317.835	2.69545	0.224376	12.0131	3.0337e-33	3.75659e-32
GH_A07G1051	367.585	2.69383	0.18464	14.5896	3.26961e-48	5.82533e-47
GH_D07G1209	28.0037	2.69226	0.68421	3.93485	8.32496e-05	0.000230895
GH_D01G1840	172.8	2.69206	0.273866	9.82984	8.37502e-23	7.31533e-22
GH_A04G1483	62.189	2.68845	0.430797	6.24063	4.35811e-10	1.98942e-09
GH_D02G1469	15.1375	2.68844	0.818709	3.28376	0.00102433	0.00242499
GH_A10G0629	1653.79	2.684	0.0914824	29.339	3.30594e-189	3.05995e-187
GH_A09G0622	3625.02	2.68154	0.0876909	30.5795	2.2932e-205	2.41737e-203
GH_A09G0647	5652.3	2.68136	0.065962	40.6501	0	0
GH_D04G0174	317.221	2.68128	0.198012	13.541	8.95791e-42	1.38377e-40
GH_D07G0527	333.004	2.681	0.196445	13.6476	2.08661e-42	3.27123e-41
GH_D04G1444	7907.34	2.68088	0.0621655	43.1249	0	0
GH_D04G1905	79.1785	2.67907	0.827183	3.23879	0.0012004	0.00280795
GH_D11G2532	5855.08	2.67893	0.0651926	41.0926	0	0
GH_D13G2618	1111.63	2.67852	0.133282	20.0967	7.88297e-90	2.75972e-88
GH_D05G1870	62.6057	2.67727	0.400141	6.69081	2.21938e-11	1.10549e-10
GH_A06G0314	147.807	2.67718	0.264904	10.1062	5.18453e-24	4.75547e-23
GH_A02G2029	443.005	2.67593	0.165993	16.1207	1.82613e-58	4.03379e-57
GH_A05G0053	137.154	2.67502	0.311875	8.57722	9.71899e-18	6.85981e-17
GH_A12G2299	1627.42	2.674	0.0875138	30.5551	4.83097e-205	5.07377e-203
GH_A07G2581	115.296	2.67167	0.280844	9.51301	1.8523e-21	1.53725e-20
GH_A11G2992	1015.83	2.67098	0.106101	25.1739	7.74445e-140	4.7814e-138
GH_scaffold3458_objG0001	2096.09	2.6706	0.0763891	34.9604	8.99021e-268	1.44974e-265
GH_A11G0289	65.7315	2.67017	0.390228	6.84259	7.77754e-12	3.99071e-11
GH_A13G1104	31.3455	2.66989	0.71631	3.72728	0.000193556	0.000510919
GH_A01G0669	43.7042	2.6688	0.52961	5.03917	4.67543e-07	1.66257e-06
GH_D12G0245	743.771	2.66837	0.130972	20.3736	2.86938e-92	1.03378e-90
GH_A07G2295	281.248	2.66794	0.204795	13.0274	8.55159e-39	1.22803e-37
GH_A05G1424	14.6209	2.66749	1.00329	2.65876	0.00784291	0.0159128
GH_D05G2703	12.8379	2.66603	0.854531	3.11988	0.00180926	0.00411238
GH_D09G1560	22.7673	2.66548	0.646185	4.12495	3.70822e-05	0.000107582
GH_D13G2321	305.108	2.66358	0.17961	14.8298	9.39741e-50	1.73456e-48
GH_D01G0381	976.413	2.66338	0.108708	24.5003	1.46524e-132	8.44205e-131
GH_A09G0182	93.3594	2.66317	0.333736	7.97988	1.46481e-15	9.28748e-15
GH_D03G1484	63.4123	2.66141	0.39686	6.70618	1.99784e-11	9.98466e-11
GH_D09G1714	28397.5	2.6605	0.0446323	59.6094	0	0
GH_D07G0626	22.1864	2.65965	0.753808	3.52828	0.000418269	0.00105054
GH_A13G1032	389.154	2.65862	0.172345	15.4261	1.09217e-53	2.1953e-52
GH_A05G1001	66.4355	2.6581	0.400686	6.63386	3.2703e-11	1.60995e-10
GH_A07G2464	66.7413	2.65802	0.5128	5.18334	2.17946e-07	7.99534e-07
GH_D01G0459	45.5978	2.65729	0.455499	5.83381	5.41758e-09	2.28184e-08
GH_A06G0797	45.1379	2.65609	0.47238	5.62278	1.87909e-08	7.56525e-08
GH_D12G0192	391.6	2.65364	0.162216	16.3586	3.77459e-60	8.52977e-59
GH_A11G3293	11.4517	2.65294	0.893729	2.9684	0.00299359	0.00655286
GH_D06G0471	3709.83	2.65244	0.0974246	27.2256	3.23706e-163	2.48338e-161
GH_D11G2240	2037.01	2.6516	0.0890582	29.7738	8.5288e-195	8.27075e-193
GH_D08G0010	54.0488	2.65067	0.507032	5.22781	1.71531e-07	6.35279e-07
GH_A03G0068	987.253	2.6502	0.104243	25.4233	1.39302e-142	8.79116e-141
GH_D12G2732	45.8428	2.64963	0.464004	5.71036	1.12741e-08	4.62933e-08
GH_D08G1764	15.2431	2.64889	0.832295	3.18264	0.0014594	0.00337018
GH_D09G0582	6639.15	2.6486	0.0766391	34.5593	1.03192e-261	1.60494e-259
GH_A03G1789	250.002	2.64808	0.228047	11.612	3.5827e-31	4.16717e-30
GH_A11G1150	403.458	2.64701	0.157479	16.8086	2.11069e-63	5.01875e-62
GH_A02G0291	20516.2	2.64653	0.0569813	46.4456	0	0
GH_A07G2379	22.6141	2.64602	0.63351	4.17676	2.95697e-05	8.67641e-05
GH_D01G2288	2403.85	2.64413	0.079783	33.1415	7.49669e-241	9.99394e-239
GH_A09G0070	178.138	2.64363	0.257993	10.2469	1.2219e-24	1.14344e-23
GH_A09G1804	250.841	2.64047	0.211901	12.4608	1.22063e-35	1.61889e-34
GH_D03G1896	707.376	2.63984	0.131488	20.0767	1.18087e-89	4.12393e-88
GH_A10G0997	327.909	2.6382	0.190379	13.8576	1.14364e-43	1.84735e-42
GH_A05G2095	42.6418	2.63781	0.541185	4.87413	1.09289e-06	3.74926e-06
GH_D12G2614	1330.83	2.63613	0.103129	25.5616	4.08502e-144	2.6157e-142
GH_D13G0377	2480.36	2.63584	0.0778095	33.8756	1.52552e-251	2.21528e-249
GH_D05G3721	1085.92	2.63507	0.114214	23.0714	8.97115e-118	4.38723e-116
GH_D01G0772	48.7199	2.635	0.450229	5.85258	4.84005e-09	2.04768e-08
GH_A06G0500	4143.31	2.63485	0.0608501	43.3007	0	0
GH_D01G0069	2083.91	2.63477	0.0854121	30.8477	6.01562e-209	6.53498e-207
GH_D12G2776	2110.35	2.63077	0.0995434	26.4283	6.47888e-154	4.54752e-152
GH_D02G0524	414.196	2.63034	0.163856	16.0528	5.46689e-58	1.19922e-56
GH_A13G2119	294.239	2.6295	0.188052	13.9829	1.98339e-44	3.25931e-43
GH_D01G0499	24.7502	2.62922	0.609998	4.31021	1.63101e-05	4.93821e-05
GH_D12G2938	26.908	2.62829	0.61359	4.28347	1.84005e-05	5.53844e-05
GH_A05G4066	571.081	2.62819	0.140871	18.6567	1.11312e-77	3.28989e-76
GH_D05G1199	128.461	2.62793	0.310461	8.46458	2.57068e-17	1.77331e-16
GH_D05G1586	682.196	2.62726	0.12598	20.8545	1.38631e-96	5.2927e-95
GH_A12G1650	6845.71	2.62532	0.0533817	49.1801	0	0
GH_D11G2840	6.11442	2.6228	1.18989	2.20424	0.0275078	0.0493743
GH_D09G1754	18.6598	2.62248	0.765864	3.4242	0.000616604	0.00151018
GH_D11G2696	55.8458	2.62152	0.456867	5.73804	9.57769e-09	3.95847e-08
GH_D01G1502	4713.96	2.6212	0.06976	37.5745	0	0
GH_A12G1754	10574.4	2.62022	0.0536278	48.8593	0	0
GH_D06G0255	52.2305	2.61881	0.446072	5.87082	4.33639e-09	1.84006e-08
GH_D13G0878	10.6686	2.61812	1.084	2.41523	0.0157251	0.0298607
GH_D13G1938	4684.77	2.6179	0.0809775	32.3287	2.76069e-229	3.43872e-227
GH_D07G0087	64.6018	2.61495	0.410639	6.36799	1.91517e-10	8.96834e-10
GH_D12G0102	213.651	2.6145	0.243579	10.7337	7.07158e-27	7.14869e-26
GH_A01G0749	18.8383	2.61439	0.775019	3.37332	0.000742667	0.00179621
GH_D01G2290	8141.69	2.61379	0.0648743	40.29	0	0
GH_D12G1641	5106.31	2.61184	0.0678566	38.4906	0	0
GH_A06G0161	159.797	2.61143	0.263995	9.89194	4.51195e-23	3.98199e-22
GH_D12G1870	59.3917	2.60941	0.473554	5.51026	3.58309e-08	1.4082e-07
GH_A02G1940	179.299	2.60882	0.227435	11.4706	1.85314e-30	2.11018e-29
GH_D01G2158	232.118	2.60795	0.212076	12.2972	9.37199e-35	1.21469e-33
GH_D03G0994	1091.72	2.60682	0.111612	23.3561	1.19587e-120	6.04023e-119
GH_A07G1394	53.2756	2.60644	0.442464	5.89075	3.84454e-09	1.63992e-08
GH_D11G3032	710.722	2.60341	0.120327	21.6362	8.20211e-104	3.44828e-102
GH_A04G0095	9.57279	2.60331	1.04659	2.48741	0.0128676	0.0249184
GH_A05G1485	114.682	2.60086	0.328624	7.91441	2.48432e-15	1.55678e-14
GH_D09G1755	462.041	2.59991	0.15876	16.3763	2.82252e-60	6.39351e-59
GH_D11G3763	70.6043	2.59579	0.409019	6.34638	2.20446e-10	1.02765e-09
GH_D09G1415	37.5809	2.59519	0.508777	5.10084	3.38157e-07	1.21792e-06
GH_A12G2544	2108.47	2.59266	0.0863001	30.0424	2.7449e-198	2.72214e-196
GH_A03G0250	617.384	2.59031	0.146732	17.6534	9.58202e-70	2.55479e-68
GH_D01G0198	80.1069	2.59005	0.366922	7.05887	1.67862e-12	8.98989e-12
GH_A10G2593	467.156	2.58808	0.156313	16.557	1.42507e-61	3.2869e-60
GH_D02G1884	3406.5	2.58709	0.0717268	36.0687	7.03287e-285	1.25498e-282
GH_A11G3530	7.19722	2.58639	1.15018	2.24867	0.0245332	0.0445948
GH_A02G2053	1640.38	2.58603	0.104979	24.6337	5.50729e-134	3.20877e-132
GH_A01G2120	37.27	2.58583	0.499328	5.17862	2.23539e-07	8.18943e-07
GH_A02G1885	563.191	2.58529	0.140616	18.3854	1.7184e-75	4.94782e-74
GH_D03G0274	7290.68	2.58522	0.0702373	36.8069	1.43e-296	2.75937e-294
GH_D10G2750	42.9802	2.58437	0.495354	5.21722	1.81629e-07	6.71062e-07
GH_A08G1919	485.721	2.58425	0.156773	16.4841	4.77715e-61	1.09342e-59
GH_A13G0264	261.779	2.58284	0.499579	5.17003	2.34058e-07	8.55827e-07
GH_A03G2392	26.5702	2.58266	0.592386	4.35976	1.30204e-05	3.9846e-05
GH_D07G1205	21.6013	2.58251	0.648256	3.98377	6.78299e-05	0.000190232
GH_D02G2561	30.7443	2.58212	0.583629	4.42425	9.6777e-06	3.00411e-05
GH_D02G0451	955.895	2.57978	0.130255	19.8057	2.65922e-87	8.9836e-86
GH_A08G1188	161.096	2.57969	0.238584	10.8125	3.00441e-27	3.08483e-26
GH_D11G0513	18.1583	2.57949	0.807065	3.19614	0.0013928	0.00322778
GH_D05G2951	1287.7	2.57875	0.122675	21.021	4.21574e-98	1.64367e-96
GH_A13G1977	474.132	2.57867	0.142914	18.0435	8.87531e-73	2.47899e-71
GH_A05G2020	1013.77	2.57557	0.140504	18.331	4.68447e-75	1.34202e-73
GH_D13G0884	2244.14	2.57381	0.0821072	31.3469	1.07065e-215	1.21892e-213
GH_A07G2404	209.742	2.5735	0.219711	11.7131	1.09191e-31	1.29169e-30
GH_A13G0048	19.0086	2.57323	0.831818	3.0935	0.00197813	0.00446731
GH_A07G0519	80.8056	2.573	0.343441	7.49183	6.7918e-14	3.95637e-13
GH_A05G2632	150.972	2.57158	0.27643	9.30283	1.36761e-20	1.09509e-19
GH_A09G2494	909.768	2.56871	0.10627	24.1716	4.43069e-129	2.43683e-127
GH_A06G2099	313.293	2.56864	0.181656	14.1402	2.1476e-45	3.59664e-44
GH_D08G0492	575.894	2.56712	0.129492	19.8245	1.83139e-87	6.21647e-86
GH_D12G0637	2639.7	2.56629	0.0842129	30.4738	5.79097e-204	6.04853e-202
GH_A01G0923	21.6747	2.5661	0.699091	3.67063	0.000241956	0.000628507
GH_D11G3333	17.985	2.5647	0.693826	3.69646	0.000218626	0.000571872
GH_D12G2610	262.297	2.56264	0.19531	13.1209	2.49833e-39	3.64187e-38
GH_D05G2045	10.7705	2.56237	0.980485	2.61337	0.0089653	0.0179659
GH_D12G2640	14.6905	2.5617	0.865779	2.95884	0.00308801	0.00674527
GH_A12G1083	831.327	2.56139	0.118576	21.6012	1.74907e-103	7.31552e-102
GH_D04G0480	22.7477	2.56082	0.655537	3.90644	9.36651e-05	0.000258023
GH_D04G2091	406.92	2.56077	0.180556	14.1828	1.17161e-45	1.97199e-44
GH_A11G1723	157.351	2.56077	0.291759	8.777	1.67889e-18	1.22776e-17
GH_D09G1239	2999.11	2.56051	0.0802659	31.9004	2.63626e-223	3.15266e-221
GH_A05G3098	236.656	2.56028	0.194375	13.1719	1.27367e-39	1.86669e-38
GH_D11G1271	1935.16	2.55977	0.0847095	30.2183	1.36299e-200	1.38055e-198
GH_A05G2103	12.6456	2.55876	0.967574	2.64451	0.00818086	0.0165307
GH_D09G1096	13.7089	2.55874	1.02547	2.49517	0.0125896	0.0244298
GH_D05G2425	18.7649	2.55819	0.837513	3.05451	0.0022543	0.00504021
GH_D11G1601	174.323	2.55731	0.226103	11.3104	1.16541e-29	1.29646e-28
GH_A12G2318	65.7343	2.55542	0.385471	6.62933	3.37212e-11	1.65864e-10
GH_A08G1210	195.145	2.55446	0.227801	11.2135	3.49874e-29	3.83152e-28
GH_A13G2325	669.645	2.55445	0.142417	17.9364	6.13294e-72	1.69307e-70
GH_D04G1915	14.3263	2.55438	0.863237	2.95908	0.00308564	0.00674061
GH_D11G0094	85.88	2.55212	0.34442	7.40992	1.2638e-13	7.25868e-13
GH_A05G1700	32.1058	2.55186	0.551762	4.62493	3.74718e-06	1.21596e-05
GH_D07G1624	772.346	2.55115	0.115211	22.1433	1.21091e-108	5.38935e-107
GH_D09G0079	68.4989	2.551	0.435396	5.85903	4.65588e-09	1.97181e-08
GH_A01G1845	903.069	2.54953	0.136597	18.6646	9.60591e-78	2.84351e-76
GH_A06G0288	1493.25	2.54925	0.100769	25.298	3.3563e-141	2.09719e-139
GH_D03G1833	1071.74	2.54883	0.122394	20.8248	2.57828e-96	9.81714e-95
GH_D01G2494	2880.19	2.54766	0.203027	12.5484	4.05698e-36	5.44155e-35
GH_D02G0222	417.914	2.54759	0.162246	15.702	1.46522e-55	3.06191e-54
GH_D10G0463	4168.01	2.54746	0.0734007	34.7062	6.35393e-264	9.99147e-262
GH_D07G0421	250.032	2.54645	0.239613	10.6274	2.22264e-26	2.20613e-25
GH_A12G0461	964.292	2.54498	0.13138	19.3712	1.35099e-83	4.31316e-82
GH_A01G2391	14.1013	2.54481	0.800711	3.17819	0.001482	0.00341806
GH_A01G2321	1547.9	2.5448	0.0999483	25.4612	5.30783e-143	3.36462e-141
GH_A05G4204	706.973	2.54406	0.124395	20.4515	5.82162e-93	2.12976e-91
GH_A08G0776	32.1724	2.54296	0.613111	4.14763	3.35931e-05	9.79438e-05
GH_D06G2111	8391.59	2.54126	0.0626948	40.5338	0	0
GH_A06G2341	7.02041	2.54126	1.15299	2.20406	0.0275204	0.0493953
GH_A08G0700	74.174	2.54072	0.376505	6.74817	1.49717e-11	7.54804e-11
GH_A09G1243	29.7122	2.53848	0.696958	3.64222	0.000270296	0.000697381
GH_A05G0312	159.094	2.53746	0.284407	8.92193	4.58232e-19	3.43758e-18
GH_A04G0223	5051.47	2.53724	0.0759632	33.4009	1.33233e-244	1.84081e-242
GH_D02G2381	329.206	2.53694	0.179612	14.1245	2.68192e-45	4.48358e-44
GH_A01G0747	135.097	2.53344	0.266254	9.51515	1.81452e-21	1.50766e-20
GH_D07G2472	451.479	2.53211	0.149152	16.9767	1.22131e-64	2.96848e-63
GH_D09G1407	18.1427	2.53193	0.825102	3.06862	0.00215048	0.004824
GH_A05G3400	146.542	2.5313	0.251426	10.0678	7.66727e-24	6.99105e-23
GH_A02G0206	7.10888	2.53083	1.15059	2.1996	0.0278355	0.0498994
GH_A11G3142	15.8492	2.53043	0.872179	2.90127	0.00371653	0.008
GH_D02G0254	140.092	2.53014	0.286532	8.83021	1.04482e-18	7.70505e-18
GH_A01G0540	28.8727	2.52931	0.5739	4.40723	1.047e-05	3.23506e-05
GH_D02G0315	992.012	2.5278	0.108886	23.2151	3.20834e-119	1.60484e-117
GH_A08G0627	43.5077	2.52769	0.455072	5.55447	2.78451e-08	1.10472e-07
GH_A13G2054	676.38	2.52759	0.127489	19.826	1.7745e-87	6.02695e-86
GH_A04G1577	21.4248	2.52749	0.783416	3.22624	0.00125429	0.00292549
GH_A12G0512	16.7093	2.52736	0.844455	2.99289	0.0027635	0.0060869
GH_A05G0853	23.2993	2.526	0.650048	3.88587	0.000101963	0.000279435
GH_D02G2646	1206.52	2.52568	0.0974242	25.9246	3.51969e-148	2.31624e-146
GH_A11G2642	8.33099	2.52487	1.05787	2.38674	0.0169984	0.0320425
GH_D13G2579	10.3602	2.52472	1.002	2.51967	0.0117464	0.0229564
GH_A03G1770	124.064	2.52452	0.274308	9.20324	3.47302e-20	2.73479e-19
GH_A07G0335	47.7155	2.5244	0.53147	4.74985	2.03565e-06	6.79594e-06
GH_A05G1977	5617.69	2.52438	0.0727991	34.676	1.81556e-263	2.84708e-261
GH_D05G0174	62.813	2.52361	0.384151	6.56934	5.05403e-11	2.45894e-10
GH_A06G1374	21.7176	2.52348	0.722242	3.49395	0.000475928	0.00118444
GH_D08G0932	60.5373	2.52325	0.401776	6.28024	3.38059e-10	1.55474e-09
GH_D11G0435	8.01908	2.52196	1.07314	2.35008	0.0187694	0.0350052
GH_A11G1954	33.3676	2.52171	0.520101	4.8485	1.24399e-06	4.24079e-06
GH_A06G0655	39.2996	2.52047	0.565499	4.45708	8.30846e-06	2.59578e-05
GH_D12G2265	27.7213	2.51991	0.680256	3.70435	0.000211933	0.000556025
GH_D12G2441	86.5347	2.51991	0.347618	7.24907	4.19641e-13	2.33849e-12
GH_D13G0714	9231.4	2.51968	0.0638331	39.473	0	0
GH_A04G1741	506.433	2.51954	0.175265	14.3756	7.36506e-47	1.26891e-45
GH_A01G1420	2948.19	2.51774	0.0734676	34.2701	2.18789e-257	3.2861e-255
GH_A13G2154	9.32042	2.51714	0.978153	2.57336	0.0100717	0.0199791
GH_A12G1973	148.665	2.51699	0.304946	8.25389	1.5332e-16	1.02042e-15
GH_A03G2123	101.139	2.51467	0.31738	7.92321	2.31465e-15	1.45285e-14
GH_A13G0575	57.5064	2.51379	0.442487	5.68106	1.33861e-08	5.45839e-08
GH_D01G2077	70.8495	2.51213	0.387373	6.48503	8.87112e-11	4.2421e-10
GH_A11G0388	10.1496	2.50846	1.00808	2.48837	0.0128332	0.0248585
GH_A02G1217	471.655	2.50802	0.158473	15.8262	2.05354e-56	4.35852e-55
GH_D09G1174	144.245	2.50701	0.279142	8.98112	2.68032e-19	2.03324e-18
GH_A09G2693	227.794	2.50581	0.23092	10.8514	1.9638e-27	2.02918e-26
GH_D01G0636	2390.23	2.50422	0.0810896	30.8822	2.07263e-209	2.2602e-207
GH_D04G0108	13.5845	2.50374	0.919264	2.72364	0.00645677	0.0133222
GH_D03G0097	3216.02	2.50264	0.0666332	37.5584	0	0
GH_A13G0269	15.2379	2.50213	0.901721	2.77484	0.00552292	0.011535
GH_A07G0217	381.99	2.50186	0.198498	12.6039	2.00846e-36	2.70987e-35
GH_D06G1901	997.699	2.50145	0.105309	23.7535	1.01184e-124	5.30856e-123
GH_A05G2499	2243.09	2.50091	0.0823647	30.3638	1.65086e-202	1.70242e-200
GH_A05G4013	7.88928	2.50069	1.09778	2.27796	0.0227287	0.0416525
GH_A10G0004	1523.7	2.49927	0.0872257	28.6528	1.4774e-180	1.30793e-178
GH_D06G1436	165.424	2.49829	0.248073	10.0708	7.43905e-24	6.78514e-23
GH_D13G0710	112.436	2.49807	0.279315	8.94356	3.76814e-19	2.8384e-18
GH_A11G2898	648.873	2.49729	0.132313	18.8741	1.86359e-79	5.65777e-78
GH_D02G2574	9.19652	2.49562	1.01828	2.45083	0.0142527	0.0273157
GH_D08G1040	13.772	2.49508	0.908509	2.74634	0.00602643	0.0125049
GH_A12G2686	466.545	2.49488	0.163247	15.2829	9.94471e-53	1.96151e-51
GH_A01G0799	10.2594	2.49473	0.904143	2.75922	0.00579389	0.0120572
GH_D04G1194	754.752	2.49406	0.11956	20.8604	1.22673e-96	4.68976e-95
GH_D03G1586	143.206	2.49355	0.290506	8.58348	9.20476e-18	6.50654e-17
GH_D05G0847	42.6965	2.49344	0.493018	5.0575	4.24786e-07	1.51611e-06
GH_A05G1510	1597.93	2.49207	0.101862	24.4651	3.47562e-132	1.99442e-130
GH_A04G1174	198.956	2.49081	0.21746	11.4541	2.24314e-30	2.54613e-29
GH_A07G0284	40.8223	2.48975	0.505782	4.92258	8.54126e-07	2.9614e-06
GH_D11G0747	685.493	2.48965	0.142307	17.4949	1.56611e-68	4.08566e-67
GH_A12G1212	223.195	2.48914	0.2225	11.1872	4.71303e-29	5.13267e-28
GH_D02G0239	1415.56	2.48891	0.122073	20.3888	2.10423e-92	7.61967e-91
GH_A09G1832	2123.1	2.48863	0.0816047	30.4962	2.92912e-204	3.06502e-202
GH_D10G2463	364.342	2.4884	0.180963	13.7509	5.03185e-43	8.00764e-42
GH_A05G1434	22.7514	2.48657	0.64406	3.86077	0.00011303	0.000307646
GH_D05G2760	13.4525	2.48597	0.86763	2.86524	0.00416694	0.00889918
GH_D02G0488	1694.65	2.48591	0.0847484	29.3328	3.95606e-189	3.65576e-187
GH_D05G3643	27.3315	2.48564	0.651434	3.81565	0.000135826	0.000365947
GH_D10G1409	204.235	2.48392	0.207232	11.9862	4.19869e-33	5.17778e-32
GH_A02G0734	87.3299	2.48304	0.36342	6.83241	8.35014e-12	4.27526e-11
GH_A05G4208	534.044	2.48268	0.142989	17.3627	1.58127e-67	4.06193e-66
GH_D13G0494	235.993	2.48243	0.211022	11.7638	5.99428e-32	7.14145e-31
GH_D03G0446	112.243	2.48203	0.287894	8.62134	6.61726e-18	4.70851e-17
GH_D01G0116	12.4924	2.48144	0.83839	2.95977	0.00307867	0.00672643
GH_A09G2702	1500.24	2.47932	0.10174	24.3691	3.6406e-131	2.06001e-129
GH_D01G1869	26.8237	2.47632	0.726	3.41091	0.000647464	0.00158073
GH_D13G1768	353.339	2.47477	0.174867	14.1523	1.80727e-45	3.03203e-44
GH_A08G1204	83.8326	2.47415	0.418715	5.90892	3.44348e-09	1.47492e-08
GH_A10G0431	45.3845	2.47275	0.435527	5.67761	1.3659e-08	5.56528e-08
GH_D11G0440	1521.54	2.47169	0.101586	24.3309	9.2419e-131	5.18822e-129
GH_A03G0063	123.498	2.47149	0.281452	8.78121	1.61724e-18	1.18329e-17
GH_A13G1576	13933.7	2.47138	0.0512576	48.2149	0	0
GH_D12G0013	34.9382	2.46986	0.512413	4.82006	1.43514e-06	4.86361e-06
GH_D02G2318	12.3681	2.46982	1.05911	2.33198	0.0197017	0.0365929
GH_D01G0337	77.9024	2.46978	0.355939	6.93878	3.95502e-12	2.06888e-11
GH_A03G1739	943.348	2.4681	0.112869	21.867	5.35986e-106	2.2992e-104
GH_D12G0556	29.0651	2.4676	0.607829	4.0597	4.91362e-05	0.000140286
GH_A12G2821	930.983	2.46733	0.104307	23.6545	1.06067e-123	5.50388e-122
GH_A06G2148	1323.57	2.46513	0.103681	23.7762	5.89249e-125	3.10578e-123
GH_A09G1708	842.785	2.46385	0.131522	18.7334	2.64677e-78	7.90061e-77
GH_D10G1211	39.4989	2.46304	0.526951	4.67413	2.95201e-06	9.68531e-06
GH_A08G2379	26.8793	2.46283	0.717957	3.43033	0.000602844	0.00147906
GH_A11G0485	986.456	2.46273	0.115494	21.3234	6.88487e-101	2.78546e-99
GH_A04G0934	17.0415	2.46178	0.749951	3.28259	0.00102858	0.00243424
GH_D13G1691	558.843	2.46169	0.139434	17.6549	9.32813e-70	2.49059e-68
GH_D11G2928	135.698	2.46143	0.305566	8.05529	7.92878e-16	5.09641e-15
GH_A01G1824	12.699	2.45988	0.974869	2.52329	0.0116262	0.0227387
GH_D01G2590	531.73	2.45982	0.164142	14.986	9.06915e-51	1.71512e-49
GH_A10G2557	23.0624	2.45892	0.72513	3.39101	0.000696363	0.00169213
GH_D08G2319	267.099	2.45721	0.214483	11.4564	2.18289e-30	2.47874e-29
GH_A05G3229	299.031	2.4572	0.175293	14.0177	1.21573e-44	2.00649e-43
GH_D04G0818	429.398	2.45618	0.190792	12.8736	6.34082e-38	8.90562e-37
GH_D06G2075	13837.2	2.45567	0.0554633	44.2756	0	0
GH_A01G1942	472.502	2.45544	0.156143	15.7255	1.0108e-55	2.12163e-54
GH_A12G0065	3804.76	2.45406	0.0750258	32.7096	1.14063e-234	1.46898e-232
GH_A05G2288	1384.55	2.45323	0.110842	22.1327	1.52963e-108	6.78665e-107
GH_D11G1088	912.559	2.45272	0.15004	16.3471	4.56094e-60	1.02904e-58
GH_A05G3479	78.3785	2.45187	0.397409	6.16964	6.84475e-10	3.0857e-09
GH_A06G2093	1646.25	2.45173	0.0857864	28.5795	1.20938e-179	1.06238e-177
GH_A07G1961	161.731	2.45009	0.243796	10.0498	9.20952e-24	8.36646e-23
GH_D03G0962	125.02	2.4492	0.2898	8.45136	2.87919e-17	1.98132e-16
GH_D08G0694	174.964	2.4492	0.227451	10.768	4.8726e-27	4.96097e-26
GH_D13G0245	26.7087	2.44889	0.56886	4.3049	1.6706e-05	5.05083e-05
GH_A01G2232	696.225	2.44749	0.146195	16.7413	6.55943e-63	1.54421e-61
GH_A06G1119	62.8331	2.44741	0.390902	6.26093	3.82676e-10	1.75263e-09
GH_D09G2472	776.002	2.44671	0.13978	17.5041	1.33343e-68	3.48824e-67
GH_D05G2052	647.906	2.44521	0.128465	19.0341	8.90172e-81	2.73756e-79
GH_D04G1019	9.7926	2.44497	1.05919	2.30835	0.0209797	0.0387178
GH_D11G2880	6097.8	2.44493	0.0658333	37.1382	6.79776e-302	1.35299e-299
GH_D05G2981	146.231	2.44492	0.251833	9.7085	2.77399e-22	2.37418e-21
GH_D09G0860	238.032	2.4449	0.216744	11.2802	1.64458e-29	1.82168e-28
GH_A05G1418	178.833	2.44292	0.234126	10.4342	1.73026e-25	1.6657e-24
GH_A06G0994	170.96	2.44274	0.265695	9.19378	3.79264e-20	2.98235e-19
GH_A08G2227	142.185	2.44125	0.256901	9.50271	2.04507e-21	1.69354e-20
GH_D11G1580	11017.7	2.44003	0.0546837	44.6208	0	0
GH_A06G1683	226	2.439	0.210444	11.5898	4.64362e-31	5.37919e-30
GH_D11G0514	240.969	2.43896	0.22257	10.9582	6.06991e-28	6.37498e-27
GH_D05G1439	15.3367	2.43516	0.78839	3.08877	0.00200986	0.00453302
GH_D01G0376	263.488	2.43507	0.220818	11.0275	2.81598e-28	2.99676e-27
GH_D05G0121	3614.19	2.43505	0.065443	37.2087	4.93338e-303	9.88829e-301
GH_A05G1203	48.1885	2.43385	0.46103	5.27915	1.29783e-07	4.861e-07
GH_A08G0058	25.237	2.43355	0.594199	4.09551	4.21247e-05	0.000121309
GH_D13G2547	257.255	2.43316	0.19046	12.7752	2.25574e-37	3.12119e-36
GH_D13G1884	938.223	2.4328	0.126668	19.2062	3.28638e-82	1.03185e-80
GH_A11G1335	24.089	2.43229	0.601948	4.04069	5.32938e-05	0.000151541
GH_D04G1888	58.6974	2.43175	0.43203	5.62865	1.81622e-08	7.31991e-08
GH_D09G1640	1551.79	2.43082	0.0909133	26.7378	1.7134e-157	1.25204e-155
GH_A11G2934	23.0219	2.43063	0.640514	3.79481	0.000147756	0.00039616
GH_A13G2627	31.2795	2.43039	0.616946	3.93938	8.1691e-05	0.000226805
GH_D12G0562	10853.3	2.43007	0.067437	36.0347	2.39636e-284	4.24955e-282
GH_A03G2401	34.4033	2.42864	0.537871	4.51529	6.32292e-06	2.00081e-05
GH_D05G0667	8.83186	2.42822	0.987807	2.4582	0.0139637	0.0268256
GH_D05G1680	37.3206	2.42723	0.475769	5.1017	3.36621e-07	1.2127e-06
GH_A03G1724	1929.01	2.42592	0.0844052	28.7413	1.16191e-181	1.03344e-179
GH_D08G0979	10.7453	2.42501	0.94493	2.56634	0.0102778	0.0203412
GH_A13G0249	22.8954	2.42249	0.608286	3.9825	6.81955e-05	0.000191164
GH_D11G1296	22.8115	2.42229	0.639696	3.78663	0.000152704	0.000408559
GH_A07G2090	335.123	2.42145	0.205474	11.7847	4.67975e-32	5.5929e-31
GH_A11G2625	125.353	2.42071	0.291967	8.29101	1.12289e-16	7.52079e-16
GH_A11G2851	1698.37	2.4202	0.092092	26.2803	3.22556e-152	2.2283e-150
GH_A08G2034	1756.18	2.41935	0.0823953	29.3627	1.6466e-189	1.52656e-187
GH_A02G1976	24.0843	2.41871	0.651285	3.71374	0.000204216	0.000537263
GH_D03G1806	3763.79	2.41866	0.0735425	32.888	3.26612e-237	4.28388e-235
GH_D10G0820	1859.72	2.41747	0.0854008	28.3074	2.80562e-176	2.39083e-174
GH_A10G2559	173.587	2.41733	0.26439	9.14303	6.07245e-20	4.73713e-19
GH_D13G0266	12.2424	2.41547	0.959773	2.51671	0.0118457	0.0231274
GH_D12G0640	497.623	2.41509	0.142461	16.9526	1.84016e-64	4.4612e-63
GH_D09G0192	317.805	2.41393	0.182003	13.2632	3.78597e-40	5.62695e-39
GH_D08G2461	162.119	2.41342	0.271417	8.89192	6.00636e-19	4.4799e-18
GH_D11G1771	93.0959	2.41159	0.318897	7.56228	3.96053e-14	2.33505e-13
GH_D12G2775	5178.07	2.41097	0.0833034	28.942	3.53737e-184	3.19115e-182
GH_A07G1428	67.7593	2.4107	0.368789	6.53679	6.28522e-11	3.04054e-10
GH_D12G2755	64542.3	2.40904	0.0588587	40.9292	0	0
GH_A08G2471	40.9884	2.4079	0.596651	4.03569	5.44413e-05	0.000154595
GH_A07G0112	390.743	2.40723	0.169207	14.2265	6.27614e-46	1.0617e-44
GH_D05G3989	5984.08	2.40721	0.0590234	40.7841	0	0
GH_A08G2800	556.604	2.40551	0.13796	17.4363	4.37237e-68	1.13133e-66
GH_D02G0279	31.1999	2.40462	0.538844	4.46255	8.09919e-06	2.53262e-05
GH_A09G1774	6047.71	2.4031	0.0652268	36.8422	3.89235e-297	7.53633e-295
GH_D09G1723	26375.1	2.40244	0.0566294	42.4238	0	0
GH_D02G1789	187.056	2.40181	0.241128	9.96072	2.26421e-23	2.02432e-22
GH_D09G2403	728.605	2.40181	0.136758	17.5624	4.77765e-69	1.25967e-67
GH_D05G2976	2613.75	2.40095	0.0713969	33.6282	6.49329e-248	9.14912e-246
GH_D04G1932	23.0695	2.40006	0.669446	3.58514	0.000336893	0.00085724
GH_D07G2428	10481.1	2.40005	0.0545053	44.0334	0	0
GH_A05G1572	4389.94	2.39961	0.0667841	35.9308	1.00822e-282	1.78236e-280
GH_D12G1111	23.6758	2.39906	0.611739	3.92171	8.79243e-05	0.000243079
GH_D05G1433	153.85	2.39841	0.270882	8.85408	8.43795e-19	6.24444e-18
GH_D05G4008	73.3901	2.39831	0.368979	6.49984	8.04055e-11	3.85724e-10
GH_D11G1219	326.728	2.39742	0.180444	13.2863	2.78094e-40	4.14187e-39
GH_D12G1645	366.064	2.39666	0.16756	14.3032	2.08871e-46	3.5705e-45
GH_D06G1867	76.9743	2.39656	0.36561	6.55495	5.56588e-11	2.69897e-10
GH_D13G1857	42.7401	2.39628	0.464813	5.15537	2.53132e-07	9.22373e-07
GH_D13G2308	24.3742	2.39568	0.637654	3.75703	0.000171945	0.000456989
GH_D06G1949	11.9691	2.39548	0.837945	2.85875	0.00425311	0.00906892
GH_A04G0536	1756.82	2.39482	0.0850612	28.1541	2.13625e-174	1.79093e-172
GH_A08G0616	71.7422	2.39402	0.424307	5.64219	1.67898e-08	6.78987e-08
GH_D12G1670	58.3801	2.39337	0.410916	5.82449	5.72884e-09	2.40955e-08
GH_A02G0380	261.073	2.39332	0.22527	10.6242	2.29977e-26	2.2811e-25
GH_A05G0934	161.365	2.39331	0.240818	9.93827	2.8371e-23	2.52618e-22
GH_A02G0294	604.65	2.39282	0.15088	15.8591	1.21709e-56	2.60165e-55
GH_D12G2712	317.886	2.38953	0.175084	13.6479	2.07877e-42	3.25983e-41
GH_A13G0601	222.177	2.38949	0.210773	11.3368	8.62748e-30	9.63528e-29
GH_A13G0420	534.212	2.38838	0.15374	15.5352	2.00478e-54	4.08887e-53
GH_A08G0826	3834.76	2.386	0.100708	23.6922	4.34045e-124	2.2626e-122
GH_A07G2483	11614.8	2.3854	0.047253	50.4814	0	0
GH_A11G0477	310.139	2.38537	0.176663	13.5024	1.5134e-41	2.3252e-40
GH_D06G0108	13.8428	2.38536	0.840817	2.83696	0.00455456	0.00966032
GH_D05G0035	336.557	2.38507	0.186409	12.7948	1.75267e-37	2.43161e-36
GH_A02G0765	44.7826	2.38317	0.480912	4.95552	7.21389e-07	2.52114e-06
GH_D07G2115	13.8595	2.38194	0.883645	2.69559	0.0070265	0.0143897
GH_A05G2498	4353.01	2.38166	0.0608157	39.1619	0	0
GH_D04G1846	2941.57	2.38091	0.0739744	32.1856	2.80506e-227	3.41917e-225
GH_D02G0660	253.929	2.38083	0.18842	12.6357	1.3416e-36	1.82006e-35
GH_D05G2376	201.743	2.3797	0.238973	9.95803	2.32636e-23	2.07857e-22
GH_A08G0010	111.81	2.37804	0.304488	7.80996	5.72049e-15	3.5196e-14
GH_A12G2055	2903.42	2.37656	0.093834	25.3273	1.59879e-141	1.00011e-139
GH_D05G1170	10.3782	2.37588	1.05015	2.26241	0.0236718	0.0432056
GH_A12G0129	30.9926	2.37466	0.560382	4.23758	2.25946e-05	6.73321e-05
GH_D05G0019	243.119	2.37362	0.196553	12.0762	1.4109e-33	1.76592e-32
GH_D13G0113	9984.57	2.37342	0.0569014	41.7112	0	0
GH_A09G1925	1310.52	2.37331	0.0965016	24.5935	1.48365e-133	8.59157e-132
GH_A01G0186	249.801	2.37326	0.203759	11.6474	2.36677e-31	2.76986e-30
GH_D09G1828	261.091	2.37294	0.197116	12.0383	2.23518e-33	2.77927e-32
GH_D07G2278	2435.54	2.37276	0.0807771	29.3742	1.17202e-189	1.08835e-187
GH_D01G2254	43.9028	2.37192	0.539702	4.39486	1.10842e-05	3.41723e-05
GH_A10G2182	14.0143	2.37182	0.941407	2.51944	0.0117542	0.0229678
GH_A09G0302	514.693	2.37163	0.163047	14.5457	6.21784e-48	1.09955e-46
GH_A10G1434	145.57	2.37158	0.268826	8.82201	1.1242e-18	8.28079e-18
GH_D08G2049	1585.4	2.37041	0.0871104	27.2115	4.74405e-163	3.6297e-161
GH_A02G0394	762.809	2.36964	0.11709	20.2377	4.55528e-91	1.62066e-89
GH_D01G1967	184.554	2.36916	0.246082	9.62752	6.1188e-22	5.17236e-21
GH_D01G0165	2464.55	2.36766	0.084561	27.9994	1.65287e-172	1.36558e-170
GH_D08G2622	122.382	2.36742	0.277469	8.5322	1.43597e-17	1.00493e-16
GH_A11G1290	38.2336	2.36583	0.478345	4.94588	7.58004e-07	2.64274e-06
GH_A13G0094	31.5588	2.36461	0.523634	4.51576	6.3089e-06	1.99671e-05
GH_D02G0376	281.364	2.36452	0.218779	10.8078	3.16172e-27	3.24109e-26
GH_D05G3471	16.5928	2.36394	0.790614	2.99001	0.00278971	0.00613867
GH_A03G1973	27.7698	2.36228	0.616729	3.83034	0.000127966	0.000345948
GH_D06G0022	1909.04	2.36114	0.0768148	30.7381	1.76364e-207	1.905e-205
GH_A12G2402	156.204	2.36069	0.264964	8.90947	5.12792e-19	3.83829e-18
GH_A09G0889	236.413	2.36017	0.211529	11.1577	6.56928e-29	7.12014e-28
GH_D11G2927	1941.49	2.35974	0.0889914	26.5164	6.26485e-155	4.44664e-153
GH_A11G0541	239.607	2.3584	0.214287	11.0058	3.5847e-28	3.80133e-27
GH_D07G0226	573.889	2.35796	0.142987	16.4908	4.27382e-61	9.78611e-60
GH_A10G0903	101.12	2.35769	0.31877	7.39619	1.40147e-13	8.02591e-13
GH_D05G1355	25.1623	2.35675	0.596377	3.95178	7.75722e-05	0.000215875
GH_A09G0784	1703.12	2.35652	0.0880538	26.7623	8.88415e-158	6.53387e-156
GH_A13G0688	92.2995	2.35626	0.342914	6.87129	6.36245e-12	3.28385e-11
GH_A07G0256	221.14	2.356	0.216618	10.8763	1.49466e-27	1.55061e-26
GH_A07G0916	1298.73	2.35581	0.0982032	23.9891	3.61057e-127	1.94813e-125
GH_A02G1068	14.6023	2.35505	0.902417	2.60972	0.00906168	0.0181399
GH_D13G1842	290.934	2.35475	0.182556	12.8987	4.57475e-38	6.44427e-37
GH_A11G0482	309.508	2.35393	0.182485	12.8993	4.54128e-38	6.39871e-37
GH_D06G1855	1667.21	2.3537	0.0824336	28.5527	2.60056e-179	2.26352e-177
GH_D11G3252	148.491	2.3515	0.239612	9.81374	9.82531e-23	8.55847e-22
GH_A04G1057	42.29	2.35073	0.487761	4.81943	1.43969e-06	4.87874e-06
GH_D10G2601	61.518	2.3493	0.408998	5.74405	9.24389e-09	3.82607e-08
GH_D06G1269	12.4393	2.34709	0.916483	2.56098	0.0104378	0.0206263
GH_D12G2846	887.181	2.34626	0.112301	20.8926	6.24964e-97	2.39727e-95
GH_D04G0134	12.4444	2.34596	0.90245	2.59955	0.00933459	0.0186391
GH_D07G2006	1426.77	2.34515	0.111136	21.1017	7.67141e-99	3.01997e-97
GH_D07G0084	28.4178	2.34448	0.575482	4.07394	4.62237e-05	0.000132476
GH_D08G1197	511.56	2.34412	0.167897	13.9617	2.67098e-44	4.38291e-43
GH_A09G1526	418.177	2.34272	0.187089	12.522	5.65987e-36	7.5612e-35
GH_A02G1202	2323.58	2.34176	0.0745837	31.3977	2.174e-216	2.48999e-214
GH_A11G1888	439.017	2.34132	0.142723	16.4046	1.77272e-60	4.02996e-59
GH_D02G0537	210.739	2.33994	0.219431	10.6636	1.50585e-26	1.50358e-25
GH_D01G0509	182.435	2.33782	0.230526	10.1413	3.62318e-24	3.33623e-23
GH_D05G2251	105.921	2.33763	0.371182	6.29781	3.01876e-10	1.39492e-09
GH_A13G1901	18.6975	2.33693	0.701407	3.33178	0.000862929	0.00206462
GH_A01G0758	12.7024	2.33625	0.906582	2.57699	0.00996661	0.0197879
GH_D02G2290	1514.69	2.33576	0.0912588	25.5949	1.74036e-144	1.11563e-142
GH_D08G0614	27.5857	2.33461	0.645212	3.61837	0.000296469	0.000760531
GH_D13G0173	545.538	2.33459	0.155208	15.0416	3.91777e-51	7.48121e-50
GH_D05G2504	5137.49	2.33403	0.0684597	34.0935	9.19514e-255	1.35602e-252
GH_A08G2640	40.3032	2.3331	0.470426	4.95953	7.06622e-07	2.47135e-06
GH_D10G0653	249.757	2.33245	0.212132	10.9953	4.02528e-28	4.26218e-27
GH_A05G1205	819.333	2.33114	0.118905	19.6051	1.39922e-85	4.58545e-84
GH_A01G1999	521.717	2.32848	0.139111	16.7383	6.88844e-63	1.62032e-61
GH_A04G1051	454.547	2.32816	0.151085	15.4096	1.40996e-53	2.83006e-52
GH_D09G0270	15.2165	2.32811	0.871679	2.67083	0.00756641	0.0153979
GH_D12G0279	934.125	2.32808	0.10915	21.3291	6.09082e-101	2.46772e-99
GH_D11G0567	23.1927	2.32771	0.629602	3.69711	0.000218068	0.000570516
GH_D12G0050	1950.2	2.32742	0.0969472	24.0071	2.3446e-127	1.26988e-125
GH_D10G2011	103.323	2.32704	0.32347	7.19398	6.29282e-13	3.46668e-12
GH_A02G0713	278.815	2.32629	0.260906	8.91622	4.82481e-19	3.61521e-18
GH_D06G0188	45.5945	2.32591	0.447706	5.19517	2.04534e-07	7.52515e-07
GH_D05G1216	484.978	2.32568	0.137558	16.9069	4.00453e-64	9.65905e-63
GH_D05G3756	47.383	2.32524	0.430739	5.39825	6.72923e-08	2.58646e-07
GH_D03G1324	1186.25	2.3251	0.101843	22.8303	2.29508e-115	1.09786e-113
GH_D12G0479	749.038	2.32467	0.11957	19.4419	3.41411e-84	1.09799e-82
GH_A05G2394	2249.42	2.32334	0.0833399	27.8779	4.94011e-171	4.04039e-169
GH_A09G0208	146.256	2.32264	0.253232	9.17198	4.64416e-20	3.64088e-19
GH_D05G3753	96.1936	2.32204	0.372695	6.2304	4.65258e-10	2.12078e-09
GH_A09G2144	307.355	2.32195	0.180233	12.8831	5.60675e-38	7.88435e-37
GH_D10G1588	256.2	2.32173	0.195319	11.8869	1.38466e-32	1.68061e-31
GH_A01G1345	390.296	2.32084	0.153066	15.1624	6.27736e-52	1.21832e-50
GH_D08G2678	338.405	2.32002	0.192009	12.0829	1.30067e-33	1.62867e-32
GH_D10G0427	9.21892	2.31994	0.955311	2.42846	0.015163	0.0288859
GH_D04G0219	887.216	2.31966	0.118657	19.5492	4.18645e-85	1.36255e-83
GH_D02G2563	31.7193	2.31931	0.610699	3.79779	0.000145992	0.000391724
GH_A03G0630	1427.6	2.3193	0.092351	25.1139	3.50295e-139	2.14411e-137
GH_A08G2538	1135.23	2.31877	0.0948829	24.4382	6.7209e-132	3.84503e-130
GH_D03G1902	327.346	2.31773	0.179879	12.8849	5.47123e-38	7.69569e-37
GH_D07G1156	60.4092	2.31686	0.429462	5.3948	6.85998e-08	2.63476e-07
GH_A05G0951	965.942	2.31662	0.107727	21.5045	1.41284e-102	5.83207e-101
GH_D11G0433	640.143	2.31603	0.12084	19.166	7.1176e-82	2.22007e-80
GH_D05G2753	17.0444	2.31578	0.801823	2.88814	0.00387524	0.00831991
GH_A08G1390	265.392	2.31556	0.189602	12.2127	2.65836e-34	3.39598e-33
GH_A11G0520	61.2448	2.31526	0.392572	5.89768	3.68658e-09	1.57501e-08
GH_D04G1921	27.2786	2.31496	0.598156	3.87016	0.000108764	0.000296845
GH_A06G1602	13.3005	2.31294	0.802061	2.88375	0.00392973	0.00842799
GH_A13G0114	10747.5	2.31287	0.0537311	43.0453	0	0
GH_A11G2162	1669.25	2.31238	0.0901941	25.6378	5.779e-145	3.71291e-143
GH_A03G0270	560.793	2.31146	0.140004	16.5099	3.11219e-61	7.14636e-60
GH_A07G0125	441.412	2.3098	0.158431	14.5793	3.8059e-48	6.76387e-47
GH_D02G1760	435.474	2.30947	0.169804	13.6008	3.96154e-42	6.16982e-41
GH_D07G0550	62.0933	2.30767	0.425746	5.4203	5.95e-08	2.3e-07
GH_D12G0230	477.23	2.30699	0.148212	15.5655	1.2483e-54	2.5579e-53
GH_D10G1133	128.21	2.30658	0.269267	8.56611	1.07035e-17	7.54161e-17
GH_A13G1873	1716.24	2.30629	0.0862001	26.7551	1.07716e-157	7.89138e-156
GH_A10G1351	39.8717	2.30604	0.476946	4.83502	1.33132e-06	4.52603e-06
GH_A12G0237	608.838	2.30561	0.128963	17.878	1.74989e-71	4.78438e-70
GH_A05G0426	70.9265	2.30408	0.354584	6.49797	8.14106e-11	3.90349e-10
GH_A08G1737	300.893	2.30341	0.173865	13.2483	4.61485e-40	6.8446e-39
GH_D05G3845	3832.08	2.30279	0.0771862	29.8342	1.40619e-195	1.373e-193
GH_D05G4103	4969.74	2.30263	0.0693007	33.2266	4.44567e-242	6.0542e-240
GH_D08G1028	10.2688	2.30233	0.96273	2.39146	0.0167816	0.0316768
GH_A08G0753	955.692	2.30118	0.112778	20.4046	1.52281e-92	5.52132e-91
GH_A08G0623	86.6025	2.29959	0.354514	6.48659	8.7801e-11	4.19963e-10
GH_A13G2525	7.99635	2.29727	1.04429	2.19983	0.0278188	0.0498743
GH_D05G0939	107.088	2.29675	0.328075	7.00069	2.547e-12	1.34745e-11
GH_D10G1995	148.465	2.29565	0.258395	8.88425	6.43511e-19	4.79153e-18
GH_A09G1766	22698.8	2.29515	0.0453892	50.5661	0	0
GH_D03G1720	26.1202	2.29505	0.581292	3.94819	7.87449e-05	0.000218999
GH_D08G2608	58.386	2.29399	0.404253	5.67464	1.38983e-08	5.65932e-08
GH_D02G0202	330.042	2.29323	0.228084	10.0543	8.79346e-24	7.99615e-23
GH_A04G1046	7547.1	2.29305	0.0508157	45.1249	0	0
GH_A08G0664	112.72	2.29301	0.317431	7.22365	5.06096e-13	2.80434e-12
GH_D08G0563	18133.8	2.29296	0.0681764	33.6327	5.5868e-248	7.89139e-246
GH_D11G1608	190.232	2.29269	0.215363	10.6457	1.8263e-26	1.81749e-25
GH_D01G0652	69.0556	2.29115	0.387328	5.91527	3.31327e-09	1.42053e-08
GH_A07G0993	32.7495	2.2907	0.532602	4.30097	1.70054e-05	5.13673e-05
GH_D07G0917	842.386	2.28971	0.110066	20.8031	4.05514e-96	1.53993e-94
GH_A10G1712	305.595	2.28955	0.176868	12.945	2.5082e-38	3.56141e-37
GH_D06G1170	4023.59	2.28795	0.0597465	38.2942	0	0
GH_D07G2186	6556.1	2.28771	0.0533015	42.9201	0	0
GH_D12G0119	202.394	2.28769	0.208535	10.9703	5.30807e-28	5.59031e-27
GH_A09G0556	244.649	2.28671	0.196008	11.6664	1.89214e-31	2.2185e-30
GH_A13G0876	21.2202	2.28624	0.630894	3.6238	0.000290304	0.000745657
GH_D02G0188	23.5653	2.28596	0.748678	3.05333	0.00226319	0.0050589
GH_D10G2037	947.094	2.28569	0.115515	19.7869	3.86319e-87	1.30354e-85
GH_D10G0565	409.562	2.28381	0.164172	13.9111	5.42297e-44	8.81992e-43
GH_A02G1897	40.0883	2.28378	0.508108	4.49466	6.96798e-06	2.19493e-05
GH_A10G1427	273.024	2.28337	0.183943	12.4134	2.21008e-35	2.91827e-34
GH_D13G0117	16.9801	2.28319	0.847353	2.6945	0.00704953	0.0144296
GH_A11G0817	1047.13	2.28305	0.107948	21.1494	2.79228e-99	1.10457e-97
GH_D08G0748	4049.75	2.28185	0.0644582	35.4004	1.68149e-274	2.79874e-272
GH_A08G0854	9477.68	2.28132	0.0536068	42.5566	0	0
GH_A10G0940	37.6865	2.27988	0.515396	4.42355	9.70926e-06	3.01275e-05
GH_D01G2295	2418.41	2.27866	0.080742	28.2215	3.18508e-175	2.69002e-173
GH_A09G2124	170	2.27763	0.233492	9.7546	1.76287e-22	1.5193e-21
GH_A01G1875	958.195	2.27638	0.104626	21.7572	5.90303e-105	2.49832e-103
GH_A10G2454	77.9391	2.27629	0.356324	6.38826	1.67782e-10	7.8841e-10
GH_D02G1243	1454.58	2.27481	0.102149	22.2696	7.287e-110	3.27133e-108
GH_A04G1101	7585.53	2.27453	0.0557242	40.8177	0	0
GH_A12G1550	55.5362	2.27439	0.462827	4.91412	8.91802e-07	3.0877e-06
GH_A02G1606	227.511	2.27405	0.20766	10.9508	6.58482e-28	6.90812e-27
GH_D13G1379	143.86	2.27352	0.302861	7.50681	6.05866e-14	3.53799e-13
GH_A11G1212	11.5109	2.27298	0.985486	2.30645	0.0210853	0.0388951
GH_D01G1960	1184.27	2.27275	0.105307	21.582	2.64961e-103	1.10576e-101
GH_A06G1528	153.677	2.27259	0.265345	8.56464	1.08415e-17	7.63503e-17
GH_A09G0913	200.358	2.27258	0.211747	10.7326	7.15886e-27	7.23564e-26
GH_D06G2182	497.159	2.27197	0.15241	14.907	2.96945e-50	5.5457e-49
GH_D06G0890	11.3539	2.27172	0.971615	2.33809	0.0193827	0.036058
GH_A10G1481	297.809	2.27123	0.185292	12.2576	1.52983e-34	1.97112e-33
GH_A12G1721	194.311	2.27085	0.224755	10.1037	5.31999e-24	4.87736e-23
GH_D09G0590	76.6486	2.27079	0.370206	6.13387	8.5765e-10	3.8348e-09
GH_D09G1346	611.648	2.27005	0.139908	16.2253	3.33926e-59	7.43388e-58
GH_D08G2538	11.8157	2.26919	0.926369	2.44955	0.0143033	0.0274041
GH_A06G0931	1017.18	2.26867	0.104184	21.7757	3.94577e-105	1.67369e-103
GH_D02G2106	169.167	2.26861	0.261509	8.67508	4.13262e-18	2.97064e-17
GH_A07G2169	1193.98	2.26793	0.114337	19.8355	1.46966e-87	5.00055e-86
GH_A11G2438	7298.87	2.26721	0.061765	36.7071	5.6243e-295	1.08161e-292
GH_D08G0496	135.681	2.26683	0.289413	7.83251	4.78221e-15	2.95284e-14
GH_D03G0774	22.8131	2.26549	0.791221	2.86329	0.00419272	0.00895022
GH_A01G0633	2055.05	2.26516	0.0901167	25.1359	2.01602e-139	1.23797e-137
GH_D10G2703	34.7329	2.26465	0.569533	3.97634	6.99848e-05	0.000195919
GH_D12G2316	1623.64	2.26377	0.113977	19.8617	8.73098e-88	2.97785e-86
GH_A05G3583	199.473	2.26366	0.241757	9.36339	7.7217e-21	6.24007e-20
GH_D11G3700	2019.54	2.2636	0.083204	27.2054	5.61058e-163	4.28119e-161
GH_A04G1390	196.112	2.26317	0.231263	9.78616	1.29105e-22	1.11928e-21
GH_D02G2182	15.8557	2.26241	0.786159	2.8778	0.00400456	0.00857911
GH_D04G1387	4770.69	2.26217	0.0618725	36.5618	1.15928e-292	2.19969e-290
GH_A13G2391	47.6065	2.26167	0.506458	4.46566	7.98222e-06	2.49673e-05
GH_D10G1957	4936.3	2.26054	0.239736	9.42927	4.12943e-21	3.37638e-20
GH_D08G2123	69.422	2.25861	0.373017	6.05498	1.40433e-09	6.18504e-09
GH_D11G3264	32.8551	2.25789	0.520296	4.33964	1.42719e-05	4.34709e-05
GH_A10G1587	614.622	2.25679	0.134192	16.8176	1.81398e-63	4.32407e-62
GH_A02G0332	174.127	2.25648	0.268065	8.41764	3.84151e-17	2.62798e-16
GH_A13G2475	909.146	2.25502	0.113109	19.9367	1.95574e-88	6.73903e-87
GH_A13G1381	3901.12	2.25488	0.0605184	37.2594	7.47642e-304	1.50918e-301
GH_D05G1914	2307.15	2.2539	0.0935928	24.082	3.86256e-128	2.10808e-126
GH_D05G2018	1608.08	2.25321	0.0868926	25.9309	2.98293e-148	1.96756e-146
GH_A08G1444	99.4937	2.2532	0.309103	7.28948	3.11154e-13	1.74797e-12
GH_D02G1733	1338.62	2.25183	0.0956299	23.5473	1.33738e-122	6.86464e-121
GH_A08G0701	3127.27	2.2507	0.0830823	27.09	1.29034e-161	9.80662e-160
GH_A04G1397	79.0618	2.2497	0.399618	5.62964	1.80587e-08	7.28026e-08
GH_A12G1611	105.674	2.24941	0.304115	7.39658	1.39742e-13	8.00348e-13
GH_D11G1759	93.7549	2.24852	0.33139	6.78512	1.15991e-11	5.8816e-11
GH_D10G0008	1112.18	2.24647	0.0984802	22.8113	3.53866e-115	1.68706e-113
GH_A05G2674	1125.27	2.24592	0.120931	18.5719	5.42846e-77	1.58874e-75
GH_A12G0249	24.6187	2.24392	0.607558	3.69333	0.000221332	0.000578578
GH_A07G2555	18.4346	2.24389	0.753955	2.97615	0.00291888	0.00639842
GH_A04G0317	6547.13	2.24248	0.0642772	34.8877	1.14337e-266	1.83338e-264
GH_A06G0396	43.1768	2.24102	0.491926	4.5556	5.22353e-06	1.66919e-05
GH_A12G1832	16.5668	2.24092	0.787896	2.84419	0.00445251	0.00945903
GH_A05G1012	181.792	2.24042	0.229124	9.77819	1.39681e-22	1.20839e-21
GH_D05G3382	1791.11	2.24041	0.0954649	23.4684	8.5792e-122	4.37209e-120
GH_D12G2898	419.688	2.23887	0.174982	12.7948	1.75217e-37	2.43151e-36
GH_A10G0348	201.042	2.23732	0.220953	10.1257	4.24738e-24	3.90342e-23
GH_A12G1991	410.757	2.23724	0.155872	14.3531	1.01942e-46	1.75104e-45
GH_D08G1216	1501.08	2.23613	0.0862946	25.9128	4.77998e-148	3.14198e-146
GH_A09G2546	784.336	2.2357	0.125978	17.7468	1.82523e-70	4.90786e-69
GH_A03G1742	154.673	2.23427	0.250948	8.90332	5.42023e-19	4.05122e-18
GH_A05G1558	983.362	2.23416	0.0991868	22.5248	2.37435e-112	1.09617e-110
GH_A12G1603	518.318	2.23321	0.139276	16.0344	7.34417e-58	1.6073e-56
GH_D11G1569	90.6473	2.23112	0.317342	7.03066	2.05554e-12	1.09396e-11
GH_D05G3836	189.496	2.23112	0.246427	9.05385	1.38021e-19	1.05871e-18
GH_A11G3022	299.084	2.22995	0.185587	12.0157	2.94034e-33	3.64177e-32
GH_D04G0133	3806.56	2.2284	0.0815198	27.3356	1.60044e-164	1.24119e-162
GH_D06G0577	115.373	2.22826	0.292386	7.62095	2.51815e-14	1.49784e-13
GH_D11G2236	258.496	2.22797	0.20022	11.1276	9.21049e-29	9.93553e-28
GH_D12G1990	47.7911	2.22786	0.438817	5.07698	3.83477e-07	1.37419e-06
GH_D06G2370	212.45	2.2276	0.213096	10.4535	1.41194e-25	1.3632e-24
GH_A09G1692	1823.5	2.22747	0.087923	25.3344	1.33607e-141	8.37603e-140
GH_A08G2539	63.9179	2.22665	0.401508	5.54572	2.92747e-08	1.15909e-07
GH_A03G2097	1973.47	2.22631	0.079971	27.8389	1.46651e-170	1.19598e-168
GH_D12G1720	233.342	2.22611	0.224245	9.92711	3.1732e-23	2.81972e-22
GH_A10G2414	186.897	2.22497	0.238454	9.33082	1.05058e-20	8.44083e-20
GH_A09G1622	23.2768	2.2248	0.75409	2.95031	0.00317456	0.00691892
GH_A12G0534	20.4181	2.22403	0.796072	2.79376	0.00520994	0.0109295
GH_A06G0615	198.757	2.22402	0.278195	7.99446	1.30146e-15	8.27571e-15
GH_D01G0686	782.451	2.22345	0.119799	18.5598	6.79482e-77	1.98455e-75
GH_D05G1016	615.371	2.22307	0.130065	17.092	1.70218e-65	4.20187e-64
GH_A13G2593	21.7891	2.22224	0.662013	3.3568	0.000788505	0.0018982
GH_D06G1703	62.4612	2.22195	0.392625	5.65921	1.52069e-08	6.17079e-08
GH_D05G2255	271.399	2.22148	0.179032	12.4083	2.35732e-35	3.10837e-34
GH_A12G1206	422.479	2.22145	0.159854	13.8967	6.62854e-44	1.07561e-42
GH_A11G1869	10.5687	2.22055	0.913817	2.42997	0.0151002	0.0287738
GH_D01G0679	1172.37	2.21963	0.105297	21.0798	1.21942e-98	4.7806e-97
GH_A10G0276	124.012	2.21947	0.29014	7.64964	2.01546e-14	1.20488e-13
GH_A03G1751	42.2056	2.21871	0.619852	3.57942	0.000344358	0.000875177
GH_D05G2277	30.0669	2.21839	0.54508	4.06984	4.70454e-05	0.000134668
GH_D12G2563	347.316	2.21798	0.191064	11.6086	3.72761e-31	4.33395e-30
GH_A09G1587	14.7241	2.21741	0.781201	2.83847	0.0045331	0.00961803
GH_D07G0623	3722.7	2.21675	0.0742022	29.8744	4.22749e-196	4.14192e-194
GH_D01G0181	604.223	2.21532	0.142048	15.5956	7.79732e-55	1.60526e-53
GH_D01G0529	13537.8	2.21448	0.0473439	46.7743	0	0
GH_D01G0375	1081.58	2.21433	0.0970082	22.8262	2.52094e-115	1.20388e-113
GH_A06G1236	349.95	2.21424	0.168083	13.1735	1.24666e-39	1.82853e-38
GH_D10G1958	1746.56	2.21364	0.0968495	22.8565	1.26042e-115	6.03943e-114
GH_D04G0160	17.1151	2.21353	0.784605	2.82121	0.00478436	0.0101048
GH_A07G2013	741.551	2.21261	0.127697	17.327	2.94284e-67	7.49857e-66
GH_A11G1361	163.269	2.21252	0.240826	9.18723	4.03076e-20	3.16566e-19
GH_A10G2385	37.4345	2.21243	0.519083	4.26218	2.02438e-05	6.06505e-05
GH_A05G0544	399.07	2.2104	0.197481	11.193	4.41339e-29	4.81095e-28
GH_A13G0128	1175.03	2.21017	0.0982303	22.4999	4.1594e-112	1.91561e-110
GH_A11G0906	1313.16	2.20882	0.100887	21.8939	2.96914e-106	1.27945e-104
GH_A08G0665	29.8743	2.20866	0.542294	4.07281	4.64485e-05	0.00013308
GH_A04G0224	6128.78	2.20854	0.0611534	36.1147	1.33108e-285	2.38271e-283
GH_A11G0727	36.749	2.207	0.504739	4.37256	1.22799e-05	3.76708e-05
GH_D10G0709	3519.26	2.20624	0.0843678	26.1503	9.78338e-151	6.63777e-149
GH_D12G0939	543.317	2.20589	0.143977	15.3212	5.52057e-53	1.09305e-51
GH_D09G2409	10.5263	2.20542	0.978774	2.25324	0.0242438	0.0441278
GH_D12G1138	2507.53	2.20434	0.104151	21.165	2.00905e-99	7.97512e-98
GH_A01G1118	8980.47	2.20431	0.0656162	33.594	2.05115e-247	2.86878e-245
GH_A05G0331	22.249	2.2037	0.61291	3.59546	0.000323816	0.000826142
GH_A12G2332	530.697	2.20231	0.146847	14.9973	7.64149e-51	1.44898e-49
GH_A09G2648	17.2938	2.20159	0.840568	2.61917	0.00881444	0.0176979
GH_D10G0244	42.5861	2.20096	0.499306	4.40804	1.0431e-05	3.22369e-05
GH_A07G2040	1955.01	2.20056	0.085706	25.6757	2.18555e-145	1.40735e-143
GH_D12G2970	28.9693	2.20008	0.529569	4.15446	3.26055e-05	9.52056e-05
GH_D10G2012	68.8634	2.19999	0.435565	5.0509	4.39744e-07	1.56665e-06
GH_D08G1013	1028.6	2.19965	0.105176	20.9139	4.00102e-97	1.53992e-95
GH_D01G1612	2994.62	2.19868	0.0685726	32.0636	1.42048e-225	1.72408e-223
GH_A06G0814	255.834	2.19828	0.201698	10.8989	1.16723e-27	1.21557e-26
GH_A11G2530	19.5714	2.19727	0.803371	2.73507	0.00623675	0.012907
GH_D09G2137	134.745	2.19726	0.27476	7.99702	1.27468e-15	8.11084e-15
GH_D12G1594	1018.66	2.19698	0.117371	18.7183	3.51471e-78	1.0464e-76
GH_D07G2082	282.246	2.19631	0.204405	10.7449	6.26375e-27	6.34558e-26
GH_A05G2010	18.0223	2.19593	0.78092	2.81198	0.00492383	0.0103782
GH_A01G2150	38.9126	2.19522	0.499545	4.39443	1.11061e-05	3.42325e-05
GH_D01G1736	101.201	2.19517	0.289419	7.58477	3.33085e-14	1.97157e-13
GH_A01G0291	79.4121	2.19493	0.337033	6.5125	7.39122e-11	3.55623e-10
GH_A02G0779	165.227	2.19475	0.249357	8.80166	1.34807e-18	9.89905e-18
GH_A06G0827	10.7912	2.19465	0.907968	2.41711	0.0156445	0.0297216
GH_D02G2380	3097.73	2.19364	0.0824583	26.603	6.25908e-156	4.49296e-154
GH_A06G2090	276.208	2.19302	0.223509	9.81177	1.00199e-22	8.72528e-22
[truncated: 338 more rows]

## Sheet: Dataset5
Dataset5. GO enrichment of all downregulated genes in hypocotyls of Fov-infected Fov7_KO#5 versus J668. Significantly enriched go terms are marked red. For the enrichment, The P-value cutoff was < 0.05.
3972 differential expression genes in total, and 1660 genes own annotation terms.
249 annotation terms is perpared for Fisher's exact test.
Enrich term	Ontology	Description	Number in input	Number in BG/Ref	p-value	Genes	FDR
GO:0045492	biological_process	xylan biosynthetic process	19	18	7.16799e-14	GH_A01G1467,GH_A03G2115,GH_A05G2027,GH_A09G2687,GH_A10G0827,GH_A11G0392,GH_A11G0503,GH_A11G0587,GH_A12G0762,GH_A13G1407,GH_D01G1563,GH_D05G2059,GH_D09G2608,GH_D10G1163,GH_D11G0524,GH_D11G0614,GH_D11G2091,GH_D12G0983,GH_D13G1341,	1.78483e-11
GO:1901642	biological_process	nucleoside transmembrane transport	17	17	2.6388e-12	GH_A02G2046,GH_A03G0336,GH_A03G1535,GH_A05G3225,GH_A10G0892,GH_A12G1095,GH_A12G1621,GH_A13G0866,GH_A13G2286,GH_D04G0389,GH_D06G1807,GH_D07G2296,GH_D10G1358,GH_D11G3255,GH_D12G0789,GH_D13G0123,GH_D13G1490,	3.28531e-10
GO:0046274	biological_process	lignin catabolic process	25	55	8.48498e-12	GH_A01G2395,GH_A03G0564,GH_A05G2479,GH_A05G2497,GH_A05G3118,GH_A06G1857,GH_A06G1859,GH_A09G1713,GH_A10G2532,GH_A11G3730,GH_A11G3732,GH_A11G3745,GH_D01G2474,GH_D03G1060,GH_D03G1400,GH_D04G1418,GH_D06G1886,GH_D06G1887,GH_D06G1890,GH_D09G1662,GH_D10G2663,GH_D11G1059,GH_D11G3757,GH_D11G3759,GH_D11G3771,	7.04254e-10
GO:0007017	biological_process	microtubule-based process	29	116	2.14972e-08	GH_A01G0490,GH_A01G1087,GH_A03G0231,GH_A03G0260,GH_A04G1412,GH_A05G2005,GH_A05G2151,GH_A07G0478,GH_A08G2085,GH_A11G3422,GH_A11G3495,GH_A12G0646,GH_A12G0926,GH_A12G1049,GH_D01G1129,GH_D03G1707,GH_D04G1572,GH_D05G2183,GH_D05G3263,GH_D05G3386,GH_D06G0016,GH_D08G1078,GH_D08G2099,GH_D09G0024,GH_D09G1854,GH_D11G3427,GH_D11G3501,GH_D13G1742,GH_D13G1858,	1.3382e-06
GO:0006886	biological_process	intracellular protein transport	5	442	1.03988e-07	GH_A03G0057,GH_A03G1806,GH_A10G0219,GH_D02G1966,GH_D11G3297,	5.1786e-06
GO:0009664	biological_process	plant-type cell wall organization	18	59	9.17166e-07	GH_A05G0959,GH_A05G4238,GH_A07G1082,GH_A09G0141,GH_A09G1722,GH_A10G1626,GH_A10G2441,GH_A11G1104,GH_A13G0069,GH_D04G0138,GH_D04G1348,GH_D05G2815,GH_D07G1071,GH_D09G0147,GH_D09G1670,GH_D10G1269,GH_D10G2548,GH_scaffold6206_objG0001,	3.80624e-05
GO:0009834	biological_process	plant-type secondary cell wall biogenesis	6	2	1.48426e-06	GH_A05G2027,GH_A10G0827,GH_A11G0587,GH_D05G2059,GH_D10G1163,GH_D11G0614,	5.27973e-05
GO:0006457	biological_process	protein folding	2	271	6.94838e-06	GH_A01G1081,GH_D13G1259,	0.000216268
GO:0000079	biological_process	regulation of cyclin-dependent protein serine/threonine kinase activity	9	15	7.8971e-06	GH_A08G1635,GH_A11G0775,GH_A11G0807,GH_A12G1140,GH_D08G1647,GH_D11G0842,GH_D12G1107,GH_D12G1136,GH_D12G2177,	0.000218486
GO:0005975	biological_process	carbohydrate metabolic process	107	1003	8.24324e-06	GH_A01G1005,GH_A01G1179,GH_A01G1239,GH_A01G1582,GH_A01G1796,GH_A01G1797,GH_A02G0201,GH_A02G0603,GH_A02G1091,GH_A02G1658,GH_A03G0394,GH_A03G1597,GH_A03G1953,GH_A03G2066,GH_A04G0899,GH_A04G1648,GH_A05G0056,GH_A05G0268,GH_A05G1076,GH_A05G1896,GH_A05G2284,GH_A06G1277,GH_A06G1398,GH_A06G1715,GH_A07G0931,GH_A07G1392,GH_A08G1456,GH_A08G2768,GH_A09G0833,GH_A09G0838,GH_A09G1395,GH_A09G1629,GH_A09G2631,GH_…	0.000205257
GO:0019684	biological_process	photosynthesis, light reaction	8	14	3.32075e-05	GH_A02G1119,GH_A08G1187,GH_A09G0617,GH_A11G1346,GH_A12G1417,GH_D02G1276,GH_D06G1859,GH_D08G1326,	0.000751697
GO:0042545	biological_process	cell wall modification	27	156	3.5494e-05	GH_A01G1577,GH_A01G1578,GH_A03G0129,GH_A05G1693,GH_A05G4352,GH_A06G0731,GH_A07G0095,GH_A07G0182,GH_A09G1610,GH_A12G1396,GH_A12G1458,GH_A12G2693,GH_D01G1701,GH_D01G1702,GH_D02G1557,GH_D04G0016,GH_D05G1445,GH_D05G1724,GH_D06G0708,GH_D07G0101,GH_D07G0193,GH_D07G1354,GH_D08G2359,GH_D10G0536,GH_D12G1412,GH_D12G1419,GH_D12G2720,	0.000736499
GO:0006073	biological_process	cellular glucan metabolic process	14	54	6.66548e-05	GH_A03G0394,GH_A04G0899,GH_A05G0056,GH_A05G1076,GH_A09G1629,GH_A11G0524,GH_D03G0528,GH_D03G1581,GH_D04G1222,GH_D05G0061,GH_D05G1067,GH_D09G1574,GH_D11G0546,GH_D12G0895,	0.0012767
GO:0050826	biological_process	response to freezing	6	7	6.92273e-05	GH_A05G3454,GH_A05G3456,GH_A13G0152,GH_D04G0713,GH_D04G1468,GH_D13G0159,	0.00123126
GO:0042546	biological_process	cell wall biogenesis	14	55	7.88592e-05	GH_A03G0394,GH_A04G0899,GH_A05G0056,GH_A05G1076,GH_A09G1629,GH_A11G0524,GH_D03G0528,GH_D03G1581,GH_D04G1222,GH_D05G0061,GH_D05G1067,GH_D09G1574,GH_D11G0546,GH_D12G0895,	0.00130906
GO:2000012	biological_process	regulation of auxin polar transport	5	4	9.66494e-05	GH_A03G1348,GH_A05G3531,GH_D02G1605,GH_D04G0777,GH_D05G3220,	0.00150411
GO:0010411	biological_process	xyloglucan metabolic process	14	57	0.000109205	GH_A03G0394,GH_A04G0899,GH_A05G0056,GH_A05G1076,GH_A09G1629,GH_A11G0524,GH_D03G0528,GH_D03G1581,GH_D04G1222,GH_D05G0061,GH_D05G1067,GH_D09G1574,GH_D11G0546,GH_D12G0895,	0.00159954
GO:0006511	biological_process	ubiquitin-dependent protein catabolic process	2	220	0.000128858	GH_D01G1446,GH_D05G2682,	0.00178254
GO:0009630	biological_process	gravitropism	8	18	0.000129566	GH_A03G1348,GH_A05G3531,GH_A07G0575,GH_D02G1605,GH_D04G0777,GH_D05G3220,GH_D07G0582,GH_D09G2607,	0.001698
GO:0019953	biological_process	sexual reproduction	7	13	0.000138479	GH_A03G1805,GH_A08G1634,GH_A08G1896,GH_A12G1569,GH_D02G1965,GH_D08G1646,GH_D08G1910,	0.00172406
GO:0009767	biological_process	photosynthetic electron transport chain	7	14	0.00019654	GH_A02G1119,GH_A09G0617,GH_A11G1346,GH_A12G1417,GH_D02G1276,GH_D06G1859,GH_D08G1326,	0.0023304
GO:0045892	biological_process	negative regulation of transcription, DNA-templated	14	63	0.000268251	GH_A01G1391,GH_A01G2202,GH_A04G0793,GH_A04G0846,GH_A05G1947,GH_A07G0064,GH_A07G1221,GH_A09G1521,GH_D04G0988,GH_D04G1163,GH_D07G1200,GH_D09G1473,GH_D11G1315,GH_D11G1970,	0.00303612
GO:0016192	biological_process	vesicle-mediated transport	8	355	0.000433045	GH_A03G0057,GH_A03G0057,GH_A03G1806,GH_A05G3453,GH_A08G1610,GH_A10G0219,GH_D02G1966,GH_D11G3297,	0.00468818
GO:0007018	biological_process	microtubule-based movement	41	329	0.000460297	GH_A01G0713,GH_A01G0713,GH_A08G0892,GH_A08G0892,GH_A09G0353,GH_A09G0353,GH_A11G3032,GH_A11G3032,GH_A12G0607,GH_A12G0607,GH_A13G0998,GH_A13G0998,GH_D01G0709,GH_D01G0709,GH_D01G1636,GH_D01G1637,GH_D02G0954,GH_D02G0954,GH_D05G1671,GH_D06G0268,GH_D06G0268,GH_D07G1363,GH_D07G1363,GH_D08G0903,GH_D08G0903,GH_D08G1436,GH_D08G1436,GH_D11G2089,GH_D11G2089,GH_D11G2218,GH_D11G2218,GH_D11G2981,GH_D11G2981,GH_…	0.00477558
GO:0015031	biological_process	protein transport	1	166	0.000549425	GH_A07G2355,	0.00547227
GO:0009765	biological_process	photosynthesis, light harvesting	11	47	0.000822373	GH_A04G0732,GH_A05G1509,GH_A07G0164,GH_A07G1831,GH_A07G1924,GH_A10G2602,GH_A11G2806,GH_A13G1760,GH_D05G1535,GH_D06G1602,GH_D06G1603,	0.0078758
GO:0030148	biological_process	sphingolipid biosynthetic process	3	1	0.0009297	GH_A06G1435,GH_A10G0260,GH_D06G1474,	0.0085739
GO:0016567	biological_process	protein ubiquitination	4	235	0.0011461	GH_A03G2341,GH_A11G1366,GH_D02G2171,GH_D11G1400,	0.0101921
GO:0010215	biological_process	cellulose microfibril organization	8	28	0.00143531	GH_A03G0851,GH_A11G1660,GH_A12G2030,GH_D01G0727,GH_D03G1116,GH_D11G1695,GH_D12G0316,GH_D12G2030,	0.0123238
GO:0055114	biological_process	oxidation-reduction process	242	2977	0.00188218	GH_A01G0207,GH_A01G0232,GH_A01G0262,GH_A01G0365,GH_A01G0490,GH_A01G0626,GH_A01G0844,GH_A01G1003,GH_A01G2219,GH_A01G2220,GH_A01G2395,GH_A02G0059,GH_A02G0915,GH_A02G1088,GH_A02G1495,GH_A02G1593,GH_A02G1594,GH_A02G1828,GH_A02G1952,GH_A02G2001,GH_A03G0191,GH_A03G0564,GH_A03G0675,GH_A03G1186,GH_A03G1233,GH_A03G1485,GH_A04G0524,GH_A04G0526,GH_A04G0755,GH_A04G1107,GH_A04G1360,GH_A04G1557,GH_A05G0165,GH_…	0.0156221
GO:0006979	biological_process	response to oxidative stress	30	235	0.00190418	GH_A02G1495,GH_A02G2001,GH_A04G1360,GH_A05G0628,GH_A05G1838,GH_A05G3802,GH_A05G3808,GH_A08G0431,GH_A08G0432,GH_A09G1444,GH_A09G2318,GH_A09G2319,GH_A10G0904,GH_A10G1988,GH_A12G2651,GH_D03G0061,GH_D05G0625,GH_D05G1875,GH_D05G2833,GH_D07G0022,GH_D09G1395,GH_D09G2256,GH_D09G2257,GH_D09G2258,GH_D10G1060,GH_D10G2088,GH_D10G2089,GH_D12G2674,GH_D13G0906,GH_D13G0909,	0.0152948
GO:0016049	biological_process	cell growth	8	32	0.00292142	GH_A03G0851,GH_A11G1660,GH_A12G2030,GH_D01G0727,GH_D03G1116,GH_D11G1695,GH_D12G0316,GH_D12G2030,	0.0227323
GO:0006869	biological_process	lipid transport	15	90	0.0033484	GH_A02G0350,GH_A07G1934,GH_A08G0153,GH_A09G2328,GH_A09G2329,GH_A10G1631,GH_A12G0133,GH_D02G0374,GH_D05G0009,GH_D05G2311,GH_D08G0160,GH_D08G0861,GH_D09G2266,GH_D09G2267,GH_D10G1267,	0.0252652
GO:0006468	biological_process	protein phosphorylation	226	2827	0.00608374	GH_A01G0050,GH_A01G0265,GH_A01G0401,GH_A01G0452,GH_A01G0943,GH_A01G1186,GH_A01G1195,GH_A01G1347,GH_A01G2071,GH_A01G2128,GH_A01G2269,GH_A02G0708,GH_A02G0726,GH_A02G0757,GH_A02G1024,GH_A03G0219,GH_A03G1040,GH_A03G1480,GH_A03G2187,GH_A04G0665,GH_A04G1395,GH_A04G1638,GH_A05G0008,GH_A05G0145,GH_A05G0211,GH_A05G0315,GH_A05G1122,GH_A05G1159,GH_A05G1437,GH_A05G2058,GH_A05G2397,GH_A05G2580,GH_A05G2813,GH_…	0.0445544
GO:0009734	biological_process	auxin-activated signaling pathway	5	15	0.00667184	GH_A13G0853,GH_D02G1431,GH_D04G0111,GH_D06G0800,GH_D13G0870,	0.0474654
GO:0006032	biological_process	chitin catabolic process	7	32	0.0097065	GH_A09G0833,GH_A10G1542,GH_A10G1868,GH_D01G1967,GH_D09G0784,GH_D10G1964,GH_D11G1818,	0.0653222
GO:0016998	biological_process	cell wall macromolecule catabolic process	7	32	0.0097065	GH_A09G0833,GH_A10G1542,GH_A10G1868,GH_D01G1967,GH_D09G0784,GH_D10G1964,GH_D11G1818,	0.0671367
GO:0006355	biological_process	regulation of transcription, DNA-templated	217	2730	0.00974642	GH_A01G0551,GH_A01G1203,GH_A01G1229,GH_A01G1324,GH_A01G1357,GH_A01G2040,GH_A01G2125,GH_A02G0870,GH_A02G1096,GH_A02G1411,GH_A02G1592,GH_A02G1758,GH_A02G1855,GH_A02G1857,GH_A02G1997,GH_A02G2027,GH_A02G2046,GH_A03G0336,GH_A03G0415,GH_A03G0431,GH_A03G0856,GH_A03G0857,GH_A03G0955,GH_A04G1132,GH_A04G1204,GH_A04G1696,GH_A05G0161,GH_A05G0253,GH_A05G0306,GH_A05G0333,GH_A05G0589,GH_A05G0604,GH_A05G0762,GH_…	0.0638647
GO:0006418	biological_process	tRNA aminoacylation for protein translation	1	114	0.010473	GH_D08G0868,	0.0668664
GO:0030244	biological_process	cellulose biosynthetic process	12	77	0.0124697	GH_A05G0089,GH_A07G0437,GH_A07G2317,GH_A08G0515,GH_A10G0369,GH_D05G0094,GH_D05G1574,GH_D07G0439,GH_D07G2262,GH_D08G0525,GH_D09G2131,GH_D10G0384,	0.0776242
GO:0006855	biological_process	drug transmembrane transport	17	128	0.0140655	GH_A07G0092,GH_A07G1088,GH_A08G0322,GH_A08G1711,GH_A08G2764,GH_A10G1808,GH_A11G2487,GH_A12G0553,GH_A12G2801,GH_D01G0099,GH_D06G0275,GH_D07G0099,GH_D07G0822,GH_D08G0342,GH_D08G1723,GH_D12G0569,GH_D12G2829,	0.0854223
GO:0006281	biological_process	DNA repair	6	229	0.0142396	GH_A04G1744,GH_A12G1779,GH_D01G1007,GH_D04G2093,GH_D07G1016,GH_D12G1774,	0.0844207
GO:0032502	biological_process	developmental process	7	36	0.0163851	GH_A05G0333,GH_A10G0896,GH_D05G0340,GH_D06G0244,GH_D11G0885,GH_D12G2625,GH_D13G2188,	0.0948812
GO:0006368	biological_process	transcription elongation from RNA polymerase II promoter	4	13	0.0187896	GH_D07G1479,GH_D12G0855,GH_D12G0857,GH_D13G0944,	0.103969
GO:0016570	biological_process	histone modification	4	13	0.0187896	GH_D07G1479,GH_D12G0855,GH_D12G0857,GH_D13G0944,	0.106332
GO:0006479	biological_process	protein methylation	7	38	0.020721	GH_A03G1307,GH_A05G3466,GH_D01G1727,GH_D03G1015,GH_D07G1102,GH_D08G1035,GH_D11G1613,	0.112164
GO:0046148	biological_process	pigment biosynthetic process	3	7	0.0209913	GH_A06G1441,GH_A06G2011,GH_D06G2044,	0.111209
GO:0009772	biological_process	photosynthetic electron transport in photosystem II	2	2	0.0215263	GH_A08G1187,GH_A12G1417,	0.107201
GO:0009143	biological_process	nucleoside triphosphate catabolic process	2	2	0.0215263	GH_A10G1133,GH_D10G1721,	0.109389
GO:0006021	biological_process	inositol biosynthetic process	2	2	0.0215263	GH_A11G2086,GH_D11G2347,	0.111668
GO:0015743	biological_process	malate transport	6	30	0.0229103	GH_A07G1233,GH_A08G1342,GH_A09G1164,GH_D07G1211,GH_D08G1285,GH_D09G1124,	0.111856
GO:0045893	biological_process	positive regulation of transcription, DNA-templated	6	31	0.025943	GH_A06G0999,GH_A10G2264,GH_D03G0626,GH_D06G2208,GH_D08G1650,GH_D10G2354,	0.124227
GO:0007010	biological_process	cytoskeleton organization	5	23	0.0279832	GH_A05G1762,GH_A06G1815,GH_D01G1399,GH_D06G1846,GH_D13G2395,	0.131468
GO:0030001	biological_process	metal ion transport	26	246	0.0312333	GH_A05G1074,GH_A05G4365,GH_A05G4367,GH_A05G4368,GH_A08G0127,GH_A08G0816,GH_A08G1590,GH_A08G2390,GH_A09G0724,GH_A11G1257,GH_A12G0094,GH_A12G0132,GH_A12G2647,GH_A13G1569,GH_D01G1566,GH_D05G0225,GH_D05G1798,GH_D05G1800,GH_D05G1952,GH_D07G1519,GH_D08G2394,GH_D12G0100,GH_D12G2098,GH_D12G2671,GH_D13G0736,GH_scaffold36-2_objG0001,	0.14402
GO:2000123	biological_process	positive regulation of stomatal complex development	2	3	0.0343999	GH_D07G2173,GH_D11G1520,	0.155738
GO:0015770	biological_process	sucrose transport	3	9	0.0350526	GH_A05G2515,GH_A13G1441,GH_D13G1380,	0.155859
GO:0006812	biological_process	cation transport	4	161	0.0357513	GH_A05G0894,GH_A06G1853,GH_D04G1332,GH_D07G2570,	0.156177
GO:0009228	biological_process	thiamine biosynthetic process	3	10	0.0435006	GH_A06G1695,GH_D03G1342,GH_D06G1716,	0.186753
GO:0006396	biological_process	RNA processing	3	131	0.0491989	GH_A12G0241,GH_D05G1833,GH_D05G3677,	0.207636
GO:0006629	biological_process	lipid metabolic process	32	332	0.0492575	GH_A04G0693,GH_A05G1696,GH_A06G0161,GH_A06G1435,GH_A08G0548,GH_A08G2123,GH_A08G2818,GH_A08G2818,GH_A09G1290,GH_A10G0136,GH_A10G0260,GH_A10G1735,GH_A11G1000,GH_A11G1279,GH_A12G1347,GH_A13G0405,GH_A13G0678,GH_D05G2050,GH_D06G1474,GH_D07G1148,GH_D08G2142,GH_D08G2322,GH_D08G2440,GH_D08G2446,GH_D08G2811,GH_D08G2811,GH_D09G1028,GH_D09G1245,GH_D10G0910,GH_D11G0273,GH_D13G0402,GH_D13G0991,	0.204419
GO:0006260	biological_process	DNA replication	3	133	0.0493227	GH_A07G0609,GH_A07G0609,GH_D03G0130,	0.201334
GO:0019673	biological_process	GDP-mannose metabolic process	2	4	0.0494871	GH_A10G0978,GH_D12G0622,	0.198746
GO:0071249	biological_process	cellular response to nitrate	6	37	0.0497085	GH_A01G1044,GH_A06G1027,GH_A11G0454,GH_D01G1084,GH_D06G1043,GH_D11G0475,	0.196467
GO:0009627	biological_process	systemic acquired resistance	5	28	0.0523811	GH_A07G1757,GH_A10G1508,GH_A10G1509,GH_D10G1384,GH_D11G1526,	0.203795
GO:0006597	biological_process	spermine biosynthetic process	3	11	0.0528614	GH_A02G0469,GH_D02G0482,GH_D10G1792,	0.199432
GO:0006081	biological_process	cellular aldehyde metabolic process	3	11	0.0528614	GH_A02G1952,GH_A05G2363,GH_D05G0703,	0.2025
GO:0060828	biological_process	regulation of canonical Wnt signaling pathway	1	0	0.0625094	GH_A07G1436,	0.232311
GO:0042128	biological_process	nitrate assimilation	3	12	0.0631005	GH_D07G2523,GH_D08G0589,GH_D08G0589,	0.231059
GO:0006139	biological_process	nucleobase-containing compound metabolic process	1	78	0.0631079	GH_D08G0740,	0.227737
GO:0019510	biological_process	S-adenosylhomocysteine catabolic process	2	5	0.0664611	GH_A02G0210,GH_D02G0229,	0.236411
GO:0006357	biological_process	regulation of transcription from RNA polymerase II promoter	2	106	0.0689138	GH_D05G4066,GH_D06G1488,	0.241684
GO:0000398	biological_process	mRNA splicing, via spliceosome	2	107	0.0697442	GH_D08G0001,GH_D11G3789,	0.241199
GO:0042773	biological_process	ATP synthesis coupled electron transport	2	6	0.0850273	GH_A02G1593,GH_A02G1594,	0.286105
GO:0016559	biological_process	peroxisome fission	2	6	0.0850273	GH_A07G0477,GH_D07G0480,	0.290025
GO:0006542	biological_process	glutamine biosynthetic process	3	14	0.086046	GH_A01G0154,GH_A09G2173,GH_D09G2107,	0.278253
GO:0060236	biological_process	regulation of mitotic spindle organization	3	14	0.086046	GH_A08G0424,GH_D04G0455,GH_D08G0446,	0.281914
GO:0032147	biological_process	activation of protein kinase activity	3	14	0.086046	GH_A08G0424,GH_D04G0455,GH_D08G0446,	0.285673
GO:0008299	biological_process	isoprenoid biosynthetic process	1	72	0.0902464	GH_D10G1016,	0.288094
GO:0006414	biological_process	translational elongation	1	74	0.0909524	GH_D04G0871,	0.286673
GO:0006099	biological_process	tricarboxylic acid cycle	1	75	0.0917317	GH_D01G2035,	0.285515
GO:0006284	biological_process	base-excision repair	5	35	0.102147	GH_A04G1744,GH_A12G1779,GH_D01G1007,GH_D04G2093,GH_D12G1774,	0.310178
GO:0010374	biological_process	stomatal complex development	5	35	0.102147	GH_A02G1531,GH_A11G2236,GH_D05G2174,GH_D09G2337,GH_D11G2297,	0.314007
GO:0045017	biological_process	glycerolipid biosynthetic process	3	16	0.111959	GH_A04G1241,GH_A07G1494,GH_D07G1492,	0.33188
GO:0008295	biological_process	spermidine biosynthetic process	3	16	0.111959	GH_A02G0469,GH_D02G0482,GH_D10G1792,	0.335878
GO:0019277	biological_process	UDP-N-acetylgalactosamine biosynthetic process	1	1	0.121114	GH_A13G1754,	0.354792
GO:0006470	biological_process	protein dephosphorylation	10	250	0.121485	GH_A04G1153,GH_A09G0497,GH_A09G1844,GH_A13G0441,GH_A13G1314,GH_D03G0009,GH_D04G1495,GH_D10G2391,GH_D13G1027,GH_D13G1237,	0.351741
GO:0030418	biological_process	nicotianamine biosynthetic process	2	8	0.125903	GH_A13G2043,GH_D13G2016,	0.360343
GO:0051603	biological_process	proteolysis involved in cellular protein catabolic process	1	65	0.128744	GH_D09G0688,	0.364286
GO:0031124	biological_process	mRNA 3'-end processing	2	9	0.147761	GH_D05G1098,GH_D11G1351,	0.408805
GO:0006378	biological_process	mRNA polyadenylation	2	9	0.147761	GH_A05G0318,GH_D07G1109,	0.413398
GO:0009308	biological_process	amine metabolic process	3	19	0.155465	GH_A03G0191,GH_D01G1050,GH_D02G0356,	0.425393
GO:0006012	biological_process	galactose metabolic process	5	37	0.185875	GH_A07G1410,GH_A11G1123,GH_D10G0063,GH_D13G1278,GH_D13G1279,	0.503074
GO:0051225	biological_process	spindle assembly	3	21	0.186917	GH_A02G0675,GH_D11G1735,GH_D11G3235,	0.500454
GO:0007264	biological_process	small GTPase mediated signal transduction	5	38	0.190912	GH_A06G0694,GH_A08G0629,GH_A10G0309,GH_D06G2327,GH_D10G0321,	0.505713
GO:0120009	biological_process	intermembrane lipid transfer	2	11	0.193357	GH_D02G1247,GH_D10G1717,	0.5068
GO:0006857	biological_process	oligopeptide transport	5	41	0.209329	GH_A07G0410,GH_A10G2024,GH_D07G0415,GH_D08G1974,GH_D10G2132,	0.542947
GO:0032543	biological_process	mitochondrial translation	2	12	0.216773	GH_A13G1730,GH_D13G1686,	0.545218
GO:0009785	biological_process	blue light signaling pathway	2	12	0.216773	GH_A01G2235,GH_A04G0775,	0.550781
GO:0043622	biological_process	cortical microtubule organization	2	12	0.216773	GH_A08G1369,GH_D12G2527,	0.556459
GO:0051017	biological_process	actin filament bundle assembly	3	23	0.219821	GH_D01G1399,GH_D07G2086,GH_D13G2395,	0.547355
GO:0006011	biological_process	UDP-glucose metabolic process	1	3	0.227566	GH_A08G0422,	0.550136
GO:0009958	biological_process	positive gravitropism	1	3	0.227566	GH_D02G2243,	0.55553
GO:0009908	biological_process	flower development	1	3	0.227566	GH_D10G0300,	0.56103
GO:0008283	biological_process	cell proliferation	3	24	0.23669	GH_A12G0171,GH_A13G0468,GH_D13G0467,	0.561292
GO:0006002	biological_process	fructose 6-phosphate metabolic process	3	24	0.23669	GH_A10G0099,GH_A11G1606,GH_D06G0994,	0.566689
GO:0051560	biological_process	mitochondrial calcium ion homeostasis	2	13	0.240415	GH_A10G0944,GH_D11G0008,	0.564749
GO:0006887	biological_process	exocytosis	2	80	0.246144	GH_A04G1208,GH_A09G1511,	0.572803
GO:0006635	biological_process	fatty acid beta-oxidation	3	25	0.253769	GH_A01G0207,GH_D07G1744,GH_D11G2206,	0.585079
GO:0009058	biological_process	biosynthetic process	12	258	0.255257	GH_A06G0079,GH_A07G0108,GH_A07G1785,GH_A09G0001,GH_A09G0002,GH_A09G2281,GH_A12G1942,GH_D05G2432,GH_D05G3303,GH_D07G0643,GH_D11G2202,GH_D12G1941,	0.58311
GO:0072659	biological_process	protein localization to plasma membrane	2	14	0.264164	GH_A11G3563,GH_D11G3588,	0.576989
GO:0009773	biological_process	photosynthetic electron transport in photosystem I	2	14	0.264164	GH_A01G1565,GH_D12G2454,	0.582095
GO:0009638	biological_process	phototropism	2	14	0.264164	GH_A07G0715,GH_D03G1061,	0.587292
GO:0001678	biological_process	cellular glucose homeostasis	2	14	0.264164	GH_A10G0653,GH_D10G0697,	0.592583
GO:0051513	biological_process	regulation of monopolar cell growth	2	14	0.264164	GH_D08G0689,GH_D11G1341,	0.59797
GO:0006809	biological_process	nitric oxide biosynthetic process	1	4	0.275858	GH_D08G0589,	0.597293
GO:0000272	biological_process	polysaccharide catabolic process	4	31	0.27713	GH_A03G1867,GH_D10G1788,GH_D10G2797,GH_D10G2800,	0.594875
GO:0008610	biological_process	lipid biosynthetic process	6	55	0.278885	GH_A05G3496,GH_A06G1828,GH_A06G1830,GH_A13G2356,GH_D04G0747,GH_D06G1860,	0.593524
GO:0010112	biological_process	regulation of systemic acquired resistance	2	15	0.287913	GH_A12G2864,GH_D08G0458,	0.597419
GO:0032957	biological_process	inositol trisphosphate metabolic process	2	15	0.287913	GH_scaffold40363_objG0001,GH_scaffold8513_objG0001,	0.602439
GO:0035434	biological_process	copper ion transmembrane transport	2	15	0.287913	GH_A08G0057,GH_D13G2176,	0.607544
GO:0035556	biological_process	intracellular signal transduction	3	95	0.290559	GH_A02G0151,GH_A04G0693,GH_D02G0312,	0.597928
GO:0080143	biological_process	regulation of amino acid export	2	16	0.311569	GH_D05G0635,GH_D06G1158,	0.625652
GO:0006561	biological_process	proline biosynthetic process	2	16	0.311569	GH_D01G2467,GH_D01G2467,	0.630738
GO:0009966	biological_process	regulation of signal transduction	2	16	0.311569	GH_A09G2718,GH_A12G2688,	0.635908
GO:0010087	biological_process	phloem or xylem histogenesis	1	5	0.321132	GH_A11G1427,	0.61986
GO:0006656	biological_process	phosphatidylcholine biosynthetic process	1	5	0.321132	GH_A03G1075,	0.624703
GO:0030433	biological_process	ubiquitin-dependent ERAD pathway	1	5	0.321132	GH_A13G0883,	0.629622
GO:0009695	biological_process	jasmonic acid biosynthetic process	1	5	0.321132	GH_D08G0423,	0.634619
GO:0080183	biological_process	response to photooxidative stress	1	5	0.321132	GH_A10G0859,	0.639696
GO:0007165	biological_process	signal transduction	22	422	0.321594	GH_A04G0693,GH_A05G0640,GH_A05G0822,GH_A05G2813,GH_A06G1108,GH_A07G2253,GH_A10G2541,GH_A11G0453,GH_A12G1312,GH_A13G0692,GH_D02G0047,GH_D02G1497,GH_D04G1701,GH_D05G0817,GH_D05G2982,GH_D06G1132,GH_D08G1507,GH_D10G2079,GH_D11G0473,GH_D11G1267,GH_D11G3800,GH_D12G1333,	0.615977
GO:0009725	biological_process	response to hormone	2	70	0.326599	GH_A05G0762,GH_A11G1016,	0.620788
GO:0048544	biological_process	recognition of pollen	4	111	0.3297	GH_A01G0943,GH_D04G0300,GH_D05G1708,GH_D12G2759,	0.621934
GO:0006412	biological_process	translation	62	1060	0.344219	GH_A01G1393,GH_A01G1397,GH_A03G0305,GH_A03G0305,GH_A03G1883,GH_A03G1958,GH_A03G1958,GH_A05G2192,GH_A06G1709,GH_A07G2062,GH_A07G2062,GH_A07G2592,GH_A07G2592,GH_A08G0537,GH_A08G0576,GH_A08G2332,GH_A10G2158,GH_A10G2158,GH_A10G2219,GH_A11G1391,GH_A11G2472,GH_A12G0228,GH_A12G0228,GH_A12G0232,GH_A12G0304,GH_A12G2526,GH_A13G1353,GH_A13G1353,GH_A13G1891,GH_A13G1891,GH_D01G0645,GH_D01G0645,GH_D02G0674,GH_…	0.64444
GO:0032515	biological_process	negative regulation of phosphoprotein phosphatase activity	1	6	0.363578	GH_A05G4313,	0.675603
GO:0032875	biological_process	regulation of DNA endoreduplication	4	41	0.364071	GH_A03G0528,GH_A10G1021,GH_A10G2445,GH_D01G2484,	0.671509
GO:0006289	biological_process	nucleotide-excision repair	1	47	0.368363	GH_D08G0740,	0.67443
[truncated: 113 more rows]

## Sheet: Dataset6
Dataset6. GO enrichment of all upregulated genes in hypocotyls of Fov-infected Fov7_KO#5 versus J668. Significantly enriched go terms are marked red. For the enrichment, The P-value cutoff was < 0.05.
[truncated: 166 more rows]
