# Supplementary material for: A Single‐Nucleotide Mutation in a GLUTAMATE RECEPTOR‐LIKE Gene Confers Resistance to Fusarium Wilt in Gossypium hirsutum
Source: Adv Sci (Weinh). 2021 Feb 19;8(7):2002723. doi: 10.1002/advs.202002723 (PMC8025038; doi:10.1002/advs.202002723)
Supplement: Supplementary file 6 — Supplemental Table 9 [file ADVS-8-2002723-s003.xlsx]

## Sheet: Titles
Supplementary table 9. RNA-Seq analysis of plant genes in hypocotyls of Fov-infected Fov7_KO#5 and J668 at 10 dpi versus 5 dpi, related to Figure S16.
Dataset 1. Downregulated plant genes in hypocotyls of Fov-infected Fov7_KO#5 at 10 dpi versus 5 dpi.
Dataset 2. Upregulated plant genes in hypocotyls of Fov-infected Fov7_KO#5 at 10 dpi versus 5 dpi.
Dataset 3. Downregulated plant genes in hypocotyls of Fov-infected J668 at 10 dpi versus 5 dpi.
Dataset 4. Upregulated plant genes in hypocotyls of Fov-infected J668 at 10 dpi versus 5 dpi.
Dataset5. GO enrichment of downregulated genes in hypocotyls of Fov-infected Fov7_KO#5 at 10 dpi versus 5 dpi. Significantly enriched go terms are marked red. For the enrichment, The P-value cutoff was < 0.05.
Dataset6. GO enrichment of Upregulated genes in hypocotyls of Fov-infected Fov7_KO#5 at 10 dpi versus 5 dpi. Significantly enriched go terms are marked red. For the enrichment, The P-value cutoff was < 0.05.
Dataset7. GO enrichment of downregulated genes in hypocotyls of Fov-infected J668 at 10 dpi versus 5 dpi. Significantly enriched go terms are marked red. For the enrichment, The P-value cutoff was < 0.05.
Dataset8. GO enrichment of Upregulated genes in hypocotyls of Fov-infected J668 at 10 dpi versus 5 dpi. Significantly enriched go terms are marked red. For the enrichment, The P-value cutoff was < 0.05.

## Sheet: Dataset1
Dataset 1. Downregulated plant genes in hypocotyls of Fov-infected Fov7_KO#5 at 10 dpi versus 5 dpi.
gene_id	baseMean	log2FoldChange	lfcSE	stat	pvalue	padj
GH_D04G1706	76.8241	-9.68839	1.22262	-7.92431	2.29409e-15	2.07116e-14
GH_D13G2401	69.9437	-9.55716	1.22678	-7.79043	6.67794e-15	5.88533e-14
GH_D07G1274	57.7839	-9.28823	1.24669	-7.45034	9.30987e-14	7.6719e-13
GH_A06G1589	45.1376	-8.92462	3.90777	-2.28382	0.0223823	0.0496735
GH_A02G1798	43.6675	-8.87191	1.25825	-7.05102	1.77615e-12	1.36412e-11
GH_D02G0220	43.0624	-8.85236	1.25541	-7.05136	1.77176e-12	1.36093e-11
GH_A10G2672	34.6272	-8.54716	1.30703	-6.53937	6.17774e-11	4.24968e-10
GH_D04G1699	32.3334	-8.43967	1.28398	-6.57308	4.92862e-11	3.41617e-10
GH_D13G0909	23.8113	-8.00323	1.31853	-6.06983	1.28046e-09	7.98064e-09
GH_A11G1104	22.9288	-7.93939	1.33592	-5.943	2.79851e-09	1.69256e-08
GH_A11G1028	22.0486	-7.89493	1.3216	-5.97375	2.31858e-09	1.41257e-08
GH_A04G1361	21.9274	-7.88427	1.35348	-5.8252	5.70436e-09	3.35781e-08
GH_D01G1083	21.6773	-7.86594	1.32623	-5.93106	3.00994e-09	1.8154e-08
GH_A08G2291	21.1089	-7.82555	1.32548	-5.90393	3.54948e-09	2.12743e-08
GH_D10G2613	16.8004	-7.50463	1.3638	-5.50273	3.73962e-08	2.04413e-07
GH_D07G1773	16.6751	-7.48328	1.36482	-5.48298	4.1822e-08	2.27528e-07
GH_D06G2341	16.4053	-7.46326	1.36382	-5.47234	4.44138e-08	2.40725e-07
GH_D06G2414	15.952	-7.43371	1.41508	-5.2532	1.49481e-07	7.66785e-07
GH_D12G0713	15.4913	-7.3803	1.37472	-5.36859	7.93531e-08	4.18892e-07
GH_A08G2129	15.3998	-7.37857	1.38672	-5.32086	1.03276e-07	5.38856e-07
GH_A07G1072	15.2818	-7.37433	1.41231	-5.22147	1.77504e-07	9.02189e-07
GH_A09G0310	15.1955	-7.34554	1.39198	-5.27704	1.31289e-07	6.78199e-07
GH_D12G1105	14.4409	-7.2817	1.40149	-5.19569	2.03958e-07	1.0298e-06
GH_D05G2843	13.7144	-7.20499	1.39962	-5.14783	2.63516e-07	1.31421e-06
GH_A05G0333	13.6592	-7.19756	1.41218	-5.09679	3.45469e-07	1.70326e-06
GH_A06G2289	13.4526	-7.1665	1.43892	-4.98045	6.34355e-07	3.04503e-06
GH_D11G3010	12.848	-7.10656	1.43465	-4.95352	7.28816e-07	3.47371e-06
GH_A13G0123	12.6446	-7.07614	1.46888	-4.81737	1.45466e-06	6.70233e-06
GH_A11G2689	12.1405	-7.03558	1.42807	-4.92664	8.36568e-07	3.96457e-06
GH_D09G2131	12.0046	-7.02614	1.44772	-4.85325	1.21453e-06	5.6493e-06
GH_A13G2618	11.7802	-6.98599	1.43162	-4.87979	1.06201e-06	4.97215e-06
GH_D07G0099	11.7795	-6.97925	1.44701	-4.82323	1.41251e-06	6.51983e-06
GH_A12G1122	11.6102	-6.97463	1.48458	-4.69803	2.62678e-06	1.17461e-05
GH_A02G1855	11.5195	-6.95074	1.44684	-4.8041	1.5545e-06	7.14143e-06
GH_D05G3981	11.4772	-6.93642	1.48158	-4.68178	2.84399e-06	1.26693e-05
GH_D07G2533	11.365	-6.92909	1.46951	-4.71524	2.41422e-06	1.08505e-05
GH_A12G0068	11.2691	-6.91228	1.48559	-4.6529	3.27304e-06	1.44712e-05
GH_D09G1844	10.8803	-6.87537	1.45357	-4.72999	2.24534e-06	1.01228e-05
GH_D13G0468	10.9372	-6.87087	1.4656	-4.6881	2.75757e-06	1.22979e-05
GH_D10G0935	10.5154	-6.81213	1.50567	-4.52431	6.05933e-06	2.58882e-05
GH_A11G0389	10.2362	-6.78307	1.46747	-4.62227	3.79556e-06	1.66552e-05
GH_D07G2173	10.2379	-6.77053	1.52628	-4.43596	9.16625e-06	3.82524e-05
GH_D10G0020	10.1462	-6.76426	1.49571	-4.52246	6.11257e-06	2.61058e-05
GH_A10G2068	9.89463	-6.74064	1.47877	-4.55829	5.15716e-06	2.22725e-05
GH_D12G1639	9.83107	-6.71344	1.54498	-4.34532	1.39071e-05	5.66988e-05
GH_D09G2607	9.68885	-6.70589	1.49011	-4.50028	6.78643e-06	2.88162e-05
GH_A13G0482	9.66377	-6.69492	1.49725	-4.47149	7.76768e-06	3.272e-05
GH_D07G0387	9.6363	-6.69163	1.5169	-4.4114	1.02706e-05	4.25536e-05
GH_A08G1626	9.59178	-6.68128	1.49822	-4.45947	8.21638e-06	3.45073e-05
GH_A09G1290	9.46315	-6.67629	1.49195	-4.47487	7.64577e-06	3.22281e-05
GH_D10G2132	66.0518	-6.67534	0.815237	-8.18822	2.65124e-16	2.51437e-15
GH_D05G0143	9.37016	-6.65442	1.50598	-4.41867	9.93104e-06	4.12311e-05
GH_D06G0194	9.35643	-6.65246	1.49768	-4.44185	8.9187e-06	3.72909e-05
GH_A03G0717	9.3291	-6.65047	1.49157	-4.45871	8.24544e-06	3.46114e-05
GH_D06G0351	9.03896	-6.61376	1.55901	-4.24228	2.21255e-05	8.78562e-05
GH_A08G0101	9.12278	-6.60748	1.54169	-4.28588	1.82018e-05	7.30913e-05
GH_D11G1861	8.94398	-6.60446	1.53943	-4.29021	1.78504e-05	7.17466e-05
GH_A02G1078	9.03787	-6.60077	1.50893	-4.37447	1.21729e-05	4.99776e-05
GH_A05G1504	48.0861	-6.5579	0.923417	-7.10178	1.23164e-12	9.53949e-12
GH_A06G1593	45.5789	-6.55089	0.948017	-6.9101	4.84318e-12	3.60989e-11
GH_D12G0360	8.54712	-6.5166	1.63333	-3.98976	6.61394e-05	0.000245691
GH_A08G0026	8.35004	-6.48888	1.54442	-4.2015	2.65156e-05	0.000104235
GH_A04G0979	15.497	-6.41736	1.3772	-4.65971	3.16656e-06	1.40235e-05
GH_D12G0069	7.87037	-6.40193	1.54585	-4.14135	3.45263e-05	0.000133436
GH_A05G1072	7.82204	-6.39015	1.56757	-4.07647	4.57238e-05	0.000173698
GH_A07G1225	7.74345	-6.37618	1.55837	-4.09157	4.28461e-05	0.000163435
GH_A02G1439	7.658	-6.36107	1.55655	-4.08665	4.37656e-05	0.000166762
GH_D04G0122	7.58628	-6.3482	1.55823	-4.07399	4.6214e-05	0.000175419
GH_D09G1987	26.2563	-6.3422	1.17447	-5.40004	6.66264e-08	3.54764e-07
GH_A12G2030	7.45725	-6.33531	1.57961	-4.01067	6.05469e-05	0.000226286
GH_A12G2910	7.53741	-6.32856	1.60831	-3.93493	8.32221e-05	0.000304495
GH_D11G1163	7.4731	-6.3238	1.56829	-4.03228	5.52377e-05	0.000207361
GH_A06G0506	7.38819	-6.31719	1.56887	-4.02658	5.65929e-05	0.000212224
GH_D12G0331	7.29349	-6.3084	1.62152	-3.89043	0.000100068	0.000361201
GH_A09G1220	40.5617	-6.30374	0.945278	-6.66866	2.58153e-11	1.82602e-10
GH_D01G1199	7.3735	-6.29996	1.60252	-3.93127	8.44977e-05	0.000308848
GH_D02G1997	7.1041	-6.26018	1.5797	-3.96289	7.40476e-05	0.000272939
GH_A07G1120	7.11334	-6.25135	1.59572	-3.91758	8.94436e-05	0.00032549
GH_A01G1696	7.08941	-6.24325	1.65073	-3.7821	0.000155509	0.000544406
GH_D07G0036	7.00478	-6.23902	1.58684	-3.93171	8.43421e-05	0.000308353
GH_D01G2039	7.07174	-6.23811	1.63198	-3.82242	0.000132146	0.000468269
GH_A11G2955	6.95658	-6.22784	1.593	-3.90951	9.24825e-05	0.000335793
GH_D12G2466	6.92633	-6.22601	1.60033	-3.89046	0.000100056	0.000361183
GH_D08G2625	6.95631	-6.22302	1.58712	-3.92095	8.82017e-05	0.000321343
GH_A10G0656	6.91219	-6.21649	1.61223	-3.85583	0.000115338	0.000412192
GH_A11G3722	6.84788	-6.21255	1.6218	-3.83064	0.000127808	0.000453806
GH_A06G0508	6.81606	-6.19842	1.65652	-3.74183	0.000182685	0.000632461
GH_D11G1091	6.82266	-6.19502	1.60684	-3.85541	0.000115536	0.000412796
GH_D11G2032	13.3383	-6.18673	1.39761	-4.42665	9.57084e-06	3.9838e-05
GH_D06G2090	6.74421	-6.18166	1.60437	-3.85301	0.000116673	0.000416673
GH_A08G2528	6.69588	-6.16794	1.64074	-3.75924	0.000170433	0.000593239
GH_A09G2148	6.62837	-6.15993	1.64463	-3.74548	0.00018005	0.000624369
GH_A06G2306	6.54598	-6.14384	1.6462	-3.73214	0.000189864	0.000655669
GH_A09G1711	6.49418	-6.12139	1.66778	-3.67038	0.00024219	0.000821146
GH_D03G1371	6.416	-6.11163	1.65587	-3.69089	0.000223471	0.000762053
GH_D13G2317	6.45563	-6.10768	1.67167	-3.65364	0.000258549	0.000872783
GH_D05G1466	6.28473	-6.07021	1.65245	-3.67346	0.000239284	0.000812062
GH_A05G2545	6.24313	-6.05616	1.71443	-3.53246	0.000411716	0.00134094
GH_A07G0558	6.12124	-6.0444	1.67021	-3.61896	0.000295794	0.000988426
GH_D13G2188	6.13442	-6.03668	1.64683	-3.66563	0.000246732	0.000835233
GH_D03G1380	6.15067	-6.03371	1.73028	-3.48713	0.000488234	0.0015692
GH_D13G0467	6.03578	-6.02548	1.66071	-3.62826	0.000285334	0.000955902
GH_D02G1920	6.09982	-6.02458	1.66679	-3.61449	0.000300944	0.00100445
GH_D07G2361	6.07263	-6.02418	1.68178	-3.58203	0.000340935	0.00112735
GH_D01G0248	6.00539	-6.02064	1.66346	-3.61935	0.000295344	0.000987038
GH_D11G0682	5.94992	-5.99803	1.64802	-3.63954	0.000273125	0.000917878
GH_A12G1460	5.96338	-5.9962	1.68872	-3.55073	0.000384157	0.00125829
GH_A04G0190	5.89207	-5.98733	1.6854	-3.55246	0.000381648	0.00125072
GH_A06G2304	5.88086	-5.97514	1.67662	-3.56379	0.000365537	0.00120203
GH_A11G0398	5.87386	-5.97112	1.68589	-3.54182	0.000397379	0.00129761
GH_D12G2763	5.85047	-5.97003	1.6715	-3.57166	0.000354728	0.00116907
GH_A03G1180	5.74456	-5.94815	1.6607	-3.58172	0.00034134	0.00112843
GH_A06G0731	5.65965	-5.93903	1.69553	-3.50276	0.000460471	0.00148647
GH_A10G2322	5.69649	-5.93753	1.69979	-3.49311	0.000477437	0.00153695
GH_D11G0669	227.36	-5.93116	1.11214	-5.3331	9.65491e-08	5.05155e-07
GH_A11G1670	5.61525	-5.92464	1.73989	-3.40517	0.00066122	0.00207671
GH_A05G2140	5.60152	-5.92208	1.70051	-3.48254	0.000496674	0.00159343
GH_D10G1924	11.1891	-5.92049	1.44689	-4.09187	4.27906e-05	0.000163234
GH_A08G0587	5.64469	-5.91238	1.75054	-3.37746	0.000731599	0.00227977
GH_D05G0784	5.63375	-5.90696	1.78885	-3.30209	0.000959665	0.00292837
GH_A02G1640	38.0359	-5.89058	0.871416	-6.75977	1.38207e-11	9.95509e-11
GH_D09G2211	5.41043	-5.88319	1.73497	-3.39095	0.000696504	0.00217918
GH_A05G3807	5.4054	-5.85806	1.69139	-3.46346	0.000533268	0.00170148
GH_D05G0891	5.43246	-5.85703	1.74826	-3.3502	0.000807529	0.00249754
GH_A08G0393	5.35469	-5.85407	1.69128	-3.46133	0.000537518	0.00171417
GH_A01G0503	5.32722	-5.84726	1.71693	-3.40564	0.000660089	0.00207338
GH_D11G1587	5.22763	-5.81291	1.6995	-3.42037	0.000625364	0.00197252
GH_A02G0757	5.17005	-5.80699	1.71497	-3.38606	0.000709032	0.00221506
GH_D12G1333	26.7274	-5.79083	1.02416	-5.65423	1.56551e-08	8.86117e-08
GH_D05G0352	17.7274	-5.78864	1.27489	-4.54049	5.61236e-06	2.41078e-05
GH_D10G0320	5.10085	-5.77718	1.7206	-3.35766	0.000786066	0.00243502
GH_A09G0966	18.946	-5.77185	1.20094	-4.8061	1.53904e-06	7.07316e-06
GH_D05G1051	63.6243	-5.75592	0.650601	-8.84709	8.98303e-19	9.58076e-18
GH_D03G1736	4.97841	-5.75314	1.74674	-3.29365	0.000988972	0.00300953
GH_D01G0808	5.04524	-5.74864	1.78391	-3.2225	0.00127078	0.00379384
GH_A11G0071	4.94368	-5.73472	1.73088	-3.31317	0.000922435	0.00282528
GH_D01G0624	4.91648	-5.7335	1.78778	-3.20704	0.00134108	0.00398333
GH_D11G1674	4.94341	-5.72835	1.76092	-3.25304	0.00114177	0.0034388
GH_A08G2196	4.78018	-5.7019	1.77323	-3.21554	0.00130199	0.00387679
GH_A11G0465	9.5061	-5.6911	1.49367	-3.81014	0.000138889	0.000490472
GH_D05G0648	4.73858	-5.68149	1.75636	-3.2348	0.00121728	0.00364758
GH_A02G1701	4.80935	-5.67962	1.80876	-3.14005	0.00168917	0.00491581
GH_D02G0399	4.78188	-5.67141	1.78606	-3.17538	0.00149642	0.00440357
GH_D10G1332	4.71757	-5.66555	1.74643	-3.24408	0.00117833	0.00354042
GH_A11G2751	4.70371	-5.65825	1.75008	-3.23314	0.00122439	0.00366674
GH_A05G1947	4.64613	-5.65177	1.76078	-3.2098	0.00132826	0.00394814
GH_A12G1180	4.65286	-5.65004	1.77354	-3.18574	0.00144383	0.00426012
GH_A13G0596	4.68257	-5.64002	1.81151	-3.11344	0.00184922	0.00534339
GH_A01G0463	4.61166	-5.63868	1.77567	-3.17553	0.00149566	0.00440178
GH_D04G0572	4.6757	-5.638	1.80883	-3.11694	0.0018274	0.00528656
GH_A10G0944	4.57706	-5.62213	1.80096	-3.12174	0.00179787	0.00520832
GH_D08G0288	821.744	-5.61907	0.181751	-30.9163	7.20812e-210	9.89891e-208
GH_D07G1358	4.51261	-5.6118	1.86376	-3.01101	0.00260379	0.00728556
GH_A03G1930	4.52607	-5.61004	1.76765	-3.17374	0.00150489	0.00442666
GH_A06G1793	4.51234	-5.60613	1.77582	-3.15692	0.00159446	0.00466514
GH_D13G1749	4.4619	-5.60482	1.87976	-2.98166	0.00286688	0.00795488
GH_D07G1353	4.49174	-5.59993	1.82681	-3.06542	0.00217365	0.00618319
GH_D03G1000	4.49834	-5.59484	1.77173	-3.15785	0.00158937	0.00465147
GH_D09G0659	4.52145	-5.59066	1.8619	-3.00266	0.00267635	0.00746722
GH_D09G2279	4.44062	-5.58434	1.78469	-3.12903	0.00175382	0.00509078
GH_A07G1763	4.35558	-5.56827	1.82832	-3.04557	0.00232242	0.00656325
GH_A05G2580	4.35544	-5.56529	1.80857	-3.07718	0.00208971	0.00596729
GH_A07G0268	22.6821	-5.55925	1.04136	-5.33847	9.37361e-08	4.91271e-07
GH_A05G3016	4.39188	-5.55191	1.80611	-3.07396	0.0021124	0.00602996
GH_D08G2153	4.32084	-5.54803	1.80575	-3.07242	0.00212329	0.00605585
GH_A09G2657	4.32084	-5.54803	1.80575	-3.07242	0.00212329	0.00605585
GH_A13G2594	16.4417	-5.54664	1.23299	-4.49852	6.84276e-06	2.90445e-05
GH_A06G0787	4.31384	-5.54235	1.79691	-3.08439	0.00203973	0.00583813
GH_A08G0731	4.29338	-5.53739	2.00974	-2.75527	0.00586439	0.0151683
GH_A13G0867	172.378	-5.53636	1.32731	-4.17113	3.03095e-05	0.000118196
GH_A10G0058	4.2931	-5.53238	1.80909	-3.0581	0.00222744	0.00632134
GH_D02G0168	4.25612	-5.53095	1.82147	-3.03653	0.0023932	0.00674397
GH_D08G1452	4.29983	-5.53056	1.7928	-3.08487	0.00203642	0.00582952
GH_A08G1962	28.5283	-5.50577	0.978982	-5.62398	1.86609e-08	1.04745e-07
GH_A11G2019	4.15034	-5.49868	2.03664	-2.69988	0.00693644	0.0176317
GH_A13G2405	46.1909	-5.49719	0.726378	-7.56795	3.79167e-14	3.20151e-13
GH_A03G1328	4.17978	-5.48505	1.81449	-3.02292	0.00250352	0.00702904
GH_A05G3063	4.17292	-5.48299	1.81913	-3.01408	0.00257764	0.0072185
GH_A13G1885	4.12193	-5.46975	1.8324	-2.98503	0.00283551	0.00787594
GH_D07G1556	4.1082	-5.46542	1.81784	-3.00654	0.0026424	0.0073816
GH_A13G1569	4.081	-5.46288	2.03761	-2.68102	0.0073398	0.0185272
GH_D11G0107	4.08073	-5.45687	1.83526	-2.97335	0.00294568	0.00815433
GH_A11G1989	4.10092	-5.45203	1.8683	-2.91817	0.00352091	0.00958308
GH_A06G2161	4.08046	-5.44869	1.82945	-2.97832	0.00289832	0.00803384
GH_D11G2964	4.053	-5.44032	1.85522	-2.93244	0.00336314	0.00920013
GH_A07G1107	4.00255	-5.4391	2.04655	-2.6577	0.00786767	0.019711
GH_D07G0670	15.1842	-5.43846	1.24475	-4.36912	1.24747e-05	5.11463e-05
GH_A07G1659	30.4384	-5.43359	0.88942	-6.10914	1.0017e-09	6.30015e-09
GH_A06G0376	4.01574	-5.43082	1.84674	-2.94075	0.00327415	0.00897884
GH_A11G2236	3.98842	-5.42611	1.84389	-2.94275	0.00325316	0.00892691
GH_A03G1262	4.0184	-5.42259	1.91602	-2.83013	0.00465291	0.0123094
GH_D11G0339	7.89167	-5.42189	1.53024	-3.54315	0.000395375	0.00129166
GH_A05G0937	4.0016	-5.41545	1.90558	-2.84189	0.00448476	0.0119114
GH_D12G2132	3.92383	-5.41185	1.85637	-2.91529	0.00355359	0.00966551
GH_D08G0949	3.92383	-5.41185	1.85637	-2.91529	0.00355359	0.00966551
GH_D11G3265	3.97006	-5.4076	2.35398	-2.29722	0.0216064	0.0481675
GH_D10G2454	3.94402	-5.40681	2.06568	-2.61745	0.00885899	0.0219084
GH_A08G2595	3.94402	-5.40681	2.06568	-2.61745	0.00885899	0.0219084
GH_D08G1159	3.94402	-5.40681	2.06568	-2.61745	0.00885899	0.0219084
GH_D13G2207	22.3879	-5.40191	1.03311	-5.22879	1.70626e-07	8.69416e-07
GH_D10G2384	14.875	-5.39867	1.26481	-4.26837	1.96907e-05	7.87183e-05
GH_D02G2070	3.90969	-5.39496	1.84728	-2.92049	0.00349483	0.00952172
GH_D12G0131	3.91935	-5.39383	2.09167	-2.57872	0.00991683	0.0241997
GH_A13G0796	3.91602	-5.38628	2.12568	-2.5339	0.0112799	0.0271455
GH_D12G0376	3.88223	-5.38595	1.85824	-2.89842	0.00375052	0.0101344
GH_A08G2305	3.85884	-5.38281	2.06915	-2.60147	0.00928261	0.0228471
GH_D05G3709	3.82451	-5.37369	1.86517	-2.88108	0.00396318	0.010651
GH_A06G0237	3.88169	-5.36999	1.90455	-2.81955	0.00480904	0.0126798
GH_A02G0747	3.85449	-5.36846	1.87679	-2.86045	0.00423035	0.0112972
GH_A03G0500	3.85422	-5.36034	1.89239	-2.83258	0.00461742	0.0122239
GH_A01G2040	3.84022	-5.35373	2.11413	-2.53236	0.0113298	0.0272515
GH_A06G0189	7.59792	-5.35019	1.57366	-3.39984	0.000674241	0.00211478
GH_A09G1991	73.8847	-5.34466	0.558594	-9.56805	1.08941e-21	1.3123e-20
GH_A12G0132	3.77604	-5.34464	1.87365	-2.85253	0.00433732	0.0115507
GH_D08G2310	3.66102	-5.32304	2.12656	-2.50313	0.0123101	0.0293191
GH_A13G0387	3.74131	-5.32015	1.90548	-2.79202	0.00523794	0.0137078
GH_A13G1917	3.70419	-5.31405	1.88722	-2.81582	0.00486534	0.0128145
GH_A04G0129	3.69719	-5.3073	1.89713	-2.79755	0.00514921	0.0134962
GH_A08G2729	3.64926	-5.29509	1.97345	-2.68317	0.0072928	0.01842
GH_A11G2245	3.67632	-5.29184	1.92822	-2.74441	0.00606192	0.0156228
GH_A01G1749	3.62547	-5.28221	2.12161	-2.48971	0.0127846	0.0303127
GH_A04G1284	3.60501	-5.27761	1.89788	-2.7808	0.00542254	0.014134
GH_D04G1858	3.63485	-5.27431	2.14494	-2.45895	0.0139343	0.032722
GH_A05G3241	3.60487	-5.27319	1.91886	-2.74809	0.00599444	0.0154687
GH_D09G0318	3.59114	-5.26807	1.89697	-2.7771	0.00548461	0.0142786
GH_D04G0543	3.61425	-5.26683	2.15563	-2.44329	0.0145542	0.0340083
GH_A01G1360	7.06304	-5.26517	1.77016	-2.9744	0.00293558	0.00812916
GH_A12G2405	3.54729	-5.26204	2.11759	-2.48493	0.0129579	0.0306734
GH_A05G3040	3.60052	-5.26204	2.1744	-2.42	0.0155206	0.0359915
GH_A05G2681	3.58414	-5.26108	1.90836	-2.75686	0.00583598	0.0151031
GH_D13G1440	115.074	-5.25753	1.05222	-4.99662	5.83439e-07	2.8104e-06
GH_A10G1955	3.5634	-5.24914	1.91947	-2.73468	0.00624413	0.016034
GH_D13G2582	1820.95	-5.24875	0.238601	-21.998	3.00987e-107	1.72892e-105
GH_D05G3655	3.50596	-5.24499	1.90832	-2.74848	0.00598718	0.0154527
GH_D06G1967	193.242	-5.24267	0.335353	-15.6333	4.31788e-55	1.2289e-53
GH_A11G0256	3.52234	-5.24061	2.14708	-2.44081	0.0146543	0.0342153
GH_D01G0418	3.51242	-5.23432	2.0028	-2.6135	0.00896206	0.022141
GH_D11G0402	3.48522	-5.23274	1.91321	-2.73506	0.00623695	0.0160177
GH_A03G2284	3.49195	-5.23047	1.90871	-2.74032	0.00613787	0.0157927
GH_A05G3196	11.887	-5.2144	1.33045	-3.91927	8.88187e-05	0.000323466
GH_D10G0686	23.6235	-5.21259	0.962329	-5.41665	6.07271e-08	3.24758e-07
GH_A07G1494	3.44335	-5.1951	1.99042	-2.61006	0.00905269	0.0223395
GH_D09G1706	3.43635	-5.19299	2.17835	-2.3839	0.0171301	0.0392588
GH_D04G1642	3.42948	-5.1903	2.1793	-2.38163	0.0172362	0.0394781
GH_D05G0768	3.40609	-5.18673	2.18525	-2.37352	0.0176194	0.0402386
GH_D05G1664	3.40229	-5.18665	2.19646	-2.36136	0.0182078	0.0414383
GH_A13G2328	3.31446	-5.16987	1.95414	-2.64561	0.00815449	0.020344
GH_D05G1967	205.171	-5.16509	0.321592	-16.061	4.78899e-58	1.43214e-56
GH_A01G2149	3.26388	-5.16261	2.08056	-2.48136	0.0130884	0.0309409
GH_D13G0579	3.28699	-5.15592	2.16199	-2.3848	0.0170884	0.0391728
GH_D10G0054	3.26374	-5.1555	2.19052	-2.35355	0.0185951	0.0421993
GH_D06G0028	3.27312	-5.14673	2.16476	-2.37751	0.0174301	0.0398633
GH_A12G1957	3.23573	-5.13023	2.17389	-2.35993	0.0182785	0.0415774
GH_D06G0165	3.25899	-5.1287	1.95833	-2.61892	0.00882085	0.0218284
GH_A05G1983	199.503	-5.12649	0.321458	-15.9476	2.95989e-57	8.7681e-56
GH_D07G1636	3.20827	-5.12186	1.97111	-2.59847	0.00936414	0.0230218
GH_A03G2099	3.215	-5.11936	1.9909	-2.57138	0.0101295	0.0246644
GH_A04G0409	3.23152	-5.11873	2.18929	-2.33808	0.0193832	0.0437498
GH_A01G2203	3.23152	-5.11873	2.18929	-2.33808	0.0193832	0.0437498
GH_D05G0012	3.19467	-5.11723	2.18148	-2.34576	0.0189881	0.0429876
GH_D04G0832	3.16456	-5.1136	2.22326	-2.30005	0.0214454	0.0478463
GH_A10G1548	3.21473	-5.1104	2.18955	-2.334	0.0195959	0.0441658
GH_A01G2296	3.21765	-5.10938	2.20559	-2.31656	0.020528	0.0460135
GH_A01G2002	3.18081	-5.10781	2.18258	-2.34026	0.0192705	0.0435329
GH_A01G1092	3.15756	-5.10752	2.20989	-2.31121	0.0208213	0.0465934
GH_A11G1224	3.23798	-5.10657	2.02291	-2.52437	0.0115907	0.0278036
GH_D06G0408	3.14396	-5.10512	2.22665	-2.29273	0.0218633	0.0486601
GH_A08G1207	6.41363	-5.09842	1.59869	-3.18912	0.00142705	0.0042161
GH_D07G1758	3.20073	-5.09735	2.22024	-2.29586	0.021684	0.0483253
GH_A06G2056	3.20073	-5.09735	2.22024	-2.29586	0.021684	0.0483253
GH_D13G2395	3.11609	-5.08711	2.02276	-2.51493	0.0119056	0.0284623
GH_A09G2251	62.9554	-5.08352	0.579262	-8.77586	1.69604e-18	1.78967e-17
GH_A13G2212	3.17326	-5.08258	1.99552	-2.547	0.0108653	0.0262515
GH_A12G1110	3.15266	-5.07393	1.98602	-2.55483	0.0106239	0.0257299
GH_A03G2249	3.10854	-5.06065	2.21445	-2.28528	0.0222964	0.0495058
GH_D01G2338	23.6237	-5.04741	0.93941	-5.37295	7.74585e-08	4.09398e-07
GH_scaffold26911_objG0001	3.06748	-5.04738	1.9977	-2.5266	0.0115172	0.0276506
GH_A11G3640	3.06708	-5.0316	2.02575	-2.48382	0.0129981	0.0307583
GH_D13G0882	3.06021	-5.02852	2.01853	-2.49118	0.012732	0.0302071
GH_A04G0086	15.4284	-5.01907	1.12731	-4.45226	8.49697e-06	3.56065e-05
GH_A07G1785	3.03261	-5.01231	2.06005	-2.4331	0.01497	0.0348662
GH_D01G1875	2.99563	-5.00975	2.036	-2.46058	0.0138712	0.0325874
GH_D05G2656	2.95443	-4.99196	2.04194	-2.44472	0.0144964	0.0338942
GH_D07G1453	2.91072	-4.99078	2.1013	-2.37509	0.0175447	0.0400823
GH_D12G0222	27.9177	-4.98954	0.851489	-5.85978	4.63479e-09	2.75198e-08
GH_D13G1235	2.94757	-4.98895	2.08477	-2.39305	0.016709	0.0383965
GH_D08G1285	2.96103	-4.98371	2.02511	-2.46096	0.0138567	0.0325601
GH_D07G2294	56.3168	-4.98083	0.621194	-8.01816	1.07342e-15	9.86587e-15
GH_A12G2352	2.95403	-4.97566	2.05453	-2.4218	0.015444	0.0358507
GH_A04G0288	2.88244	-4.94739	2.07326	-2.38628	0.0170196	0.0390341
GH_A11G1978	22.0955	-4.94649	0.929978	-5.31893	1.04379e-07	5.4436e-07
GH_A12G0034	22.1987	-4.94453	0.963242	-5.13322	2.84824e-07	1.41561e-06
GH_A02G0581	385.393	-4.93362	0.226789	-21.7542	6.2973e-105	3.52774e-103
GH_A02G1658	2.86171	-4.93222	2.0632	-2.39057	0.0168223	0.0386268
GH_A05G1452	2.86171	-4.93222	2.0632	-2.39057	0.0168223	0.0386268
GH_D07G0933	5.63839	-4.91329	1.68902	-2.90896	0.00362636	0.00983895
GH_A02G1058	2.78353	-4.91181	2.05251	-2.39308	0.0167077	0.0383949
GH_D07G1538	2.77653	-4.90268	2.05112	-2.39024	0.0168373	0.0386567
GH_D11G0077	114.809	-4.89925	0.417832	-11.7254	9.44567e-32	1.57977e-30
GH_D05G0874	2.78312	-4.89502	2.14357	-2.28358	0.0223961	0.049697
GH_D12G1537	2.71194	-4.88131	2.13402	-2.28738	0.0221737	0.0492653
GH_D11G2027	10.5582	-4.8785	1.32232	-3.68935	0.000224827	0.000766445
GH_D12G2094	77.5457	-4.87702	0.515254	-9.46528	2.92776e-21	3.46771e-20
GH_D05G3970	2.75552	-4.87558	2.10107	-2.32053	0.0203124	0.0455953
GH_D08G1636	10.5014	-4.87497	1.35439	-3.59939	0.000318959	0.00105982
GH_D06G0475	1047.28	-4.87478	0.140602	-34.6708	2.17117e-263	4.29527e-261
GH_D13G0871	2.69135	-4.87225	2.10357	-2.31619	0.0205482	0.0460515
GH_A06G0377	92.5112	-4.8711	0.461052	-10.5652	4.32117e-26	6.0834e-25
GH_D03G0261	95.6608	-4.86941	1.00049	-4.86703	1.13286e-06	5.28374e-06
GH_D08G1982	2.67721	-4.84785	2.08466	-2.32548	0.0200463	0.0450696
GH_A06G1858	25.9711	-4.82667	0.922389	-5.23279	1.66971e-07	8.51945e-07
GH_A05G4224	314.479	-4.80573	0.238342	-20.1632	2.06041e-90	9.78003e-89
GH_D13G0906	8.75939	-4.80339	1.4726	-3.26184	0.0011069	0.00334125
GH_A12G2680	14.4451	-4.79978	1.11691	-4.29737	1.72835e-05	6.96079e-05
GH_A05G1062	1518.83	-4.79624	0.11623	-41.265	0	0
GH_A02G0718	17.0976	-4.76803	1.03324	-4.61465	3.93761e-06	1.72492e-05
GH_D09G1938	36.7931	-4.76514	0.72476	-6.57478	4.87241e-11	3.37844e-10
GH_D08G2256	903.83	-4.75935	0.144052	-33.0391	2.23276e-239	3.74865e-237
GH_A03G1282	56.2769	-4.75768	0.582547	-8.16703	3.16062e-16	2.98644e-15
GH_A05G1928	40.9219	-4.75686	0.65539	-7.25807	3.92649e-13	3.1198e-12
GH_D09G2538	520.808	-4.75426	0.18882	-25.1788	6.83951e-140	5.31565e-138
GH_D11G0280	33.5234	-4.75292	0.79005	-6.01597	1.78811e-09	1.09981e-08
GH_D12G1107	102.132	-4.75177	0.995635	-4.7726	1.8186e-06	8.27476e-06
GH_A08G0274	1062.63	-4.74886	0.297091	-15.9845	1.63817e-57	4.87317e-56
GH_A09G1955	14.5826	-4.7467	1.10423	-4.29865	1.71842e-05	6.92608e-05
GH_D05G1833	8.41643	-4.74549	1.48208	-3.20191	0.00136522	0.00404758
GH_A11G0257	71.745	-4.73633	1.89454	-2.49999	0.0124196	0.0295414
GH_D01G0372	64.2587	-4.72184	0.557036	-8.47672	2.31637e-17	2.32006e-16
GH_D01G0804	4.78244	-4.68698	1.91839	-2.44319	0.0145582	0.0340163
GH_A09G2188	205.725	-4.68581	0.289052	-16.211	4.21878e-59	1.28956e-57
GH_D05G0340	16.0498	-4.67761	1.04908	-4.45878	8.24275e-06	3.46051e-05
GH_A01G1447	85.1696	-4.67211	0.464991	-10.0477	9.40152e-24	1.22144e-22
GH_D01G1583	40.0323	-4.66517	1.69147	-2.75806	0.00581455	0.0150532
GH_A13G1493	113.924	-4.65444	1.0064	-4.62485	3.74871e-06	1.64586e-05
GH_A02G1582	127.351	-4.63496	0.375555	-12.3416	5.4062e-35	9.92159e-34
GH_A12G2094	8.87664	-4.61374	1.47083	-3.13683	0.00170783	0.00496576
GH_D11G2013	30.4216	-4.61107	0.807249	-5.71208	1.11602e-08	6.39829e-08
GH_D12G2406	17.7729	-4.60561	1.00899	-4.56459	5.00469e-06	2.1657e-05
GH_D05G1529	103.993	-4.60498	0.399386	-11.5301	9.29867e-31	1.50967e-29
GH_A07G0175	13.2333	-4.58919	1.15198	-3.98375	6.78366e-05	0.000251536
GH_A08G2251	734.662	-4.58032	0.163663	-27.9863	2.38722e-172	2.48289e-170
GH_D05G0184	14.9301	-4.57216	1.0634	-4.29958	1.71119e-05	6.89938e-05
GH_D11G1673	132.743	-4.56689	0.384849	-11.8667	1.76316e-32	3.02118e-31
GH_A11G1642	79.0523	-4.56551	0.48044	-9.50278	2.04352e-21	2.43569e-20
GH_A05G2924	73.1589	-4.54382	0.468009	-9.70883	2.76495e-22	3.40088e-21
GH_D10G0490	2419.71	-4.53813	0.0984619	-46.0902	0	0
GH_A09G0225	16.9138	-4.53251	1.00646	-4.50343	6.68645e-06	2.84215e-05
GH_A09G1568	14.5925	-4.53069	1.08284	-4.18407	2.8634e-05	0.000112048
GH_D05G2696	120.891	-4.52888	0.371951	-12.176	4.17187e-34	7.48397e-33
GH_A07G0896	47.038	-4.52858	0.601282	-7.53154	5.01462e-14	4.20025e-13
GH_A09G2092	12.6055	-4.49751	1.23121	-3.65292	0.000259271	0.000875064
GH_A10G2024	47.4578	-4.49629	0.610777	-7.36159	1.8173e-13	1.47247e-12
GH_D09G1184	27.1672	-4.49042	0.769014	-5.83919	5.24564e-09	3.0981e-08
GH_D01G1504	20.6778	-4.47018	0.962131	-4.64612	3.3823e-06	1.49345e-05
GH_A11G0470	23.2047	-4.46049	0.863394	-5.16622	2.38873e-07	1.19669e-06
GH_D05G0365	13.6529	-4.45519	1.1989	-3.71606	0.000202352	0.000695402
GH_A06G1371	100.075	-4.44916	0.408252	-10.8981	1.17738e-27	1.74571e-26
GH_A10G0440	4.16089	-4.44387	1.78197	-2.4938	0.0126385	0.0300116
GH_D12G0365	102.45	-4.43527	0.397238	-11.1653	6.02924e-29	9.32826e-28
GH_A06G0637	4.10991	-4.43072	1.80701	-2.45196	0.0142079	0.0332939
GH_D09G1471	10.0377	-4.42691	1.40261	-3.15619	0.00159846	0.00467516
GH_A06G1594	315.814	-4.42635	0.226465	-19.5454	4.51644e-85	2.00739e-83
GH_D07G1343	55.4701	-4.42416	1.83443	-2.41173	0.015877	0.036705
GH_D05G2940	29.8402	-4.42319	0.809536	-5.46386	4.659e-08	2.5199e-07
GH_D12G1613	77.6448	-4.41851	0.491893	-8.98267	2.64281e-19	2.88335e-18
GH_A11G2076	11.8132	-4.41719	1.18004	-3.74324	0.000181662	0.000629422
GH_A11G0641	188.865	-4.41041	0.312818	-14.099	3.85236e-45	9.06306e-44
GH_D01G2156	13.3809	-4.40708	1.10226	-3.99824	6.38146e-05	0.000237712
GH_D09G0559	4.02701	-4.39003	1.83604	-2.39104	0.0168008	0.0385822
GH_D01G0373	47.3805	-4.38241	0.621123	-7.05562	1.71828e-12	1.32147e-11
GH_A07G1170	14.2567	-4.37868	1.02365	-4.27754	1.8897e-05	7.57059e-05
GH_D02G0490	267.232	-4.37796	0.242119	-18.0818	4.43126e-73	1.67259e-71
GH_D10G0484	335.991	-4.36664	0.218262	-20.0064	4.84708e-89	2.25904e-87
GH_A02G0469	11.4942	-4.36502	1.20732	-3.61548	0.000299795	0.00100097
GH_D02G2420	3.94179	-4.36374	1.82235	-2.39456	0.0166402	0.0382601
GH_D05G1087	6.31278	-4.35048	1.78997	-2.43047	0.0150793	0.0350918
GH_D05G2314	20.1512	-4.3496	1.8536	-2.34656	0.0189475	0.0429111
GH_D08G0490	199.928	-4.34447	0.275082	-15.7934	3.45546e-56	1.00519e-54
GH_D08G2089	19.15	-4.33497	1.03987	-4.16878	3.0623e-05	0.000119361
GH_D08G0055	35.0714	-4.32795	0.650053	-6.65784	2.77874e-11	1.95987e-10
GH_D11G2360	7.39201	-4.32637	1.43983	-3.00478	0.00265771	0.00741962
GH_D09G1183	87.1859	-4.32614	0.417799	-10.3546	3.98873e-25	5.42245e-24
GH_A08G2391	18.6102	-4.32233	0.976584	-4.42597	9.60121e-06	3.99438e-05
GH_D11G2463	197.827	-4.30716	0.28993	-14.8559	6.37294e-50	1.67323e-48
GH_D01G1208	41.7967	-4.28785	0.628433	-6.82308	8.91064e-12	6.52471e-11
GH_D02G0083	3.74329	-4.28587	1.8423	-2.32637	0.0199987	0.0449715
GH_A10G2504	11.8678	-4.27193	1.19136	-3.58575	0.000336116	0.00111285
GH_A10G1922	10.8222	-4.25932	1.23058	-3.46123	0.000537706	0.00171467
GH_A10G2348	9.40845	-4.2437	1.25854	-3.37193	0.000746438	0.0023232
GH_D01G1476	11.8143	-4.23746	1.13191	-3.74364	0.000181374	0.000628615
GH_D05G1320	19.8621	-4.23111	0.865939	-4.88615	1.02825e-06	4.82126e-06
GH_D07G0821	157.527	-4.22661	0.309498	-13.6563	1.8505e-42	4.06606e-41
GH_D02G1965	40.1865	-4.22606	0.631754	-6.68941	2.24069e-11	1.59369e-10
GH_D09G1473	10.3273	-4.20585	1.2251	-3.43306	0.00059682	0.00188891
GH_A12G1779	353.444	-4.20048	0.239585	-17.5323	8.12093e-69	2.88077e-67
GH_D09G2233	1043.38	-4.2002	0.123749	-33.9412	1.64424e-252	2.98177e-250
GH_D09G1896	185.995	-4.1971	0.286523	-14.6484	1.37995e-48	3.52654e-47
GH_A07G1934	173.602	-4.19241	0.286784	-14.6187	2.135e-48	5.41938e-47
GH_D09G1042	29.2811	-4.19221	1.7225	-2.43379	0.0149416	0.0348072
GH_D02G0391	1159.13	-4.18972	0.132245	-31.6815	2.78981e-220	4.17586e-218
GH_A13G1759	28.9677	-4.1761	1.69851	-2.45868	0.0139447	0.0327409
GH_A01G0491	6.68114	-4.1669	1.57767	-2.64118	0.00826182	0.02059
GH_D05G2587	13.5186	-4.1642	1.0942	-3.80572	0.000141395	0.000498544
GH_A05G1837	48.9411	-4.15248	0.561184	-7.39951	1.3669e-13	1.11424e-12
GH_A10G1735	47.1197	-4.14752	0.575203	-7.21054	5.57305e-13	4.39475e-12
GH_D11G3255	6.05815	-4.12562	1.50018	-2.75008	0.00595808	0.0153875
GH_D04G0562	71.4246	-4.12292	0.455812	-9.04522	1.49361e-19	1.64414e-18
GH_A07G2418	67.2044	-4.12031	1.01262	-4.06898	4.72191e-05	0.000178898
GH_A12G0071	88.0761	-4.11496	0.431601	-9.53417	1.51093e-21	1.80928e-20
GH_D12G0074	85.307	-4.10935	0.421666	-9.74552	1.92787e-22	2.39103e-21
GH_D07G1953	133.092	-4.10892	0.335278	-12.2553	1.57447e-34	2.85523e-33
GH_D05G0855	428.768	-4.10661	0.202907	-20.2388	4.45482e-91	2.13786e-89
GH_A01G0007	12.9492	-4.10394	1.13593	-3.61285	0.000302853	0.00101052
GH_A11G3244	144.924	-4.09919	0.748189	-5.47882	4.28179e-08	2.32655e-07
GH_A08G2818	677.309	-4.09547	0.167779	-24.4099	1.34235e-131	9.74973e-130
GH_D09G1178	74.7632	-4.09523	0.967511	-4.23275	2.30848e-05	9.14598e-05
GH_A02G0366	2174.54	-4.09409	0.102027	-40.1274	0	0
GH_D07G0897	79.0867	-4.09279	0.423309	-9.66857	4.1005e-22	5.00877e-21
GH_D13G1171	48.8655	-4.06904	0.619818	-6.56491	5.2066e-11	3.60266e-10
GH_D04G0152	159.693	-4.06434	0.303822	-13.3774	8.19834e-41	1.74384e-39
GH_D03G1553	721.04	-4.06278	0.141216	-28.7701	5.08152e-182	5.76177e-180
GH_D03G0510	74.4301	-4.06103	0.455314	-8.91918	4.69737e-19	5.06628e-18
GH_D09G1182	6185.73	-4.06072	0.137464	-29.5402	8.76248e-192	1.0662e-189
GH_D05G2451	126.52	-4.05848	0.370622	-10.9505	6.61167e-28	9.88606e-27
GH_D06G1886	59.1158	-4.05821	1.47325	-2.7546	0.00587634	0.0151965
GH_A04G1153	26.0889	-4.04511	0.779291	-5.19075	2.09448e-07	1.05629e-06
GH_D13G1838	47.8293	-4.04422	0.577612	-7.00162	2.53019e-12	1.92491e-11
GH_D02G1700	95.3902	-4.04253	0.857071	-4.71668	2.3972e-06	1.07765e-05
GH_A10G0939	82.4642	-4.04	1.01383	-3.98489	6.75114e-05	0.000250413
GH_A05G2633	12.5627	-4.039	1.13164	-3.56917	0.000358116	0.0011792
GH_A03G0100	5.17091	-4.03684	1.61713	-2.4963	0.0125497	0.0298169
GH_A03G2251	12.4041	-4.0349	1.10926	-3.63746	0.000275337	0.000924819
GH_D05G2393	657.158	-4.03245	0.152375	-26.4639	2.52533e-154	2.26799e-152
GH_D10G1195	7.69824	-4.03062	1.35292	-2.97919	0.00289012	0.00801349
GH_D01G2408	17.3326	-4.02836	0.872596	-4.61652	3.90226e-06	1.70996e-05
GH_A10G0465	170.833	-4.02267	0.29578	-13.6002	3.99167e-42	8.71667e-41
GH_D13G2175	12.1989	-4.02171	1.07439	-3.74325	0.000181652	0.000629422
GH_D06G1610	24.6251	-4.0188	0.789546	-5.09001	3.58038e-07	1.76247e-06
GH_A05G1762	216.625	-4.0141	0.611305	-6.56645	5.15296e-11	3.56598e-10
GH_D11G1449	51.875	-4.01239	0.598539	-6.70364	2.03295e-11	1.4494e-10
GH_A03G1689	5.00728	-4.01072	1.66857	-2.40369	0.0162307	0.0374265
GH_D03G0786	379.863	-4.01067	0.204235	-19.6376	7.38645e-86	3.31424e-84
GH_D09G2426	12.5001	-4.00715	1.0852	-3.69255	0.00022202	0.000757792
GH_D11G3101	73.1705	-3.99553	0.475517	-8.4025	4.37057e-17	4.31641e-16
GH_D05G2693	265.23	-3.99172	0.247914	-16.1012	2.5014e-58	7.53618e-57
GH_A12G2455	41.6668	-3.98456	0.61235	-6.507	7.66682e-11	5.24533e-10
GH_D10G1028	1068.18	-3.98333	0.309745	-12.86	7.55538e-38	1.49053e-36
GH_A08G2079	21.8247	-3.98061	0.79396	-5.01362	5.3415e-07	2.58243e-06
GH_D09G2032	49.6288	-3.97701	0.514802	-7.72531	1.11578e-14	9.69751e-14
GH_D10G1659	35.954	-3.9724	0.695028	-5.71546	1.09409e-08	6.28017e-08
GH_A02G1917	11.8938	-3.96949	1.12519	-3.52783	0.000418987	0.00136243
GH_D13G0248	56.965	-3.96772	0.521316	-7.61097	2.72055e-14	2.31286e-13
GH_D02G2306	13.2616	-3.96319	1.04524	-3.79167	0.000149639	0.000525385
GH_D02G0747	12.1167	-3.96241	1.23238	-3.21525	0.00130332	0.0038805
GH_A05G2241	309.752	-3.96191	0.222533	-17.8037	6.61346e-71	2.42037e-69
GH_D06G0910	33.185	-3.95614	0.629715	-6.28243	3.33328e-10	2.17578e-09
GH_D02G1498	4.91666	-3.95457	1.69348	-2.33518	0.0195341	0.0440439
GH_A12G0762	1299.07	-3.94267	0.252486	-15.6154	5.71713e-55	1.62387e-53
GH_D08G0834	14.9185	-3.93962	1.11273	-3.54049	0.000399384	0.00130341
GH_D08G0276	4.80823	-3.93808	1.68216	-2.34109	0.0192275	0.0434445
GH_D10G2079	23.5648	-3.93381	0.766599	-5.13151	2.87433e-07	1.42795e-06
GH_D05G3650	176.116	-3.92489	0.297298	-13.2019	8.55794e-40	1.76912e-38
GH_A05G4089	35.1604	-3.92139	0.641086	-6.11679	9.54774e-10	6.01638e-09
GH_D09G1028	77.3671	-3.91659	1.18653	-3.30087	0.000963872	0.00294026
GH_scaffold6507_objG0001	25.4354	-3.9162	1.71149	-2.28819	0.0221265	0.049181
GH_A05G0651	11.4968	-3.91551	1.13884	-3.43816	0.000585679	0.00185521
GH_A01G0154	5.78251	-3.91545	1.64295	-2.38318	0.0171636	0.039326
GH_D05G0058	527.624	-3.91467	0.16754	-23.3656	9.56549e-121	6.33742e-119
GH_D06G0352	158.826	-3.91325	0.326696	-11.9782	4.61973e-33	8.05002e-32
GH_D02G1471	46.9586	-3.91028	0.565907	-6.90976	4.85479e-12	3.61807e-11
GH_D06G2208	29.9423	-3.90712	0.714757	-5.46636	4.59373e-08	2.48697e-07
GH_D11G0273	104.905	-3.90311	0.355982	-10.9643	5.67163e-28	8.50294e-27
GH_A13G2225	8.54076	-3.90262	1.29927	-3.00369	0.00266724	0.00744255
GH_A07G1360	27.1222	-3.89962	0.732671	-5.32247	1.0237e-07	5.3423e-07
GH_D08G0446	564.235	-3.89941	0.178952	-21.7902	2.87154e-105	1.61503e-103
GH_A01G1043	29.8572	-3.8946	0.732415	-5.31747	1.05219e-07	5.48486e-07
GH_D07G1428	107.496	-3.89328	0.400256	-9.72697	2.31386e-22	2.8616e-21
GH_D09G0218	25.1397	-3.88942	1.59961	-2.43147	0.0150376	0.035002
GH_A11G0494	6.78907	-3.88485	1.6906	-2.29791	0.021567	0.048091
GH_A05G0013	63.2937	-3.88415	1.32442	-2.93273	0.00335997	0.00919234
GH_D05G2279	57.2647	-3.87699	0.472872	-8.19881	2.4277e-16	2.30933e-15
GH_D02G2418	9.17112	-3.87458	1.23613	-3.13445	0.00172176	0.00500267
GH_A07G1436	282.151	-3.87304	0.220153	-17.5925	2.81265e-69	1.00467e-67
GH_D09G1905	11.2293	-3.87259	1.14145	-3.39268	0.000692116	0.00216676
GH_A03G1407	698.835	-3.86237	0.170783	-22.6157	3.03421e-113	1.85195e-111
GH_D11G1977	6.76412	-3.85735	1.42047	-2.71555	0.00661664	0.0169008
GH_D11G1059	136.69	-3.85653	0.304977	-12.6453	1.18765e-36	2.27941e-35
GH_A12G2388	9.96845	-3.85167	1.14499	-3.36394	0.00076839	0.00238536
GH_D11G2670	7.34218	-3.8493	1.33121	-2.89158	0.00383314	0.0103389
GH_D09G1011	11.022	-3.84636	1.21134	-3.1753	0.00149681	0.00440449
GH_A05G0254	8.96616	-3.84603	1.23439	-3.11573	0.00183492	0.0053064
GH_D09G2434	110.95	-3.84589	1.2527	-3.07009	0.00213995	0.00609721
GH_D05G0705	122.24	-3.84406	0.351688	-10.9303	8.25657e-28	1.2313e-26
GH_A11G2436	20.4051	-3.83932	0.824658	-4.65565	3.2296e-06	1.42915e-05
GH_D08G2289	11.7559	-3.83532	1.08826	-3.52427	0.000424648	0.00137957
GH_A07G0609	11.0486	-3.83128	1.13083	-3.38804	0.000703933	0.00220023
GH_A10G1509	207.148	-3.8306	0.29758	-12.8725	6.429e-38	1.2692e-36
GH_A12G0338	100.768	-3.83041	0.395716	-9.67968	3.67857e-22	4.50213e-21
GH_D11G2981	8.21463	-3.82953	1.33551	-2.86746	0.00413778	0.0110745
GH_A10G1189	27.4907	-3.82795	0.752339	-5.08806	3.61743e-07	1.78008e-06
GH_A07G0715	9.82093	-3.82732	1.14735	-3.33581	0.000850525	0.00262163
GH_D13G2208	19.7058	-3.82539	0.817407	-4.67991	2.87006e-06	1.27794e-05
GH_A11G2462	8.85943	-3.82436	1.25696	-3.04254	0.00234587	0.00662323
GH_D11G1570	10.9478	-3.8228	1.1691	-3.26987	0.00107598	0.00325313
GH_D02G1966	8.77479	-3.82184	1.25575	-3.04348	0.0023386	0.00660467
GH_D11G2535	13.7281	-3.81707	1.10001	-3.47003	0.000520399	0.00166389
GH_D13G0959	66.42	-3.8111	1.24428	-3.06289	0.00219209	0.00622946
GH_A06G1943	229.239	-3.80787	0.245826	-15.4901	4.04652e-54	1.1323e-52
GH_D10G0056	5.33078	-3.80286	1.56654	-2.42756	0.0152006	0.0353349
GH_A09G0705	69.8925	-3.80048	1.2266	-3.09838	0.00194584	0.00559457
GH_D01G0560	6.9704	-3.78669	1.34767	-2.8098	0.00495719	0.013034
GH_A09G1225	68.1076	-3.77929	0.440134	-8.58667	8.95281e-18	9.1402e-17
GH_D11G0406	8.45651	-3.77634	1.3003	-2.9042	0.00368196	0.00997344
GH_A09G1629	137.762	-3.77241	0.309683	-12.1815	3.89918e-34	7.00145e-33
GH_D06G0235	351.738	-3.76498	0.19268	-19.54	5.01485e-85	2.22716e-83
GH_A07G0092	30.9018	-3.76426	0.735827	-5.11569	3.12597e-07	1.5478e-06
GH_A05G2284	1519.85	-3.76347	0.111926	-33.6246	7.32631e-248	1.30353e-245
GH_A07G1348	106.785	-3.76194	0.359707	-10.4583	1.34179e-25	1.85938e-24
GH_D08G0284	47.0799	-3.7584	0.521783	-7.203	5.89006e-13	4.63956e-12
GH_A13G0853	258.861	-3.75698	0.240932	-15.5936	8.05167e-55	2.27554e-53
GH_D10G0259	426.69	-3.75617	0.188189	-19.9596	1.23774e-88	5.74027e-87
GH_A08G0928	66.7088	-3.752	1.21081	-3.09875	0.00194336	0.00558802
GH_D12G2298	42.243	-3.75159	0.561728	-6.67866	2.41133e-11	1.71055e-10
GH_A12G0746	564.837	-3.74868	0.155686	-24.0785	4.20011e-128	2.97053e-126
GH_D03G0750	5.13255	-3.74694	1.60461	-2.33511	0.0195378	0.0440489
GH_A10G0459	577.032	-3.74395	0.154333	-24.2588	5.33503e-130	3.8258e-128
GH_A05G2675	680.827	-3.74332	0.164909	-22.6993	4.55266e-114	2.79079e-112
GH_A03G0589	194.262	-3.74261	0.261132	-14.3323	1.37529e-46	3.35261e-45
GH_A02G1397	41.4442	-3.74198	0.590643	-6.33544	2.3667e-10	1.56234e-09
GH_A12G1312	26.0072	-3.74097	0.761294	-4.91395	8.92576e-07	4.21411e-06
GH_D08G1996	23.0122	-3.7334	0.813198	-4.59101	4.41116e-06	1.92165e-05
GH_D08G0102	23.2852	-3.73085	0.816709	-4.56815	4.92056e-06	2.13158e-05
GH_A03G0702	25.142	-3.72263	0.722147	-5.15495	2.53696e-07	1.26769e-06
GH_D09G1662	1366.62	-3.72104	0.108223	-34.383	4.52608e-259	8.65154e-257
GH_A06G0088	602.875	-3.71626	0.160387	-23.1706	9.00688e-119	5.78444e-117
GH_A11G3730	3996.88	-3.7158	0.0858427	-43.2861	0	0
GH_D11G2785	18.2295	-3.71544	0.932987	-3.98231	6.82495e-05	0.000253018
GH_D11G1124	7.57863	-3.71253	1.33936	-2.77187	0.00557358	0.0144857
GH_D06G1197	53.9707	-3.70462	0.548706	-6.75155	1.46271e-11	1.05186e-10
GH_A07G2358	61.5999	-3.68997	0.457653	-8.06281	7.45586e-16	6.91222e-15
GH_D11G3757	1278.81	-3.68562	0.116428	-31.6558	6.31681e-220	9.40539e-218
GH_D05G1874	59.5881	-3.68359	1.05928	-3.47743	0.000506251	0.00162149
GH_D03G1374	81.5766	-3.68317	0.393437	-9.36153	7.85873e-21	9.14911e-20
GH_A06G0891	27.5056	-3.68304	0.701468	-5.25048	1.51704e-07	7.77411e-07
GH_D10G1023	79.4297	-3.6829	0.408059	-9.02539	1.79049e-19	1.96558e-18
GH_A09G1521	12.5215	-3.68154	1.08794	-3.38395	0.000714501	0.00223092
GH_A09G1305	46.1887	-3.67265	0.536237	-6.84894	7.44005e-12	5.4798e-11
GH_A12G1080	70.8435	-3.67232	0.412898	-8.89401	5.89439e-19	6.33437e-18
GH_A11G1234	28.2184	-3.6723	0.706419	-5.19848	2.00923e-07	1.01511e-06
GH_A05G3141	77.6181	-3.66637	0.399878	-9.16872	4.78659e-20	5.37351e-19
GH_D11G0475	13.6459	-3.66599	1.05	-3.49141	0.000480473	0.00154593
GH_D05G2311	32.704	-3.66454	0.682941	-5.36583	8.05798e-08	4.24903e-07
GH_A09G1226	15.6427	-3.66189	1.00589	-3.64045	0.000272162	0.000914864
GH_D01G1475	7.47385	-3.66079	1.40081	-2.61334	0.00896632	0.0221506
GH_D13G1306	7.87236	-3.66035	1.37336	-2.66525	0.00769306	0.019318
GH_D12G1586	670.306	-3.65918	0.137463	-26.6195	4.03898e-156	3.69185e-154
GH_A04G0862	9.874	-3.65777	1.23656	-2.95802	0.00309622	0.00853391
GH_D10G0504	9.84946	-3.65614	1.21768	-3.00255	0.00267726	0.00746903
GH_D05G0723	86.973	-3.65403	0.414105	-8.82391	1.10527e-18	1.17417e-17
GH_D08G0930	63.9937	-3.65167	0.496791	-7.35052	1.97437e-13	1.59586e-12
GH_A10G0099	333.247	-3.64919	0.198599	-18.3747	2.09605e-75	8.2243e-74
GH_D10G2744	29.8288	-3.64825	0.637818	-5.7199	1.06588e-08	6.12319e-08
GH_D03G0453	253.69	-3.6453	0.225211	-16.1862	6.31168e-59	1.92204e-57
GH_A05G2069	177.049	-3.64328	0.274232	-13.2854	2.81329e-40	5.87364e-39
GH_D12G0398	7.74081	-3.6411	1.31057	-2.77825	0.00546522	0.0142346
GH_D08G0341	32.5751	-3.63999	0.642943	-5.66145	1.50101e-08	8.51312e-08
GH_D07G1266	1007.51	-3.63765	0.116223	-31.2988	4.85047e-215	6.91283e-213
GH_A09G2296	211.755	-3.63675	0.24705	-14.7207	4.74889e-49	1.22579e-47
GH_A03G0852	46.8263	-3.63588	0.512334	-7.09669	1.27777e-12	9.8887e-12
GH_A13G1794	7.7474	-3.63574	1.29947	-2.79786	0.00514425	0.0134844
GH_A10G0827	2076.8	-3.63084	0.0904071	-40.161	0	0
GH_A11G0201	13.4888	-3.62713	1.22789	-2.95396	0.00313728	0.0086398
GH_A11G2472	13.6417	-3.62427	1.17207	-3.09219	0.00198683	0.00570172
GH_A01G1392	15.1687	-3.62176	1.01438	-3.57041	0.000356424	0.00117411
GH_D07G1705	344.757	-3.62156	0.191954	-18.8668	2.13781e-79	8.81613e-78
GH_A08G1942	242.301	-3.61916	0.262879	-13.7674	4.00233e-43	8.93302e-42
GH_D02G0940	19.2326	-3.617	0.808519	-4.47361	7.69084e-06	3.24108e-05
GH_A05G0876	192.287	-3.6162	0.254985	-14.182	1.18339e-45	2.81802e-44
GH_D12G0983	865.858	-3.61164	0.131646	-27.4345	1.06398e-165	1.04696e-163
GH_D12G1304	18.8322	-3.61113	0.922291	-3.91539	9.02572e-05	0.000328155
GH_A02G0915	119.46	-3.6108	0.321567	-11.2287	2.94635e-29	4.58862e-28
GH_D08G1030	24.4262	-3.60812	0.763573	-4.72531	2.29765e-06	1.03496e-05
GH_D06G0174	26.154	-3.60459	0.715939	-5.03477	4.78434e-07	2.32634e-06
GH_A01G1357	16.8408	-3.60445	0.952684	-3.78347	0.000154659	0.000541733
GH_A11G1777	113.266	-3.6044	0.33654	-10.7102	9.12083e-27	1.31513e-25
GH_A09G2281	22.3553	-3.60061	0.868482	-4.14587	3.3853e-05	0.000131013
GH_D12G2766	88.308	-3.59886	0.375734	-9.57822	9.87347e-22	1.19113e-20
GH_D11G0614	1694.21	-3.59608	0.100048	-35.9437	6.35935e-283	1.42783e-280
GH_D11G0257	177.122	-3.59551	0.277613	-12.9515	2.30359e-38	4.59419e-37
GH_D05G2019	1734.68	-3.59188	0.0928191	-38.6976	0	0
GH_A03G0857	143.747	-3.59075	0.317119	-11.323	1.00924e-29	1.59061e-28
GH_A01G1680	7.5007	-3.58836	1.31468	-2.72946	0.00634389	0.0162687
GH_D11G1400	21.202	-3.58715	0.835531	-4.29326	1.76066e-05	7.08168e-05
GH_D05G2305	756.6	-3.587	0.134676	-26.6343	2.72405e-156	2.498e-154
GH_A03G0584	9.3876	-3.5836	1.20922	-2.96357	0.00304089	0.0083941
GH_A13G0486	865.69	-3.58338	0.142178	-25.2034	3.67369e-140	2.87096e-138
GH_D10G1840	216.19	-3.58314	0.236041	-15.1801	4.78742e-52	1.29915e-50
GH_A03G0156	2936.94	-3.58192	0.0737343	-48.5788	0	0
GH_D05G0011	71.4999	-3.57813	0.453468	-7.8906	3.0074e-15	2.69708e-14
GH_A09G1406	1213.12	-3.57805	0.113391	-31.555	1.52918e-218	2.24147e-216
GH_D12G1774	773.631	-3.57371	0.134076	-26.6544	1.59308e-156	1.46326e-154
GH_D09G1230	9.32962	-3.57268	1.21928	-2.93016	0.0033879	0.00926116
GH_D08G0975	2718.96	-3.57055	0.0863419	-41.3536	0	0
GH_D05G2337	46.5957	-3.56112	0.572556	-6.21968	4.9816e-10	3.20622e-09
GH_D04G2112	18.0305	-3.56065	0.955733	-3.72557	0.000194876	0.000671461
GH_D03G0253	6.93438	-3.5604	1.36723	-2.6041	0.00921156	0.0226841
GH_D05G3888	1044.53	-3.55974	0.129417	-27.5059	1.49097e-166	1.48519e-164
GH_D11G2656	517.916	-3.55855	0.164766	-21.5976	1.89026e-103	1.04957e-101
GH_D09G0532	79.3213	-3.55775	0.407676	-8.7269	2.61755e-18	2.73501e-17
GH_A13G0171	200.091	-3.5573	0.273849	-12.99	1.39366e-38	2.79126e-37
GH_D05G1577	269.717	-3.55662	0.227016	-15.6668	2.55077e-55	7.28533e-54
GH_A05G3286	1154.18	-3.54631	0.120257	-29.4895	3.92423e-191	4.74429e-189
GH_D05G1425	105.704	-3.54349	0.347406	-10.1998	1.98583e-24	2.63628e-23
GH_D06G1474	9.18129	-3.53952	1.22838	-2.88145	0.00395853	0.0106411
GH_D13G1701	57.223	-3.53824	1.03344	-3.42374	0.000617659	0.00195028
GH_A07G1438	9.20888	-3.53251	1.28748	-2.74373	0.00607448	0.0156495
GH_D05G0148	381.881	-3.52633	0.226007	-15.6027	6.97744e-55	1.97688e-53
GH_A09G0178	32.2993	-3.5212	0.662752	-5.31301	1.07832e-07	5.6128e-07
GH_A08G0424	517.698	-3.51909	0.178065	-19.763	6.20392e-87	2.82623e-85
GH_A12G2649	21.9456	-3.51867	0.730213	-4.81869	1.44505e-06	6.65916e-06
GH_A04G1132	25.1003	-3.5182	0.75392	-4.66655	3.06302e-06	1.35905e-05
GH_A02G1758	264.976	-3.5179	0.213571	-16.4718	5.8499e-61	1.84909e-59
GH_A08G1361	2113.1	-3.51605	0.0829717	-42.3765	0	0
GH_D07G2112	17.9993	-3.51492	0.893054	-3.93584	8.29065e-05	0.000303404
GH_D05G0817	5344.9	-3.50475	0.062425	-56.1434	0	0
GH_A10G0932	37.7617	-3.50113	0.592471	-5.90938	3.43402e-09	2.06085e-08
GH_A09G1550	20.0494	-3.49917	0.791628	-4.42023	9.85981e-06	4.09505e-05
GH_D12G2615	235.187	-3.49736	0.244706	-14.2921	2.45077e-46	5.94361e-45
GH_D11G0251	114.602	-3.49336	0.366783	-9.52432	1.6613e-21	1.98598e-20
GH_A12G0761	32.3754	-3.49322	0.589731	-5.92342	3.15318e-09	1.89795e-08
GH_D02G0176	695.008	-3.49207	0.166307	-20.9976	6.89118e-98	3.57054e-96
GH_A09G1561	71.5252	-3.48849	0.453419	-7.69374	1.42899e-14	1.23307e-13
GH_D05G0094	10139.4	-3.48525	0.0518873	-67.1696	0	0
GH_A07G1705	493.473	-3.47902	0.168192	-20.6848	4.74664e-95	2.37878e-93
GH_A13G0581	10.2001	-3.47817	1.18339	-2.93916	0.00329102	0.00901986
GH_A11G3073	37.2974	-3.478	0.572564	-6.07442	1.24433e-09	7.76918e-09
GH_D11G2750	53.2955	-3.47633	0.498272	-6.97677	3.02054e-12	2.28448e-11
GH_D07G0131	35.5873	-3.47618	0.689748	-5.03978	4.66059e-07	2.26933e-06
GH_D08G1383	912.249	-3.47394	0.121935	-28.49	1.55689e-178	1.72386e-176
GH_D10G1574	3254.65	-3.47112	0.0728459	-47.6502	0	0
GH_A13G1084	270.815	-3.46652	0.21293	-16.2801	1.36693e-59	4.22398e-58
GH_D04G1992	17.7334	-3.46625	0.972214	-3.56532	0.000363412	0.00119552
GH_D01G0833	46.4802	-3.46254	0.598613	-5.78426	7.28306e-09	4.2447e-08
GH_A05G1548	86.3332	-3.46103	0.365596	-9.46682	2.88491e-21	3.41911e-20
GH_D03G0626	8.59175	-3.45527	1.29105	-2.67632	0.00744362	0.0187591
GH_A11G1050	523.183	-3.45365	0.150901	-22.8868	6.29236e-116	3.93829e-114
GH_D02G1012	17.3211	-3.45019	0.863549	-3.99536	6.45964e-05	0.000240388
GH_A01G0197	2385.23	-3.44996	0.0774967	-44.5175	0	0
GH_A09G1224	5701.66	-3.44704	0.0593469	-58.0829	0	0
GH_D08G0285	21.4118	-3.44543	0.772915	-4.45771	8.284e-06	3.47681e-05
GH_A05G3100	44.9153	-3.44448	0.585546	-5.88251	4.04093e-09	2.41075e-08
GH_D10G0384	8208.36	-3.44375	0.0564772	-60.9758	0	0
GH_D04G0284	45.298	-3.44296	0.504202	-6.82853	8.57892e-12	6.29239e-11
GH_A04G0755	98.4396	-3.44198	0.354666	-9.70487	2.87447e-22	3.53099e-21
GH_A13G0189	19.5245	-3.43916	0.816219	-4.21353	2.51409e-05	9.91319e-05
GH_A11G3018	37.2036	-3.43732	0.548307	-6.26898	3.63432e-10	2.36139e-09
GH_D09G0147	850.312	-3.43539	0.125214	-27.4361	1.01751e-165	1.00297e-163
GH_A07G1757	187.218	-3.43288	0.275307	-12.4693	1.09811e-35	2.04986e-34
GH_D03G1548	541.388	-3.4325	0.156146	-21.9827	4.21352e-107	2.41541e-105
GH_A12G2604	13.4518	-3.43248	1.03825	-3.30604	0.000946253	0.00289166
GH_A06G0849	45.7462	-3.42912	0.61188	-5.60424	2.09171e-08	1.16945e-07
GH_D11G1214	1027.05	-3.42551	0.133468	-25.6654	2.84428e-145	2.33231e-143
GH_A06G0352	726.808	-3.42496	0.16832	-20.3479	4.84855e-92	2.34471e-90
GH_A11G1086	6.33214	-3.41644	1.40848	-2.42563	0.0152818	0.0355105
GH_A12G1939	6.67209	-3.41536	1.36613	-2.50002	0.0124185	0.02954
GH_A02G0969	10.6724	-3.41506	1.15247	-2.96327	0.00304391	0.00840119
GH_D10G0440	48.3897	-3.41148	0.503149	-6.78025	1.19968e-11	8.69004e-11
GH_D12G2457	913.402	-3.40893	0.123027	-27.7088	5.46524e-169	5.60187e-167
GH_D12G1346	132.953	-3.40814	0.304099	-11.2073	3.75444e-29	5.83107e-28
GH_A01G2405	40.5049	-3.40628	0.616604	-5.52426	3.30873e-08	1.81579e-07
GH_D01G1693	15.277	-3.40601	0.950694	-3.58266	0.000340112	0.00112496
GH_D04G0535	390.209	-3.40437	0.174232	-19.5393	5.09164e-85	2.25949e-83
GH_D11G1079	1043.93	-3.40207	0.126306	-26.9351	8.51575e-160	8.00368e-158
GH_D05G2258	3263.47	-3.40088	0.0712045	-47.7622	0	0
GH_A09G0685	44.5967	-3.39735	0.594715	-5.71258	1.11279e-08	6.38297e-08
GH_D05G1082	255.37	-3.39734	0.236739	-14.3505	1.0572e-46	2.59282e-45
GH_A01G1986	282.981	-3.3959	0.23525	-14.4353	3.10395e-47	7.69258e-46
GH_D12G1080	85.5616	-3.39429	0.404026	-8.40116	4.42076e-17	4.36521e-16
GH_D05G0353	796.054	-3.3931	0.158366	-21.4256	7.70626e-102	4.20869e-100
GH_A11G1275	166.24	-3.39125	0.272684	-12.4366	1.65492e-35	3.07607e-34
GH_D10G0321	72.0358	-3.3903	0.410072	-8.26758	1.36705e-16	1.31633e-15
GH_D10G2419	79.265	-3.38964	0.439261	-7.71668	1.19395e-14	1.0353e-13
GH_D09G1465	132.892	-3.38772	0.350518	-9.66489	4.25072e-22	5.18891e-21
GH_D05G3157	65.7941	-3.38497	1.20618	-2.80635	0.00501067	0.013163
GH_A02G1150	121.529	-3.38112	0.393894	-8.58384	9.17542e-18	9.36409e-17
GH_D09G1261	75.2764	-3.3784	0.497724	-6.78769	1.13944e-11	8.26635e-11
GH_A09G2687	428.993	-3.37679	0.195352	-17.2857	6.03114e-67	2.07821e-65
GH_D03G0067	501.354	-3.37487	0.151272	-22.31	2.95745e-110	1.75401e-108
GH_D08G0525	16064.7	-3.37397	0.0634116	-53.2075	0	0
GH_A10G0369	7796.2	-3.37208	0.0499202	-67.5495	0	0
GH_D13G0985	591.843	-3.37165	0.148479	-22.7079	3.74175e-114	2.29619e-112
GH_D12G0176	6.49405	-3.37153	1.3712	-2.45881	0.0139398	0.0327334
GH_A05G0089	8150.29	-3.36521	0.0583464	-57.6765	0	0
GH_D10G0390	414.925	-3.36012	0.201297	-16.6924	1.48966e-62	4.83284e-61
GH_A05G3782	1904.98	-3.35636	0.091119	-36.8349	5.10443e-297	1.2084e-294
GH_D01G0191	2077.89	-3.35601	0.0924798	-36.2891	2.39999e-288	5.47546e-286
GH_A08G1012	46.2559	-3.35313	0.50511	-6.63841	3.17076e-11	2.22638e-10
GH_D05G1039	434.074	-3.35311	0.182125	-18.4111	1.07109e-75	4.22021e-74
GH_D13G1537	84.8524	-3.35187	0.411045	-8.15449	3.50643e-16	3.30326e-15
GH_A07G0679	14.5157	-3.35078	0.907477	-3.69241	0.000222137	0.000758051
GH_D13G0055	169.05	-3.34861	0.325558	-10.2858	8.16948e-25	1.09637e-23
GH_A13G1177	184.742	-3.34414	0.321623	-10.3977	2.53991e-25	3.47709e-24
GH_A06G0397	6.3398	-3.3414	1.41026	-2.36935	0.0178192	0.040647
GH_A01G0617	27.54	-3.34131	0.691089	-4.83485	1.33248e-06	6.17105e-06
GH_A11G1165	82.7041	-3.332	0.437363	-7.61839	2.56867e-14	2.18747e-13
GH_A09G2498	45.9503	-3.3291	0.518772	-6.41726	1.38747e-10	9.32897e-10
GH_D08G0670	12.538	-3.32814	1.05793	-3.14591	0.0016557	0.00482585
GH_A02G1996	248.6	-3.32697	0.220155	-15.1119	1.35127e-51	3.64071e-50
GH_A12G1362	42.0941	-3.32658	1.28133	-2.59619	0.00942641	0.0231598
GH_D08G1976	40.786	-3.32548	0.653899	-5.08563	3.66413e-07	1.80166e-06
GH_D13G1916	89.7332	-3.32455	0.356868	-9.31592	1.20905e-20	1.39637e-19
GH_A02G0883	27.1284	-3.32221	0.698563	-4.75577	1.97689e-06	8.95681e-06
GH_D13G0443	13872.6	-3.32099	0.0490216	-67.7453	0	0
GH_A03G0304	455.169	-3.32056	0.176187	-18.8467	3.12618e-79	1.28453e-77
GH_D01G1611	42.3167	-3.31902	0.588326	-5.64147	1.68608e-08	9.51417e-08
GH_D05G3031	133.63	-3.3153	0.390043	-8.49983	1.89865e-17	1.90877e-16
GH_A05G3911	14.1582	-3.31194	1.11445	-2.97183	0.00296034	0.00819413
GH_D12G1593	327.21	-3.31078	0.189081	-17.5098	1.20546e-68	4.2628e-67
GH_D05G2059	1708.79	-3.30987	0.0914033	-36.2117	3.97831e-287	9.03987e-285
GH_D07G0827	15.848	-3.30966	0.894093	-3.7017	0.000214161	0.000733044
GH_D08G1205	52.2225	-3.30935	0.475194	-6.9642	3.30268e-12	2.49187e-11
GH_D11G2128	25.5979	-3.30879	0.690627	-4.791	1.65953e-06	7.59556e-06
GH_A08G0515	17746.3	-3.30611	0.0391031	-84.5484	0	0
GH_D10G0594	744.66	-3.3042	0.131893	-25.0521	1.65753e-138	1.27596e-136
GH_D11G2297	6.23994	-3.30084	1.3949	-2.36635	0.0179644	0.0409402
GH_A10G0849	67.4495	-3.30051	0.417634	-7.90287	2.72551e-15	2.45088e-14
GH_D09G1835	144.431	-3.30025	0.302463	-10.9113	1.01846e-27	1.51245e-26
GH_D08G0903	1027.25	-3.29837	0.149031	-22.1321	1.55215e-108	9.05367e-107
GH_D07G0439	8647.26	-3.29803	0.0506021	-65.1758	0	0
GH_A03G0611	24.8825	-3.29624	0.746038	-4.41833	9.94644e-06	4.1289e-05
GH_D10G0998	16.063	-3.29554	0.869749	-3.78908	0.000151209	0.000530535
GH_A08G0059	18.15	-3.29548	0.842199	-3.91295	9.11769e-05	0.000331329
GH_A05G0180	14.0726	-3.2947	0.957905	-3.43948	0.000582833	0.00184733
GH_A13G2353	24.7564	-3.29449	0.72049	-4.57256	4.81791e-06	2.08983e-05
GH_D09G2123	251.064	-3.29369	0.261945	-12.574	2.93615e-36	5.56169e-35
GH_D10G2509	6.14817	-3.29352	1.40813	-2.33893	0.0193392	0.0436725
GH_A08G1917	21.6765	-3.29294	0.788484	-4.17629	2.96297e-05	0.000115713
GH_A12G0907	171.896	-3.29281	0.304538	-10.8125	3.00416e-27	4.39668e-26
GH_A13G1086	191.218	-3.29257	0.240025	-13.7176	7.9627e-43	1.76402e-41
GH_D09G1806	13.995	-3.29172	0.948959	-3.46877	0.000522849	0.00167106
GH_D09G2291	192.307	-3.29128	0.268427	-12.2614	1.46019e-34	2.6497e-33
GH_D01G2213	30.8683	-3.29088	0.618216	-5.32319	1.01964e-07	5.32157e-07
GH_D01G2398	47.043	-3.28978	0.591684	-5.56003	2.6973e-08	1.49153e-07
GH_A06G1815	1695.68	-3.28603	0.110057	-29.8576	7.00002e-196	8.76241e-194
GH_D01G0727	7.67849	-3.2843	1.27155	-2.58291	0.00979699	0.0239372
GH_D10G0429	104.644	-3.28208	0.366741	-8.94929	3.57771e-19	3.8794e-18
GH_A11G1347	9.82052	-3.27897	1.20061	-2.73109	0.00631246	0.0161934
GH_D01G0420	32.4862	-3.27894	0.578805	-5.66502	1.47011e-08	8.34541e-08
GH_D11G1135	35.4841	-3.27863	0.555681	-5.9002	3.63071e-09	2.17473e-08
GH_D11G1850	457.916	-3.27772	0.196656	-16.6673	2.26779e-62	7.32371e-61
GH_A11G1039	119.975	-3.2772	0.331118	-9.89737	4.27346e-23	5.42014e-22
GH_D09G1721	204.663	-3.27321	0.243606	-13.4365	3.69622e-41	7.92167e-40
GH_A05G0822	3200.76	-3.27169	0.0669718	-48.8518	0	0
GH_D06G1562	80.6182	-3.26533	0.408953	-7.9846	1.40979e-15	1.288e-14
GH_D09G0170	2729.88	-3.26489	0.0724454	-45.0668	0	0
GH_A05G1059	130.462	-3.26423	0.302806	-10.7799	4.28226e-27	6.24299e-26
GH_A05G2612	856.565	-3.26253	0.143064	-22.8047	4.12178e-115	2.56557e-113
GH_D13G0976	600.067	-3.25828	0.153147	-21.2755	1.91332e-100	1.02128e-98
GH_A08G1473	303.925	-3.25786	0.19854	-16.4091	1.64758e-60	5.1617e-59
GH_A05G2515	130.569	-3.25766	0.340184	-9.57618	1.00705e-21	1.21464e-20
GH_A12G2438	9.6296	-3.25717	1.23834	-2.63027	0.00853177	0.021189
GH_D12G1303	1547.04	-3.25562	0.0976175	-33.3508	7.09282e-244	1.23481e-241
GH_D10G1163	2179.35	-3.25524	0.0850615	-38.2693	0	0
GH_A05G2027	1449	-3.25496	0.0970911	-33.5248	2.09517e-246	3.71613e-244
GH_D04G0265	176.623	-3.25433	0.28264	-11.514	1.1209e-30	1.81461e-29
GH_A12G1498	14.0482	-3.25418	0.926407	-3.51269	0.000443601	0.00143611
GH_A05G3099	26.1187	-3.25335	0.714367	-4.55417	5.25938e-06	2.26915e-05
GH_D11G0444	13.6456	-3.25071	0.938934	-3.46212	0.000535934	0.00170941
GH_A12G2993	100.584	-3.2505	0.362779	-8.96	3.24671e-19	3.52792e-18
GH_D07G0802	429.565	-3.24878	0.191665	-16.9503	1.91546e-64	6.35642e-63
GH_D10G1030	56.2114	-3.24784	0.443032	-7.33095	2.2853e-13	1.84008e-12
GH_D05G2982	13.6316	-3.24624	0.932658	-3.48063	0.000500239	0.00160378
GH_A07G1203	9.62416	-3.24319	1.19903	-2.70484	0.00683363	0.0173938
GH_A08G0103	18.0708	-3.24202	0.80695	-4.01762	5.87883e-05	0.000220048
GH_A05G0145	831.889	-3.24026	0.122964	-26.3513	4.96572e-153	4.38316e-151
GH_D05G2636	628.113	-3.24004	0.144665	-22.3969	4.22022e-111	2.51612e-109
GH_D05G1574	480.038	-3.23927	0.161799	-20.0203	3.66235e-89	1.71394e-87
GH_A09G1418	7.42901	-3.23923	1.29131	-2.50848	0.0121252	0.0289225
GH_D11G1196	18.3452	-3.23865	0.952222	-3.40114	0.000671044	0.00210569
GH_A08G2461	38.6957	-3.23759	0.63066	-5.13365	2.84174e-07	1.41288e-06
GH_D08G2058	21.2178	-3.2374	0.789058	-4.10287	4.08065e-05	0.000156055
GH_A10G2441	292.268	-3.2322	0.198991	-16.243	2.50559e-59	7.7005e-58
GH_D12G1136	170.183	-3.23048	0.262192	-12.3211	6.97759e-35	1.27682e-33
GH_A01G1335	107.568	-3.22965	0.330139	-9.78268	1.33619e-22	1.66744e-21
GH_A10G1513	55.9143	-3.22962	0.442991	-7.29048	3.08846e-13	2.46745e-12
GH_D11G1068	39.5624	-3.22797	0.555016	-5.816	6.02727e-09	3.53978e-08
GH_D05G1112	184.094	-3.2275	0.26376	-12.2365	1.98451e-34	3.58619e-33
GH_A13G2596	300.262	-3.227	0.214853	-15.0195	5.46835e-51	1.46357e-49
GH_D09G1068	841.826	-3.22257	0.122247	-26.3612	3.8214e-153	3.38364e-151
GH_D11G0090	15.2419	-3.22123	1.03608	-3.10906	0.00187686	0.00541689
GH_D13G0152	1069.25	-3.22043	0.104886	-30.704	5.03135e-207	6.79412e-205
GH_D05G2099	205.126	-3.22015	0.255902	-12.5835	2.60169e-36	4.93309e-35
GH_D10G0408	93.316	-3.21951	0.399486	-8.05913	7.68387e-16	7.11894e-15
GH_D01G2474	367.348	-3.21941	0.241202	-13.3474	1.22727e-40	2.59974e-39
GH_D02G0272	14.4394	-3.21885	0.916436	-3.51235	0.000444158	0.00143767
GH_D01G2059	183.592	-3.2186	0.272146	-11.8267	2.8393e-32	4.83587e-31
GH_A02G1318	26.7841	-3.21813	0.695286	-4.62849	3.68334e-06	1.61854e-05
GH_A10G2491	65.525	-3.21795	0.406349	-7.91918	2.39083e-15	2.1554e-14
GH_D09G1574	85.1994	-3.21599	0.385358	-8.34546	7.09393e-17	6.93819e-16
GH_A12G1285	454.259	-3.21333	0.182749	-17.5833	3.30607e-69	1.17943e-67
GH_A05G0278	181.623	-3.21218	0.256664	-12.5151	6.1727e-36	1.15876e-34
GH_A12G0928	299.059	-3.21192	0.216775	-14.8168	1.14051e-49	2.98473e-48
GH_D03G1085	517.837	-3.21148	0.147326	-21.7984	2.40265e-105	1.35401e-103
GH_D11G1273	71.4627	-3.21135	0.387518	-8.28698	1.16158e-16	1.12307e-15
GH_A04G1744	494.151	-3.20964	0.176946	-18.1391	1.56658e-73	5.9528e-72
GH_D05G0868	418.217	-3.20868	0.187133	-17.1465	6.67856e-66	2.26271e-64
GH_D06G1450	7.44431	-3.20776	1.36185	-2.35543	0.0185012	0.0420214
GH_D04G1222	276.429	-3.20311	0.210897	-15.188	4.24571e-52	1.15325e-50
GH_D09G0620	80.8477	-3.20142	0.373618	-8.56869	1.0467e-17	1.06592e-16
GH_A10G0751	14.1895	-3.19883	0.96868	-3.30225	0.000959109	0.00292686
GH_A11G3703	2351.47	-3.19868	0.0817792	-39.1136	0	0
GH_A05G3454	567.952	-3.1979	0.147344	-21.7036	1.8957e-104	1.05674e-102
GH_D11G2276	11.6877	-3.19693	0.992278	-3.22181	0.00127385	0.00380098
GH_A12G2688	18.809	-3.19607	0.864389	-3.6975	0.000217737	0.000744044
GH_D10G0154	19.1063	-3.19197	0.824158	-3.873	0.000107502	0.000386211
GH_A05G1065	422.645	-3.19083	0.171084	-18.6506	1.24775e-77	5.0391e-76
GH_D13G0905	265.103	-3.19027	0.219458	-14.537	7.05795e-48	1.77326e-46
GH_A05G0861	23.7204	-3.18925	0.664471	-4.79968	1.5892e-06	7.29252e-06
GH_A05G1117	286.218	-3.18916	0.213708	-14.923	2.33489e-50	6.17328e-49
GH_D11G0975	130.363	-3.18808	0.846956	-3.76416	0.000167109	0.00058217
GH_A05G0594	15.0205	-3.18743	1.05091	-3.03303	0.00242113	0.00681563
GH_D05G3315	13.1483	-3.18549	0.930073	-3.42499	0.000614818	0.00194229
GH_A06G0013	51.8092	-3.18279	0.459931	-6.92016	4.51132e-12	3.36964e-11
GH_D11G3771	5183.88	-3.18277	0.0575098	-55.343	0	0
GH_A09G1609	279.846	-3.18126	0.227446	-13.9869	1.87427e-44	4.32489e-43
GH_A12G2445	677.846	-3.18068	0.152671	-20.8336	2.14758e-96	1.09666e-94
GH_A13G2491	3270.54	-3.17903	0.069917	-45.4686	0	0
GH_D10G0539	69.9967	-3.17817	0.44256	-7.18133	6.90375e-13	5.42143e-12
GH_D03G1865	11.3401	-3.1775	1.08859	-2.91892	0.00351246	0.00956377
GH_D05G0923	850.063	-3.17574	0.133495	-23.7892	4.32026e-125	2.97735e-123
GH_A12G2524	142.434	-3.17482	0.335701	-9.45728	3.16068e-21	3.73655e-20
GH_D07G0445	7.33283	-3.17304	1.31198	-2.41851	0.0155841	0.0361141
GH_A05G1391	121.573	-3.17142	0.311038	-10.1962	2.06112e-24	2.73494e-23
GH_D03G0910	7.34683	-3.17104	1.32745	-2.38881	0.0169029	0.0387931
GH_D03G1671	351.857	-3.17039	0.183797	-17.2494	1.1312e-66	3.88135e-65
GH_D10G1964	9348.84	-3.16977	0.0676173	-46.8781	0	0
GH_D11G3302	37.8016	-3.16964	0.569817	-5.56256	2.65843e-08	1.47133e-07
GH_D12G1941	96.9697	-3.16863	0.34789	-9.10814	8.38072e-20	9.31411e-19
GH_A11G2325	566.396	-3.16849	0.143956	-22.0101	2.30697e-107	1.32786e-105
GH_A03G0421	30.4749	-3.16691	0.653345	-4.84723	1.252e-06	5.81592e-06
GH_A06G2391	38.3254	-3.16655	0.572725	-5.52892	3.22212e-08	1.77101e-07
GH_D11G3694	14.4356	-3.16613	0.946976	-3.34341	0.000827561	0.00255516
GH_D04G2093	307.535	-3.16539	0.200965	-15.7509	6.766e-56	1.96017e-54
GH_D10G0646	242.392	-3.16499	0.216081	-14.6472	1.40337e-48	3.58477e-47
GH_D10G0910	14.5227	-3.16339	0.939206	-3.36815	0.000756741	0.00235242
GH_D11G1856	6.91367	-3.15964	1.31306	-2.40633	0.0161138	0.0371888
GH_D06G0851	4936.72	-3.15735	0.0648408	-48.6939	0	0
GH_D12G2555	76.8789	-3.15679	0.370565	-8.51886	1.61131e-17	1.62625e-16
GH_A01G0551	36.8288	-3.15515	0.591964	-5.32997	9.8227e-08	5.13317e-07
GH_A11G1038	897.603	-3.15365	0.124138	-25.4044	2.25416e-142	1.80652e-140
GH_D07G1347	23.0992	-3.1518	0.702495	-4.48657	7.23776e-06	3.06132e-05
GH_D12G2421	229.766	-3.15111	0.249056	-12.6522	1.08734e-36	2.08974e-35
GH_A10G0960	8.38708	-3.14801	1.26368	-2.49115	0.0127329	0.0302079
GH_D13G0870	244.178	-3.14769	0.215432	-14.6111	2.38687e-48	6.05329e-47
GH_D11G0837	146.556	-3.14622	0.318505	-9.87808	5.18167e-23	6.55734e-22
GH_D04G0713	533.823	-3.14614	0.157162	-20.0184	3.80439e-89	1.77748e-87
GH_D01G0944	7.46017	-3.14589	1.23915	-2.53875	0.0111249	0.0268078
GH_A07G1456	205.504	-3.1443	0.260721	-12.06	1.71767e-33	3.02854e-32
GH_D05G1077	427.392	-3.14406	0.168741	-18.6325	1.75272e-77	7.06833e-76
GH_A03G0428	337.087	-3.14242	0.184958	-16.9899	9.75524e-65	3.2506e-63
GH_A02G0515	7.17633	-3.14219	1.33205	-2.35892	0.0183283	0.041679
GH_A10G0457	8.49219	-3.14125	1.20377	-2.60951	0.00906715	0.0223684
GH_D03G1316	36.8104	-3.14005	0.615307	-5.10323	3.339e-07	1.64795e-06
GH_A03G1879	29.2332	-3.13965	0.690786	-4.54504	5.49239e-06	2.36301e-05
GH_D05G3309	1387.89	-3.13909	0.0965414	-32.5155	6.43216e-232	1.03097e-229
GH_D05G0015	71.6259	-3.13447	0.420467	-7.45473	9.00492e-14	7.43142e-13
GH_D03G0210	9.86127	-3.1316	1.07037	-2.92573	0.00343645	0.00937984
GH_D10G2548	571.442	-3.12761	0.170957	-18.2947	9.11884e-75	3.54357e-73
GH_A10G2639	51.8257	-3.12641	0.5435	-5.75235	8.80108e-09	5.10106e-08
GH_D08G2359	104.665	-3.12491	0.36137	-8.64738	5.26942e-18	5.42869e-17
GH_A12G1347	45.2896	-3.12442	0.503668	-6.20333	5.52808e-10	3.54705e-09
GH_A13G0145	819.725	-3.11858	0.145392	-21.4494	4.62509e-102	2.53328e-100
GH_A03G1261	27.8694	-3.11704	0.678265	-4.59561	4.3148e-06	1.88141e-05
GH_D04G2132	42.836	-3.11702	0.698808	-4.46048	8.17765e-06	3.43508e-05
GH_D05G0394	28.4498	-3.1153	0.75023	-4.15246	3.28915e-05	0.000127492
GH_D05G2174	18.8695	-3.11378	0.804924	-3.86841	0.000109548	0.000392963
GH_A02G1424	183.826	-3.11182	0.273897	-11.3613	6.51821e-30	1.03132e-28
GH_A05G2372	107.267	-3.1099	0.334435	-9.29895	1.41835e-20	1.63376e-19
GH_D06G2426	23.2988	-3.10925	0.7385	-4.21022	2.5512e-05	0.000100485
GH_A09G1713	186.884	-3.10722	0.602996	-5.15297	2.56392e-07	1.28037e-06
GH_D11G2224	14.0501	-3.10654	0.924414	-3.36055	0.000777882	0.00241152
GH_D11G3620	161.179	-3.10513	0.349335	-8.88867	6.18444e-19	6.63222e-18
GH_A01G1044	619.17	-3.1041	0.149055	-20.8252	2.55951e-96	1.30584e-94
GH_A13G0607	23.1811	-3.1034	0.801331	-3.87281	0.000107588	0.000386486
GH_D04G0888	109.812	-3.10242	0.400856	-7.73949	9.98163e-15	8.71006e-14
GH_D11G1813	524.702	-3.0977	0.180196	-17.1907	3.1177e-66	1.06329e-64
GH_A05G1337	90.0303	-3.09768	0.370222	-8.36708	5.9062e-17	5.79557e-16
GH_A11G0501	323.245	-3.09732	0.21457	-14.435	3.11467e-47	7.71576e-46
GH_A10G1868	17500.9	-3.09524	0.0487247	-63.5252	0	0
GH_A07G2020	27.4606	-3.09515	0.723322	-4.27907	1.87675e-05	7.52082e-05
GH_D10G0131	7.02787	-3.09421	1.35335	-2.28632	0.0222353	0.0493827
GH_A01G0547	1512.76	-3.09319	0.123116	-25.1242	2.70305e-139	2.09218e-137
GH_A02G2001	1369.39	-3.09236	0.106528	-29.0287	2.85713e-185	3.31943e-183
GH_D02G1126	944.759	-3.09139	0.113804	-27.1643	1.71674e-162	1.65151e-160
GH_D09G1554	383.754	-3.09114	0.194647	-15.8807	8.61599e-57	2.5298e-55
GH_A11G3555	39.206	-3.08951	0.565415	-5.46415	4.65133e-08	2.51647e-07
GH_A05G2151	18310.7	-3.08343	0.0515957	-59.7613	0	0
GH_A11G0270	68.1885	-3.08318	0.404867	-7.6153	2.63075e-14	2.23932e-13
GH_D11G3061	37.0131	-3.08193	0.566704	-5.43834	5.37796e-08	2.89327e-07
GH_D11G0101	15.2838	-3.07611	0.890011	-3.45627	0.000547716	0.00174512
GH_A05G4118	280.429	-3.07404	0.20816	-14.7677	2.36723e-49	6.16088e-48
GH_A07G1388	15.3278	-3.07309	0.889641	-3.4543	0.000551714	0.00175716
GH_A12G1853	8.80358	-3.06514	1.13897	-2.69115	0.00712054	0.0180332
GH_A07G1283	1364.93	-3.06386	0.120367	-25.4543	6.32338e-143	5.1038e-141
GH_D05G0306	30.5507	-3.06026	0.611901	-5.00125	5.69611e-07	2.74543e-06
GH_A13G0963	63.5503	-3.05727	1.17562	-2.60056	0.00930719	0.0228977
GH_A10G0137	20.6566	-3.05604	0.826287	-3.69852	0.000216857	0.000741422
GH_D07G1698	246.653	-3.05559	0.253048	-12.0751	1.42945e-33	2.52586e-32
GH_D08G1979	1619.3	-3.05291	0.0870398	-35.0749	1.62573e-269	3.34486e-267
GH_A09G2044	77.1849	-3.05215	0.901519	-3.38556	0.000710327	0.00221874
GH_D04G1525	22.9306	-3.05182	0.696365	-4.3825	1.17326e-05	4.82542e-05
GH_D06G0945	4259.2	-3.05142	0.0639595	-47.7087	0	0
GH_D10G1043	101.442	-3.05138	0.391528	-7.79352	6.5168e-15	5.74689e-14
GH_A03G0819	469.663	-3.05126	0.18344	-16.6336	3.98231e-62	1.28168e-60
GH_A13G0308	48.0183	-3.05114	1.19642	-2.55023	0.0107653	0.0260311
GH_D01G1563	1383.27	-3.05112	0.310452	-9.82798	8.53149e-23	1.07008e-21
GH_D06G1690	72.4273	-3.04953	0.396218	-7.69659	1.39743e-14	1.20675e-13
GH_A05G2056	28.9634	-3.0493	0.633609	-4.81259	1.48988e-06	6.85792e-06
GH_A12G2901	34.1323	-3.04848	0.583087	-5.22818	1.71188e-07	8.71967e-07
GH_A05G2233	3623.08	-3.04667	0.0854491	-35.6547	1.99099e-278	4.26706e-276
GH_D11G0008	13.341	-3.04476	0.925559	-3.28964	0.00100315	0.00304857
GH_D05G2004	33.6984	-3.04306	0.59386	-5.1242	2.98796e-07	1.48219e-06
GH_D07G1591	53.7029	-3.0429	0.504112	-6.03617	1.57816e-09	9.76087e-09
GH_A11G3030	7.37202	-3.04196	1.22482	-2.4836	0.0130063	0.0307713
GH_A03G1813	13.6441	-3.04176	0.878668	-3.46179	0.000536595	0.00171142
GH_A01G0401	44.8332	-3.04079	0.543629	-5.59349	2.22548e-08	1.24045e-07
GH_A05G0122	11.8865	-3.03919	0.982448	-3.09348	0.00197821	0.00568042
GH_A11G0761	15.3701	-3.03692	0.810301	-3.74789	0.000178327	0.000618773
GH_A12G1240	15.4821	-3.03673	1.06775	-2.84404	0.0044546	0.0118374
GH_D03G1892	91.4978	-3.03644	0.373778	-8.12365	4.52367e-16	4.23617e-15
GH_scaffold47226_objG0001	58.2701	-3.035	1.31452	-2.30882	0.0209533	0.0468499
GH_D11G2235	77.1706	-3.0344	0.402337	-7.54194	4.6303e-14	3.8864e-13
GH_D08G0465	420.944	-3.03367	0.173122	-17.5233	9.51467e-69	3.37306e-67
GH_D03G0305	276.322	-3.03334	0.201633	-15.0439	3.78604e-51	1.01523e-49
GH_D11G3512	283.005	-3.03123	0.223019	-13.5918	4.47868e-42	9.76884e-41
GH_A12G1592	99.7789	-3.02876	0.866255	-3.49639	0.000471601	0.00151937
GH_A01G1134	20.8617	-3.02867	0.769408	-3.93637	8.27242e-05	0.00030283
GH_D10G2284	391.34	-3.026	0.200006	-15.1295	1.0344e-51	2.78963e-50
GH_A11G2331	366.501	-3.02502	0.173745	-17.4107	6.84305e-68	2.39295e-66
GH_D05G2537	204.369	-3.02474	0.282748	-10.6976	1.04392e-26	1.50178e-25
GH_A11G1606	10.0788	-3.02287	1.1722	-2.5788	0.0099145	0.0241951
GH_A04G0724	12.576	-3.02118	1.07778	-2.80314	0.0050607	0.0132851
GH_D01G1697	852.929	-3.02062	0.124996	-24.1658	5.10004e-129	3.63426e-127
GH_A10G2532	9067.36	-3.02049	0.0480612	-62.8466	0	0
GH_A04G1241	30.6279	-3.02032	0.59423	-5.08274	3.72025e-07	1.8283e-06
GH_A09G2588	104.233	-3.01839	0.342278	-8.81851	1.15995e-18	1.23179e-17
GH_D05G0355	7.65581	-3.0153	1.2563	-2.40015	0.0163883	0.0377438
GH_D10G2663	6408.65	-3.01501	0.0572415	-52.6718	0	0
GH_D05G1724	248.623	-3.0132	0.244587	-12.3195	7.11337e-35	1.30124e-33
GH_D12G0995	1194.86	-3.01161	0.100354	-30.01	7.2601e-198	9.21023e-196
GH_D07G1336	118.24	-3.01096	0.366618	-8.2128	2.16087e-16	2.06175e-15
GH_A13G0152	992.092	-3.00992	0.107228	-28.0704	2.24899e-173	2.35644e-171
GH_D04G1459	736.801	-3.00915	0.150285	-20.0229	3.47692e-89	1.62851e-87
GH_A01G1607	57.131	-3.0088	0.421143	-7.14438	9.04058e-13	7.05637e-12
GH_D09G0923	28.0033	-3.00862	0.695341	-4.32683	1.51272e-05	6.13724e-05
GH_A07G1385	7.91952	-3.00791	1.23445	-2.43664	0.0148245	0.0345657
GH_D12G1443	805.145	-3.00747	0.130817	-22.9898	5.88947e-117	3.7232e-115
GH_A10G2677	348.99	-3.00746	0.180278	-16.6824	1.76033e-62	5.69464e-61
GH_A05G3824	33.1462	-3.00585	0.605829	-4.96155	6.99333e-07	3.34163e-06
GH_A12G1340	16.7539	-3.00519	0.842199	-3.56826	0.000359353	0.00118293
GH_A01G1582	51.042	-3.00511	0.458051	-6.56066	5.35713e-11	3.70274e-10
GH_A08G0447	194.593	-3.00507	0.251685	-11.9398	7.33951e-33	1.27033e-31
GH_A11G0587	1151.06	-3.00506	0.116301	-25.8386	3.26813e-147	2.7273e-145
GH_D11G3459	16.6517	-3.00367	0.897927	-3.34511	0.00082249	0.00254048
GH_A06G0252	92.1481	-3.00355	0.356234	-8.4314	3.41544e-17	3.39683e-16
GH_A08G2266	858.272	-2.99886	0.149408	-20.0715	1.30882e-89	6.16082e-88
GH_A08G1981	890.949	-2.99791	0.113054	-26.5176	6.08001e-155	5.47782e-153
GH_A01G2256	27.3884	-2.99761	0.709892	-4.22264	2.41462e-05	9.5398e-05
GH_D06G0905	387.069	-2.99758	0.17324	-17.3031	4.46128e-67	1.54102e-65
GH_A08G1375	35.8145	-2.99639	0.555423	-5.39479	6.86038e-08	3.64572e-07
GH_D09G1632	968.588	-2.99576	0.147616	-20.2943	1.44383e-91	6.9407e-90
GH_A06G1522	77.6688	-2.9937	0.374719	-7.98921	1.3581e-15	1.24218e-14
GH_A01G0822	34.0626	-2.99344	0.645947	-4.63419	3.58334e-06	1.57754e-05
GH_D13G1018	80.7291	-2.99323	0.44537	-6.72077	1.80768e-11	1.29286e-10
GH_D06G0441	11.1677	-2.99121	1.10173	-2.71501	0.00662746	0.0169254
GH_A06G0909	382.473	-2.99103	0.17994	-16.6223	4.80207e-62	1.54113e-60
GH_D02G1822	96.6854	-2.99064	0.355398	-8.41491	3.93188e-17	3.89334e-16
GH_A10G2268	7.99825	-2.98901	1.20419	-2.48218	0.013058	0.0308769
GH_A05G0705	83.78	-2.98899	0.411865	-7.25721	3.95148e-13	3.13921e-12
GH_D07G0210	55.2445	-2.98864	0.516757	-5.78346	7.31811e-09	4.26425e-08
GH_A05G0053	1118.28	-2.98815	0.112415	-26.5813	1.11653e-155	1.01494e-153
GH_D11G1655	200.318	-2.98788	0.241894	-12.352	4.75071e-35	8.73279e-34
GH_A01G0640	1834.15	-2.98735	0.0861689	-34.6686	2.34681e-263	4.62658e-261
GH_A09G2394	92.8882	-2.98701	0.365596	-8.17024	3.07768e-16	2.90952e-15
GH_A07G1434	1028.56	-2.9855	0.114126	-26.1598	7.63163e-151	6.61252e-149
GH_D02G1559	712.792	-2.98332	0.306933	-9.71978	2.48311e-22	3.06288e-21
GH_D11G0478	6006.35	-2.98304	0.0544428	-54.7922	0	0
GH_D12G1413	11.5359	-2.98284	1.07109	-2.78488	0.00535476	0.0139754
GH_A11G1660	1367.21	-2.98229	0.0955842	-31.2006	1.04446e-213	1.47739e-211
GH_D09G0208	11.5977	-2.98196	0.976034	-3.05518	0.00224923	0.00637551
GH_D08G1496	385.233	-2.98145	0.178408	-16.7114	1.083e-62	3.52567e-61
GH_A03G0955	44.9801	-2.98137	0.561123	-5.31321	1.07708e-07	5.6074e-07
GH_D08G1269	75.2918	-2.98098	0.447476	-6.66178	2.70539e-11	1.91076e-10
GH_A07G0819	173.788	-2.98005	0.269392	-11.0621	1.91458e-28	2.91829e-27
GH_A13G2329	420.406	-2.97941	0.185357	-16.0739	3.88672e-58	1.16355e-56
GH_A13G2611	1620.77	-2.97501	0.0908619	-32.7422	3.92504e-235	6.43706e-233
GH_D11G3663	23.4083	-2.97441	0.756354	-3.93256	8.40458e-05	0.00030731
GH_D12G2067	698.674	-2.97203	0.131628	-22.579	6.97341e-113	4.24253e-111
GH_A09G2041	341.839	-2.97154	0.181941	-16.3325	5.79944e-60	1.8059e-58
GH_D01G1007	21.2312	-2.97125	0.804253	-3.69443	0.000220385	0.000752617
GH_A04G0414	25.141	-2.97103	0.701311	-4.23639	2.27137e-05	9.00717e-05
GH_A11G2729	90.9067	-2.97021	0.422224	-7.03467	1.99729e-12	1.52981e-11
GH_A11G0235	9.01164	-2.96941	1.11817	-2.6556	0.0079167	0.019818
GH_A03G2417	82.7879	-2.96832	0.363538	-8.16509	3.21206e-16	3.03352e-15
GH_D11G1988	187.827	-2.96829	0.266497	-11.1382	8.17824e-29	1.26083e-27
GH_D13G0736	243.487	-2.96633	0.226166	-13.1157	2.67546e-39	5.4649e-38
GH_A05G2783	41.9073	-2.96575	0.57166	-5.18796	2.12608e-07	1.07128e-06
GH_A12G2605	68.1781	-2.96459	0.427001	-6.9428	3.84397e-12	2.88642e-11
GH_A05G0059	38.5495	-2.96391	0.510919	-5.80113	6.58709e-09	3.85456e-08
GH_A08G0156	244.768	-2.96244	0.276304	-10.7217	8.05464e-27	1.16407e-25
GH_A06G0694	507.831	-2.96186	0.171044	-17.3163	3.54246e-67	1.22589e-65
GH_D09G1711	12.6733	-2.96178	0.928435	-3.19007	0.00142237	0.00420424
GH_D04G0405	453.717	-2.96162	0.16462	-17.9906	2.30878e-72	8.66825e-71
GH_D09G2122	1749.01	-2.95979	0.222859	-13.281	2.98244e-40	6.22451e-39
GH_A09G0287	9.67446	-2.95747	1.19032	-2.48459	0.01297	0.0307008
GH_D13G1726	24.1661	-2.95621	0.659732	-4.48092	7.43213e-06	3.13884e-05
GH_D08G2271	801.585	-2.95439	0.143651	-20.5665	5.48112e-94	2.71086e-92
GH_A04G1115	633.533	-2.95423	0.148536	-19.8889	5.07678e-88	2.34294e-86
GH_A10G2031	24.102	-2.95416	0.674362	-4.38067	1.18312e-05	4.8635e-05
GH_A03G1759	2042.32	-2.95123	0.0833823	-35.394	2.1133e-274	4.42854e-272
GH_A13G1540	297.761	-2.94978	0.226815	-13.0052	1.14328e-38	2.29387e-37
GH_A11G1044	23.3171	-2.9493	0.740714	-3.98169	6.84261e-05	0.000253622
GH_D13G1286	152.912	-2.94783	0.268132	-10.994	4.08583e-28	6.15978e-27
GH_D06G0901	39.9479	-2.94759	0.534583	-5.51382	3.51131e-08	1.92193e-07
GH_D08G1635	9.73388	-2.94759	1.18512	-2.48717	0.0128763	0.0304968
GH_A05G0932	1617.25	-2.94576	0.0855526	-34.4322	8.31919e-260	1.61199e-257
GH_A11G3745	1597.76	-2.94227	0.0929482	-31.655	6.47707e-220	9.6187e-218
GH_A09G0833	6132.76	-2.94222	0.0566717	-51.917	0	0
GH_D11G2345	24.2641	-2.94217	0.659677	-4.46002	8.19525e-06	3.44212e-05
GH_D06G0175	10.8011	-2.94127	1.12435	-2.61597	0.00889746	0.0219968
GH_A05G3970	171.376	-2.94091	0.272262	-10.8018	3.3764e-27	4.9338e-26
GH_D01G0049	17.6802	-2.94057	0.839268	-3.50373	0.000458786	0.00148146
GH_D08G1399	60.915	-2.94043	0.424861	-6.92092	4.48732e-12	3.35305e-11
GH_D05G1072	543.469	-2.93834	0.154285	-19.0449	7.24271e-81	3.04678e-79
GH_D12G0635	79.3593	-2.93645	0.392842	-7.4749	7.72634e-14	6.39585e-13
GH_A04G0328	9.96802	-2.9362	1.05789	-2.77552	0.00551139	0.014337
GH_A12G0614	43.0656	-2.93387	0.547511	-5.35857	8.38835e-08	4.41336e-07
GH_D06G0337	409.673	-2.93207	0.200472	-14.6259	1.92154e-48	4.88852e-47
GH_D11G2091	919.314	-2.93094	0.120748	-24.2733	3.75244e-130	2.69433e-128
GH_D08G1102	11.1992	-2.93066	1.07282	-2.73173	0.00630028	0.0161657
GH_A01G0262	2268.69	-2.93055	0.0785307	-37.3173	8.61642e-305	2.15716e-302
GH_A01G1419	15.5969	-2.9274	0.799386	-3.66206	0.000250193	0.00084624
GH_A05G0245	244.721	-2.92672	0.23068	-12.6874	6.94867e-37	1.34183e-35
GH_A10G0934	3143.9	-2.92576	0.0658242	-44.448	0	0
GH_A09G1999	877.303	-2.92462	0.111474	-26.236	1.03271e-151	9.03105e-150
GH_D06G1890	559.151	-2.92452	0.13891	-21.0534	2.12753e-98	1.10639e-96
GH_A02G0199	285.352	-2.92414	0.208231	-14.0428	8.53088e-45	1.98878e-43
GH_A10G0610	168.931	-2.9234	0.315971	-9.25211	2.20095e-20	2.50916e-19
GH_D09G0784	6703.92	-2.9204	0.0526347	-55.4843	0	0
GH_D06G0630	86.7874	-2.91898	0.367265	-7.94787	1.89746e-15	1.72104e-14
GH_D07G0125	43.6768	-2.9182	0.599916	-4.86435	1.14831e-06	5.35406e-06
GH_D12G2716	1471.64	-2.91667	0.109071	-26.7409	1.57567e-157	1.45673e-155
GH_A09G1117	822.279	-2.91497	0.125193	-23.2838	6.47403e-120	4.20552e-118
GH_A11G2460	7.4096	-2.91156	1.22582	-2.3752	0.0175397	0.0400741
GH_A10G0785	32.7297	-2.90951	0.567052	-5.13095	2.88287e-07	1.43194e-06
GH_D12G2924	23.3462	-2.90916	0.767181	-3.79201	0.000149432	0.000524755
GH_A08G1744	344.583	-2.90798	0.179502	-16.2003	5.01931e-59	1.53344e-57
GH_A13G1441	460.542	-2.90593	0.2053	-14.1545	1.75108e-45	4.1524e-44
GH_A08G2298	37.4664	-2.905	0.581781	-4.99329	5.93588e-07	2.85734e-06
GH_D08G2459	368.445	-2.90295	0.206877	-14.0322	9.89669e-45	2.30244e-43
GH_D13G1237	35.1534	-2.9016	0.648588	-4.47372	7.68713e-06	3.23976e-05
GH_D11G2654	1342.82	-2.90142	0.106796	-27.1678	1.56142e-162	1.50503e-160
GH_A02G1997	24.4047	-2.8996	0.680662	-4.25997	2.04459e-05	8.15184e-05
GH_D07G2068	124.873	-2.89942	0.301006	-9.63244	5.83296e-22	7.07761e-21
GH_D01G2351	1895.61	-2.89812	0.0917457	-31.5886	5.29021e-219	7.81515e-217
GH_A06G0230	170.764	-2.89756	0.28873	-10.0355	1.06372e-23	1.3785e-22
GH_D07G2300	136.439	-2.89689	0.343755	-8.42719	3.54062e-17	3.51638e-16
GH_D11G2966	48.2464	-2.89679	0.456239	-6.34929	2.16313e-10	1.43197e-09
GH_D05G2005	886.572	-2.89665	0.117863	-24.5764	2.25949e-133	1.66461e-131
GH_A05G1084	727.631	-2.89531	0.14651	-19.7618	6.34445e-87	2.8856e-85
GH_A05G2114	15.5096	-2.89503	0.899832	-3.2173	0.00129403	0.0038551
GH_A08G2492	54.6426	-2.89399	0.515776	-5.61096	2.01212e-08	1.12629e-07
GH_A06G0100	1361.82	-2.89154	0.105134	-27.5033	1.60486e-166	1.59583e-164
GH_A01G2395	871.683	-2.8911	0.132713	-21.7846	3.24758e-105	1.82471e-103
GH_A01G0696	83.6316	-2.89066	0.37931	-7.62085	2.52012e-14	2.14741e-13
GH_A10G1768	20.4137	-2.88998	0.877442	-3.29364	0.000988976	0.00300953
GH_A08G1713	96.4756	-2.88915	0.350862	-8.23444	1.80404e-16	1.72653e-15
GH_A12G0094	305.456	-2.88855	0.221487	-13.0416	7.09626e-39	1.43395e-37
GH_D05G3731	13.5735	-2.88747	0.909699	-3.1741	0.00150304	0.00442166
GH_D04G0390	92.4042	-2.88721	0.392496	-7.35602	1.89474e-13	1.5328e-12
GH_A11G1870	3344.66	-2.88628	0.0759878	-37.9835	0	0
GH_A09G0142	18.6006	-2.88549	0.862952	-3.34375	0.000826546	0.00255231
GH_A05G0987	343.819	-2.88302	0.178147	-16.1834	6.60287e-59	2.00963e-57
GH_A13G0480	74.3331	-2.88096	0.37787	-7.6242	2.45546e-14	2.09477e-13
GH_A07G1410	282.859	-2.87977	0.210518	-13.6795	1.34671e-42	2.96601e-41
GH_D07G0332	39.6289	-2.87958	0.661588	-4.35252	1.34582e-05	5.49713e-05
GH_A03G0851	2129.23	-2.87956	0.0833712	-34.539	2.08458e-261	4.06709e-259
GH_D11G3731	1611.9	-2.87861	0.0933665	-30.8313	9.96695e-209	1.35887e-206
GH_D11G2574	22.4102	-2.87799	0.754914	-3.81234	0.000137656	0.000486301
GH_D01G1515	364.161	-2.87762	0.181416	-15.862	1.16166e-56	3.4073e-55
GH_A01G1131	90.4437	-2.87625	0.347714	-8.27189	1.31855e-16	1.27093e-15
GH_A13G1015	429.061	-2.87573	0.164911	-17.438	4.24531e-68	1.48731e-66
GH_D08G2811	57.1917	-2.87447	0.427042	-6.73113	1.68352e-11	1.2062e-10
GH_D12G0708	21.6695	-2.87438	0.757145	-3.79633	0.000146852	0.000516369
GH_D02G1989	9.98551	-2.87276	0.996233	-2.88362	0.00393133	0.010576
GH_D10G2717	18.814	-2.87149	0.813072	-3.53166	0.000412966	0.0013444
GH_D11G1695	1200.08	-2.87062	0.110632	-25.9474	1.94555e-148	1.64543e-146
GH_D12G0910	88.867	-2.87053	0.378569	-7.58258	3.38753e-14	2.86626e-13
GH_D12G0374	50.2661	-2.8689	0.51595	-5.56042	2.69126e-08	1.48862e-07
GH_D06G0083	1216.86	-2.86822	0.134999	-21.2462	3.57823e-100	1.901e-98
GH_A01G1467	1081.35	-2.86752	0.110232	-26.0135	3.48685e-149	2.97117e-147
GH_A12G0605	58.8741	-2.86694	0.420223	-6.82241	8.95229e-12	6.55435e-11
GH_A09G1686	877.896	-2.86629	0.12961	-22.1147	2.28167e-108	1.32816e-106
GH_A06G0151	15.3113	-2.86524	0.961972	-2.97851	0.00289651	0.00802922
GH_A11G1366	69.9429	-2.86502	0.390947	-7.3284	2.32915e-13	1.87405e-12
GH_D08G2004	989.255	-2.8619	0.106108	-26.9716	3.18052e-160	2.99424e-158
GH_A05G1317	3393.95	-2.85919	0.0690553	-41.4044	0	0
GH_D11G1903	4340.61	-2.85274	0.0638874	-44.6526	0	0
GH_A05G0819	14.1166	-2.8507	0.902328	-3.15927	0.00158165	0.00463173
GH_D01G2560	689.456	-2.85066	0.144013	-19.7944	3.3242e-87	1.52048e-85
GH_D10G1384	2208.72	-2.8506	0.082192	-34.6822	1.46056e-263	2.8996e-261
GH_A04G1208	66.3458	-2.84925	0.449291	-6.34165	2.27313e-10	1.50197e-09
GH_D05G2225	10.1296	-2.84924	1.20527	-2.36398	0.0180799	0.0411738
GH_A10G0919	188.263	-2.84824	0.254179	-11.2056	3.8255e-29	5.93981e-28
GH_D08G0175	505.058	-2.84787	0.160623	-17.7302	2.45102e-70	8.89536e-69
GH_A10G2508	10.6423	-2.84734	1.0291	-2.76682	0.00566054	0.0146941
GH_A07G2362	2756.36	-2.84683	0.0701083	-40.6063	0	0
GH_D03G1971	33.1277	-2.84528	0.594213	-4.78831	1.68188e-06	7.68749e-06
GH_D02G0118	14.3758	-2.84351	0.936367	-3.03674	0.00239148	0.00673956
GH_D10G0954	9.10138	-2.8424	1.1758	-2.41742	0.015631	0.0362104
GH_D06G2300	90.4538	-2.84156	0.346387	-8.20344	2.33609e-16	2.22593e-15
GH_D11G1379	174.806	-2.83851	0.27946	-10.1571	3.07983e-24	4.06192e-23
GH_D01G2080	273.249	-2.83752	0.224201	-12.6562	1.03421e-36	1.98896e-35
GH_A05G0030	116.776	-2.83699	0.373801	-7.58957	3.20966e-14	2.71942e-13
GH_D09G1444	222.042	-2.83528	0.238711	-11.8775	1.55e-32	2.65754e-31
GH_A09G0176	814.705	-2.83478	0.148567	-19.0808	3.64908e-81	1.54078e-79
GH_D05G1736	16.6502	-2.83247	0.864843	-3.27513	0.00105613	0.00319669
GH_D09G0366	375.446	-2.83205	0.209595	-13.512	1.32859e-41	2.86805e-40
GH_D10G2207	26.8875	-2.83038	0.690484	-4.09912	4.14722e-05	0.000158494
GH_D05G1056	550.641	-2.82596	0.142742	-19.7977	3.11803e-87	1.42733e-85
GH_D11G2195	38.8614	-2.82512	0.524277	-5.38861	7.10035e-08	3.76794e-07
GH_D11G1526	395.09	-2.82509	0.165591	-17.0607	2.91017e-65	9.76615e-64
GH_D01G0544	32.112	-2.82482	0.583385	-4.84213	1.28456e-06	5.96035e-06
GH_A02G1473	14.8688	-2.82406	0.902736	-3.12834	0.00175797	0.00510087
GH_D06G0071	177.095	-2.82286	0.281877	-10.0145	1.31618e-23	1.70138e-22
GH_A13G1665	482.527	-2.82174	0.176673	-15.9716	2.01553e-57	5.99258e-56
GH_A06G1828	95.6978	-2.8207	0.344455	-8.18888	2.63668e-16	2.5014e-15
GH_D07G1688	64.41	-2.82005	0.457258	-6.1673	6.94663e-10	4.42264e-09
GH_A09G0915	11.6258	-2.81982	0.962107	-2.93088	0.00338003	0.00924143
GH_D06G0435	1308.19	-2.81902	0.109832	-25.6668	2.7458e-145	2.25482e-143
GH_D03G0528	290.999	-2.81895	0.21443	-13.1462	1.78837e-39	3.66882e-38
GH_D08G0943	166.496	-2.81809	0.289969	-9.71858	2.51269e-22	3.09801e-21
GH_A09G1420	57.5645	-2.81759	0.470953	-5.98274	2.19408e-09	1.33946e-08
GH_D10G1060	829.255	-2.81742	0.151319	-18.6191	2.24911e-77	9.05729e-76
GH_A09G0359	369.006	-2.81705	0.168224	-16.7458	6.07184e-63	1.98466e-61
GH_D04G1163	34.2404	-2.81678	0.616577	-4.56842	4.91412e-06	2.12914e-05
GH_A12G2411	284.481	-2.81664	0.197404	-14.2684	3.4442e-46	8.31724e-45
GH_D07G0936	15.2329	-2.81352	0.847923	-3.31814	0.000906202	0.00277932
GH_A05G0202	28.3404	-2.81138	0.589046	-4.77277	1.81708e-06	8.2685e-06
GH_A08G0892	858.453	-2.81113	0.152611	-18.4202	9.04374e-76	3.56831e-74
GH_A10G0468	176.648	-2.81088	0.261575	-10.746	6.18764e-27	8.96994e-26
GH_D09G2608	94.0807	-2.81088	0.382037	-7.35762	1.87221e-13	1.51501e-12
GH_A05G2308	200.456	-2.81083	0.236321	-11.8941	1.27013e-32	2.18233e-31
GH_A01G0713	2030.41	-2.81037	0.0781094	-35.9799	1.72786e-283	3.8949e-281
GH_A07G1623	16.3608	-2.80983	0.844412	-3.32756	0.000876098	0.00269385
GH_D10G1867	48.8837	-2.80978	0.44383	-6.33075	2.4397e-10	1.6094e-09
GH_A08G2304	51.1506	-2.8066	0.471727	-5.94963	2.68752e-09	1.62683e-08
GH_D11G0980	851.567	-2.8047	0.123413	-22.726	2.47638e-114	1.52297e-112
GH_A08G0100	20.8899	-2.80438	0.807207	-3.47418	0.000512426	0.00163988
GH_A11G2402	93.2796	-2.8025	0.339939	-8.24413	1.66363e-16	1.59539e-15
GH_D13G0159	642.479	-2.8016	0.145218	-19.2923	6.23151e-83	2.69556e-81
GH_D02G2358	765.824	-2.80145	0.298214	-9.39408	5.77181e-21	6.75148e-20
GH_D03G0061	1097.55	-2.80137	0.103309	-27.1165	6.29932e-162	6.02054e-160
GH_A06G0953	4342.01	-2.80091	0.0813498	-34.4304	8.84298e-260	1.70763e-257
GH_D09G1670	105.473	-2.79992	0.402919	-6.94908	3.67667e-12	2.76336e-11
GH_D07G1108	43.835	-2.79969	0.524855	-5.33422	9.59565e-08	5.02147e-07
GH_D07G0022	84.606	-2.79914	0.395214	-7.08258	1.4149e-12	1.0932e-11
GH_A10G0916	149.252	-2.79309	0.295079	-9.46559	2.91917e-21	3.45826e-20
GH_A09G1422	13.346	-2.79291	1.08583	-2.57215	0.010107	0.0246181
GH_A09G2366	8.78808	-2.79249	1.15213	-2.42377	0.0153605	0.0356802
GH_D13G2484	4338.1	-2.79067	0.0590772	-47.2377	0	0
GH_D05G2930	42.2867	-2.79049	0.5782	-4.82616	1.39188e-06	6.42775e-06
GH_A01G0389	23.1551	-2.78698	0.851341	-3.27363	0.00106174	0.00321281
GH_A11G0603	28.9002	-2.78611	0.682497	-4.08222	4.46073e-05	0.00016973
GH_D01G1601	11.6035	-2.78538	1.0224	-2.72435	0.00644283	0.0164982
GH_D03G1379	2511.52	-2.78535	0.0916541	-30.3898	7.49774e-203	9.7747e-201
GH_D08G0925	299.522	-2.78472	0.201706	-13.8058	2.35139e-43	5.27314e-42
GH_D12G2483	1041.88	-2.78427	0.124353	-22.3901	4.90999e-111	2.92429e-109
GH_A02G0870	68.1702	-2.78344	0.412973	-6.74	1.58388e-11	1.13683e-10
GH_D03G1807	975.356	-2.77944	0.109785	-25.3172	2.06634e-141	1.63287e-139
GH_A12G1584	621.957	-2.77861	0.133268	-20.8498	1.53104e-96	7.83949e-95
GH_A03G0093	52.8071	-2.77699	0.540888	-5.13414	2.83435e-07	1.40958e-06
GH_A11G1184	396.261	-2.77668	0.202543	-13.7091	8.95723e-43	1.98201e-41
GH_A05G2907	43.8479	-2.77598	0.516642	-5.37312	7.73863e-08	4.09054e-07
GH_D13G2530	29.8469	-2.77462	0.606335	-4.57605	4.73827e-06	2.0567e-05
GH_A02G0137	15.5314	-2.77319	0.880203	-3.15063	0.00162919	0.00475617
GH_D03G0615	23.2715	-2.77252	0.816735	-3.39464	0.000687188	0.00215288
GH_A05G1048	402.392	-2.77195	0.168562	-16.4447	9.1557e-61	2.88114e-59
GH_A07G1473	66.6667	-2.77114	0.410192	-6.75572	1.42123e-11	1.02281e-10
GH_D10G2713	54.4008	-2.77077	1.19032	-2.32776	0.0199248	0.0448337
GH_D07G1071	1723.23	-2.76561	0.097775	-28.2855	5.21228e-176	5.63883e-174
GH_A12G0944	9.01235	-2.76484	1.09234	-2.53112	0.01137	0.0273413
GH_D11G1311	84.7381	-2.76173	0.37047	-7.45467	9.00936e-14	7.434e-13
GH_A02G0168	605.894	-2.76126	0.193552	-14.2662	3.55172e-46	8.57323e-45
GH_A11G3505	127.088	-2.76073	0.38941	-7.0895	1.34596e-12	1.04051e-11
GH_D11G1067	176.912	-2.76069	0.276921	-9.96923	2.07826e-23	2.66518e-22
GH_D02G1701	10.7139	-2.75822	0.976191	-2.82549	0.00472082	0.0124727
GH_A09G1737	31.5073	-2.75727	0.580569	-4.74926	2.04166e-06	9.23767e-06
GH_A02G1547	16.1299	-2.75556	0.885423	-3.11215	0.00185733	0.00536545
GH_D02G0092	8.69196	-2.754	1.17903	-2.33582	0.0195006	0.0439755
GH_D12G2047	47.399	-2.75322	0.486903	-5.65456	1.56244e-08	8.84471e-08
GH_D08G1001	911.203	-2.75283	0.108013	-25.4862	2.80399e-143	2.26967e-141
GH_A12G1326	647.193	-2.75218	0.145198	-18.9547	4.04096e-80	1.6824e-78
GH_D02G0210	312.882	-2.75207	0.1863	-14.7722	2.21311e-49	5.76776e-48
GH_A09G0177	107.982	-2.7514	0.396146	-6.94542	3.77328e-12	2.83409e-11
GH_D11G0886	148.617	-2.75083	0.279751	-9.83313	8.10618e-23	1.01809e-21
GH_D08G2438	382.756	-2.7503	0.196943	-13.9649	2.55144e-44	5.86831e-43
GH_D01G1853	14.343	-2.75007	0.908145	-3.02823	0.00245993	0.0069135
GH_A03G1666	299.94	-2.74863	0.1981	-13.8749	8.98944e-44	2.04102e-42
GH_A12G0395	82.5162	-2.74739	0.375734	-7.31206	2.63084e-13	2.11169e-12
GH_A13G1050	43.5291	-2.74732	0.516552	-5.31859	1.04577e-07	5.45243e-07
GH_D11G0253	101.851	-2.74332	0.31617	-8.67672	4.07348e-18	4.21888e-17
GH_A12G2002	343.997	-2.74326	0.204852	-13.3914	6.78604e-41	1.44507e-39
GH_D02G1915	930.791	-2.74313	0.112491	-24.3854	2.44215e-131	1.76923e-129
GH_D08G1132	202.838	-2.74283	0.250401	-10.9537	6.37536e-28	9.53523e-27
GH_D10G1830	45.2276	-2.74092	0.520292	-5.26804	1.37887e-07	7.10014e-07
GH_D07G0431	14.3142	-2.74084	1.05882	-2.5886	0.0096368	0.0236049
GH_D02G0105	15.7384	-2.74039	0.915195	-2.99433	0.00275053	0.00765833
GH_A09G0238	8.56994	-2.73936	1.09173	-2.50919	0.0121008	0.0288704
GH_A07G1689	52.0461	-2.73873	0.458613	-5.97177	2.34697e-09	1.42909e-08
GH_A03G1631	97.0819	-2.73836	0.341916	-8.00885	1.15784e-15	1.06245e-14
GH_D01G0632	1817.46	-2.73634	0.0795569	-34.3947	3.02117e-259	5.7945e-257
GH_A08G2819	45.3957	-2.73523	0.462217	-5.91762	3.26625e-09	1.96392e-08
GH_D09G1318	158.118	-2.73505	0.323792	-8.44692	2.99085e-17	2.98242e-16
GH_D11G2187	11.5954	-2.73476	1.09295	-2.50218	0.0123432	0.0293843
GH_D12G2571	1147.72	-2.73193	0.106151	-25.7361	4.61131e-146	3.83125e-144
GH_D10G1331	9.97674	-2.72973	1.14994	-2.37379	0.0176064	0.0402119
GH_D10G2373	13.396	-2.72946	0.91554	-2.98126	0.00287065	0.00796379
GH_D05G2601	31.4	-2.72911	0.732033	-3.72813	0.000192908	0.000665288
GH_A12G1140	137.189	-2.72834	0.309767	-8.80771	1.27724e-18	1.35406e-17
GH_A02G1570	254.331	-2.72536	0.259715	-10.4936	9.2397e-26	1.28574e-24
GH_A01G1239	1096.47	-2.72466	0.117363	-23.2157	3.15994e-119	2.04565e-117
GH_D11G1993	12.2147	-2.7216	0.965971	-2.81747	0.0048403	0.0127539
GH_A02G0100	4110.75	-2.72014	0.0661021	-41.1506	0	0
GH_D03G1711	24.1517	-2.7199	0.663705	-4.09806	4.16631e-05	0.000159158
GH_A10G1508	731.545	-2.71851	0.130438	-20.8414	1.82269e-96	9.31598e-95
GH_A08G1699	4110.61	-2.71807	0.0668558	-40.6557	0	0
GH_A11G0019	11.229	-2.71733	1.03281	-2.63101	0.00851319	0.0211486
GH_A04G0524	65.229	-2.71727	0.403529	-6.73377	1.65321e-11	1.18508e-10
GH_D04G0149	741.111	-2.71638	0.119003	-22.8261	2.52496e-115	1.5751e-113
GH_D01G0541	1260.25	-2.71566	0.0983372	-27.6158	7.18209e-168	7.24355e-166
GH_D08G0976	71.0288	-2.71489	0.484052	-5.60868	2.03879e-08	1.14077e-07
GH_D04G0095	1208.16	-2.71486	0.100972	-26.8871	3.10635e-159	2.91472e-157
GH_A08G2641	20.6147	-2.71419	0.698207	-3.88737	0.000101336	0.000365314
GH_A03G1805	44.8684	-2.7124	0.542038	-5.00407	5.61316e-07	2.70729e-06
GH_A01G2061	50.162	-2.71141	0.478757	-5.66344	1.48372e-08	8.41844e-08
GH_D03G1174	5127.03	-2.70963	0.0588504	-46.0426	0	0
GH_A10G0144	51.2028	-2.70934	0.481974	-5.62134	1.89479e-08	1.06314e-07
GH_A09G0796	108.483	-2.70912	0.312876	-8.65876	4.76936e-18	4.92427e-17
GH_A13G0058	34.0582	-2.70896	0.69073	-3.92188	8.78593e-05	0.000320178
GH_D11G0255	312.247	-2.70519	0.182206	-14.8469	7.28879e-50	1.9128e-48
GH_A08G0740	15.3708	-2.70386	1.00844	-2.68124	0.00733503	0.0185168
GH_D09G0175	141.138	-2.7031	0.306262	-8.82611	1.08382e-18	1.15224e-17
GH_A13G2610	2321.25	-2.70164	0.0861601	-31.3561	8.04173e-216	1.14899e-213
GH_A05G2843	390.092	-2.70155	0.176722	-15.2871	9.32606e-53	2.55777e-51
GH_A01G0387	112.668	-2.70153	0.326543	-8.27312	1.30499e-16	1.2585e-15
GH_D07G1111	1215.6	-2.70013	0.112679	-23.963	6.76187e-127	4.72329e-125
GH_A12G1543	38.8762	-2.69936	0.582711	-4.63242	3.61422e-06	1.58977e-05
GH_A10G0029	724.936	-2.69913	0.132742	-20.3337	6.47692e-92	3.12416e-90
GH_D06G1846	2221.12	-2.69759	0.0742573	-36.3276	5.94376e-289	1.36153e-286
GH_D09G1344	305.102	-2.69736	0.195135	-13.823	1.85155e-43	4.16212e-42
GH_D11G0524	1444.67	-2.69637	0.0936963	-28.7778	4.06895e-182	4.63221e-180
GH_D10G2651	1091.07	-2.69555	0.115458	-23.3466	1.49378e-120	9.83914e-119
GH_A06G1861	2177.27	-2.69555	0.0904485	-29.802	3.67932e-195	4.56526e-193
GH_D01G2413	149.196	-2.69404	0.262629	-10.2579	1.09e-24	1.45797e-23
GH_A03G1523	38.0577	-2.69375	0.621426	-4.33478	1.45904e-05	5.93433e-05
GH_A09G1491	305.947	-2.69269	0.190478	-14.1365	2.26284e-45	5.35025e-44
GH_A11G2039	18.5054	-2.69252	0.81634	-3.29828	0.000972803	0.00296398
GH_D02G1557	711.963	-2.69177	0.126931	-21.2065	8.32059e-100	4.40392e-98
GH_D05G0764	991.815	-2.6912	0.106477	-25.2749	6.02471e-141	4.73442e-139
GH_D06G0010	297.475	-2.68962	0.201385	-13.3556	1.09863e-40	2.33073e-39
GH_A12G2064	1830.69	-2.68818	0.0841041	-31.9626	3.61221e-224	5.50887e-222
GH_A05G3850	35.6157	-2.68758	0.546998	-4.91332	8.95475e-07	4.22639e-06
GH_A09G2352	142.93	-2.68728	0.277748	-9.67523	3.84244e-22	4.6976e-21
GH_D02G0890	98.2778	-2.6868	0.431407	-6.22799	4.72452e-10	3.04666e-09
GH_A10G2642	29.7449	-2.68642	0.590958	-4.54587	5.47077e-06	2.3546e-05
GH_D09G2334	93.5554	-2.68554	0.323827	-8.29314	1.10302e-16	1.06737e-15
GH_D05G1340	179.198	-2.6847	0.588348	-4.56312	5.03981e-06	2.18023e-05
GH_A07G0799	378.587	-2.68451	0.185408	-14.479	1.64536e-47	4.10107e-46
GH_D09G2289	39.6642	-2.68325	0.533881	-5.02593	5.00989e-07	2.43104e-06
GH_A08G2281	953.727	-2.68234	0.107001	-25.0684	1.10068e-138	8.50773e-137
GH_D03G0083	38.4685	-2.68182	0.49893	-5.37515	7.65169e-08	4.04799e-07
GH_A12G2690	1092.05	-2.68138	0.114594	-23.399	4.37943e-121	2.90831e-119
GH_D05G2346	99.1089	-2.68048	0.444784	-6.02648	1.67574e-09	1.03395e-08
GH_D09G0343	14.366	-2.68045	0.931535	-2.87746	0.00400892	0.0107592
GH_A12G2314	322.396	-2.679	0.19016	-14.0881	4.49223e-45	1.05509e-43
GH_D06G1158	23.7908	-2.67849	0.810346	-3.30537	0.000948509	0.00289745
GH_A02G0345	12.4138	-2.67845	1.07617	-2.48886	0.0128153	0.0303727
GH_D03G0456	15.1124	-2.67838	0.900599	-2.97399	0.0029395	0.00813883
GH_A07G1750	18.8657	-2.67786	0.723699	-3.70023	0.000215401	0.000736842
GH_A09G1543	34.5332	-2.67673	0.658549	-4.06459	4.81174e-05	0.000182118
GH_A10G1803	164.099	-2.67567	0.261512	-10.2316	1.43185e-24	1.90891e-23
GH_A12G0345	481.822	-2.67397	0.149099	-17.9342	6.3762e-72	2.37034e-70
GH_A08G0816	34.8018	-2.67185	0.589101	-4.53546	5.74777e-06	2.46501e-05
GH_A05G1373	520.367	-2.67153	0.16229	-16.4614	6.94219e-61	2.19068e-59
GH_A10G0309	217.067	-2.67025	0.232063	-11.5066	1.22234e-30	1.97656e-29
GH_A05G4281	491.301	-2.66813	0.16372	-16.2969	1.03759e-59	3.21681e-58
GH_A04G0071	171.847	-2.66706	0.283768	-9.39872	5.52305e-21	6.46183e-20
GH_D13G1367	52.4285	-2.66643	0.464989	-5.73439	9.78611e-09	5.64365e-08
GH_A03G1474	1732.54	-2.6657	0.088686	-30.0577	1.73085e-198	2.21064e-196
GH_D03G0460	14.3909	-2.66555	0.947251	-2.81398	0.00489324	0.012882
GH_A11G1245	39.2849	-2.66441	0.507374	-5.25138	1.50967e-07	7.73849e-07
GH_D08G2637	21.9512	-2.66351	0.822496	-3.23832	0.00120235	0.00360647
GH_D06G1848	38.6258	-2.66346	0.549198	-4.84972	1.23633e-06	5.74505e-06
GH_D10G2420	98.8305	-2.66113	0.32601	-8.16274	3.27519e-16	3.09108e-15
GH_A12G0167	10.7611	-2.65781	1.03539	-2.56696	0.0102594	0.0249518
GH_A12G1528	142.091	-2.65671	0.260118	-10.2134	1.72626e-24	2.296e-23
GH_A01G2267	1798.63	-2.65647	0.0805647	-32.9731	1.97615e-238	3.28855e-236
GH_A11G1427	175.164	-2.65559	0.295468	-8.98773	2.52394e-19	2.75685e-18
GH_D10G0865	39.7813	-2.65515	0.552456	-4.80609	1.53914e-06	7.07316e-06
GH_A08G0102	51.6711	-2.65461	0.464873	-5.71041	1.12703e-08	6.45943e-08
GH_D07G1379	2494.56	-2.65367	0.073952	-35.8838	5.47437e-282	1.21467e-279
GH_A10G1056	27.6855	-2.65205	0.598421	-4.43175	9.34718e-06	3.89759e-05
GH_D07G0510	967.933	-2.65188	0.113816	-23.2998	4.4553e-120	2.90751e-118
GH_D06G1771	30.9657	-2.6515	0.578661	-4.58212	4.6028e-06	2.00159e-05
GH_A06G2261	57.2915	-2.65034	0.439529	-6.02995	1.64014e-09	1.01265e-08
GH_D10G2138	3981.75	-2.64939	0.0718708	-36.8633	1.79341e-297	4.28149e-295
GH_D08G2107	12.3883	-2.64902	0.933635	-2.83732	0.00454937	0.0120648
GH_A12G1813	35.0263	-2.64881	0.536094	-4.94093	7.77497e-07	3.69577e-06
GH_D03G0183	29.7196	-2.64785	0.614725	-4.30737	1.65207e-05	6.67338e-05
GH_A02G1088	105.987	-2.64762	0.317165	-8.34777	6.95667e-17	6.8063e-16
GH_A07G1082	1718.68	-2.6463	0.0922266	-28.6934	4.61114e-181	5.17655e-179
GH_A03G0232	9.1377	-2.64415	1.09928	-2.40535	0.0161571	0.0372736
GH_A06G0347	29.884	-2.64287	0.743581	-3.55424	0.000379073	0.001243
GH_A04G1285	60.8781	-2.6394	0.394572	-6.68928	2.24265e-11	1.59489e-10
GH_D05G0145	843.906	-2.63838	0.13553	-19.4671	2.08795e-84	9.22218e-83
GH_D02G0596	3083.64	-2.63817	0.0649536	-40.6163	0	0
GH_D02G0482	31.7417	-2.63729	0.547103	-4.82047	1.43221e-06	6.60319e-06
GH_A01G0717	1482.1	-2.63678	0.0909026	-29.0066	5.43145e-185	6.27167e-183
GH_A09G2091	66.9016	-2.63655	0.406879	-6.47994	9.17619e-11	6.24325e-10
GH_D06G2104	64.0412	-2.63651	0.414129	-6.36639	1.93533e-10	1.28628e-09
GH_D05G2819	74.9874	-2.63384	0.38522	-6.83723	8.0738e-12	5.9319e-11
GH_A08G2395	614.525	-2.6332	0.167471	-15.7234	1.04614e-55	3.01531e-54
GH_D02G1947	64.5227	-2.63218	0.520716	-5.05492	4.30575e-07	2.10252e-06
GH_D08G1953	33.7628	-2.63193	0.597772	-4.4029	1.06813e-05	4.4158e-05
GH_A11G3732	905.248	-2.63146	0.118179	-22.2667	7.7725e-110	4.59527e-108
GH_A05G0222	646.808	-2.63005	0.135632	-19.3911	9.17692e-84	4.0095e-82
GH_D07G1468	274.527	-2.62675	0.258074	-10.1783	2.47893e-24	3.28012e-23
GH_D05G2267	384.925	-2.62642	0.192378	-13.6524	1.95407e-42	4.29198e-41
GH_D11G0488	55.79	-2.62609	0.41422	-6.33985	2.29984e-10	1.51909e-09
GH_D07G0274	1058.93	-2.62599	0.112405	-23.3618	1.04567e-120	6.91974e-119
GH_D02G0922	272.944	-2.62596	0.207662	-12.6454	1.18689e-36	2.27874e-35
GH_D08G0013	830.347	-2.6251	0.131124	-20.02	3.68842e-89	1.72472e-87
GH_D02G1933	1983.91	-2.62466	0.0934145	-28.0969	1.06914e-173	1.1223e-171
GH_D01G1895	55.5795	-2.62325	0.427582	-6.13509	8.51136e-10	5.37829e-09
GH_A10G0715	25.9306	-2.62226	0.815369	-3.21605	0.0012997	0.00387057
GH_A11G3599	123.957	-2.62181	0.287724	-9.11223	8.07028e-20	8.97615e-19
GH_A10G2676	821.532	-2.62169	0.13792	-19.0087	1.44548e-80	6.04922e-79
GH_A07G2177	11.9065	-2.62065	0.953222	-2.74926	0.00597305	0.0154209
GH_A07G0265	1180.13	-2.6193	0.0978543	-26.7674	7.75392e-158	7.20389e-156
GH_D03G1795	35.0128	-2.61849	0.530198	-4.9387	7.86448e-07	3.73675e-06
GH_A05G0436	293.597	-2.61804	0.187449	-13.9667	2.48918e-44	5.72977e-43
GH_A02G2055	94.8526	-2.61788	0.316687	-8.26645	1.38004e-16	1.32839e-15
GH_A01G0641	7056.24	-2.61631	0.0483586	-54.1024	0	0
GH_A03G1774	3107.3	-2.61623	0.0830382	-31.5064	7.10743e-218	1.02849e-215
GH_D04G1688	1361.45	-2.61598	0.0894242	-29.2536	4.03517e-188	4.81667e-186
GH_D03G1871	48.8394	-2.6158	0.485876	-5.38369	7.2973e-08	3.86701e-07
GH_D07G0705	227.352	-2.61429	0.226689	-11.5325	9.04984e-31	1.47011e-29
GH_A11G1052	7.93996	-2.61345	1.12047	-2.33246	0.0196768	0.0443356
GH_D11G0708	29.1175	-2.6095	0.709475	-3.67807	0.000235006	0.000798836
GH_A05G0379	844.387	-2.60939	0.121461	-21.4834	2.22715e-102	1.22342e-100
GH_A08G1843	15.8853	-2.60883	0.851021	-3.06553	0.00217282	0.0061812
GH_D05G2183	35754.2	-2.60807	0.0515431	-50.5997	0	0
GH_A06G1786	8795.31	-2.60706	0.0539581	-48.3164	0	0
GH_A08G0474	204.294	-2.60613	0.223575	-11.6566	2.12285e-31	3.51098e-30
GH_A02G1096	312.397	-2.60532	0.189448	-13.7522	4.94181e-43	1.10038e-41
GH_D07G1122	21.1917	-2.60495	0.793306	-3.28367	0.00102466	0.00310841
GH_A11G1049	26.5366	-2.60423	0.789245	-3.29965	0.000968047	0.00295124
GH_A08G1974	54.4308	-2.60379	0.455837	-5.7121	1.1159e-08	6.3982e-08
GH_A03G0982	17.2062	-2.60219	0.744997	-3.49288	0.000477844	0.00153808
GH_A07G0324	12.5448	-2.60094	1.07882	-2.41092	0.0159125	0.0367797
GH_A12G1429	247.69	-2.60062	0.196217	-13.2538	4.28898e-40	8.92171e-39
GH_A08G1800	32.3232	-2.59952	0.555395	-4.68048	2.86206e-06	1.27468e-05
GH_D12G2030	39.0534	-2.59918	0.555581	-4.67831	2.89247e-06	1.28772e-05
GH_D13G2635	16.5574	-2.59886	0.825146	-3.14958	0.00163505	0.00477058
GH_D04G0683	9278.21	-2.59742	0.0674298	-38.5204	0	0
GH_D11G2370	11.9912	-2.59675	0.990035	-2.62289	0.00871877	0.021605
GH_A02G1160	2639.2	-2.59638	0.0702272	-36.9711	3.33121e-299	8.02042e-297
GH_A13G0848	293.041	-2.59628	0.183899	-14.118	2.9443e-45	6.94698e-44
GH_scaffold3303_objG0001	500.439	-2.59615	0.141746	-18.3155	6.22611e-75	2.42612e-73
GH_D02G2254	4578.46	-2.59603	0.0555621	-46.723	0	0
GH_D08G0101	90.339	-2.59574	0.346077	-7.50047	6.35908e-14	5.29347e-13
GH_D13G1014	707.744	-2.59532	0.120087	-21.612	1.38638e-103	7.70546e-102
GH_A11G0247	476.906	-2.59399	0.161183	-16.0934	2.8379e-58	8.54543e-57
GH_D10G1380	1944.83	-2.59349	0.0810261	-32.0081	8.40797e-225	1.28922e-222
GH_D01G0693	367.714	-2.592	0.192983	-13.4313	3.9654e-41	8.48251e-40
GH_A05G0958	59.3695	-2.59163	0.431074	-6.01203	1.83214e-09	1.12616e-08
GH_D11G2121	553.076	-2.59149	0.155835	-16.6297	4.24603e-62	1.36467e-60
GH_D01G2469	17.4992	-2.59079	0.778161	-3.32938	0.000870399	0.00267764
GH_A11G1955	127.51	-2.58925	0.294865	-8.78112	1.61854e-18	1.70948e-17
GH_D13G2225	164.605	-2.58767	0.309753	-8.35397	6.60036e-17	6.46664e-16
GH_D13G2601	3185.28	-2.58711	0.0685905	-37.7183	0	0
GH_D03G0257	146.895	-2.58629	0.262184	-9.86442	5.93748e-23	7.50206e-22
GH_A01G2485	155.462	-2.58629	0.248977	-10.3877	2.82163e-25	3.85437e-24
GH_A11G0260	316.639	-2.5862	0.176691	-14.6368	1.63594e-48	4.16942e-47
GH_D05G0438	234.996	-2.58341	0.236913	-10.9045	1.09723e-27	1.62773e-26
GH_A10G1302	20.3996	-2.58318	0.699597	-3.69239	0.000222156	0.000758072
GH_A10G0783	108.294	-2.58195	0.3253	-7.93713	2.0691e-15	1.87251e-14
GH_D05G0009	506.262	-2.57935	0.145152	-17.77	1.20668e-70	4.39344e-69
GH_A05G1838	141.839	-2.57926	0.272089	-9.47947	2.55586e-21	3.03485e-20
GH_D11G3261	95.7701	-2.57833	0.322864	-7.98582	1.39594e-15	1.27556e-14
GH_A09G1722	15.1348	-2.5749	0.791742	-3.2522	0.00114517	0.0034483
GH_D08G1562	457.408	-2.57427	0.170634	-15.0865	1.98616e-51	5.33603e-50
GH_A04G0098	24.1091	-2.57417	0.759662	-3.38857	0.000702573	0.00219622
GH_A09G1844	25.5175	-2.57309	0.645032	-3.98909	6.6328e-05	0.000246314
GH_A12G2150	321.12	-2.5689	0.219739	-11.6907	1.4226e-31	2.36737e-30
GH_D09G0428	11.6006	-2.56693	1.02414	-2.50643	0.0121957	0.02907
GH_D06G0209	31.3781	-2.56689	0.548557	-4.67936	2.87775e-06	1.28127e-05
GH_D10G0790	83.4773	-2.56544	0.390829	-6.56409	5.23516e-11	3.6202e-10
GH_A08G0391	2744.52	-2.56383	0.0757357	-33.8523	3.35421e-251	6.0248e-249
GH_A03G2063	1343.82	-2.56337	0.0928757	-27.6	1.11273e-167	1.12026e-165
GH_D11G2331	120.544	-2.56187	0.390314	-6.56363	5.25141e-11	3.631e-10
GH_D05G0282	370.485	-2.561	0.182845	-14.0064	1.42455e-44	3.2979e-43
GH_A05G4222	152.195	-2.55901	0.276978	-9.23904	2.48727e-20	2.82987e-19
GH_D06G0149	253.782	-2.55897	0.220719	-11.5938	4.43247e-31	7.26715e-30
GH_D10G0031	955.831	-2.55848	0.131587	-19.4433	3.32091e-84	1.46337e-82
GH_D13G2584	177.689	-2.55803	0.295875	-8.64563	5.35115e-18	5.51189e-17
GH_A11G0522	14.9273	-2.55578	0.872083	-2.93066	0.00338247	0.0092472
GH_A03G2247	11.4673	-2.55539	1.02604	-2.49055	0.0127545	0.0302515
GH_A02G0708	1182.79	-2.55483	0.11974	-21.3365	5.20906e-101	2.80961e-99
GH_A05G2277	50.7779	-2.55324	0.469633	-5.43666	5.42883e-08	2.91869e-07
GH_A10G2291	14.278	-2.55222	0.899966	-2.83591	0.00456955	0.0121132
GH_A11G2856	139.256	-2.55171	0.270655	-9.42788	4.18464e-21	4.92034e-20
GH_A08G2482	104.232	-2.55104	0.821664	-3.10472	0.0019046	0.00548912
GH_D03G1116	920.63	-2.54973	0.111457	-22.8764	7.98712e-116	4.98798e-114
GH_D12G0566	85.8004	-2.54964	0.340824	-7.48081	7.38632e-14	6.12334e-13
GH_D08G2290	170.101	-2.54809	0.332217	-7.66996	1.72045e-14	1.47646e-13
GH_A07G1957	277.202	-2.54592	0.200215	-12.7159	4.8257e-37	9.37309e-36
GH_A08G0010	675.297	-2.54587	0.149237	-17.0592	2.98393e-65	1.00077e-63
GH_D11G0080	6435.27	-2.54539	0.0499483	-50.9605	0	0
GH_D01G0682	17.8782	-2.54495	0.853009	-2.9835	0.00284971	0.0079119
GH_D09G2526	12.782	-2.54415	0.988529	-2.57368	0.0100625	0.0245277
GH_A10G0904	411.301	-2.54095	0.175146	-14.5076	1.08462e-47	2.7118e-46
GH_A10G0210	38.057	-2.54076	0.584562	-4.34643	1.3837e-05	5.64331e-05
GH_A11G2766	8.74771	-2.53999	1.09525	-2.31911	0.0203892	0.0457478
GH_A01G0219	87.831	-2.53981	0.371391	-6.83864	7.99478e-12	5.87766e-11
GH_A08G2867	13.5959	-2.53955	0.917753	-2.76714	0.00565501	0.0146805
GH_D02G0535	24.1192	-2.53899	0.684564	-3.70891	0.000208151	0.000713943
GH_D07G0888	49.2496	-2.53885	0.469873	-5.40327	6.54376e-08	3.48861e-07
GH_D07G1449	147.774	-2.53802	0.264817	-9.58404	9.33175e-22	1.12626e-20
GH_A13G0462	74.9904	-2.53768	0.465856	-5.44735	5.11271e-08	2.75633e-07
GH_A08G0995	856.944	-2.53381	0.119764	-21.1567	2.39216e-99	1.25906e-97
GH_A11G2950	491.126	-2.53381	0.160908	-15.7469	7.21186e-56	2.0872e-54
GH_D13G2324	3874.11	-2.53359	0.0603905	-41.9535	0	0
GH_D07G1441	37.7834	-2.53251	0.663443	-3.81722	0.000134962	0.00047747
GH_A11G0503	2629.41	-2.53125	0.076744	-32.983	1.42158e-238	2.37265e-236
GH_A10G1064	58.4251	-2.53035	0.455182	-5.55898	2.71354e-08	1.50022e-07
GH_D01G1904	168.934	-2.52977	0.244881	-10.3306	5.12277e-25	6.93578e-24
GH_D03G0903	2985.34	-2.52943	0.0722536	-35.0077	1.71921e-268	3.51165e-266
GH_A13G2032	27.0163	-2.52895	0.626188	-4.03865	5.37604e-05	0.000202142
GH_D05G1384	64.139	-2.52866	0.386047	-6.55013	5.74885e-11	3.96284e-10
GH_D06G2406	626.841	-2.52849	0.137824	-18.3458	3.5647e-75	1.39193e-73
GH_A05G0817	35.3981	-2.5271	0.643421	-3.92759	8.58006e-05	0.00031322
GH_D04G0193	267.339	-2.5266	0.203285	-12.4288	1.82293e-35	3.38168e-34
GH_D09G1372	10.9973	-2.52585	1.06317	-2.37578	0.0175121	0.0400239
GH_A06G1277	59.7892	-2.52528	0.408522	-6.18151	6.34929e-10	4.05512e-09
GH_A11G0803	239.254	-2.52337	0.224491	-11.2404	2.58162e-29	4.02725e-28
GH_D05G1875	137.403	-2.52142	0.289959	-8.69576	3.44522e-18	3.58328e-17
GH_A08G0064	40.7356	-2.52099	0.481099	-5.24006	1.60522e-07	8.20374e-07
GH_D10G1170	3378.75	-2.51762	0.0672214	-37.4526	5.44225e-307	1.38082e-304
GH_D03G1403	612.139	-2.5171	0.131335	-19.1654	7.19451e-82	3.06987e-80
GH_D04G1317	15.1939	-2.51675	0.857917	-2.93356	0.00335099	0.00917221
GH_D01G1399	22.9573	-2.5164	0.634931	-3.96326	7.3934e-05	0.000272627
GH_A02G0563	33.901	-2.51628	0.596155	-4.22085	2.43382e-05	9.61364e-05
GH_A07G1356	70.2419	-2.51567	0.387108	-6.49864	8.10513e-11	5.5345e-10
GH_A11G1016	507.706	-2.51311	0.172606	-14.5598	5.06333e-48	1.27666e-46
GH_D13G1380	56.8969	-2.51192	0.410789	-6.11486	9.66431e-10	6.08645e-09
GH_D05G0384	771.334	-2.51133	0.124431	-20.1825	1.39637e-90	6.63362e-89
GH_D05G1451	11.4087	-2.50952	0.993046	-2.5271	0.011501	0.0276164
GH_D11G2081	2398.18	-2.5092	0.0782509	-32.0662	1.30694e-225	2.01489e-223
GH_A07G1697	398.391	-2.5091	0.159543	-15.7268	9.91655e-56	2.85973e-54
GH_A03G0562	753.244	-2.50889	0.121691	-20.6169	1.93721e-94	9.65702e-93
GH_A02G1602	334.332	-2.50874	0.202199	-12.4073	2.38672e-35	4.41743e-34
GH_D12G1135	598.873	-2.50708	0.137449	-18.24	2.4847e-74	9.58313e-73
GH_A05G0766	1040.65	-2.50609	0.105316	-23.7958	3.68863e-125	2.54516e-123
GH_A04G1256	27.5001	-2.50607	0.588415	-4.25901	2.05332e-05	8.1855e-05
GH_D11G1063	649.963	-2.50566	0.129843	-19.2977	5.61843e-83	2.43408e-81
GH_A05G3531	962.244	-2.50542	0.102087	-24.542	5.26026e-133	3.86025e-131
GH_D01G0709	961.483	-2.50374	0.108598	-23.0552	1.30357e-117	8.28716e-116
GH_A01G2215	83.4614	-2.50202	0.475298	-5.26411	1.40873e-07	7.2493e-07
GH_A11G1988	217.492	-2.50139	0.213284	-11.7279	9.16575e-32	1.53386e-30
GH_A08G1278	139.767	-2.50139	0.325744	-7.67899	1.60345e-14	1.37898e-13
GH_A11G1761	33.3073	-2.50054	0.6267	-3.99	6.60727e-05	0.000245479
GH_A11G0028	410.994	-2.49828	0.183345	-13.6261	2.79975e-42	6.13278e-41
GH_A07G1121	11.0909	-2.49804	1.00849	-2.47701	0.0132489	0.031289
GH_D13G1341	2878.56	-2.49566	0.0662252	-37.6844	0	0
GH_D03G0987	81.5602	-2.4951	0.385125	-6.47868	9.25281e-11	6.29235e-10
GH_A05G2257	72.5058	-2.49506	0.418727	-5.95867	2.54298e-09	1.54363e-08
GH_A12G2217	187.511	-2.49469	0.239567	-10.4133	2.15614e-25	2.96534e-24
GH_D13G2545	1273.69	-2.49372	0.0971078	-25.6799	1.96076e-145	1.6172e-143
GH_A07G1024	841.982	-2.49358	0.126479	-19.7155	1.58845e-86	7.2015e-85
GH_D05G3103	45.5814	-2.49083	0.464044	-5.36766	7.97649e-08	4.20762e-07
GH_A07G0431	442.098	-2.49045	0.152631	-16.3168	7.49368e-60	2.32707e-58
GH_A05G3581	18.9293	-2.49037	0.912509	-2.72915	0.0063498	0.0162802
GH_D05G4021	72.4448	-2.48964	0.389585	-6.3905	1.65347e-10	1.10505e-09
GH_A03G1586	57.7556	-2.48837	0.400653	-6.21078	5.27228e-10	3.38753e-09
GH_D10G1128	20.785	-2.48804	0.766373	-3.24651	0.00116829	0.00351251
GH_A13G0971	334.071	-2.48653	0.185887	-13.3766	8.28741e-41	1.76213e-39
GH_D07G0793	165.389	-2.48628	0.616198	-4.03487	5.46329e-05	0.000205282
GH_D05G2302	29.2609	-2.48614	0.596437	-4.16831	3.06864e-05	0.000119592
GH_D03G1797	353.643	-2.48509	0.228974	-10.8532	1.92591e-27	2.83623e-26
GH_D08G1287	71.0345	-2.48056	0.37063	-6.69282	2.18904e-11	1.55872e-10
GH_D07G2087	2051.93	-2.48034	0.0773289	-32.0752	9.78552e-226	1.51274e-223
GH_A10G2323	92.7426	-2.4803	0.368198	-6.73632	1.62452e-11	1.16526e-10
GH_D10G0399	103.279	-2.47997	0.340685	-7.27936	3.35413e-13	2.67415e-12
GH_A13G0320	130.968	-2.47993	0.286538	-8.6548	4.93767e-18	5.09527e-17
GH_D12G0367	103.249	-2.47968	0.327747	-7.56585	3.85336e-14	3.2502e-13
GH_A06G2147	189.442	-2.47905	0.246379	-10.062	8.13689e-24	1.05909e-22
GH_D05G2796	48.9525	-2.47904	0.51755	-4.78995	1.66824e-06	7.63231e-06
GH_A09G0772	652.075	-2.4786	0.160962	-15.3987	1.66955e-53	4.62375e-52
GH_A04G1755	2279.45	-2.4773	0.0782346	-31.665	4.71886e-220	7.04467e-218
GH_D10G2603	27.2549	-2.4773	0.665004	-3.72523	0.000195136	0.000672193
GH_D10G2486	46.2843	-2.47718	0.498036	-4.97389	6.56224e-07	3.14627e-06
GH_D05G1915	1561.45	-2.47616	0.0844406	-29.3243	5.08172e-189	6.07872e-187
GH_A08G0167	321.601	-2.47546	0.212831	-11.6311	2.86271e-31	4.71672e-30
GH_A12G2838	61.2286	-2.47496	0.418442	-5.9147	3.32473e-09	1.99759e-08
GH_D11G2414	37.7314	-2.47496	0.509556	-4.85709	1.19125e-06	5.54513e-06
GH_A09G1419	60.4911	-2.47489	0.450109	-5.49843	3.83189e-08	2.09335e-07
GH_D13G2059	2411.2	-2.47421	0.089517	-27.6396	3.72627e-168	3.79194e-166
GH_A11G2306	129.866	-2.47295	0.301469	-8.203	2.34463e-16	2.23332e-15
GH_D03G0472	314.644	-2.47293	0.203198	-12.17	4.48913e-34	8.0429e-33
GH_D05G2445	538.013	-2.47074	0.140376	-17.6009	2.42268e-69	8.65919e-68
GH_D08G1908	11.5378	-2.4704	0.949996	-2.60043	0.00931067	0.0229033
GH_A11G1284	119.757	-2.47022	0.321191	-7.69083	1.46183e-14	1.26083e-13
GH_D10G2637	177.722	-2.46988	0.261118	-9.45889	3.11222e-21	3.68157e-20
GH_A10G0507	58.5092	-2.46899	0.404179	-6.10866	1.00474e-09	6.31856e-09
GH_D09G2315	215.482	-2.46659	0.240238	-10.2673	9.89767e-25	1.32515e-23
GH_A11G1348	51.8952	-2.46613	0.457924	-5.38547	7.22569e-08	3.83194e-07
GH_D12G0617	36.6694	-2.46528	0.556446	-4.4304	9.40584e-06	3.91945e-05
GH_A02G1802	352.004	-2.46494	0.173199	-14.2319	5.81127e-46	1.395e-44
GH_A02G1584	11.9409	-2.46406	0.958482	-2.5708	0.0101465	0.0247037
GH_D02G1967	35.0811	-2.46402	0.531752	-4.63378	3.59048e-06	1.58043e-05
GH_A05G4137	17.0646	-2.46334	0.843897	-2.91901	0.00351147	0.00956152
GH_D11G1378	80.9936	-2.46327	0.375933	-6.55241	5.66158e-11	3.90506e-10
GH_D01G0884	19.3436	-2.46321	0.729891	-3.37477	0.000738771	0.00230111
GH_D07G2183	35.1536	-2.46314	0.521725	-4.72115	2.34512e-06	1.05533e-05
GH_D02G0104	5085.94	-2.46305	0.054838	-44.9151	0	0
GH_D11G0270	476.921	-2.46235	0.145226	-16.9554	1.75651e-64	5.83922e-63
GH_A01G0753	841.899	-2.46027	0.118589	-20.7461	1.32852e-95	6.72339e-94
GH_D09G0524	785.523	-2.45971	0.175275	-14.0335	9.72686e-45	2.26387e-43
GH_D10G0427	54.1057	-2.4572	0.44635	-5.50511	3.68947e-08	2.01749e-07
GH_D10G0180	30.3442	-2.45712	0.688327	-3.56969	0.000357401	0.00117698
GH_D08G2230	630.318	-2.45502	0.133049	-18.452	5.02366e-76	1.99047e-74
GH_A11G1847	15.5355	-2.45141	0.885538	-2.76827	0.00563542	0.014635
GH_D05G0812	23.7707	-2.45111	0.742009	-3.30334	0.00095539	0.00291611
GH_A05G1877	1160.51	-2.44818	0.0987396	-24.7943	1.0339e-135	7.76866e-134
GH_A05G0266	18.742	-2.44726	0.812902	-3.01052	0.00260797	0.00729479
GH_D05G0649	166.591	-2.44653	0.240474	-10.1738	2.59655e-24	3.43414e-23
GH_A05G3296	61.2615	-2.44629	0.402638	-6.07564	1.23492e-09	7.71213e-09
GH_D03G0420	245.342	-2.44624	0.248823	-9.83123	8.26005e-23	1.03718e-21
GH_D09G1504	32.355	-2.44609	0.585616	-4.17696	2.95437e-05	0.000115433
GH_D04G1762	890.032	-2.44605	0.10622	-23.0282	2.43071e-117	1.54354e-115
GH_A12G2291	38.4729	-2.44336	0.5209	-4.69064	2.72347e-06	1.21535e-05
GH_D07G0156	15.6417	-2.44332	0.855864	-2.8548	0.00430643	0.011476
GH_D11G0252	128.32	-2.44249	0.274652	-8.89303	5.94642e-19	6.38785e-18
GH_A08G1322	6742.82	-2.44142	0.0513849	-47.5124	0	0
GH_A10G0678	4362.28	-2.44107	0.0671717	-36.3407	3.68972e-289	8.521e-287
GH_D03G0207	29.9637	-2.44077	0.661831	-3.6879	0.00022611	0.000770635
GH_D03G0913	239.526	-2.43795	0.224946	-10.8379	2.27602e-27	3.34225e-26
GH_D12G0239	30.2164	-2.43712	0.697571	-3.49371	0.00047635	0.00153371
GH_A12G2285	356.949	-2.43693	0.197161	-12.3601	4.29661e-35	7.90834e-34
GH_D01G0633	8930.73	-2.43602	0.0533198	-45.687	0	0
GH_A04G0292	107.783	-2.4344	0.303969	-8.00872	1.15905e-15	1.06339e-14
GH_D13G1918	124.453	-2.43353	0.299808	-8.11698	4.77917e-16	4.46951e-15
GH_D05G1490	27.8001	-2.43201	0.569884	-4.26756	1.97623e-05	7.89822e-05
GH_A06G0459	2451.62	-2.43197	0.0837211	-29.0485	1.60857e-185	1.88043e-183
GH_A11G2074	60.4637	-2.43122	0.4307	-5.64481	1.65368e-08	9.34252e-08
GH_A08G2326	412.958	-2.42684	0.22569	-10.753	5.73659e-27	8.32888e-26
GH_A05G0301	28.1329	-2.42479	0.629391	-3.8526	0.000116869	0.000417294
GH_A12G2595	36.4781	-2.42448	0.584238	-4.14981	3.32748e-05	0.000128925
GH_D12G2408	113.454	-2.42323	0.3799	-6.37859	1.78723e-10	1.19092e-09
GH_A11G2042	1702.31	-2.42212	0.103705	-23.3559	1.20173e-120	7.94318e-119
GH_D05G3790	2846.73	-2.42146	0.0756446	-32.0111	7.64594e-225	1.17556e-222
GH_D08G0069	30.8951	-2.41985	0.692251	-3.49562	0.000472963	0.0015235
GH_D02G1497	72.9318	-2.41929	0.395943	-6.11019	9.95134e-10	6.26164e-09
GH_D12G0642	12.6814	-2.4192	0.99724	-2.42589	0.0152708	0.0354878
GH_A13G0468	32.1267	-2.41909	0.603222	-4.01028	6.06458e-05	0.000226641
GH_D13G0712	2672.65	-2.41822	0.0757198	-31.9364	8.34923e-224	1.26989e-221
GH_D08G2311	43.4647	-2.41623	0.531254	-4.54816	5.41172e-06	2.33114e-05
GH_D08G2791	592.607	-2.41499	0.133829	-18.0454	8.57578e-73	3.22618e-71
GH_D10G2747	50.8443	-2.41219	0.437686	-5.51123	3.56341e-08	1.94969e-07
GH_A08G1369	141.442	-2.41142	0.265465	-9.08376	1.04886e-19	1.16316e-18
GH_D12G1627	521.444	-2.41061	0.15888	-15.1726	5.37181e-52	1.45633e-50
GH_D07G1660	45.6776	-2.41	0.553613	-4.35322	1.34155e-05	5.48128e-05
GH_A07G1392	1940.77	-2.40902	0.0844963	-28.5104	8.70504e-179	9.65748e-177
GH_D01G1046	294.77	-2.40848	0.187336	-12.8565	7.90589e-38	1.55913e-36
GH_D04G1296	30.0603	-2.40811	0.543539	-4.43043	9.40474e-06	3.91928e-05
GH_A07G2595	17.4932	-2.4073	0.73579	-3.27172	0.00106896	0.00323292
GH_D11G0020	225.863	-2.40682	0.223862	-10.7514	5.83948e-27	8.47391e-26
GH_A09G1480	39.6115	-2.39929	0.648819	-3.69794	0.000217357	0.000742949
GH_A10G1560	1813.61	-2.39884	0.0990428	-24.2202	1.36232e-129	9.74461e-128
GH_D10G2347	11380.5	-2.39881	0.0461872	-51.9366	0	0
GH_A07G0437	135.279	-2.39828	0.325931	-7.35824	1.86353e-13	1.50842e-12
GH_D13G0427	58.1892	-2.3966	0.4008	-5.97954	2.23773e-09	1.3649e-08
GH_D06G1892	2005.77	-2.39654	0.0875	-27.3891	3.7016e-165	3.61721e-163
GH_D10G0938	464.156	-2.39512	0.15952	-15.0145	5.8968e-51	1.57675e-49
GH_D11G1341	437.505	-2.39445	0.181231	-13.2122	7.46263e-40	1.54552e-38
GH_D05G2102	33.2168	-2.39398	0.52706	-4.54214	5.56864e-06	2.39338e-05
GH_D07G2101	717.73	-2.39372	0.129626	-18.4663	3.85719e-76	1.53151e-74
GH_A07G1130	404.985	-2.39017	0.191908	-12.4548	1.31699e-35	2.45196e-34
GH_D11G0229	81.2003	-2.39013	0.347365	-6.88073	5.9546e-12	4.41272e-11
GH_D10G2539	40.2656	-2.38939	0.536315	-4.45519	8.38197e-06	3.51532e-05
GH_D07G2525	23.7947	-2.38931	0.674699	-3.54131	0.00039815	0.00129983
GH_A08G0639	24.9367	-2.38831	0.712517	-3.35193	0.000802498	0.00248334
GH_A10G0772	10.9835	-2.38792	0.920896	-2.59304	0.00951312	0.0233384
GH_D08G1765	164.786	-2.38699	0.240018	-9.94503	2.65094e-23	3.3835e-22
GH_D08G2080	83.7974	-2.38572	0.366095	-6.51666	7.18882e-11	4.92247e-10
GH_A06G0165	490.658	-2.38554	0.149698	-15.9357	3.58343e-57	1.05986e-55
GH_D10G1025	226.314	-2.38544	0.228787	-10.4264	1.8779e-25	2.59151e-24
GH_D02G2284	331.358	-2.38491	0.183723	-12.981	1.56823e-38	3.13756e-37
GH_A07G2361	23.9359	-2.38368	0.663127	-3.59461	0.000324883	0.00107818
GH_A06G2372	599.193	-2.38274	0.159076	-14.9786	1.01315e-50	2.69634e-49
GH_A11G0515	385.228	-2.38231	0.157629	-15.1133	1.3226e-51	3.56517e-50
GH_A02G0907	97.7333	-2.38019	0.317398	-7.49908	6.42691e-14	5.34914e-13
GH_A11G1373	101.241	-2.37929	0.42622	-5.58232	2.37336e-08	1.32027e-07
GH_A06G0037	210.798	-2.37833	0.222641	-10.6823	1.23142e-26	1.76702e-25
GH_A12G2454	46.7879	-2.37522	0.474268	-5.00818	5.49477e-07	2.65313e-06
GH_A10G1978	3446.95	-2.37494	0.0672177	-35.332	1.8922e-273	3.93605e-271
GH_D11G2015	2151.71	-2.37339	0.0824792	-28.7756	4.33792e-182	4.9285e-180
GH_D11G0013	22.7876	-2.37318	0.634576	-3.73979	0.000184171	0.000637216
GH_A11G3042	200.799	-2.37195	0.229522	-10.3343	4.92909e-25	6.67995e-24
GH_A09G2050	14.7196	-2.37111	0.903444	-2.62452	0.00867712	0.0215094
GH_A09G1588	15.6188	-2.37047	0.761949	-3.11106	0.00186418	0.00538387
GH_D08G1219	14315.8	-2.36833	0.0427568	-55.3906	0	0
GH_D12G1078	217.932	-2.36761	0.210561	-11.2443	2.47084e-29	3.85868e-28
GH_A05G3660	3385.11	-2.3674	0.0924029	-25.6204	9.03636e-145	7.36711e-143
GH_D08G2399	408.686	-2.3671	0.179492	-13.1877	1.03228e-39	2.12929e-38
GH_D13G1615	235.137	-2.36644	0.203512	-11.628	2.96849e-31	4.88673e-30
GH_A08G0321	24.3107	-2.36508	0.723442	-3.26921	0.00107849	0.00326002
GH_D09G0876	156.649	-2.36461	0.25042	-9.4426	3.63637e-21	4.28637e-20
GH_A04G0101	223.774	-2.36322	0.229308	-10.3059	6.62722e-25	8.93845e-24
GH_D13G1484	143.932	-2.3614	0.281837	-8.37859	5.35651e-17	5.26806e-16
GH_A01G1962	152.762	-2.36025	0.258583	-9.12762	7.00191e-20	7.80934e-19
GH_A08G2816	35.3709	-2.36003	0.535363	-4.40828	1.04194e-05	4.31385e-05
GH_D11G0974	280.254	-2.35865	0.197135	-11.9646	5.44469e-33	9.46423e-32
GH_A11G2935	12.5627	-2.35654	1.0171	-2.31692	0.0205083	0.0459748
GH_D08G1650	35.0876	-2.35611	0.511524	-4.60606	4.10361e-06	1.79361e-05
GH_A01G0159	3582.04	-2.35562	0.0729463	-32.2926	8.88826e-229	1.39694e-226
GH_D05G0640	13.2496	-2.35532	0.852786	-2.76192	0.00574634	0.0148929
GH_D07G1626	24.7332	-2.35469	0.635501	-3.70525	0.000211185	0.000723646
GH_A11G0069	944.127	-2.35405	0.105003	-22.4189	2.57641e-111	1.53769e-109
GH_D01G2353	8507.19	-2.35343	0.0466903	-50.4052	0	0
GH_D02G1513	164.987	-2.35103	0.23646	-9.94262	2.71579e-23	3.46391e-22
GH_A11G0466	24.6485	-2.35059	0.635708	-3.69759	0.000217654	0.000743831
GH_D13G2019	51.4725	-2.35016	0.556517	-4.22298	2.41093e-05	9.52652e-05
GH_A11G0946	365.889	-2.34805	0.164237	-14.2967	2.29278e-46	5.56283e-45
GH_D08G0634	22.2187	-2.34656	0.766305	-3.06217	0.00219737	0.00624133
GH_A12G1606	114.948	-2.34637	0.361828	-6.48477	8.88673e-11	6.05432e-10
GH_A05G4002	4023.88	-2.34635	0.0673953	-34.8148	1.45244e-265	2.90385e-263
GH_A11G2187	94.4725	-2.34562	0.332598	-7.0524	1.75862e-12	1.35139e-11
GH_D09G0773	84.7523	-2.34353	0.390384	-6.00316	1.93518e-09	1.18665e-08
GH_D12G2482	642.384	-2.34231	0.1363	-17.185	3.44068e-66	1.16991e-64
GH_D12G2999	20.751	-2.34167	0.696798	-3.36061	0.000777708	0.00241111
GH_A09G0222	19.1556	-2.34051	0.855431	-2.73606	0.00621805	0.0159735
GH_A01G2042	195.46	-2.3398	0.217295	-10.7678	4.88333e-27	7.1028e-26
GH_A09G2187	3609.64	-2.33977	0.0756812	-30.9161	7.26439e-210	9.95204e-208
GH_A13G0520	4730.11	-2.33925	0.0659573	-35.4662	1.63143e-275	3.45717e-273
GH_A08G2297	4329.87	-2.33908	0.0587199	-39.8345	0	0
GH_D08G1617	46.4666	-2.33779	0.445411	-5.24862	1.53245e-07	7.84742e-07
GH_D09G1703	127.903	-2.33692	0.298815	-7.82061	5.2566e-15	4.65954e-14
GH_D13G1449	22.7248	-2.33608	0.802672	-2.91038	0.00360986	0.00979879
GH_A11G1558	398.75	-2.33533	0.164929	-14.1595	1.63039e-45	3.87269e-44
GH_A11G1182	22.1108	-2.33413	0.797462	-2.92694	0.00342313	0.00934573
GH_D06G0103	189.207	-2.33307	0.268328	-8.69483	3.47339e-18	3.60993e-17
GH_A04G0899	41.6675	-2.33281	0.55913	-4.17222	3.01649e-05	0.000117665
GH_D04G1200	14.451	-2.33275	0.885321	-2.63492	0.00841571	0.0209297
GH_A11G2378	156.733	-2.33257	0.248888	-9.37196	7.11971e-21	8.31098e-20
GH_D13G2326	368.652	-2.33221	0.165955	-14.0533	7.35198e-45	1.71819e-43
GH_A02G1024	2455.44	-2.33095	0.0788993	-29.5433	8.00555e-192	9.76194e-190
GH_A05G2807	38.7731	-2.33036	0.49245	-4.73217	2.22135e-06	1.00194e-05
GH_A10G1307	2519.51	-2.32833	0.0677744	-34.3541	1.22365e-258	2.3233e-256
GH_D09G1973	103.357	-2.32741	0.337636	-6.89323	5.45396e-12	4.05446e-11
GH_A09G0588	142.505	-2.32532	0.34291	-6.78113	1.19243e-11	8.63975e-11
GH_D12G0634	30.6568	-2.32391	0.620758	-3.74366	0.000181356	0.000628593
GH_D10G0254	22.2767	-2.32362	0.789485	-2.94321	0.00324823	0.00891424
GH_D11G2886	79.6487	-2.32324	0.338802	-6.85723	7.02071e-12	5.18241e-11
GH_A11G1413	164.083	-2.32263	0.239164	-9.71143	2.69531e-22	3.31739e-21
GH_A08G1542	319.825	-2.32242	0.191851	-12.1053	9.90015e-34	1.75761e-32
GH_A11G0425	25.392	-2.32122	0.624451	-3.71721	0.000201432	0.000692415
GH_D12G1037	365.291	-2.32084	0.165352	-14.0358	9.41597e-45	2.19241e-43
GH_D05G0401	11.3851	-2.32023	0.891466	-2.60271	0.00924888	0.0227721
GH_D13G0223	76.847	-2.31972	0.389359	-5.95779	2.55674e-09	1.55165e-08
GH_D13G2152	58.9105	-2.31961	0.446091	-5.19985	1.99449e-07	1.00812e-06
GH_A10G0409	317.263	-2.31702	0.186838	-12.4012	2.57313e-35	4.75932e-34
GH_D10G0533	77.9115	-2.31564	0.361051	-6.4136	1.42127e-10	9.54597e-10
GH_D12G1661	160.896	-2.31461	0.262256	-8.82578	1.08695e-18	1.15536e-17
GH_D13G0861	79.3049	-2.3131	0.347361	-6.65907	2.75567e-11	1.94458e-10
GH_D08G0793	549.63	-2.31237	0.140189	-16.4947	4.00536e-61	1.27174e-59
GH_D04G1148	88.8484	-2.31142	0.439119	-5.26377	1.41132e-07	7.26129e-07
GH_A11G2107	152.247	-2.3107	0.268677	-8.60031	7.95039e-18	8.13442e-17
GH_D11G3720	1896.88	-2.30981	0.0785719	-29.3974	5.93546e-190	7.16052e-188
GH_D09G1580	109.724	-2.30762	0.318346	-7.24878	4.20548e-13	3.33585e-12
GH_A03G0164	335.236	-2.30709	0.187737	-12.2889	1.03852e-34	1.89059e-33
GH_D07G1156	314.893	-2.30693	0.237137	-9.72825	2.28498e-22	2.8265e-21
GH_D01G0250	9934.98	-2.30587	0.050946	-45.2611	0	0
GH_D02G1508	13.7093	-2.30568	0.88663	-2.60049	0.00930897	0.0229001
GH_A07G2167	434.156	-2.30546	0.196546	-11.7299	8.9575e-32	1.50034e-30
GH_A05G1080	1015.53	-2.30466	0.10434	-22.0881	4.11239e-108	2.38645e-106
GH_D06G1077	45.3021	-2.30432	0.565646	-4.07378	4.62556e-05	0.000175565
GH_A11G3695	19.6577	-2.30424	0.780323	-2.95293	0.00314775	0.00866456
GH_D05G1571	41.3882	-2.30353	0.533738	-4.31585	1.58987e-05	6.43316e-05
GH_D05G2092	56.0356	-2.30262	0.525997	-4.37762	1.19983e-05	4.93039e-05
GH_A10G2029	1848.86	-2.30205	0.0850659	-27.062	2.76182e-161	2.62629e-159
GH_A04G1418	705.812	-2.30141	0.128381	-17.9264	7.33778e-72	2.72601e-70
GH_D08G1436	753.768	-2.30096	0.131181	-17.5403	7.05825e-69	2.50694e-67
GH_A06G1642	670.781	-2.30025	0.124046	-18.5436	9.1911e-77	3.67514e-75
GH_A11G2089	168.828	-2.30021	0.261103	-8.80957	1.25627e-18	1.33233e-17
GH_D11G2326	31.0427	-2.3	0.63642	-3.61397	0.000301546	0.00100622
GH_A06G0025	91.606	-2.29935	0.340214	-6.75855	1.39381e-11	1.00371e-10
GH_D08G2303	5445.8	-2.2979	0.0561145	-40.9502	0	0
GH_A10G1515	2289.97	-2.29693	0.0825495	-27.8249	2.16653e-170	2.23282e-168
GH_D13G0193	280.915	-2.29656	0.191864	-11.9697	5.11949e-33	8.90716e-32
GH_D11G2422	76.1197	-2.29587	0.367496	-6.24732	4.17565e-10	2.70381e-09
GH_D06G0418	32.0951	-2.29558	0.709958	-3.2334	0.00122325	0.00366372
GH_A12G0171	150.024	-2.29493	0.253181	-9.06435	1.25344e-19	1.38569e-18
GH_A13G1856	150.204	-2.29177	0.261157	-8.77546	1.70209e-18	1.79572e-17
GH_A05G1410	46.0581	-2.29069	0.46999	-4.87392	1.09408e-06	5.11256e-06
GH_A09G0141	884.735	-2.29063	0.107428	-21.3225	7.01856e-101	3.7784e-99
GH_A05G0008	43.5952	-2.29052	0.476931	-4.80262	1.56601e-06	7.19254e-06
GH_A11G1979	3151	-2.29044	0.0675076	-33.9287	2.51873e-252	4.53852e-250
GH_A13G1701	49.0746	-2.28948	0.620354	-3.69061	0.000223718	0.00076285
GH_A08G1466	401.763	-2.28713	0.185493	-12.33	6.2474e-35	1.14505e-33
GH_D05G0205	23.399	-2.28585	0.618751	-3.69429	0.000220498	0.00075296
GH_A04G1045	68.4944	-2.28408	0.404598	-5.64529	1.64903e-08	9.31902e-08
GH_A13G0330	34.0823	-2.28403	0.584913	-3.90491	9.42607e-05	0.000341723
GH_A03G0838	912.985	-2.28396	0.123922	-18.4306	7.46502e-76	2.95158e-74
GH_A05G4226	314.1	-2.28236	0.17673	-12.9144	3.73448e-38	7.40353e-37
GH_D10G0803	76.7001	-2.28128	0.405695	-5.62314	1.87521e-08	1.05247e-07
GH_D04G0805	70.7664	-2.28102	0.367175	-6.21234	5.22009e-10	3.35552e-09
GH_A12G1653	61.0487	-2.27944	0.390731	-5.83376	5.41905e-09	3.19618e-08
GH_D11G0884	4266.07	-2.27841	0.0671305	-33.9399	1.71653e-252	3.10292e-250
GH_A07G0059	150.968	-2.27731	0.296317	-7.68539	1.52535e-14	1.31381e-13
GH_A12G2205	369.759	-2.2766	0.180293	-12.6272	1.49426e-36	2.85433e-35
GH_D10G0985	205.534	-2.27621	0.225847	-10.0785	6.87454e-24	8.97259e-23
GH_D03G0487	47.1523	-2.27583	0.47528	-4.7884	1.68112e-06	7.68506e-06
GH_A08G0802	346.476	-2.27514	0.19202	-11.8485	2.19115e-32	3.74547e-31
GH_A10G2613	110.864	-2.27407	0.334896	-6.79037	1.11845e-11	8.11931e-11
GH_D12G1314	52.6338	-2.27298	0.478445	-4.75077	2.02647e-06	9.17259e-06
GH_A04G1638	547.876	-2.27276	0.145616	-15.6079	6.42782e-55	1.8239e-53
GH_D08G1541	19.6494	-2.27246	0.862557	-2.63456	0.00842464	0.0209478
GH_A05G1817	484.041	-2.2722	0.145929	-15.5706	1.15343e-54	3.25166e-53
GH_A04G1249	79.7084	-2.27045	0.377187	-6.01943	1.75034e-09	1.07775e-08
GH_A11G0952	207.609	-2.26985	0.223158	-10.1715	2.65779e-24	3.51268e-23
GH_A05G0389	909.947	-2.26982	0.127865	-17.7517	1.67149e-70	6.07404e-69
GH_D08G2479	786.314	-2.26962	0.130827	-17.3482	2.03421e-67	7.05676e-66
GH_A05G3152	154.709	-2.26959	0.30459	-7.4513	9.24272e-14	7.61989e-13
GH_D11G0259	10.0034	-2.26957	0.937498	-2.42088	0.0154831	0.0359216
GH_A12G1731	1430.13	-2.26922	0.111209	-20.405	1.50979e-92	7.36415e-91
GH_D13G2431	109.008	-2.26694	0.293282	-7.72957	1.07913e-14	9.38759e-14
GH_A05G3024	85.1955	-2.26677	0.331792	-6.83189	8.3805e-12	6.15084e-11
GH_A02G1247	30.3029	-2.2662	0.627925	-3.60903	0.00030735	0.00102411
GH_A13G1407	2677.59	-2.26542	0.0708394	-31.9797	2.08861e-224	3.19388e-222
GH_D13G1832	20.4927	-2.26523	0.672878	-3.36648	0.000761329	0.00236538
GH_D12G2151	287.46	-2.26522	0.196002	-11.5571	6.79269e-31	1.10726e-29
GH_A10G2258	9248.71	-2.26449	0.045947	-49.2849	0	0
GH_D11G3759	323.523	-2.26401	0.180116	-12.5697	3.0994e-36	5.86502e-35
GH_A13G2189	292.365	-2.26307	0.191594	-11.8118	3.39357e-32	5.76428e-31
GH_D03G1117	65.4688	-2.26195	0.383523	-5.89781	3.68369e-09	2.206e-08
GH_D02G1068	2212.44	-2.26031	0.0742565	-30.4393	1.6601e-203	2.17427e-201
GH_A12G0598	24.6134	-2.25918	0.730241	-3.09375	0.00197645	0.00567599
GH_D02G0397	482.985	-2.25895	0.158629	-14.2404	5.14015e-46	1.23757e-44
GH_A05G1952	36.6395	-2.25855	0.546682	-4.13137	3.60609e-05	0.000138958
GH_D13G0066	163.031	-2.25818	0.284015	-7.95093	1.85112e-15	1.68062e-14
GH_D13G0608	688.324	-2.25815	0.156016	-14.4738	1.77402e-47	4.41399e-46
GH_D04G0528	44.656	-2.25652	0.512033	-4.40698	1.04824e-05	4.33832e-05
GH_A11G1206	173.437	-2.25633	0.251002	-8.98928	2.48853e-19	2.71869e-18
GH_D05G1049	74.6813	-2.25534	0.425848	-5.29612	1.18286e-07	6.13439e-07
GH_A07G0478	16.1285	-2.25515	0.8466	-2.66378	0.00772685	0.0193934
GH_A03G1010	193.806	-2.254	0.216984	-10.3879	2.8149e-25	3.8461e-24
GH_A09G1511	195.325	-2.25373	0.25828	-8.72594	2.63985e-18	2.7578e-17
GH_D08G0900	27.8254	-2.25327	0.719699	-3.13085	0.001743	0.00506101
GH_D10G1097	31.1072	-2.25315	0.568557	-3.96293	7.40349e-05	0.00027291
GH_A10G0643	27.4608	-2.2524	0.573889	-3.92481	8.67993e-05	0.000316641
GH_D06G0446	26.2309	-2.25226	0.651686	-3.45605	0.000548145	0.00174629
GH_A05G1316	24.383	-2.25024	0.810133	-2.77762	0.00547578	0.0142582
GH_D03G0009	12.8829	-2.24932	0.94615	-2.37734	0.0174381	0.0398773
GH_A13G1335	17.9956	-2.24923	0.764077	-2.94371	0.003243	0.00890291
GH_D10G2080	2889.77	-2.24653	0.0671424	-33.4592	1.89415e-245	3.3283e-243
GH_D11G3099	961.225	-2.24608	0.113555	-19.7797	4.45355e-87	2.0354e-85
GH_D07G1053	304.992	-2.24513	0.193786	-11.5856	4.8727e-31	7.98198e-30
GH_D11G0473	227.664	-2.244	0.240259	-9.3399	9.64245e-21	1.11797e-19
GH_D02G2109	687.273	-2.2437	0.121166	-18.5175	1.49114e-76	5.94984e-75
GH_D01G0099	66.9319	-2.24339	0.426367	-5.26163	1.42784e-07	7.34095e-07
GH_A02G1734	76.4049	-2.24333	0.376918	-5.95177	2.65262e-09	1.60657e-08
GH_A02G1094	68.9196	-2.24187	0.397878	-5.63456	1.75506e-08	9.88467e-08
GH_D07G1011	820.367	-2.24113	0.133125	-16.8348	1.35748e-63	4.45892e-62
GH_A12G1139	354.767	-2.24054	0.17767	-12.6107	1.84407e-36	3.51304e-35
GH_D07G0725	108.722	-2.24007	0.343295	-6.5252	6.79111e-11	4.6569e-10
GH_A03G0072	94.2059	-2.23987	0.342483	-6.54008	6.14869e-11	4.23125e-10
GH_D02G0547	323.652	-2.23985	0.190234	-11.7742	5.30237e-32	8.96616e-31
GH_A06G0047	22.128	-2.23721	0.770754	-2.90262	0.00370052	0.010017
GH_A04G1429	12.1122	-2.23642	0.89047	-2.51151	0.0120216	0.0287058
GH_A08G0145	2051.6	-2.23445	0.084087	-26.573	1.39138e-155	1.25959e-153
GH_D06G1644	340.008	-2.23389	0.181752	-12.2909	1.01433e-34	1.85012e-33
GH_A12G1202	20.1955	-2.23363	0.699083	-3.19509	0.00139788	0.0041364
GH_A08G1487	386.467	-2.23349	0.160399	-13.9246	4.48811e-44	1.02601e-42
GH_D06G0613	306.075	-2.23303	0.201417	-11.0866	1.45715e-28	2.22825e-27
GH_D06G1191	12.1352	-2.23216	0.854219	-2.6131	0.00897249	0.0221639
GH_D01G0713	841.494	-2.23202	0.110748	-20.1541	2.47934e-90	1.17587e-88
GH_A13G0998	3938.08	-2.2318	0.0747678	-29.8497	8.86006e-196	1.10663e-193
GH_D04G0777	662.849	-2.23135	0.149768	-14.8986	3.36314e-50	8.85877e-49
GH_D04G0985	32.0513	-2.23116	0.525512	-4.24569	2.17918e-05	8.6598e-05
GH_A12G1325	194.076	-2.22789	0.263156	-8.46605	2.53845e-17	2.538e-16
GH_A10G1096	2107.78	-2.22739	0.0825505	-26.9822	2.39211e-160	2.25576e-158
GH_A09G1312	27.6417	-2.22673	0.565321	-3.93887	8.18652e-05	0.000299957
GH_D05G2668	48.4346	-2.22622	0.480707	-4.63114	3.63656e-06	1.5991e-05
GH_A03G0564	27.5573	-2.22502	0.597372	-3.72467	0.00019557	0.000673526
GH_A01G0352	212.145	-2.22465	0.240561	-9.24777	2.29231e-20	2.61173e-19
GH_D02G0734	64.7039	-2.22401	0.414539	-5.36502	8.09405e-08	4.26646e-07
GH_A08G2768	244.264	-2.22395	0.227483	-9.77634	1.42257e-22	1.77445e-21
GH_D07G2069	122.62	-2.22378	0.342406	-6.49458	8.32654e-11	5.68157e-10
GH_A06G1442	14.5041	-2.223	0.858821	-2.58843	0.00964155	0.0236125
GH_A05G1042	629.083	-2.22226	0.124262	-17.8837	1.57963e-71	5.83011e-70
GH_A11G0029	442.097	-2.22188	0.171149	-12.9822	1.54474e-38	3.09168e-37
GH_D01G1133	36.4184	-2.22179	0.548395	-4.05145	5.09008e-05	0.00019196
GH_D06G0024	421.252	-2.22175	0.168177	-13.2108	7.59936e-40	1.57326e-38
GH_D08G2318	37.6107	-2.22167	0.538018	-4.12936	3.63772e-05	0.00014012
GH_D13G0877	131.799	-2.2215	0.279043	-7.96115	1.7045e-15	1.55099e-14
GH_D04G1418	996.79	-2.22135	0.11927	-18.6245	2.03247e-77	8.19069e-76
GH_D08G0705	1413.53	-2.22021	0.0939055	-23.6431	1.3909e-123	9.4361e-122
GH_A12G0588	325.166	-2.21879	0.212808	-10.4263	1.88153e-25	2.59588e-24
GH_D11G2365	216.697	-2.21829	0.224051	-9.90081	4.12924e-23	5.24192e-22
GH_D05G0064	18.7264	-2.21621	0.787051	-2.81584	0.00486502	0.0128143
GH_D03G1799	566.898	-2.21611	0.135807	-16.318	7.34724e-60	2.28285e-58
GH_A12G1750	115.407	-2.21558	0.311372	-7.11554	1.11476e-12	8.65795e-12
GH_D06G1605	149.927	-2.21556	0.363429	-6.09628	1.08564e-09	6.81146e-09
GH_A01G0353	26.6046	-2.21436	0.613204	-3.61113	0.000304871	0.0010166
GH_D10G2638	43.6094	-2.21346	0.454729	-4.86764	1.12937e-06	5.26791e-06
GH_D11G2146	22.7912	-2.21324	0.703948	-3.14404	0.00166632	0.00485282
GH_D06G0800	39.74	-2.21302	0.490977	-4.50737	6.56348e-06	2.79177e-05
GH_D05G0593	454.32	-2.21251	0.155032	-14.2713	3.30396e-46	7.98881e-45
GH_A11G2230	696.352	-2.21095	0.13114	-16.8595	8.93637e-64	2.94479e-62
GH_A13G2553	1319.38	-2.21074	0.113204	-19.5287	6.25554e-85	2.77381e-83
GH_A07G1751	147.464	-2.21067	0.277434	-7.96829	1.60879e-15	1.46532e-14
GH_A07G2173	123.935	-2.21044	0.286703	-7.70987	1.25949e-14	1.09053e-13
GH_D06G0850	398.739	-2.21021	0.178228	-12.401	2.58123e-35	4.77274e-34
GH_D10G1382	2392.5	-2.20778	0.0724573	-30.4701	6.49848e-204	8.55079e-202
GH_D01G0398	54.8701	-2.207	0.457768	-4.82122	1.42681e-06	6.5815e-06
GH_A10G0374	313.703	-2.20582	0.205854	-10.7155	8.61012e-27	1.24212e-25
GH_D09G0607	552.672	-2.20496	0.149529	-14.746	3.26262e-49	8.46395e-48
GH_A11G0315	751.575	-2.20448	0.115002	-19.169	6.72015e-82	2.86963e-80
GH_A05G2522	50.923	-2.20426	0.462078	-4.77032	1.83935e-06	8.36244e-06
GH_A01G1126	9732.24	-2.20402	0.0446976	-49.3095	0	0
GH_A04G1258	720.794	-2.20365	0.121622	-18.1189	2.26266e-73	8.57478e-72
GH_A05G3453	33.3277	-2.20252	0.582817	-3.7791	0.000157397	0.000550472
GH_A12G2471	1246.79	-2.20131	0.0923702	-23.8314	1.58066e-125	1.09466e-123
GH_A13G2625	30.9945	-2.20108	0.604166	-3.64318	0.000269293	0.000906025
GH_D04G1274	195.132	-2.20089	0.268294	-8.20327	2.3393e-16	2.22862e-15
GH_D11G1368	19.9775	-2.2007	0.858201	-2.56432	0.0103379	0.0251211
GH_D13G0476	90.1555	-2.1996	0.327852	-6.70914	1.9578e-11	1.39705e-10
GH_A03G1480	462.628	-2.19933	0.169836	-12.9497	2.3589e-38	4.70283e-37
GH_A01G1788	277.509	-2.1985	0.228843	-9.60703	7.46754e-22	9.03965e-21
GH_A11G1123	1857.5	-2.19818	0.0814164	-26.9992	1.50871e-160	1.42747e-158
GH_D06G2185	16.5163	-2.19817	0.833257	-2.63804	0.00833869	0.0207632
GH_D04G0892	2844.13	-2.19815	0.0742556	-29.6025	1.38755e-192	1.69562e-190
GH_A04G1009	323.191	-2.19807	0.191097	-11.5024	1.28352e-30	2.07253e-29
GH_D11G2342	129.161	-2.19735	0.313361	-7.01221	2.34579e-12	1.78826e-11
GH_D07G0970	505.514	-2.19594	0.156513	-14.0305	1.01498e-44	2.35843e-43
GH_D11G3749	10.7921	-2.19403	0.890855	-2.46283	0.0137843	0.0324115
GH_A02G0201	17.1355	-2.19362	0.776127	-2.82637	0.00470787	0.012442
GH_A09G1610	51.1532	-2.19245	0.520716	-4.21045	2.54864e-05	0.000100419
GH_A08G0715	1080.84	-2.19168	0.112674	-19.4516	2.82326e-84	1.24602e-82
GH_D13G2433	324.572	-2.19095	0.226794	-9.66052	4.43622e-22	5.41184e-21
GH_A11G1585	1151.66	-2.18984	0.0925425	-23.6631	8.66204e-124	5.8906e-122
GH_D05G2878	42.0595	-2.18942	0.479489	-4.56615	4.96773e-06	2.15069e-05
GH_A01G2079	24.3576	-2.1893	0.611157	-3.58223	0.000340678	0.00112657
GH_A06G0443	61.674	-2.18874	0.396637	-5.51825	3.42391e-08	1.87663e-07
GH_D12G1679	52.8415	-2.1841	0.418946	-5.21331	1.855e-07	9.41055e-07
GH_D12G2388	56.2657	-2.18372	0.490882	-4.44857	8.64453e-06	3.6198e-05
GH_A02G1178	57.2616	-2.18254	0.528345	-4.1309	3.6135e-05	0.000139225
GH_A03G1118	715.475	-2.18199	0.138558	-15.7479	7.09834e-56	2.05539e-54
GH_A08G2123	101.543	-2.18087	0.317244	-6.87444	6.22357e-12	4.60661e-11
GH_D08G1015	1122.63	-2.17993	0.102769	-21.212	7.39707e-100	3.92246e-98
GH_D03G0601	44.4181	-2.17921	0.504575	-4.31891	1.56804e-05	6.35119e-05
GH_D06G1602	37.4334	-2.17864	0.495502	-4.39683	1.09845e-05	4.53452e-05
GH_A10G2435	15.8494	-2.17817	0.899769	-2.4208	0.0154862	0.0359264
GH_A01G1005	1188.27	-2.17712	0.0967367	-22.5057	3.6524e-112	2.19376e-110
GH_D11G1267	32.4445	-2.1771	0.549783	-3.95992	7.49737e-05	0.000276155
GH_D11G1014	202.033	-2.17644	0.238328	-9.13212	6.71721e-20	7.49625e-19
GH_A05G0959	2968.05	-2.17594	0.0668947	-32.5279	4.30347e-232	6.91733e-230
GH_D12G0333	251.298	-2.1755	0.217819	-9.98765	1.72625e-23	2.22182e-22
GH_D02G0283	424.226	-2.17548	0.19151	-11.3596	6.64398e-30	1.05063e-28
GH_D06G1870	509.033	-2.17494	0.155033	-14.0289	1.0373e-44	2.40831e-43
GH_D09G2033	10.9571	-2.17456	0.889612	-2.44439	0.0145097	0.033921
GH_A05G2289	198.929	-2.17444	0.258974	-8.39638	4.60465e-17	4.54442e-16
GH_D02G1505	278.619	-2.17415	0.211836	-10.2633	1.0309e-24	1.37925e-23
GH_D05G3552	1129.81	-2.17326	0.0972379	-22.3499	1.2096e-110	7.18897e-109
GH_A01G0589	24.9613	-2.17295	0.676705	-3.21107	0.00132241	0.0039318
GH_D04G0372	1704.68	-2.17256	0.078519	-27.6692	1.6404e-168	1.67534e-166
GH_D11G1455	33.0458	-2.17167	0.54642	-3.97436	7.05698e-05	0.000261123
GH_D01G2504	36.8216	-2.17128	0.504135	-4.30694	1.6553e-05	6.68548e-05
GH_A01G0710	290.185	-2.16948	0.206185	-10.522	6.83945e-26	9.56678e-25
GH_A06G1315	53.9872	-2.16842	0.420717	-5.1541	2.54853e-07	1.27314e-06
GH_A06G0662	85.2785	-2.16643	0.332695	-6.51177	7.42689e-11	5.08364e-10
GH_D05G1852	791.078	-2.16619	0.119722	-18.0935	3.58308e-73	1.35425e-71
GH_D07G1174	121.332	-2.16616	0.293344	-7.38437	1.5318e-13	1.24596e-12
GH_A12G2819	22.5603	-2.16596	0.712514	-3.03988	0.00236671	0.00667673
GH_A08G2284	193.774	-2.16523	0.224247	-9.65558	4.65527e-22	5.67174e-21
GH_A13G2292	3883.11	-2.16521	0.0562876	-38.4668	0	0
GH_A07G2241	430.372	-2.16452	0.156106	-13.8657	1.0221e-43	2.31414e-42
GH_D07G2490	89.2062	-2.16269	0.367517	-5.88461	3.99005e-09	2.38216e-08
GH_A07G1351	310.866	-2.16161	0.209827	-10.3019	6.90867e-25	9.30475e-24
GH_A06G1859	259.282	-2.16043	0.194385	-11.1142	1.07e-28	1.64424e-27
GH_A05G0640	89.8825	-2.16019	0.329269	-6.56054	5.36126e-11	3.70514e-10
GH_D07G0621	35.7452	-2.15824	0.53012	-4.07122	4.6767e-05	0.000177363
GH_D07G1402	21.2159	-2.15729	0.731641	-2.94856	0.00319253	0.00877628
GH_D02G0842	17.4054	-2.15673	0.908961	-2.37274	0.0176569	0.0403174
GH_A07G2458	84.8071	-2.15618	0.395215	-5.4557	4.8779e-08	2.63527e-07
GH_D03G0749	60.4354	-2.15587	0.488845	-4.41012	1.03313e-05	4.27964e-05
GH_D05G4069	88.6078	-2.15566	0.326488	-6.60258	4.04068e-11	2.81554e-10
GH_A05G4184	230.545	-2.1548	0.218988	-9.83982	7.58488e-23	9.54308e-22
GH_D12G2523	715.836	-2.15473	0.118303	-18.2137	4.02122e-74	1.54461e-72
GH_D08G2809	57.5439	-2.1537	0.421594	-5.10846	3.24797e-07	1.60456e-06
GH_A13G2011	260.582	-2.15299	0.215528	-9.98937	1.69661e-23	2.18466e-22
GH_D05G1717	38.447	-2.15252	0.530458	-4.05786	4.95248e-05	0.000187101
GH_A06G1674	49.9932	-2.1525	0.448587	-4.79839	1.5995e-06	7.33563e-06
GH_A12G2389	120.456	-2.15221	0.339223	-6.34454	2.23095e-10	1.47531e-09
GH_A03G0161	86.0386	-2.1511	0.365194	-5.89028	3.85534e-09	2.30514e-08
GH_D05G0225	112.161	-2.15079	0.294108	-7.31294	2.61363e-13	2.09907e-12
GH_A03G2187	965.864	-2.15019	0.103924	-20.6899	4.27091e-95	2.14227e-93
GH_A11G1317	2241.65	-2.14909	0.0747848	-28.737	1.31856e-181	1.48613e-179
GH_A13G2143	52.2824	-2.1482	0.512358	-4.19278	2.75561e-05	0.00010813
GH_D12G0133	396.123	-2.14773	0.176499	-12.1685	4.57373e-34	8.18929e-33
GH_A11G2021	75.2157	-2.14665	0.408514	-5.25479	1.48197e-07	7.60407e-07
GH_D08G1725	45.5745	-2.14592	0.512072	-4.19065	2.78154e-05	0.000109057
GH_D12G0888	1547.3	-2.1452	0.0970195	-22.111	2.47633e-108	1.43999e-106
GH_A11G0453	158.785	-2.14509	0.262678	-8.16623	3.18171e-16	3.00586e-15
GH_A02G1082	118.596	-2.14314	0.291007	-7.36456	1.77727e-13	1.44128e-12
GH_A11G1906	17.0424	-2.14111	0.85138	-2.51487	0.0119076	0.0284648
GH_A12G2672	13.7488	-2.14051	0.888667	-2.40868	0.0160104	0.0369773
GH_A07G0719	119.793	-2.13948	0.301038	-7.107	1.18597e-12	9.19331e-12
GH_D02G0055	44.3052	-2.13907	0.473527	-4.51731	6.26301e-06	2.6712e-05
GH_D13G0326	17.8766	-2.13838	0.822296	-2.60049	0.00930897	0.0229001
GH_D02G1228	930.598	-2.13837	0.123084	-17.3733	1.31508e-67	4.56765e-66
GH_A05G0123	345.133	-2.13775	0.168605	-12.679	7.72649e-37	1.49e-35
GH_D04G1988	901.383	-2.1366	0.109134	-19.5778	2.39018e-85	1.06569e-83
GH_A05G2065	379.683	-2.13605	0.184373	-11.5855	4.88244e-31	7.99561e-30
GH_D09G1661	78.489	-2.13493	0.390042	-5.47359	4.41019e-08	2.39195e-07
GH_A08G1940	766.274	-2.1344	0.126433	-16.8817	6.13253e-64	2.0232e-62
GH_D11G3271	31.013	-2.13407	0.581687	-3.66876	0.000243729	0.00082586
GH_D11G1181	171.145	-2.13198	0.317592	-6.71294	1.90735e-11	1.36191e-10
GH_D05G0805	26.5851	-2.13104	0.638001	-3.34019	0.000837219	0.00258315
GH_A06G0244	359.438	-2.13092	0.17879	-11.9186	9.4715e-33	1.63383e-31
GH_A09G1772	190.115	-2.13017	0.224582	-9.48508	2.42208e-21	2.87781e-20
GH_D08G1507	278.566	-2.12999	0.180683	-11.7885	4.47208e-32	7.58029e-31
GH_A05G3825	53.0122	-2.1298	0.468018	-4.55068	5.34736e-06	2.30535e-05
GH_A13G1764	90.376	-2.12883	0.323464	-6.58135	4.662e-11	3.23532e-10
GH_A02G1143	25.5692	-2.1283	0.662223	-3.21387	0.00130959	0.00389715
GH_A08G0315	1577.53	-2.12749	0.0962471	-22.1045	2.86309e-108	1.66318e-106
GH_A09G0469	18.589	-2.12712	0.751423	-2.83079	0.00464337	0.0122871
GH_A13G0775	168.399	-2.12696	0.249663	-8.51933	1.60485e-17	1.62002e-16
GH_D03G0416	306.737	-2.12634	0.182445	-11.6547	2.17112e-31	3.58872e-30
GH_D06G2181	92.0113	-2.12607	0.325779	-6.5261	6.75048e-11	4.63017e-10
GH_D05G3950	113.377	-2.12544	0.303737	-6.99763	2.60332e-12	1.97792e-11
GH_A08G2452	171.142	-2.12484	0.252627	-8.41098	4.06612e-17	4.02134e-16
GH_D13G1876	25.0819	-2.12443	0.611868	-3.47204	0.000516512	0.00165193
GH_D06G2327	496.132	-2.12416	0.155855	-13.629	2.69088e-42	5.8966e-41
GH_D07G1339	1084.66	-2.12364	0.14146	-15.0123	6.10225e-51	1.63092e-49
GH_A08G2715	45.6471	-2.12264	0.443449	-4.78665	1.69589e-06	7.74941e-06
GH_A04G0738	27.6053	-2.12152	0.573221	-3.70105	0.000214709	0.000734697
GH_D02G1291	96.6642	-2.12124	0.363408	-5.83706	5.31298e-09	3.13624e-08
GH_A11G3495	10482.5	-2.12118	0.0444445	-47.7265	0	0
GH_D05G0322	11.6397	-2.1209	0.872155	-2.43179	0.0150244	0.0349769
GH_A07G2567	578.98	-2.1197	0.140324	-15.1057	1.48417e-51	3.98928e-50
GH_D11G3501	12067.3	-2.11827	0.0461821	-45.8678	0	0
GH_D07G0068	170.495	-2.11821	0.268666	-7.88415	3.16678e-15	2.83777e-14
GH_D11G0363	224.113	-2.11657	0.202444	-10.4551	1.38846e-25	1.92311e-24
GH_A09G1369	46.7808	-2.11633	0.463175	-4.56918	4.89639e-06	2.12224e-05
GH_D08G1601	101.496	-2.1161	0.302231	-7.0016	2.53049e-12	1.92491e-11
GH_A06G2384	927.472	-2.11581	0.105226	-20.1072	6.37685e-90	3.00919e-88
GH_A01G0986	435.643	-2.11573	0.172418	-12.271	1.2971e-34	2.35904e-33
GH_A07G1269	57.9207	-2.11562	0.430005	-4.92	8.65438e-07	4.09487e-06
GH_D10G2751	44.2716	-2.11515	0.455178	-4.64687	3.37012e-06	1.48819e-05
GH_A09G0362	327.462	-2.11432	0.182836	-11.5641	6.26805e-31	1.02292e-29
GH_D09G2566	140.914	-2.1143	0.254985	-8.29188	1.11475e-16	1.07853e-15
GH_D06G1049	37.4771	-2.11282	0.528458	-3.99807	6.386e-05	0.00023782
GH_D09G2049	2469.2	-2.11212	0.0719581	-29.3521	2.24862e-189	2.69549e-187
GH_A12G0606	58.3822	-2.11177	0.423927	-4.98144	6.31132e-07	3.03033e-06
GH_A05G2179	131.796	-2.11077	0.288657	-7.31238	2.62452e-13	2.10691e-12
GH_A11G1971	240.487	-2.11043	0.197233	-10.7002	1.01606e-26	1.46244e-25
GH_D10G0258	286.619	-2.10955	0.200571	-10.5177	7.16056e-26	1.00011e-24
GH_A03G0359	31.3853	-2.10885	0.707663	-2.98002	0.00288232	0.00799504
GH_D02G0812	22.1712	-2.10833	0.794021	-2.65525	0.00792487	0.0198358
GH_D09G0299	29.6905	-2.10644	0.536369	-3.92723	8.59304e-05	0.000313633
GH_D06G1014	36.2645	-2.10599	0.690667	-3.04922	0.00229438	0.00649502
GH_D08G1711	5670.74	-2.1057	0.0510499	-41.2478	0	0
GH_D13G1988	25.1798	-2.10531	0.596101	-3.53181	0.000412731	0.00134386
GH_A04G1121	18.374	-2.1051	0.775791	-2.7135	0.00665773	0.0169909
GH_A01G0693	492.003	-2.10333	0.147352	-14.2741	3.17304e-46	7.67881e-45
GH_D12G2152	28.781	-2.10224	0.571876	-3.67605	0.000236874	0.000804656
GH_D09G1072	29.9301	-2.10219	0.60922	-3.45063	0.000559273	0.00177993
GH_D08G2099	1882.08	-2.10111	0.0778357	-26.9941	1.73271e-160	1.63667e-158
GH_D12G2851	18.6995	-2.10109	0.686062	-3.06253	0.00219472	0.00623521
GH_D12G2405	54.2469	-2.10088	0.407973	-5.14956	2.61102e-07	1.30275e-06
GH_D12G1659	522.903	-2.09923	0.148361	-14.1495	1.88012e-45	4.4528e-44
GH_A10G0217	1002.54	-2.09885	0.126205	-16.6305	4.19359e-62	1.34891e-60
GH_A11G3100	55.9805	-2.09739	0.426724	-4.91509	8.87412e-07	4.19113e-06
GH_A07G0400	25.0254	-2.09706	0.63769	-3.28852	0.00100714	0.00305906
[truncated: 174 more rows]

## Sheet: Dataset2
Dataset 2. Upregulated plant genes in hypocotyls of Fov-infected Fov7_KO#5 at 10 dpi versus 5 dpi.
gene_id	baseMean	log2FoldChange	lfcSE	stat	pvalue	padj
GH_D09G0073	217.645	11.2411	1.19364	9.41751	4.6189e-21	5.41856e-20
GH_A05G3802	213.781	11.212	1.20028	9.34115	9.52927e-21	1.10553e-19
GH_D05G4004	168.856	10.8734	1.19815	9.07515	1.1352e-19	1.25669e-18
GH_A09G1171	154.91	10.7492	1.20008	8.95706	3.33453e-19	3.62196e-18
GH_D06G2059	107.048	10.2145	1.21209	8.42713	3.54261e-17	3.51774e-16
GH_D05G2882	1933.95	9.79512	0.392907	24.9298	3.5338e-137	2.68019e-135
GH_D02G2627	72.8877	9.66186	1.22395	7.89403	2.92578e-15	2.6268e-14
GH_A09G2464	72.4255	9.65667	1.22594	7.87696	3.35436e-15	3.00395e-14
GH_A13G1810	67.4792	9.55453	1.2348	7.73771	1.01226e-14	8.82845e-14
GH_D05G4008	65.5086	9.50439	1.23509	7.6953	1.41164e-14	1.21847e-13
GH_D07G1977	62.6159	9.43917	1.23751	7.62757	2.39228e-14	2.04248e-13
GH_A09G0067	52.0884	9.17661	1.24445	7.37404	1.65539e-13	1.34437e-12
GH_D02G2566	50.3183	9.12951	1.25311	7.28547	3.2055e-13	2.55771e-12
GH_A05G3535	48.5726	9.07936	1.25864	7.21362	5.4484e-13	4.29765e-12
GH_A02G0219	46.6182	9.01746	3.90774	2.30759	0.0210219	0.0469866
GH_A09G0830	43.2584	8.91146	1.25185	7.11862	1.0901e-12	8.46758e-12
GH_D07G0579	40.0575	8.79985	1.26695	6.94571	3.76562e-12	2.82871e-11
GH_A05G1676	39.2177	8.76381	1.26789	6.91214	4.77398e-12	3.55972e-11
GH_D09G2256	38.6035	8.74418	1.26077	6.93557	4.04592e-12	3.03404e-11
GH_A02G0730	37.0081	8.68214	1.2666	6.8547	7.14625e-12	5.27164e-11
GH_D13G2627	1855.16	8.63977	1.11595	7.74205	9.78259e-15	8.54165e-14
GH_A03G2399	33.3315	8.53951	1.28648	6.63789	3.18207e-11	2.23404e-10
GH_D07G0569	336.322	8.48693	0.611728	13.8737	9.14349e-44	2.07433e-42
GH_D06G2053	31.1124	8.43011	1.28575	6.55658	5.50558e-11	3.80163e-10
GH_A03G2401	30.7345	8.41941	1.28547	6.54969	5.76552e-11	3.97385e-10
GH_D04G1965	59.0455	8.39843	1.21382	6.91901	4.54803e-12	3.39616e-11
GH_A13G2303	30.2524	8.3925	1.28417	6.53536	6.3456e-11	4.36091e-10
GH_D02G2563	28.0519	8.28547	1.32234	6.26577	3.70982e-10	2.40823e-09
GH_D02G2561	27.9879	8.28256	1.29087	6.41624	1.3968e-10	9.38607e-10
GH_D10G2054	27.848	8.26868	1.30534	6.33451	2.38101e-10	1.57141e-09
GH_D10G0860	277.968	8.23738	0.618464	13.3191	1.79273e-40	3.77353e-39
GH_D04G1931	27.0879	8.23573	1.29537	6.35783	2.04627e-10	1.35714e-09
GH_D08G1466	27.1286	8.23252	1.31827	6.24496	4.23919e-10	2.74306e-09
GH_D02G2518	25.6361	8.15275	1.30773	6.23428	4.5386e-10	2.93244e-09
GH_D11G1733	24.894	8.11561	1.30719	6.20842	5.35207e-10	3.43762e-09
GH_D08G0610	24.4692	8.08684	1.30547	6.19457	5.8444e-10	3.7428e-09
GH_D04G1929	24.2944	8.08343	1.32046	6.1217	9.25821e-10	5.83654e-09
GH_D04G1921	24.1149	8.07107	1.31227	6.15048	7.72489e-10	4.89993e-09
GH_A09G2318	24.2607	8.06898	1.35805	5.94161	2.82243e-09	1.70667e-08
GH_D06G1488	169.226	8.06005	0.751038	10.7319	7.21119e-27	1.04377e-25
GH_D09G1129	4457.3	8.05694	0.152402	52.8664	0	0
GH_A04G1569	23.8551	8.05584	1.31562	6.12325	9.16846e-10	5.78189e-09
GH_A08G2155	288.652	8.04498	0.573918	14.0176	1.21584e-44	2.8182e-43
GH_D02G2644	23.4919	8.02276	1.36599	5.87323	4.27373e-09	2.544e-08
GH_A04G1572	22.9591	8.00041	1.31912	6.06498	1.31971e-09	8.21354e-09
GH_D07G2523	22.6088	7.98171	1.34457	5.93624	2.91625e-09	1.76171e-08
GH_A09G0839	2056.21	7.96799	0.21139	37.6933	0	0
GH_D05G4070	21.8208	7.92377	1.35181	5.8616	4.58438e-09	2.72319e-08
GH_D09G1560	20.8644	7.85837	1.33061	5.90585	3.50836e-09	2.10412e-08
GH_D02G2568	20.6957	7.85279	1.36822	5.73941	9.50059e-09	5.48626e-08
GH_D04G1932	20.5361	7.83702	1.34926	5.80836	6.30868e-09	3.69853e-08
GH_D11G1296	20.3873	7.82974	1.34604	5.81687	5.99601e-09	3.52216e-08
GH_D04G1913	19.9113	7.79969	1.36647	5.70791	1.14373e-08	6.55184e-08
GH_A01G0520	19.9064	7.78954	1.34556	5.78906	7.07819e-09	4.13083e-08
GH_A12G2467	6683.55	7.76054	0.114592	67.7232	0	0
GH_A04G1577	19.3482	7.74553	1.36123	5.69011	1.26955e-08	7.24691e-08
GH_A10G0720	158.617	7.70876	0.703344	10.9602	5.93902e-28	8.89203e-27
GH_A09G2319	18.7506	7.70323	1.35887	5.66884	1.43765e-08	8.16769e-08
GH_D02G2562	17.817	7.63678	1.36377	5.59977	2.1463e-08	1.19832e-07
GH_D05G2885	255.86	7.56115	1.66492	4.54146	5.58649e-06	2.40021e-05
GH_A12G2008	1277.77	7.55126	1.16958	6.45639	1.07229e-10	7.26331e-10
GH_A05G4268	16.761	7.54132	1.36024	5.54409	2.95485e-08	1.62822e-07
GH_D06G0203	15.3883	7.42395	1.38906	5.34459	9.06202e-08	4.7563e-07
GH_A07G0882	15.4015	7.42179	1.38697	5.35109	8.74253e-08	4.5933e-07
GH_A04G0934	15.2977	7.40625	1.40356	5.27675	1.31496e-07	6.7921e-07
GH_A05G3056	15.1122	7.38809	1.42678	5.17815	2.24096e-07	1.12535e-06
GH_A07G0644	14.7886	7.35617	1.40592	5.23227	1.67437e-07	8.54168e-07
GH_D09G2531	14.3119	7.31563	1.39782	5.23361	1.66234e-07	8.48492e-07
GH_scaffold25896_objG0001	14.0815	7.2853	1.40594	5.18182	2.19736e-07	1.10493e-06
GH_D05G2883	703.35	7.26805	1.10003	6.60712	3.91867e-11	2.73288e-10
GH_D10G2171	244.979	7.2517	1.76303	4.1132	3.9021e-05	0.000149672
GH_D10G1624	13.6665	7.25035	1.40341	5.16625	2.38842e-07	1.19664e-06
GH_D01G2467	13.1562	7.19431	1.41392	5.0882	3.61474e-07	1.77892e-06
GH_D05G1761	13.1131	7.18404	1.46577	4.9012	9.52507e-07	4.48024e-06
GH_D04G1915	12.988	7.16904	1.42221	5.04076	4.63693e-07	2.25839e-06
GH_A08G1294	12.5808	7.12915	1.42215	5.01292	5.36089e-07	2.5907e-06
GH_A05G2865	3130.66	7.11571	0.433618	16.4101	1.61973e-60	5.07725e-59
GH_A10G2139	12.2601	7.09185	1.42699	4.96981	6.70199e-07	3.21137e-06
GH_A06G0219	12.2706	7.09005	1.42699	4.96855	6.74567e-07	3.231e-06
GH_A04G1585	11.8449	7.05087	1.46198	4.82283	1.41535e-06	6.53131e-06
GH_A06G1602	11.7567	7.02849	1.44553	4.86223	1.16071e-06	5.40876e-06
GH_A05G4113	11.6749	7.02363	1.44428	4.86306	1.15584e-06	5.38696e-06
GH_D07G2426	11.6904	7.02087	1.43913	4.87855	1.06867e-06	5.00083e-06
GH_D09G0190	11.3494	6.98436	1.4544	4.80224	1.569e-06	7.20568e-06
GH_A03G2397	11.2795	6.97724	1.47183	4.74052	2.13171e-06	9.6274e-06
GH_D12G2686	11.3176	6.96982	1.45216	4.79963	1.58963e-06	7.29389e-06
GH_D04G1918	10.9728	6.93326	1.45049	4.77993	1.75354e-06	7.99543e-06
GH_D02G2564	10.9166	6.9231	1.45385	4.76192	1.91764e-06	8.7023e-06
GH_D02G2567	10.765	6.91065	1.47404	4.68823	2.75578e-06	1.22909e-05
GH_A10G2541	666.37	6.89238	0.26846	25.6738	2.29395e-145	1.88651e-143
GH_A08G1446	10.6607	6.88818	1.4746	4.67123	2.99408e-06	1.32971e-05
GH_D02G0992	10.5948	6.87986	1.46601	4.69292	2.69326e-06	1.2028e-05
GH_A03G2394	10.5094	6.87518	1.49163	4.60916	4.04291e-06	1.76858e-05
GH_D03G1921	10.4772	6.85989	1.47082	4.66399	3.10132e-06	1.37518e-05
GH_D10G1347	5690.36	6.81402	0.0973106	70.0234	0	0
GH_A10G0285	9.8595	6.7855	1.5496	4.37886	1.19301e-05	4.9027e-05
GH_D07G0037	9.90532	6.77778	1.58099	4.28704	1.8107e-05	7.27314e-05
GH_D08G0979	9.62319	6.74458	1.48696	4.53582	5.73798e-06	2.461e-05
GH_A02G1889	9.44388	6.712	1.49962	4.47581	7.61224e-06	3.21011e-05
GH_A09G2321	9.30628	6.69409	1.56064	4.28933	1.79209e-05	7.20197e-05
GH_A02G2027	362.18	6.68549	0.884777	7.55612	4.15263e-14	3.49584e-13
GH_D10G2399	9.24658	6.68377	1.49999	4.45587	8.35533e-06	3.50518e-05
GH_D04G1912	9.13321	6.65962	1.51294	4.40177	1.07373e-05	4.43768e-05
GH_A09G0831	9.08225	6.64811	1.57069	4.2326	2.31003e-05	9.1515e-05
GH_D07G0472	8.97209	6.64738	1.51705	4.38176	1.17722e-05	4.83992e-05
GH_D12G1970	1404.46	6.63917	0.179386	37.0106	7.74047e-300	1.87964e-297
GH_D05G1364	8.92424	6.63252	1.57266	4.21739	2.47143e-05	9.75471e-05
GH_D02G1484	8.77459	6.61649	1.57285	4.20669	2.59144e-05	0.000101999
GH_D04G2052	8.66101	6.59261	1.51579	4.34929	1.36578e-05	5.57384e-05
GH_A03G0625	8.59095	6.58295	1.57481	4.18017	2.91294e-05	0.000113893
GH_D07G2323	8.55306	6.56548	1.52899	4.29401	1.75478e-05	7.06007e-05
GH_A09G0228	118.564	6.55979	0.581827	11.2745	1.75467e-29	2.74859e-28
GH_D05G1924	8.4823	6.55637	1.52354	4.30337	1.68217e-05	6.7877e-05
GH_A02G0534	8.41596	6.54587	1.52314	4.29761	1.72648e-05	6.95458e-05
GH_D01G2263	8.43034	6.54233	1.55082	4.21863	2.4579e-05	9.70398e-05
GH_A06G0214	8.33113	6.54033	1.56002	4.19246	2.7594e-05	0.000108264
GH_D02G2156	67.6075	6.52506	1.27959	5.09934	3.40847e-07	1.68091e-06
GH_D08G0134	71.2853	6.52222	0.738461	8.83218	1.02657e-18	1.09282e-17
GH_A03G1838	27.6493	6.5185	1.16984	5.57211	2.5167e-08	1.39562e-07
GH_A03G2393	27.2569	6.51443	1.19004	5.47415	4.39619e-08	2.38504e-07
GH_A03G2374	8.23273	6.51024	1.55089	4.19775	2.69583e-05	0.000105894
GH_A02G0387	319.08	6.50965	1.96249	3.31704	0.000909759	0.00278932
GH_D02G0961	40.582	6.49104	0.960077	6.76096	1.37081e-11	9.88031e-11
GH_A08G0955	1173.28	6.47572	0.182989	35.3885	2.56831e-274	5.36217e-272
GH_D09G0193	307.897	6.47351	0.686312	9.43231	4.01166e-21	4.72088e-20
GH_A07G1327	7.95864	6.46915	1.54956	4.17484	2.98195e-05	0.000116406
GH_D10G2620	7.8729	6.46276	1.57935	4.09204	4.27591e-05	0.000163125
GH_A03G2349	7.75098	6.43704	1.62009	3.97327	7.08914e-05	0.000262193
GH_D08G1256	25.665	6.41828	1.19465	5.3725	7.76544e-08	4.10384e-07
GH_A09G0334	7.72355	6.4162	1.59549	4.02146	5.78381e-05	0.000216663
GH_D06G1421	7.65248	6.4055	1.57516	4.06658	4.77085e-05	0.000180655
GH_A06G1487	7.5569	6.4021	1.58156	4.04797	5.16643e-05	0.000194748
GH_A10G1433	88.4488	6.40162	0.642385	9.96539	2.16018e-23	2.76648e-22
GH_A07G1090	7.56644	6.39958	1.56364	4.09275	4.26279e-05	0.000162669
GH_D13G1978	241.831	6.39794	0.386567	16.5507	1.58373e-61	5.05685e-60
GH_A09G2616	7.59087	6.39228	1.57412	4.06086	4.88924e-05	0.000184792
GH_A09G1948	7.49589	6.38908	1.58415	4.03313	5.50381e-05	0.000206653
GH_A02G1821	14.6926	6.38462	1.3654	4.67602	2.92499e-06	1.30035e-05
GH_D09G1556	7.5188	6.38213	1.6119	3.95938	7.51445e-05	0.000276712
GH_D09G2259	7.35909	6.36531	1.64177	3.8771	0.000105709	0.000380036
GH_A09G1614	1375.39	6.36378	0.162822	39.0843	0	0
GH_A03G0650	7.33648	6.34212	1.60236	3.95799	7.55826e-05	0.000278216
GH_D11G3444	76.4021	6.33617	1.38971	4.55936	5.13101e-06	2.2168e-05
GH_A12G2555	7.26049	6.33249	1.57517	4.02019	5.81518e-05	0.000217737
GH_A01G2210	7.08138	6.28976	1.61822	3.88684	0.000101557	0.000366063
GH_A03G2166	6.93443	6.26863	1.5889	3.94526	7.97125e-05	0.000292467
GH_A06G2156	6.93906	6.26696	1.59761	3.92271	8.75578e-05	0.000319223
GH_D13G1791	6.94318	6.26612	1.67422	3.74271	0.000182046	0.000630596
GH_A05G3797	6.94921	6.26402	1.60927	3.89246	9.9234e-05	0.000358421
GH_A08G1691	25.3623	6.2528	1.1635	5.37413	7.69544e-08	4.06923e-07
GH_D06G0288	22.5083	6.23152	1.20503	5.17127	2.32508e-07	1.16615e-06
GH_A11G1252	543.113	6.22299	0.25008	24.884	1.10941e-136	8.39176e-135
GH_D04G1920	6.66094	6.21965	1.6375	3.79827	0.000145712	0.000512487
GH_A12G1972	1148.04	6.21894	0.416471	14.9325	2.02567e-50	5.36325e-49
GH_A01G1003	6.67964	6.21339	1.60639	3.86793	0.000109763	0.000393655
GH_D02G0744	6.68899	6.21032	1.63353	3.80178	0.00014366	0.0005059
GH_A08G1896	4928.83	6.19634	0.090659	68.3478	0	0
GH_D01G0224	6.51872	6.19432	1.68854	3.66844	0.000244036	0.00082675
GH_D08G0458	188.66	6.19406	1.26947	4.87923	1.06499e-06	4.98489e-06
GH_A01G1013	6.56224	6.18173	1.62662	3.80035	0.00014449	0.000508602
GH_D08G2177	6.43017	6.1543	1.6245	3.78842	0.000151608	0.000531804
GH_D13G1422	6.44043	6.15241	1.68755	3.64577	0.000266591	0.000897627
GH_A05G2619	41.915	6.15149	0.887619	6.93032	4.19881e-12	3.14452e-11
GH_D13G1577	6.36967	6.13966	1.67949	3.65568	0.000256502	0.000866388
GH_D05G2104	78.1686	6.13796	0.6381	9.61912	6.6395e-22	8.04935e-21
GH_A09G0838	18711.9	6.11544	0.114817	53.2626	0	0
GH_D08G1878	6.24614	6.10784	1.67757	3.64088	0.000271706	0.000913436
GH_A12G1143	2074.63	6.10139	0.126859	48.0959	0	0
GH_D09G2108	6.17477	6.09473	1.66789	3.65415	0.000258031	0.000871241
GH_A08G0564	6.10512	6.08219	1.67086	3.64015	0.000272477	0.000915812
GH_A07G0564	39.4758	6.06706	0.893558	6.78977	1.12313e-11	8.15119e-11
GH_D04G1179	11.5984	6.04562	1.41846	4.2621	2.02515e-05	8.08119e-05
GH_A10G2492	5.89184	6.04314	1.67494	3.60797	0.000308606	0.00102763
GH_D05G3556	5144.64	6.02991	0.0846332	71.2476	0	0
GH_A07G2569	5.75936	6.01234	1.70604	3.52414	0.000424859	0.00138018
GH_A07G0543	2311.44	6.01102	0.118969	50.526	0	0
GH_D11G2280	5.78349	6.00358	1.66232	3.61156	0.000304362	0.00101508
GH_D10G2676	5.78851	6.00171	1.66946	3.59499	0.000324399	0.00107676
GH_D07G0853	5.70338	5.99405	1.68668	3.55374	0.000379789	0.00124513
GH_D13G1765	988.707	5.99041	0.176368	33.9654	7.22406e-253	1.31427e-250
GH_D11G1262	5.7272	5.98455	1.68604	3.54947	0.00038601	0.0012637
GH_A09G2604	5.65152	5.97275	1.66593	3.58524	0.000336765	0.00111473
GH_A09G0208	131.586	5.97036	0.473747	12.6024	2.04706e-36	3.89189e-35
GH_A01G0642	5.58528	5.95704	1.6731	3.56047	0.000370192	0.00121613
GH_D03G0314	18.1285	5.92881	1.23901	4.78511	1.70892e-06	7.80534e-06
GH_D02G1670	888.209	5.92564	0.410646	14.4301	3.34727e-47	8.27748e-46
GH_D02G0213	2420.01	5.92408	0.11347	52.2084	0	0
GH_D11G2850	5.41109	5.89981	1.75941	3.3533	0.000798551	0.00247166
GH_D06G0003	26.3884	5.89522	1.03404	5.70115	1.18999e-08	6.80718e-08
GH_D02G0264	5.32606	5.89043	1.69563	3.47389	0.000512977	0.00164136
GH_D03G0239	5.34084	5.88445	1.72604	3.40921	0.000651502	0.00204857
GH_D12G1542	39.231	5.87336	0.853963	6.87777	6.07981e-12	4.50374e-11
GH_D05G4002	5.26435	5.8715	1.70689	3.43988	0.000581979	0.00184493
GH_A04G1570	5.12303	5.84159	1.74354	3.35041	0.000806911	0.00249599
GH_D01G2144	5.13248	5.83773	1.71021	3.41346	0.000641434	0.0020195
GH_A10G2509	5.13811	5.83577	1.82346	3.20038	0.00137244	0.00406708
GH_D06G1426	5.15258	5.83075	1.80363	3.23279	0.00122589	0.00367106
GH_D05G0824	5.06142	5.82241	1.73504	3.35578	0.000791418	0.00245079
GH_A06G2315	5.07127	5.81822	1.71359	3.39533	0.000685454	0.00214784
GH_A04G1762	42.2616	5.8178	0.824968	7.05215	1.76171e-12	1.35358e-11
GH_D13G0194	142.355	5.8165	0.436229	13.3336	1.47618e-40	3.11302e-39
GH_D08G2541	1132.44	5.79625	0.155644	37.2405	1.50972e-303	3.74648e-301
GH_A04G1457	5.02473	5.79303	1.79019	3.23598	0.00121227	0.00363314
GH_A07G2383	16.4033	5.7862	1.25635	4.60555	4.1138e-06	1.7975e-05
GH_D07G0309	402.267	5.77829	0.258347	22.3664	8.35399e-111	4.97023e-109
GH_A11G2268	18.6707	5.77361	1.23359	4.68034	2.86402e-06	1.27545e-05
GH_A06G0558	1597.76	5.7698	0.288541	19.9965	5.91277e-89	2.75345e-87
GH_D11G0099	16.1524	5.76471	1.26506	4.55687	5.19216e-06	2.24117e-05
GH_A03G1867	4.81235	5.74424	1.84313	3.11657	0.00182968	0.00529232
GH_A11G1823	4.81657	5.7422	1.73721	3.30543	0.000948324	0.00289705
GH_D07G0834	838.474	5.73747	0.179681	31.9314	9.77991e-224	1.48351e-221
GH_D12G0257	9.50311	5.72586	1.46606	3.9056	9.3992e-05	0.000340836
GH_D02G0223	975.721	5.72222	0.408512	14.0075	1.40327e-44	3.24997e-43
GH_D05G1870	58.3984	5.71626	1.22268	4.6752	2.93665e-06	1.30533e-05
GH_A07G1994	4.67978	5.70742	1.77368	3.21785	0.00129156	0.00384864
GH_A10G1543	12143.5	5.70728	0.0602803	94.6789	0	0
GH_A07G0850	4.69395	5.70017	1.75852	3.24146	0.00118921	0.00357027
GH_A01G0024	4.61827	5.68621	1.76082	3.2293	0.00124092	0.00371332
GH_A12G2727	4.63726	5.67737	1.82303	3.11424	0.00184418	0.00532964
GH_A07G0441	4.55645	5.66421	1.82588	3.10217	0.00192105	0.00553089
GH_D04G0008	4.56178	5.66193	1.76481	3.20825	0.00133547	0.00396812
GH_A01G1828	4.56711	5.65989	1.79734	3.14904	0.0016381	0.00477848
GH_A11G2204	4.4867	5.6456	1.99106	2.83547	0.00457585	0.0121277
GH_A08G1820	4.49544	5.64242	1.78344	3.16379	0.0015573	0.00456847
GH_A03G1497	1799.18	5.63931	0.384475	14.6675	1.04045e-48	2.66253e-47
GH_D04G1963	55.8494	5.63755	0.693369	8.13066	4.26946e-16	4.00541e-15
GH_A05G2397	648.24	5.63293	0.202019	27.8831	4.27423e-171	4.41306e-169
GH_D02G0408	137.097	5.62734	1.1769	4.78151	1.73982e-06	7.9348e-06
GH_A01G0055	4.42981	5.62279	1.78098	3.15712	0.00159335	0.00466213
GH_D02G0173	14.5154	5.62183	1.28236	4.38397	1.16534e-05	4.79526e-05
GH_D11G3088	4.35362	5.60683	1.84694	3.03574	0.00239948	0.00676041
GH_A12G1540	4.35855	5.60511	1.80566	3.10419	0.00190801	0.00549754
GH_D07G1200	4.35855	5.60511	1.80566	3.10419	0.00190801	0.00549754
GH_D01G1840	161.947	5.59657	0.795318	7.03689	1.96573e-12	1.50624e-11
GH_D08G1664	4.37825	5.59545	1.82707	3.06253	0.00219478	0.00623521
GH_A06G0888	4.29774	5.58239	1.8102	3.08386	0.00204334	0.00584696
GH_A04G1133	4.29683	5.58101	2.01493	2.76983	0.00560858	0.01457
GH_A07G1643	4.30719	5.57702	1.79778	3.10218	0.00192101	0.00553089
GH_D09G0195	8.61477	5.57364	1.4893	3.74247	0.000182222	0.000631128
GH_A12G2730	161.061	5.57026	0.398286	13.9856	1.90892e-44	4.40125e-43
GH_A07G1611	4.24618	5.55394	1.82565	3.04218	0.00234871	0.00663023
GH_A05G2169	35.5488	5.54976	1.4857	3.73545	0.000187379	0.000647564
GH_D01G1945	4.0944	5.52152	1.86167	2.9659	0.00301795	0.00833644
GH_D10G1742	231.236	5.5049	0.321494	17.1228	1.00248e-65	3.38628e-64
GH_D09G2258	4.02374	5.49745	2.07205	2.65314	0.00797461	0.0199453
GH_D13G1047	4.03792	5.49524	1.83679	2.99177	0.00277365	0.00771852
GH_D03G0900	4.04767	5.48962	1.8254	3.00735	0.00263533	0.00736473
GH_D12G1124	4.04757	5.48958	1.8254	3.00732	0.00263558	0.00736473
GH_D12G1967	4.0531	5.48781	1.90617	2.87897	0.00398979	0.0107149
GH_A12G0251	4.06184	5.48608	2.07543	2.64334	0.00820926	0.0204707
GH_D03G1457	1236.9	5.47412	0.156847	34.901	7.17362e-267	1.4393e-264
GH_scaffold3218_objG0001	3.98103	5.46754	1.88956	2.89355	0.0038091	0.0102799
GH_D11G1279	158.248	5.46655	1.06676	5.12444	2.9842e-07	1.48046e-06
GH_A11G0084	3.99189	5.46352	1.93572	2.82247	0.00476548	0.0125761
GH_D08G1910	3283.02	5.45612	0.0976933	55.8495	0	0
GH_A05G0939	3.8964	5.45093	2.08808	2.61049	0.00904115	0.0223132
GH_A05G1359	41.8684	5.45065	1.41061	3.86405	0.000111521	0.000399586
GH_A05G0228	50.4076	5.44797	0.69742	7.81159	5.64692e-15	4.99691e-14
GH_D06G1979	3.91529	5.44529	1.84668	2.9487	0.00319119	0.00877343
GH_A03G1956	783.682	5.44427	0.345131	15.7745	4.6598e-56	1.35275e-54
GH_A09G2531	19.0953	5.44296	1.1026	4.93648	7.95469e-07	3.77771e-06
GH_D07G2344	3.92987	5.43777	1.91482	2.83984	0.00451368	0.0119792
GH_A04G0033	29.6823	5.43507	0.903475	6.01575	1.79061e-09	1.10111e-08
GH_A12G1833	3.83026	5.42757	2.10819	2.57452	0.0100381	0.0244755
GH_D01G0807	3.83931	5.42485	2.07716	2.61167	0.00901021	0.0222469
GH_A12G1224	3.84956	5.4227	1.86319	2.91044	0.00360923	0.00979802
GH_A13G1478	3.85459	5.41988	1.88318	2.87805	0.00400144	0.0107416
GH_A10G0381	3.86967	5.41907	2.36232	2.29396	0.021793	0.0485338
GH_A10G1409	3.86765	5.41835	2.3626	2.29338	0.0218261	0.0485915
GH_A04G1614	3.86795	5.41601	2.14408	2.52603	0.0115359	0.0276886
GH_D13G0947	3.86886	5.4157	2.10073	2.57801	0.00993711	0.024246
GH_A02G0227	3.86876	5.41563	2.09856	2.58064	0.0098617	0.0240787
GH_A08G2434	40.9582	5.40818	1.37067	3.94564	7.95866e-05	0.000292043
GH_A08G1864	3.78363	5.39942	1.90754	2.83057	0.00464654	0.0122943
GH_D02G1456	3.78805	5.39658	1.8602	2.90107	0.00371893	0.0100611
GH_A03G2398	3.79257	5.39355	1.88525	2.86092	0.00422411	0.0112826
GH_D01G2069	3.79257	5.39355	1.88525	2.86092	0.00422411	0.0112826
GH_A10G1033	3.79297	5.39353	1.86529	2.89152	0.00383385	0.0103403
GH_A09G2471	21.7367	5.39308	1.03127	5.22954	1.69935e-07	8.66207e-07
GH_D01G2590	489.123	5.38612	0.676439	7.96246	1.68647e-15	1.53483e-14
GH_D05G2050	161.466	5.38405	0.374518	14.3759	7.32706e-47	1.80011e-45
GH_A04G1603	3.72724	5.37029	1.90293	2.82212	0.00477076	0.0125882
GH_A07G0814	53.2472	5.36359	0.668164	8.02736	9.95897e-16	9.16673e-15
GH_D05G3795	3.65145	5.35144	1.96737	2.7201	0.00652629	0.0166888
GH_D02G0773	3.65577	5.34922	1.89025	2.8299	0.00465633	0.0123167
GH_D13G0574	3.65537	5.34796	2.10358	2.54231	0.0110122	0.0265599
GH_D04G1917	23.6573	5.3455	0.963062	5.55052	2.84822e-08	1.57222e-07
GH_A01G2098	3.66954	5.34321	2.16713	2.46557	0.0136796	0.032192
GH_A06G0196	14.4605	5.34259	1.36673	3.90903	9.26687e-05	0.000336404
GH_A10G1542	338.067	5.34225	0.633686	8.43044	3.4438e-17	3.42323e-16
GH_A05G0723	3.58491	5.32769	1.92462	2.76817	0.00563716	0.0146381
GH_D13G1479	3.58994	5.32503	1.90249	2.79898	0.00512639	0.0134414
GH_D05G1669	3.60351	5.31805	2.15996	2.46211	0.0138124	0.0324633
GH_A09G0231	3.60492	5.31673	1.9785	2.68725	0.00720422	0.0182247
GH_A05G0467	3.60452	5.3158	1.92103	2.76716	0.00565475	0.0146805
GH_D01G0499	23.0453	5.30453	0.96878	5.47548	4.36333e-08	2.36767e-07
GH_A06G1418	67.8636	5.30223	1.25331	4.2306	2.33071e-05	9.22888e-05
GH_D10G2601	55.9765	5.29893	0.623184	8.50299	1.84764e-17	1.85947e-16
GH_A01G0929	3.53325	5.2938	1.90473	2.77929	0.00544781	0.0141973
GH_A09G1478	1011.35	5.29184	0.151092	35.024	9.71325e-269	1.99122e-266
GH_D13G1412	3.45726	5.27229	2.13602	2.46827	0.0135767	0.031979
GH_D05G3647	22.4074	5.27162	0.989912	5.32534	1.00765e-07	5.26142e-07
GH_D02G0239	1308.11	5.2711	0.327078	16.1158	1.9771e-58	5.96927e-57
GH_A05G4362	3.46671	5.26846	2.14143	2.46026	0.0138836	0.0326129
GH_A02G0638	3.47194	5.26529	1.92436	2.73612	0.00621689	0.0159713
GH_A13G0211	3.48209	5.26356	2.16667	2.42933	0.0151268	0.0351865
GH_A04G1047	3.48169	5.26329	2.15937	2.43742	0.0147923	0.0345021
GH_D08G2176	166.209	5.25592	0.901905	5.82757	5.62388e-09	3.31216e-08
GH_D09G0269	42.705	5.24902	0.700725	7.49084	6.84323e-14	5.68394e-13
GH_D08G2187	338.087	5.24794	0.251225	20.8895	6.67818e-97	3.43189e-95
GH_A05G1892	3.39615	5.24591	1.96384	2.67125	0.00755686	0.0190165
GH_A11G0632	3.39595	5.24424	2.14584	2.44391	0.0145289	0.0339575
GH_D03G1769	3.39595	5.24424	2.14584	2.44391	0.0145289	0.0339575
GH_A12G0459	3.41012	5.23864	2.18955	2.39256	0.0167312	0.0384412
GH_A05G3385	3.41123	5.23679	1.96416	2.66617	0.00767201	0.019272
GH_D12G2478	29248.6	5.23612	0.0475018	110.23	0	0
GH_D05G0939	96.7438	5.22538	0.490542	10.6523	1.70183e-26	2.42726e-25
GH_D02G2148	6.58782	5.22418	1.57046	3.32653	0.000879355	0.00270313
GH_D08G0522	3.33072	5.21793	2.15835	2.41755	0.0156254	0.0362017
GH_D09G1898	3.33515	5.21693	1.93764	2.69242	0.00709366	0.0179773
GH_A09G0990	3.34017	5.21353	1.94237	2.68411	0.00727236	0.0183709
GH_D07G1466	146.455	5.21116	0.387333	13.454	2.91846e-41	6.26429e-40
GH_D03G0035	568.978	5.20974	0.194473	26.789	4.34501e-158	4.0501e-156
GH_A11G0152	47.6305	5.20633	0.682511	7.62819	2.38066e-14	2.03321e-13
GH_D01G0497	205.088	5.19689	0.324408	16.0196	9.32605e-58	2.78306e-56
GH_D02G2127	172.631	5.19603	0.723711	7.1797	6.9862e-13	5.4839e-12
GH_A05G0177	3.26911	5.19029	1.95624	2.6532	0.00797335	0.0199431
GH_A10G2445	3.28791	5.18086	2.21598	2.33796	0.0193894	0.0437595
GH_A02G0760	15.6359	5.17985	1.15356	4.49034	7.11098e-06	3.01062e-05
GH_A01G2071	12.4633	5.17086	1.29568	3.99086	6.58344e-05	0.000244657
GH_A03G2396	3.19312	5.16451	2.20751	2.33952	0.0193087	0.0436158
GH_A06G1387	3.21815	5.15521	2.22208	2.31999	0.0203415	0.0456534
GH_A05G3327	3.21725	5.15253	1.9836	2.59757	0.00938849	0.0230756
GH_D06G1248	90.4843	5.15106	0.492142	10.4666	1.22971e-25	1.70574e-24
GH_A12G0631	2270.64	5.13396	0.0998474	51.4181	0	0
GH_A12G2865	3.14176	5.13197	1.97796	2.59458	0.00947071	0.0232494
GH_D02G0640	3.14639	5.12822	1.97524	2.59625	0.00942488	0.023157
GH_D02G0297	3.14629	5.12818	1.98761	2.58007	0.00987791	0.0241162
GH_A03G2261	3.15161	5.12481	1.99156	2.57327	0.0100744	0.0245518
GH_D07G2251	3.15573	5.12203	2.05908	2.48753	0.0128633	0.0304712
GH_A08G1058	18.1885	5.10958	1.10817	4.61083	4.01072e-06	1.75558e-05
GH_A09G1555	24.2048	5.10902	0.960887	5.31699	1.05498e-07	5.4984e-07
GH_A05G1271	6.2983	5.10828	1.58736	3.21809	0.00129046	0.00384589
GH_D04G1916	3.0707	5.10652	2.0349	2.50947	0.0120911	0.0288522
GH_D04G1946	3.07563	5.10365	1.99746	2.55507	0.0106166	0.0257133
GH_D02G0859	30.3688	5.10259	0.846417	6.02846	1.65528e-09	1.02166e-08
GH_D12G0586	3.08528	5.09619	1.98536	2.56689	0.0102616	0.0249559
GH_D09G1983	437.122	5.08555	0.216313	23.5101	3.21735e-122	2.15685e-120
GH_D05G3992	61.1796	5.07702	0.588553	8.62627	6.33836e-18	6.5157e-17
GH_A08G0127	228.661	5.07505	0.31023	16.359	3.75297e-60	1.16993e-58
GH_A10G0364	24.9595	5.07066	0.913092	5.55329	2.80346e-08	1.54841e-07
GH_D12G2890	3.02376	5.06355	2.02506	2.50044	0.0124039	0.0295116
GH_D09G2570	2.94356	5.04489	2.05733	2.45215	0.0142004	0.0332806
GH_A07G0217	354.093	5.04272	0.260537	19.3551	1.84584e-83	8.02131e-82
GH_A13G1454	2.9531	5.03778	2.00946	2.50704	0.0121748	0.0290275
GH_D08G2440	673.613	5.03074	0.177028	28.4178	1.21844e-177	1.33345e-175
GH_A09G2037	11.2987	5.02412	1.30863	3.83922	0.000123425	0.00043926
GH_A10G0614	1171.08	5.01082	0.269337	18.6043	2.96769e-77	1.19255e-75
GH_A13G1145	2.89169	5.00354	2.03172	2.46271	0.013789	0.0324184
GH_D04G0229	302.237	5.00307	0.588602	8.49991	1.89737e-17	1.90782e-16
GH_A08G0612	43.1414	4.99131	0.671377	7.43445	1.05008e-13	8.61811e-13
GH_A05G4345	45.0028	4.98491	1.46409	3.40479	0.000662158	0.00207942
GH_A11G2705	146.06	4.97455	0.377757	13.1686	1.32969e-39	2.73776e-38
GH_A11G2726	2.83109	4.96971	2.13903	2.32335	0.0201606	0.0453012
GH_D08G2322	142.323	4.9689	0.368309	13.4911	1.76372e-41	3.79723e-40
GH_A06G1452	2.83078	4.96884	2.06156	2.41023	0.0159424	0.0368381
GH_D10G2455	2.83078	4.96884	2.06156	2.41023	0.0159424	0.0368381
GH_A07G1849	2.83038	4.96866	2.06162	2.41007	0.0159495	0.0368517
GH_A05G2766	17.9017	4.96763	1.05406	4.71284	2.44282e-06	1.09723e-05
GH_A12G1538	11.011	4.96444	1.30853	3.79392	0.000148289	0.000521032
GH_D02G1541	22.1494	4.95961	0.953057	5.2039	1.95145e-07	9.88215e-07
GH_A05G1191	765.672	4.94328	0.1632	30.2897	1.56514e-201	2.03576e-199
GH_A07G2400	2.75972	4.94125	2.05612	2.40319	0.0162528	0.0374714
GH_D01G0501	2.76002	4.94124	2.1245	2.32583	0.0200276	0.045031
GH_A09G1527	2.75952	4.94113	2.0645	2.39338	0.0166937	0.0383691
GH_A13G1605	2.76424	4.93696	2.07728	2.37664	0.017471	0.0399381
GH_A10G0322	79.9803	4.92329	1.99494	2.46788	0.0135914	0.0320098
GH_A07G1131	21.1945	4.90474	0.972401	5.04395	4.56014e-07	2.22195e-06
GH_A05G2834	2.69841	4.90462	2.07071	2.36857	0.017857	0.0407186
GH_D12G0202	2.69841	4.90462	2.07071	2.36857	0.017857	0.0407186
GH_D02G0204	632.211	4.89642	0.357066	13.713	8.49311e-43	1.88005e-41
GH_A01G1851	8.63366	4.88673	1.42803	3.422	0.000621621	0.00196206
GH_D02G0510	21.1918	4.88657	0.965538	5.06099	4.17096e-07	2.03917e-06
GH_D05G2884	586.066	4.88572	0.580769	8.41251	4.01324e-17	3.97113e-16
GH_D07G0549	91.1928	4.88231	0.442715	11.0281	2.79711e-28	4.23156e-27
GH_D08G1909	8.45796	4.87523	1.54005	3.16562	0.00154751	0.0045421
GH_D08G0468	2.63248	4.87165	2.09601	2.32424	0.0201124	0.0452128
GH_D05G1294	2.6369	4.86717	2.11526	2.30098	0.0213926	0.0477361
GH_D05G2643	396.893	4.86333	0.24702	19.688	2.73207e-86	1.23664e-84
GH_A12G2641	1027.17	4.86096	0.142735	34.056	3.31308e-254	6.12594e-252
GH_D11G3354	37.2828	4.85724	0.692666	7.01239	2.34278e-12	1.78621e-11
GH_A06G1497	2.56624	4.83774	2.10701	2.29602	0.0216747	0.0483083
GH_D05G1365	12.3195	4.83632	1.19321	4.0532	5.05209e-05	0.000190616
GH_D03G0945	2.57106	4.83313	2.10709	2.29375	0.0218051	0.048555
GH_D08G1644	2.57106	4.83313	2.10709	2.29375	0.0218051	0.048555
GH_D05G1706	120.749	4.82533	0.39911	12.0902	1.18978e-33	2.10631e-32
GH_A01G1955	19.9651	4.81235	0.986942	4.87602	1.08249e-06	5.0605e-06
GH_D10G2818	9044.07	4.81048	0.145536	33.0536	1.38099e-239	2.3255e-237
GH_D08G0496	123.33	4.8049	0.379209	12.6708	8.57829e-37	1.65257e-35
GH_D10G1863	15.8404	4.79635	1.07739	4.45184	8.51368e-06	3.56739e-05
GH_A01G0509	561.276	4.79311	0.190541	25.1552	1.23864e-139	9.6003e-138
GH_D09G0192	294.948	4.79107	0.26936	17.7869	8.93193e-71	3.25834e-69
GH_D10G2448	23.2884	4.78669	0.91627	5.22411	1.74996e-07	8.9008e-07
GH_A10G1446	2957.39	4.78138	0.0834551	57.2928	0	0
GH_D08G1259	171.67	4.75732	0.320174	14.8586	6.12346e-50	1.60847e-48
GH_D02G0775	940.391	4.74256	0.372614	12.7278	4.14283e-37	8.06611e-36
GH_A12G2038	39.792	4.73391	0.698826	6.77409	1.25189e-11	9.05086e-11
GH_A01G0504	150.954	4.73314	0.349494	13.5428	8.7367e-42	1.89832e-40
GH_A10G0844	56.7128	4.73293	0.557769	8.48547	2.14854e-17	2.1554e-16
GH_A09G0199	51.9845	4.72767	1.65847	2.85062	0.00436342	0.0116114
GH_D06G2452	52.6692	4.71876	0.565434	8.34538	7.09857e-17	6.94153e-16
GH_D09G0792	7187.78	4.71698	0.058883	80.1077	0	0
GH_A11G3061	82.9692	4.71155	1.04137	4.52438	6.05723e-06	2.58812e-05
GH_D01G0439	206.329	4.70913	0.302171	15.5843	9.30601e-55	2.62873e-53
GH_D02G0652	18.9084	4.70381	1.00563	4.67749	2.90402e-06	1.29244e-05
GH_A05G0812	18.4011	4.69148	0.979407	4.79012	1.66678e-06	7.62627e-06
GH_A07G0665	25.3009	4.68907	0.860495	5.44927	5.05773e-08	2.72773e-07
GH_A13G0279	18.6071	4.689	1.03791	4.51773	6.25071e-06	2.66635e-05
GH_A07G0572	121.533	4.68732	0.422969	11.082	1.53482e-28	2.34449e-27
GH_D02G2565	18.5017	4.67955	1.02927	4.54648	5.45496e-06	2.34851e-05
GH_A11G1956	2899.29	4.67875	0.0890138	52.562	0	0
GH_scaffold7085_objG0001	1159.91	4.67061	0.129721	36.0049	7.00322e-284	1.58497e-281
GH_D03G0998	485.68	4.67056	0.201497	23.1793	7.37315e-119	4.7406e-117
GH_A13G1839	4.67679	4.66991	1.82559	2.55803	0.0105266	0.0255204
GH_A01G0506	1072.95	4.6685	0.151385	30.8386	7.97662e-209	1.09014e-206
GH_A05G2393	10.8579	4.65906	1.23941	3.75909	0.000170535	0.000593556
GH_A12G1334	50.9311	4.65784	0.596588	7.80746	5.83503e-15	5.15934e-14
GH_D12G2664	288.942	4.6535	0.260109	17.8906	1.39692e-71	5.16588e-70
GH_D13G1925	828.985	4.6442	0.178859	25.9657	1.20777e-148	1.02299e-146
GH_A03G2392	25.2018	4.64148	0.825059	5.62564	1.84825e-08	1.03827e-07
GH_A07G2493	775.472	4.6409	0.149392	31.0652	7.11478e-212	9.91513e-210
GH_D05G3565	39.8644	4.63923	0.669919	6.92507	4.35773e-12	3.26095e-11
GH_A10G0222	32.8422	4.63837	0.754157	6.15041	7.72834e-10	4.90157e-09
GH_D02G0779	31.8155	4.63395	0.724681	6.39447	1.61108e-10	1.07761e-09
GH_A13G0883	86.7318	4.63283	0.46301	10.0059	1.43577e-23	1.85343e-22
GH_D10G2510	184.88	4.63206	0.299869	15.4469	7.91371e-54	2.20788e-52
GH_A11G3644	4.65427	4.62998	1.93393	2.39408	0.0166623	0.038303
GH_A05G1729	7.15112	4.62755	1.51194	3.06066	0.00220846	0.00626937
GH_D10G0379	30.9978	4.6181	0.752775	6.13476	8.52852e-10	5.38733e-09
GH_D07G0226	530.821	4.61748	0.194822	23.7011	3.5145e-124	2.39579e-122
GH_A05G0604	347.655	4.61056	0.22108	20.8547	1.38137e-96	7.09235e-95
GH_A05G0268	659.973	4.59768	0.362537	12.6819	7.44638e-37	1.43745e-35
GH_D11G3297	20.1321	4.59431	0.944608	4.86372	1.15198e-06	5.37028e-06
GH_A06G0142	266.373	4.57893	0.256635	17.8422	3.32527e-71	1.2233e-69
GH_D08G0010	51.6373	4.57394	0.584626	7.82369	5.12976e-15	4.54853e-14
GH_D08G1378	715.707	4.56629	0.164513	27.7565	1.45549e-169	1.49458e-167
GH_A03G0250	584.283	4.56228	0.195075	23.3873	5.7522e-121	3.81547e-119
GH_D13G0570	311.918	4.5611	0.242949	18.7739	1.23565e-78	5.04058e-77
GH_A10G2407	17.1445	4.54322	1.0212	4.44889	8.63153e-06	3.61521e-05
GH_A11G1695	22.6799	4.53966	0.892529	5.08629	3.65142e-07	1.79587e-06
GH_A09G0266	6.47599	4.5353	1.74257	2.60266	0.00925049	0.022775
GH_D12G1563	12.7341	4.53444	1.18319	3.83239	0.000126906	0.000450942
GH_D10G1357	68.0592	4.53223	0.520849	8.70163	3.27165e-18	3.40588e-17
GH_D08G2441	530.401	4.53183	0.185641	24.4118	1.28021e-131	9.31033e-130
GH_D05G3643	25.4485	4.52671	0.87467	5.17534	2.27496e-07	1.14192e-06
GH_D09G0198	1016.4	4.52443	0.145667	31.0602	8.31799e-212	1.15634e-209
GH_D05G0691	71.573	4.52389	0.532947	8.48845	2.09414e-17	2.10194e-16
GH_D10G2499	83.1192	4.5231	0.4594	9.84567	7.15577e-23	9.01121e-22
GH_A07G1617	32.8964	4.50059	1.733	2.597	0.00940424	0.0231113
GH_D12G2435	31.8625	4.49791	1.6996	2.64644	0.00813428	0.0202971
GH_D06G0791	313.673	4.48702	0.231092	19.4166	5.58584e-84	2.45187e-82
GH_A01G0164	9.55971	4.48605	1.27532	3.5176	0.000435476	0.00141191
GH_A03G1280	3888.14	4.48438	0.0733088	61.1711	0	0
GH_A13G2311	57.5706	4.47885	0.534287	8.38286	5.16579e-17	5.08402e-16
GH_D04G1513	1656.81	4.47881	0.112915	39.6652	0	0
GH_A08G2314	74.5033	4.47782	0.449247	9.9674	2.11706e-23	2.71309e-22
GH_A06G0228	16.191	4.47618	1.03702	4.31639	1.58603e-05	6.41902e-05
GH_D12G2117	801.202	4.47308	0.347623	12.8676	6.84717e-38	1.35128e-36
GH_D04G0782	133.804	4.45859	0.699395	6.37492	1.8306e-10	1.21868e-09
GH_D07G0880	23.016	4.44951	0.892969	4.98283	6.26615e-07	3.00966e-06
GH_D09G1510	85.6625	4.44626	1.30907	3.3965	0.000682531	0.00213936
GH_A09G1387	103.014	4.44387	0.398614	11.1483	7.2985e-29	1.12674e-27
GH_D06G0873	12.3084	4.43962	1.1303	3.92782	8.57182e-05	0.00031296
GH_D11G3290	15.2552	4.43726	1.045	4.24618	2.17442e-05	8.64208e-05
GH_D08G1960	6.16501	4.43651	1.59539	2.78084	0.00542193	0.0141337
GH_D06G0527	37356.8	4.41152	0.0410929	107.355	0	0
GH_A07G2190	710.163	4.40116	0.17475	25.1854	5.78287e-140	4.50682e-138
GH_A13G2053	271.067	4.39355	0.779216	5.63842	1.71617e-08	9.67622e-08
GH_A10G1856	31.8982	4.39033	0.727293	6.03654	1.57456e-09	9.73964e-09
GH_D12G2758	306.335	4.38523	0.24036	18.2444	2.29116e-74	8.84871e-73
GH_D02G0568	249.113	4.37728	0.739814	5.91673	3.28406e-09	1.97421e-08
GH_A08G0247	42.2458	4.36942	0.630496	6.93012	4.20478e-12	3.14858e-11
GH_A05G3730	102.272	4.36815	1.11	3.93528	8.31005e-05	0.000304069
GH_D08G0386	132.287	4.36759	0.352914	12.3758	3.53298e-35	6.51764e-34
GH_D11G3623	214.726	4.35522	0.598899	7.27204	3.54095e-13	2.81941e-12
GH_D08G2644	19.8034	4.34744	0.866687	5.01616	5.27142e-07	2.55051e-06
GH_D05G1191	1086.58	4.3469	0.127078	34.2066	1.92971e-256	3.61533e-254
GH_D06G0634	14.9328	4.33998	1.05955	4.09607	4.20227e-05	0.000160457
GH_D09G0804	119.237	4.3299	0.376338	11.5053	1.24001e-30	2.00456e-29
GH_A02G0399	7.25586	4.31803	1.4499	2.97816	0.00289981	0.00803758
GH_D06G0090	468.072	4.3147	0.180811	23.8631	7.40763e-126	5.14262e-124
GH_A03G0937	32.3714	4.3118	0.683604	6.30745	2.83678e-10	1.86158e-09
GH_D09G0443	23.886	4.30028	0.792085	5.42906	5.66503e-08	3.04048e-07
GH_A08G2538	1055.33	4.29426	0.124961	34.3648	8.48066e-259	1.61561e-256
GH_A07G2304	40.0805	4.29407	0.636657	6.74471	1.53329e-11	1.10093e-10
GH_A11G2839	4235.18	4.28478	0.0847308	50.5694	0	0
GH_A09G0198	40.1103	4.28316	0.646976	6.62028	3.58519e-11	2.50679e-10
GH_D11G2012	841.037	4.28276	0.148078	28.9222	6.27171e-184	7.16876e-182
GH_A11G0836	22.6509	4.28133	0.811635	5.27494	1.32801e-07	6.85511e-07
GH_A13G0077	164.564	4.2803	0.336678	12.7133	4.98576e-37	9.67401e-36
GH_A03G1837	55.0814	4.27652	0.522108	8.19087	2.59339e-16	2.46115e-15
GH_D09G0793	14224.9	4.27478	0.051653	82.7597	0	0
GH_A10G2680	7.07705	4.27242	1.44908	2.94837	0.00319458	0.00877977
GH_A05G4165	10.7416	4.26689	1.19573	3.56843	0.000359128	0.00118226
GH_D06G0125	135.89	4.26528	0.346821	12.2982	9.25944e-35	1.69163e-33
GH_A10G2359	7.09092	4.25651	1.49385	2.84935	0.00438084	0.0116523
GH_A05G4344	459.94	4.2544	0.186941	22.758	1.19637e-114	7.37371e-113
GH_D04G0133	3503.79	4.25091	0.07948	53.484	0	0
GH_D10G0751	224.804	4.24339	0.275324	15.4124	1.35196e-53	3.75523e-52
GH_D12G2332	167.362	4.22827	0.299169	14.1334	2.36439e-45	5.58569e-44
GH_A05G1012	167.45	4.22768	0.751508	5.62559	1.84872e-08	1.03843e-07
GH_A12G0990	327.119	4.22367	0.238531	17.707	3.7029e-70	1.34129e-68
GH_D08G1703	1083.3	4.21123	0.131147	32.1108	3.11862e-226	4.83429e-224
GH_A04G0305	17.4065	4.21123	0.986748	4.26779	1.9742e-05	7.89065e-05
GH_A05G0968	10.2933	4.20597	1.20596	3.48765	0.000487289	0.00156652
GH_D10G0579	7.76278	4.19739	1.35242	3.1036	0.0019118	0.00550734
GH_D01G0218	43.1214	4.18634	0.649376	6.44671	1.14307e-10	7.72146e-10
GH_A13G1658	13.709	4.18412	1.09078	3.83588	0.000125117	0.000444864
GH_A10G1153	329.689	4.182	0.2111	19.8105	2.41749e-87	1.10844e-85
GH_D01G2045	286.436	4.17974	0.248281	16.8347	1.35785e-63	4.45892e-62
GH_A06G0302	27.5783	4.17514	0.805698	5.18201	2.19507e-07	1.10407e-06
GH_A09G0268	171.569	4.17046	0.309926	13.4563	2.82685e-41	6.07456e-40
GH_D02G0851	289.164	4.16786	0.24416	17.0702	2.47264e-65	8.30773e-64
GH_A01G1587	18.3615	4.16618	0.854233	4.8771	1.07655e-06	5.03524e-06
GH_D08G0263	42.9231	4.16299	0.624195	6.66937	2.56902e-11	1.81762e-10
GH_D11G0153	320.841	4.16181	0.222112	18.7375	2.45006e-78	9.93722e-77
GH_D13G2535	154.303	4.14787	0.33215	12.4879	8.68642e-36	1.62633e-34
GH_D08G0500	173.288	4.12588	0.326494	12.6369	1.3208e-36	2.5264e-35
GH_A05G4243	4437.26	4.09334	0.0643301	63.6302	0	0
GH_D11G1387	123.261	4.09181	1.30075	3.14574	0.0016567	0.00482753
GH_A07G2488	124.182	4.09102	0.340739	12.0063	3.29132e-33	5.75651e-32
GH_D09G2257	6.36399	4.07887	1.53414	2.65874	0.00784325	0.019655
GH_D08G1299	4.83586	4.07161	1.66198	2.44986	0.0142912	0.0334684
GH_A07G0369	1679.16	4.06861	0.102795	39.5797	0	0
GH_D08G2407	75.2607	4.06732	0.434208	9.36721	7.44757e-21	8.68653e-20
GH_A05G0226	1550.39	4.04687	0.100913	40.1025	0	0
GH_D05G2806	4587.45	4.04228	0.072741	55.5708	0	0
GH_D02G0200	2415.78	4.03662	0.083082	48.586	0	0
GH_A10G2597	9.15168	4.03154	1.23227	3.27164	0.00106925	0.00323363
GH_A07G1999	15.6636	4.03082	1.03444	3.89661	9.75471e-05	0.000352711
GH_D01G0496	221.049	4.02817	0.24814	16.2335	2.92402e-59	8.97673e-58
GH_D05G2200	26.7308	4.02663	0.751813	5.3559	8.5133e-08	4.4766e-07
GH_D01G1918	12.9853	4.0261	1.0099	3.98661	6.70235e-05	0.000248652
GH_D13G0081	433.445	4.02023	0.184316	21.8116	1.79891e-105	1.01782e-103
GH_D13G0373	39.6544	4.02014	0.587717	6.84026	7.90486e-12	5.81364e-11
GH_D10G2512	11.1827	4.0048	1.12372	3.56387	0.000365424	0.00120173
GH_A02G0494	92.5135	4.00074	0.377627	10.5944	3.16314e-26	4.47426e-25
GH_A05G2445	567.765	3.99778	0.193273	20.6847	4.75935e-95	2.38304e-93
GH_D12G0245	725.807	3.99579	0.1713	23.3262	2.40321e-120	1.58109e-118
GH_D12G2333	1543.06	3.98976	0.235465	16.9442	2.12514e-64	7.03985e-63
GH_D01G1736	93.5898	3.98844	1.06494	3.74523	0.000180225	0.00062494
GH_D02G0782	149.675	3.98773	0.328439	12.1415	6.36768e-34	1.13654e-32
GH_D08G0741	12.3463	3.98764	1.21639	3.27826	0.00104447	0.00316447
GH_A12G0288	1296.44	3.98511	0.111679	35.6835	7.11724e-279	1.537e-276
GH_D06G0181	692.535	3.98443	0.15472	25.7525	3.02578e-146	2.52134e-144
GH_A05G2394	2116.15	3.98307	0.105646	37.7022	0	0
GH_A10G1501	5.92097	3.98094	1.52248	2.61477	0.00892867	0.0220674
GH_D07G2248	33.3127	3.9798	0.715904	5.55912	2.71134e-08	1.49915e-07
GH_A12G2407	6.5264	3.97718	1.46765	2.7099	0.00673044	0.0171566
GH_A08G2170	1635.46	3.97591	0.103268	38.5009	0	0
GH_A12G1650	6645.52	3.9696	0.0589066	67.3881	0	0
GH_A05G3766	10.3229	3.96899	1.13686	3.49121	0.000480847	0.00154704
GH_D05G3753	90.5148	3.96553	1.25714	3.1544	0.00160826	0.00470115
GH_A05G1492	10.8769	3.96377	1.14235	3.46985	0.000520746	0.0016649
GH_A13G2019	235.36	3.96345	0.249962	15.8562	1.27397e-56	3.73284e-55
GH_A04G1562	4317.7	3.95921	0.0858409	46.1226	0	0
GH_A13G1504	8.65134	3.95753	1.28898	3.07027	0.00213863	0.00609437
GH_D02G2624	11.926	3.95365	1.128	3.50502	0.000456568	0.00147514
GH_A01G2059	26.5155	3.95218	0.768446	5.14308	2.70267e-07	1.3461e-06
GH_D07G0599	2100.96	3.94449	0.0918392	42.95	0	0
GH_A11G1704	190.206	3.94329	0.321909	12.2497	1.68609e-34	3.05374e-33
GH_A13G0419	4996.19	3.93578	0.062474	62.9986	0	0
GH_D11G1631	12133.9	3.93294	0.0524075	75.0453	0	0
GH_A02G2029	432.035	3.93044	0.223764	17.5651	4.55748e-69	1.6228e-67
GH_A08G2635	5459.71	3.92607	0.0651616	60.2513	0	0
GH_D06G0199	12.16	3.92466	1.03828	3.77998	0.00015684	0.000548795
GH_D06G2079	2143.45	3.92359	0.103932	37.7517	0	0
GH_D10G2743	990.06	3.91894	0.129699	30.2157	1.47279e-200	1.90687e-198
GH_A09G2197	138.139	3.91387	0.324617	12.0569	1.78381e-33	3.14319e-32
GH_D08G1470	22.7074	3.91072	0.801485	4.87934	1.0644e-06	4.98254e-06
GH_A06G1119	60.1925	3.90561	0.46324	8.43106	3.42534e-17	3.40548e-16
GH_A12G1969	27.4804	3.90214	0.745862	5.23172	1.67938e-07	8.56569e-07
GH_A02G1621	47.7763	3.90104	0.566963	6.88059	5.9606e-12	4.41659e-11
GH_D13G0375	316.119	3.89888	0.524249	7.43708	1.02935e-13	8.4566e-13
GH_D13G0374	115.409	3.89554	0.357874	10.8852	1.35582e-27	2.0066e-26
GH_D10G0449	18.7782	3.89077	0.839666	4.6337	3.59181e-06	1.5809e-05
GH_D07G0375	1852.16	3.88914	0.103921	37.4238	1.60369e-306	4.05076e-304
GH_D10G2100	972.829	3.88771	0.13808	28.1555	2.05005e-174	2.17213e-172
GH_A10G1161	35.8698	3.88641	0.635371	6.11675	9.55018e-10	6.01725e-09
GH_D05G3644	1239.75	3.88474	0.131008	29.6527	3.12605e-193	3.83671e-191
GH_A06G2012	14.1636	3.88406	1.05003	3.69898	0.000216466	0.000740175
GH_A04G1390	184.028	3.88308	0.28233	13.7537	4.83835e-43	1.0782e-41
GH_A11G1616	674.876	3.88274	0.169653	22.8864	6.3539e-116	3.97242e-114
GH_D07G0642	8.21392	3.88157	1.31764	2.94585	0.00322071	0.00884686
GH_D06G1393	69.4016	3.87294	0.440816	8.78584	1.55198e-18	1.64103e-17
GH_A12G2657	3238.76	3.87116	0.085465	45.2953	0	0
GH_D11G2240	1992.55	3.8697	0.222693	17.3768	1.23582e-67	4.29501e-66
GH_A04G1573	23.5875	3.86868	0.849479	4.55418	5.25899e-06	2.26915e-05
GH_D08G1297	41.5036	3.86718	0.611615	6.32289	2.56717e-10	1.69036e-09
GH_A09G1367	608.794	3.85869	0.170962	22.5705	8.44885e-113	5.11816e-111
GH_D06G2148	266.858	3.85715	0.220272	17.5109	1.18346e-68	4.18763e-67
GH_D05G1590	76.4796	3.85629	0.493097	7.82055	5.25912e-15	4.66104e-14
GH_A09G0872	488.343	3.85447	0.196537	19.6119	1.2237e-85	5.47326e-84
GH_D12G1138	2338.53	3.85224	0.104407	36.8963	5.29348e-298	1.26909e-295
GH_D04G0294	255.308	3.85041	0.248289	15.5078	3.07316e-54	8.62498e-53
GH_A05G0038	9.81098	3.84999	1.30965	2.93972	0.0032851	0.00900626
GH_A01G1201	8.24729	3.84478	1.31112	2.93245	0.00336302	0.00920013
GH_A08G1858	220.164	3.84369	0.560074	6.86283	6.75109e-12	4.98729e-11
GH_D02G0249	47.4871	3.84361	0.531894	7.22626	4.96462e-13	3.92261e-12
GH_A03G0497	142.662	3.8342	0.661123	5.79952	6.65055e-09	3.89009e-08
GH_D13G1373	5.40716	3.83196	1.56213	2.45303	0.0141657	0.0332116
GH_A05G2203	31.9542	3.83182	0.676228	5.66646	1.4578e-08	8.27723e-08
GH_A11G2909	22.0757	3.83131	0.841487	4.55303	5.28788e-06	2.2804e-05
GH_A09G0216	23.1055	3.83025	0.838753	4.5666	4.95702e-06	2.14688e-05
GH_D10G0658	2124.23	3.82479	0.106418	35.9412	6.95653e-283	1.55573e-280
GH_A08G0548	60.3687	3.82275	1.07416	3.55883	0.000372516	0.00122313
GH_A09G2515	11.1156	3.82175	1.17784	3.24473	0.00117563	0.00353327
GH_D09G0297	926.446	3.81103	0.122833	31.0262	2.3894e-211	3.30543e-209
GH_A05G2095	41.7474	3.80195	0.654074	5.81273	6.14628e-09	3.60669e-08
GH_A06G0417	9.56433	3.79827	1.20337	3.15638	0.00159743	0.00467237
GH_A04G1578	15.2378	3.79151	0.974787	3.88958	0.000100417	0.000362255
GH_D09G0271	58.9095	3.79063	0.489731	7.74024	9.92301e-15	8.66024e-14
GH_D12G1141	753.465	3.78483	0.152683	24.7889	1.18248e-135	8.8733e-134
GH_D02G0745	10.6251	3.78462	1.17077	3.23259	0.00122673	0.00367339
GH_A05G3254	117.906	3.78231	0.332893	11.3619	6.46923e-30	1.02414e-28
GH_D09G1782	7.68513	3.78134	1.30049	2.90762	0.00364195	0.00987546
GH_scaffold2186_objG0001	668.729	3.78001	0.150836	25.0604	1.34363e-138	1.03714e-136
GH_D02G0263	24.2934	3.77839	0.736726	5.12862	2.91867e-07	1.44871e-06
GH_D11G2311	79.7818	3.7764	0.418798	9.01725	1.92875e-19	2.11571e-18
GH_A04G0317	6150.86	3.77348	0.0725206	52.0333	0	0
GH_D01G2495	10.7191	3.77098	1.16952	3.22439	0.00126241	0.00377202
GH_D03G0476	527.695	3.76106	0.165388	22.7408	1.77127e-114	1.09052e-112
GH_A12G0991	9.30993	3.76001	1.21536	3.09375	0.00197646	0.00567599
GH_A11G1061	47.1903	3.7544	0.551889	6.80282	1.02588e-11	7.47419e-11
GH_A06G0931	960.377	3.75353	0.125185	29.984	1.58838e-197	2.01052e-195
GH_A11G3543	18.7593	3.75022	0.958586	3.91224	9.14447e-05	0.000332238
GH_A02G1060	31.2572	3.74782	0.701747	5.34071	9.25855e-08	4.85495e-07
GH_D06G0921	573.485	3.74682	0.16079	23.3026	4.17418e-120	2.73035e-118
GH_D04G0257	1267.23	3.74271	0.135239	27.6747	1.40845e-168	1.44105e-166
GH_D02G0059	20.9679	3.74182	0.845635	4.42486	9.65027e-06	4.01185e-05
GH_A11G3293	11.1099	3.74059	1.10639	3.38091	0.000722474	0.00225382
GH_D11G2870	1514.96	3.73871	0.11532	32.4204	1.41688e-230	2.24557e-228
GH_D03G0493	101.82	3.73774	0.357627	10.4515	1.44189e-25	1.99614e-24
GH_A07G2305	35.8843	3.73696	0.591482	6.31796	2.65032e-10	1.74306e-09
GH_D06G0796	17.8218	3.73695	0.824426	4.53279	5.82103e-06	2.4934e-05
GH_A06G2190	7.65277	3.73187	1.33207	2.80155	0.00508572	0.0133452
GH_A09G2693	220.08	3.73004	0.286748	13.0081	1.10065e-38	2.21069e-37
GH_D10G2507	9.12067	3.72962	1.22401	3.04704	0.00231107	0.0065354
GH_D05G4103	4715.28	3.72625	0.0739855	50.3647	0	0
GH_A12G0081	19.7319	3.72421	0.889414	4.18727	2.8233e-05	0.000110571
GH_D11G2485	93.9638	3.72414	0.441196	8.441	3.14645e-17	3.13536e-16
GH_A08G0439	163.854	3.72136	0.31057	11.9824	4.39603e-33	7.66257e-32
GH_A03G1754	2658.98	3.71977	0.0785322	47.3661	0	0
GH_A13G0380	104.29	3.71891	0.342901	10.8455	2.09597e-27	3.08267e-26
GH_D13G2332	10.5517	3.71787	1.2484	2.97811	0.00290033	0.00803862
GH_D09G1336	46.9452	3.71285	0.507114	7.32152	2.45183e-13	1.97171e-12
GH_D11G1738	1141.91	3.71143	0.138576	26.7827	5.13468e-158	4.77829e-156
GH_A07G2355	400.392	3.70956	0.182586	20.3167	9.14867e-92	4.40538e-90
GH_D08G0209	313.381	3.70799	0.238031	15.5778	1.03087e-54	2.9105e-53
GH_D07G1845	12.5192	3.70691	1.09352	3.38988	0.000699243	0.00218666
GH_D05G0362	17.4069	3.70604	0.874348	4.23863	2.24888e-05	8.92299e-05
GH_A05G4200	48.6502	3.70311	0.553382	6.69178	2.20466e-11	1.56925e-10
GH_D06G1675	74.5859	3.70234	0.441937	8.37753	5.40508e-17	5.31398e-16
GH_A09G1815	9.02247	3.70125	1.22786	3.01439	0.00257494	0.0072113
GH_D13G2231	48.557	3.69613	0.528465	6.9941	2.66972e-12	2.02619e-11
GH_A10G2306	16.4548	3.69305	0.912897	4.04542	5.22302e-05	0.000196711
GH_A06G0153	2665.29	3.69099	0.0836128	44.1438	0	0
GH_A06G0470	4.95848	3.68498	1.61429	2.28272	0.0224467	0.0497994
GH_A12G0739	216.352	3.68461	0.305522	12.06	1.71729e-33	3.02854e-32
GH_D12G0637	2579.56	3.68341	0.0848162	43.4282	0	0
GH_D04G2111	42.177	3.67676	0.651165	5.64644	1.63809e-08	9.25811e-08
GH_D09G1316	3855.21	3.67387	0.0833687	44.0678	0	0
GH_D10G2155	835.076	3.668	0.145085	25.2818	5.06721e-141	3.98752e-139
GH_D05G1459	1018.21	3.66585	0.132912	27.5811	1.8758e-167	1.88512e-165
GH_A07G2221	2164.87	3.66246	0.0859158	42.6284	0	0
GH_A03G1973	26.4025	3.65838	0.744013	4.91709	8.78385e-07	4.15023e-06
GH_D02G2637	9.93687	3.65569	1.24803	2.92916	0.00339877	0.00928593
GH_A01G0844	9.77605	3.6522	1.2023	3.03769	0.00238399	0.00671978
GH_D11G0989	23.6616	3.65154	0.779432	4.68487	2.80134e-06	1.24862e-05
GH_D13G2297	593.844	3.65103	0.179065	20.3894	2.07722e-92	1.01231e-90
GH_D07G0031	6.96748	3.65062	1.34719	2.7098	0.00673238	0.01716
GH_D12G0939	512.262	3.64647	0.195628	18.6398	1.52949e-77	6.17251e-76
GH_D08G1967	171.625	3.64257	0.307231	11.8561	1.99974e-32	3.42035e-31
GH_A01G0226	109.317	3.62811	0.337514	10.7495	5.95814e-27	8.64168e-26
GH_D07G1381	25.2615	3.62574	0.736158	4.92521	8.4268e-07	3.9922e-06
GH_D02G0764	283.484	3.62416	0.206317	17.5659	4.49127e-69	1.60023e-67
GH_D09G0590	72.9917	3.62359	0.508813	7.12165	1.06643e-12	8.28937e-12
GH_A02G1885	554.771	3.62062	0.175491	20.6314	1.4346e-94	7.15782e-93
GH_A05G2916	20.2273	3.61994	0.846722	4.27524	1.90929e-05	7.64579e-05
GH_D01G0677	55.1419	3.61384	1.07751	3.35389	0.000796828	0.00246674
GH_D09G1431	152.043	3.60902	0.280764	12.8543	8.14068e-38	1.60488e-36
GH_D06G2351	6.78908	3.60736	1.36601	2.6408	0.00827109	0.0206113
GH_A13G1534	74.449	3.6067	0.407035	8.86091	7.93621e-19	8.48669e-18
GH_A02G1371	5657.08	3.60478	0.0771437	46.7281	0	0
GH_A09G0570	9.53523	3.60258	1.21907	2.95518	0.0031249	0.00860919
GH_A09G0946	88.0696	3.60195	0.39676	9.0784	1.10183e-19	1.22094e-18
GH_A12G1875	10.0257	3.60034	1.16972	3.07795	0.0020843	0.00595394
GH_D11G2174	83.2318	3.59301	1.14022	3.15114	0.00162633	0.00474881
GH_D04G1904	6611.36	3.59069	0.0558042	64.3445	0	0
GH_D05G3771	8.15346	3.57973	1.29485	2.7646	0.00569926	0.0147851
GH_A10G1946	9.40406	3.5795	1.23119	2.90735	0.00364506	0.00988343
GH_A12G1834	307.3	3.57577	0.214659	16.6579	2.65209e-62	8.55502e-61
GH_A06G1581	34.1957	3.57135	0.577004	6.18947	6.03681e-10	3.86209e-09
GH_D04G1542	60.0035	3.57081	0.494199	7.22544	4.99489e-13	3.94598e-12
GH_A13G1729	379.283	3.56566	0.208013	17.1415	7.27154e-66	2.46214e-64
GH_A06G1950	12.9166	3.56001	1.03132	3.45188	0.000556687	0.0017721
GH_D12G2039	34.9723	3.55471	0.64419	5.51811	3.42674e-08	1.878e-07
GH_D05G1615	366.272	3.55425	0.186699	19.0374	8.3617e-81	3.51489e-79
GH_D05G0601	212.36	3.55339	0.242784	14.636	1.65484e-48	4.2138e-47
GH_D13G1193	74.6373	3.55322	1.2698	2.79826	0.00513783	0.0134689
GH_D13G0681	9.53814	3.54737	1.20259	2.94978	0.00318002	0.00874528
GH_A11G2269	6.4775	3.54538	1.42875	2.48145	0.013085	0.0309342
GH_A08G0058	24.483	3.54074	0.719066	4.92409	8.47553e-07	4.01327e-06
GH_D01G0860	154.378	3.53389	0.331686	10.6543	1.66486e-26	2.37693e-25
GH_A10G0325	1177.55	3.52655	0.111703	31.5709	9.27255e-219	1.3627e-216
GH_A04G0282	409.469	3.52042	0.16949	20.7706	7.9872e-96	4.05669e-94
GH_A05G2937	10754.3	3.51614	0.0623101	56.4296	0	0
GH_D09G0837	144.64	3.51484	0.319663	10.9955	4.01775e-28	6.05875e-27
GH_D06G0373	33.4424	3.51425	0.615099	5.71331	1.10799e-08	6.35611e-08
GH_A10G2044	308.22	3.51181	0.254397	13.8045	2.39574e-43	5.37047e-42
GH_A10G2049	61.0381	3.5112	0.449134	7.81771	5.37915e-15	4.76519e-14
GH_D08G0442	2872.39	3.49729	0.0732184	47.7653	0	0
GH_D02G1462	2524.22	3.48554	0.0873473	39.9044	0	0
GH_D05G0626	797.999	3.4827	0.164558	21.164	2.0508e-99	1.0814e-97
GH_A10G1434	140.848	3.48133	0.301115	11.5615	6.45923e-31	1.05381e-29
GH_D13G1685	125.103	3.47666	0.330258	10.5271	6.47925e-26	9.07069e-25
GH_A12G2003	18.0174	3.4721	0.833723	4.16457	3.11939e-05	0.000121419
GH_A06G2073	4971.59	3.46879	0.0721621	48.0695	0	0
GH_A13G2295	143.588	3.46731	0.315067	11.005	3.61591e-28	5.46005e-27
GH_D11G3436	7.60175	3.4665	1.32437	2.61746	0.00885858	0.0219084
GH_A02G1897	38.3275	3.46579	0.57961	5.97952	2.23792e-09	1.3649e-08
GH_D06G0108	13.4914	3.46406	0.973255	3.55925	0.000371916	0.00122137
GH_A13G1833	116.936	3.45947	0.337818	10.2406	1.30392e-24	1.74041e-23
GH_A09G2571	9202.61	3.45223	0.0510205	67.6635	0	0
GH_A01G0658	426.391	3.4454	0.177693	19.3896	9.44344e-84	4.12276e-82
GH_D10G0075	163.318	3.44206	0.301539	11.415	3.51909e-30	5.61507e-29
GH_D02G1911	2100.06	3.44202	0.0935003	36.8129	1.1479e-296	2.70617e-294
GH_D06G0137	2317.29	3.43893	0.0858478	40.0585	0	0
GH_D10G2018	254.069	3.42867	0.219088	15.6497	3.33554e-55	9.51234e-54
GH_A02G0141	8.55434	3.42845	1.26691	2.70616	0.00680667	0.0173327
GH_A07G0368	604.148	3.42802	0.141783	24.1779	3.80416e-129	2.71424e-127
GH_A02G1750	52.806	3.42801	0.541473	6.3309	2.43741e-10	1.60808e-09
GH_D01G2266	4336.42	3.42653	0.0610419	56.134	0	0
GH_A07G1787	532.285	3.41756	0.178164	19.1821	5.22111e-82	2.23288e-80
GH_A05G4261	78.995	3.40611	0.433076	7.86493	3.69314e-15	3.30055e-14
GH_D07G2134	96.8758	3.40521	0.825692	4.12407	3.72242e-05	0.00014311
GH_D01G2591	347.807	3.40492	0.190341	17.8885	1.44906e-71	5.35517e-70
GH_D03G1896	706.114	3.40333	0.163464	20.8201	2.84645e-96	1.45092e-94
GH_D11G1989	1053.58	3.40276	0.119492	28.4769	2.26386e-178	2.49687e-176
GH_A01G1577	947.582	3.40246	0.117194	29.0327	2.54273e-185	2.96634e-183
GH_A12G1444	20.4288	3.39497	0.791772	4.28781	1.8044e-05	7.24886e-05
GH_D11G2859	6.39547	3.39438	1.43304	2.36866	0.0178525	0.0407115
GH_D13G1506	7.10086	3.3928	1.24832	2.71789	0.00656991	0.0167936
GH_A01G0475	565.005	3.38927	0.144777	23.4103	3.35821e-121	2.23538e-119
GH_D06G0112	100.678	3.38891	0.349535	9.69549	3.1513e-22	3.86518e-21
GH_D01G1246	1721.16	3.38831	0.086655	39.1011	0	0
GH_A01G1844	217.689	3.38577	0.264719	12.79	1.86387e-37	3.65159e-36
GH_A12G1212	220.014	3.38575	0.540894	6.25955	3.86086e-10	2.50399e-09
GH_A10G0487	38.4417	3.38397	0.603621	5.60612	2.06913e-08	1.15717e-07
GH_A05G2395	488.482	3.38374	0.168737	20.0534	1.88491e-89	8.85049e-88
GH_A09G1612	11.1916	3.38358	1.1908	2.84142	0.00449126	0.0119264
GH_D07G2437	11.2937	3.38186	1.1081	3.05195	0.00227363	0.00644014
GH_A13G0381	419.669	3.38118	0.39461	8.56841	1.04925e-17	1.06813e-16
GH_A07G0023	60.9462	3.38041	0.549574	6.15097	7.70125e-10	4.88604e-09
GH_D02G0767	7.14885	3.3791	1.3504	2.50229	0.0123392	0.0293793
GH_D05G0629	335.949	3.37721	0.185016	18.2537	1.93465e-74	7.48207e-73
GH_A10G1764	54.203	3.37576	0.564193	5.98334	2.18602e-09	1.33497e-08
GH_A02G0609	85.8125	3.37547	0.403044	8.37495	5.52473e-17	5.42972e-16
GH_D09G2226	6743.67	3.37103	0.0544569	61.9027	0	0
GH_D09G1761	806.899	3.36998	0.14327	23.5218	2.44038e-122	1.63792e-120
GH_A12G2248	163.869	3.369	0.275538	12.227	2.23122e-34	4.02944e-33
GH_D05G3801	253.722	3.36735	0.236387	14.2451	4.80944e-46	1.15844e-44
GH_D07G2125	939.514	3.36243	0.120555	27.8913	3.40336e-171	3.52033e-169
GH_A10G1053	102.906	3.35622	0.352131	9.53118	1.55501e-21	1.86048e-20
GH_A01G1800	52.6018	3.35563	0.557681	6.01711	1.77555e-09	1.09244e-08
GH_D05G2480	292.233	3.35527	0.207159	16.1966	5.32633e-59	1.62548e-57
GH_A03G0068	991.525	3.34722	0.112827	29.6668	2.0587e-193	2.5322e-191
GH_A13G2662	108.822	3.34011	0.412961	8.08819	6.05595e-16	5.63562e-15
GH_D07G0550	60.5095	3.33682	0.513368	6.49987	8.03912e-11	5.49075e-10
GH_A05G1833	258.868	3.3364	0.509025	6.5545	5.58273e-11	3.85303e-10
GH_A08G2430	121.662	3.33618	0.320154	10.4206	1.99775e-25	2.75354e-24
GH_A12G1083	828.505	3.33573	0.161832	20.6123	2.12755e-94	1.05965e-92
GH_D05G1708	24.5813	3.3345	0.701313	4.75465	1.98791e-06	9.00527e-06
GH_D11G0874	21.3792	3.33342	0.888965	3.74978	0.000176989	0.000614623
GH_A12G2640	94.7193	3.33172	0.369129	9.02588	1.7825e-19	1.95719e-18
GH_D01G2430	10456.4	3.32647	0.054298	61.2632	0	0
GH_D06G2111	8355.56	3.32285	0.0621355	53.4775	0	0
GH_D05G2921	102.17	3.3192	0.332899	9.97059	2.05003e-23	2.62958e-22
GH_A08G2222	89.5927	3.31336	0.356713	9.28857	1.56368e-20	1.7997e-19
GH_D09G0240	6.17584	3.30998	1.33306	2.48301	0.0130279	0.030816
GH_D12G0808	640.66	3.30845	0.165336	20.0105	4.46526e-89	2.08452e-87
GH_A02G0700	8.0729	3.30194	1.37513	2.40118	0.0163423	0.0376547
GH_A03G1183	133.123	3.29943	0.312911	10.5443	5.39601e-26	7.57583e-25
GH_D07G0297	22.2177	3.29916	0.792939	4.16067	3.17313e-05	0.000123384
GH_A06G0161	160.369	3.29898	0.27948	11.804	3.72298e-32	6.31623e-31
GH_A01G1643	77.8475	3.297	0.391752	8.41604	3.89429e-17	3.8568e-16
GH_D02G0226	8.08146	3.29659	1.28122	2.573	0.010082	0.0245668
GH_A12G1832	16.1565	3.29613	0.946334	3.48305	0.00049573	0.00159068
GH_D04G0022	14.6797	3.29583	0.882571	3.73435	0.000188199	0.000650199
GH_A02G1090	54.1272	3.29081	0.500911	6.56964	5.04371e-11	3.49336e-10
GH_A05G0165	15.8465	3.28972	0.957596	3.4354	0.00059168	0.00187348
GH_A11G1355	235.014	3.28787	0.235523	13.9599	2.73989e-44	6.29664e-43
GH_D10G2163	1486.8	3.28489	0.096532	34.0291	8.28106e-254	1.5262e-251
GH_A12G1119	15.9851	3.28094	0.878114	3.73634	0.000186715	0.000645466
GH_A02G0924	66.0665	3.27439	1.34141	2.441	0.0146465	0.0341997
GH_D05G0019	238.948	3.27381	0.232132	14.1032	3.62924e-45	8.54525e-44
GH_D05G3006	13.8653	3.27068	0.92416	3.53908	0.000401519	0.00130984
GH_D12G2755	63591	3.27001	0.0503918	64.8917	0	0
GH_D05G0941	10.3603	3.26887	1.08152	3.02247	0.00250722	0.00703769
GH_D07G0393	94.7821	3.26301	0.346479	9.41761	4.61484e-21	5.41492e-20
GH_A09G0244	263.341	3.26271	0.229894	14.1923	1.02274e-45	2.44164e-44
GH_A10G1920	638.487	3.2615	0.139973	23.301	4.33223e-120	2.83045e-118
GH_A01G1348	155.387	3.26147	0.294685	11.0677	1.80018e-28	2.74761e-27
GH_A08G2688	31.8559	3.25988	0.753782	4.3247	1.52737e-05	6.19487e-05
GH_D10G0639	13185	3.2589	0.0544334	59.8695	0	0
GH_D02G2001	109.942	3.25535	0.362255	8.98635	2.55569e-19	2.79045e-18
GH_D05G3814	7.81639	3.25384	1.27665	2.54873	0.0108117	0.0261342
GH_D01G1271	40.473	3.25139	0.58431	5.56449	2.62922e-08	1.45573e-07
GH_A12G2726	81723.1	3.24724	0.0465424	69.7696	0	0
GH_A12G2119	1958.87	3.24558	0.0904582	35.8793	6.42231e-282	1.41943e-279
GH_A03G0959	163.425	3.24364	0.268204	12.0939	1.13691e-33	2.0146e-32
GH_A04G1553	143.638	3.24104	0.295055	10.9845	4.53589e-28	6.82555e-27
GH_D07G0528	1310.97	3.23965	0.110987	29.1894	2.64446e-187	3.14997e-185
GH_D11G3156	13.0073	3.23894	0.939056	3.44914	0.000562374	0.0017892
GH_D05G2363	12.7621	3.23439	0.945549	3.42065	0.000624722	0.00197094
GH_A05G3976	529.177	3.23412	0.166735	19.3968	8.21601e-84	3.60079e-82
GH_D03G0953	47.613	3.231	0.469074	6.88804	5.65651e-12	4.19897e-11
GH_D09G0598	47.8453	3.23078	0.501201	6.44607	1.1479e-10	7.75316e-10
GH_A13G1826	29.1654	3.22945	0.727168	4.44113	8.94858e-06	3.74103e-05
GH_A13G2266	56.6394	3.22686	0.467766	6.89845	5.25719e-12	3.91126e-11
GH_D07G2298	494.222	3.22505	0.174924	18.4368	6.65315e-76	2.63426e-74
GH_A08G0468	38.2997	3.2215	0.566661	5.68506	1.30769e-08	7.45263e-08
GH_A03G1981	15.3786	3.22114	0.831968	3.87172	0.000108072	0.000388013
GH_A01G2184	15.2253	3.2179	0.911908	3.52876	0.000417512	0.00135795
GH_A07G0519	81.1939	3.21534	0.374634	8.58262	9.27365e-18	9.46263e-17
GH_D10G0576	120.279	3.21146	0.317971	10.0999	5.53247e-24	7.23763e-23
GH_A11G0909	1387	3.20976	0.0983696	32.6296	1.56133e-233	2.524e-231
GH_D01G0381	991.358	3.20939	0.114114	28.1244	4.92573e-174	5.18026e-172
GH_A06G1953	20.0742	3.20529	0.729959	4.39106	1.128e-05	4.64838e-05
GH_A05G0230	89.1572	3.20379	0.416742	7.68772	1.4978e-14	1.29068e-13
GH_D12G2187	511.554	3.20139	0.179113	17.8735	1.89657e-71	6.9862e-70
GH_D03G0236	842.242	3.20064	0.122625	26.1011	3.54144e-150	3.04521e-148
GH_A05G1700	32.4058	3.19609	0.600918	5.31868	1.04524e-07	5.45015e-07
GH_A12G2749	2578.04	3.19403	0.0936961	34.0893	1.06325e-254	1.9789e-252
GH_D05G2270	529.534	3.19271	0.148665	21.4759	2.61833e-102	1.43551e-100
GH_D13G0459	264.187	3.19068	0.215206	14.8261	9.92941e-50	2.60216e-48
GH_A08G2475	49.6362	3.18884	0.466361	6.83771	8.04679e-12	5.91359e-11
GH_scaffold4559_objG0001	4772.11	3.18858	0.0784716	40.6335	0	0
GH_A04G1057	41.2449	3.18656	0.656853	4.85125	1.22686e-06	5.70385e-06
GH_D12G1091	23.0263	3.18465	0.725331	4.39061	1.13033e-05	4.65764e-05
GH_A08G1291	1264.41	3.18139	0.129522	24.5625	3.17726e-133	2.33467e-131
GH_A02G1606	222.493	3.17487	0.228051	13.9217	4.67479e-44	1.06739e-42
GH_D12G1645	362.511	3.17231	0.177317	17.8907	1.39467e-71	5.16091e-70
GH_A02G1068	14.3231	3.17134	0.889249	3.56632	0.000362032	0.0011914
GH_D03G0471	7.444	3.17121	1.28051	2.47652	0.0132671	0.0313282
GH_A05G4066	580.061	3.16666	0.140262	22.5767	7.349e-113	4.46623e-111
GH_D05G1514	42.2451	3.16597	0.546656	5.79152	6.97511e-09	4.07319e-08
GH_A05G1421	3487.85	3.16504	0.0669326	47.287	0	0
GH_D09G1828	258.446	3.16501	0.210422	15.0413	3.93732e-51	1.0553e-49
GH_A13G2609	39.2507	3.15926	0.621628	5.08224	3.73019e-07	1.83271e-06
GH_A11G2841	757.068	3.15784	0.129807	24.3272	1.011e-130	7.26841e-129
GH_D02G0187	21.7786	3.15464	0.864595	3.64869	0.000263579	0.000888174
GH_A13G1736	482.155	3.15404	0.171211	18.4219	8.76284e-76	3.4623e-74
GH_D10G2164	80.3357	3.15354	0.391625	8.05245	8.11503e-16	7.50979e-15
GH_A05G0570	529.282	3.1533	0.176985	17.8168	5.23853e-71	1.92091e-69
GH_D02G2002	49.5777	3.15316	0.478588	6.58847	4.44396e-11	3.08779e-10
GH_D03G1484	64.8099	3.15123	0.479794	6.56787	5.10392e-11	3.53377e-10
GH_A08G1715	287.246	3.15111	0.219749	14.3395	1.2386e-46	3.02852e-45
GH_D11G0544	18.5147	3.14969	0.879661	3.58057	0.000342847	0.00113301
GH_D09G0210	890.876	3.14406	0.128461	24.4749	2.73418e-132	1.9987e-130
GH_D09G1767	56.3178	3.1429	0.449709	6.98873	2.77377e-12	2.1029e-11
GH_D01G0069	2119.26	3.14037	0.0855019	36.7286	2.54924e-295	5.96016e-293
GH_A10G2540	561.348	3.1371	0.164613	19.0574	5.70389e-81	2.40303e-79
GH_A13G1465	7.25625	3.13285	1.29745	2.41463	0.0157512	0.0364474
GH_A01G1585	27.2489	3.12945	0.73939	4.23248	2.31132e-05	9.15596e-05
GH_A12G1790	479.477	3.12874	0.169099	18.5024	1.97466e-76	7.85698e-75
GH_D05G0302	41.0094	3.12626	0.617225	5.06503	4.08339e-07	1.99808e-06
GH_D10G0314	521.232	3.11817	0.396827	7.85775	3.91081e-15	3.49012e-14
GH_A01G0666	1674.78	3.11743	0.102298	30.474	5.76917e-204	7.62663e-202
GH_D07G0401	7.19443	3.11596	1.2918	2.41211	0.0158605	0.0366684
GH_D05G1587	169.572	3.11364	0.278239	11.1905	4.53821e-29	7.03292e-28
GH_D05G3868	12411.5	3.11351	0.045436	68.5252	0	0
GH_D08G0062	7.2419	3.1128	1.32372	2.35154	0.0186957	0.0424002
GH_A11G1977	7.07754	3.11098	1.34261	2.31712	0.0204972	0.0459536
GH_A05G1102	9.12278	3.10955	1.24433	2.49897	0.0124554	0.0296141
GH_D12G1072	207.547	3.10878	0.25793	12.0528	1.87447e-33	3.29781e-32
GH_D05G0904	151.768	3.1071	0.264477	11.7481	7.22481e-32	1.21408e-30
GH_A09G2040	71.6477	3.10708	0.491151	6.32612	2.51402e-10	1.65688e-09
GH_D11G3296	39.2698	3.10649	0.538928	5.7642	8.20437e-09	4.76448e-08
GH_A11G1702	1573.23	3.10262	0.0903732	34.3312	2.68859e-258	5.08763e-256
GH_D12G0685	229.335	3.1026	0.247813	12.5199	5.8101e-36	1.09251e-34
GH_A01G0508	198.583	3.10237	0.253319	12.2469	1.7455e-34	3.15932e-33
GH_D04G1736	7.07704	3.10041	1.35564	2.28704	0.0221933	0.049305
GH_A05G0629	11873.1	3.0988	0.0549901	56.352	0	0
GH_A06G0396	42.3115	3.09874	0.507402	6.10707	1.01477e-09	6.38022e-09
GH_A01G1704	59.5539	3.09696	0.491647	6.29916	2.99259e-10	1.95996e-09
GH_A06G2155	86.422	3.09692	0.389375	7.95358	1.81196e-15	1.6456e-14
GH_D12G1607	523.904	3.09691	0.157871	19.6167	1.11442e-85	4.98845e-84
GH_A09G1753	24.6152	3.09666	0.74527	4.15508	3.25168e-05	0.000126178
GH_D07G0225	396.419	3.09207	0.168303	18.3721	2.19739e-75	8.61595e-74
GH_D05G2199	107.612	3.08736	0.346084	8.92082	4.62845e-19	4.9929e-18
GH_A09G0848	123.662	3.08561	0.304786	10.1239	4.32943e-24	5.68483e-23
GH_A07G0837	50.849	3.0825	0.457936	6.73129	1.6817e-11	1.20505e-10
GH_A13G2454	755.718	3.08083	0.131504	23.4275	2.23968e-121	1.49612e-119
GH_A04G1503	210.197	3.08078	0.242383	12.7104	5.17881e-37	1.00383e-35
GH_D05G0234	141.082	3.07753	0.281174	10.9453	6.9997e-28	1.04607e-26
GH_D07G1619	263.266	3.0771	0.213036	14.444	2.73374e-47	6.784e-46
GH_D05G2463	462.356	3.07579	0.167791	18.331	4.67903e-75	1.82453e-73
GH_A09G0124	31.8	3.07087	0.66993	4.58387	4.56447e-06	1.98568e-05
GH_D13G0128	1268.05	3.0695	0.112956	27.1742	1.31014e-162	1.26931e-160
GH_D13G1881	9.73383	3.06691	1.16808	2.6256	0.00864969	0.021447
GH_A04G1279	70.4314	3.0621	0.427632	7.1606	8.03234e-13	6.28068e-12
GH_A09G0215	66.3429	3.06071	0.411275	7.44201	9.91614e-14	8.15724e-13
GH_D09G0841	417.791	3.05851	0.177876	17.1946	2.91561e-66	9.95468e-65
GH_A09G0654	115.877	3.05572	0.324911	9.40479	5.21335e-21	6.1058e-20
GH_A04G1395	174.882	3.05547	0.257139	11.8826	1.45843e-32	2.50207e-31
GH_D13G0043	27.3412	3.05294	0.694482	4.396	1.10266e-05	4.55093e-05
GH_A09G2196	502.705	3.05259	0.168206	18.148	1.33259e-73	5.06705e-72
GH_D12G1829	870.486	3.05103	0.120868	25.2427	1.36184e-140	1.0687e-138
GH_D03G0229	202.897	3.04999	0.293294	10.3991	2.50355e-25	3.42981e-24
GH_D11G1743	101.045	3.04883	0.39054	7.80671	5.86985e-15	5.18688e-14
GH_A12G0022	8.85375	3.04824	1.30034	2.34419	0.0190682	0.0431461
GH_D11G0922	729.291	3.04795	0.151695	20.0926	8.56893e-90	4.03689e-88
GH_D05G3603	395.187	3.04761	0.18842	16.1746	7.62344e-59	2.31651e-57
GH_D04G0108	13.8772	3.04704	0.988409	3.08277	0.00205085	0.00586727
GH_A10G2453	1722.77	3.04693	0.0828694	36.7678	6.03779e-296	1.4175e-293
GH_D13G0261	299.135	3.04637	0.206264	14.7693	2.31094e-49	6.01994e-48
GH_A10G0347	18.2971	3.04582	0.781901	3.8954	9.80371e-05	0.000354369
GH_D01G0973	1002.6	3.04575	0.117708	25.8756	1.25425e-147	1.05604e-145
GH_A07G0301	42.9815	3.0441	0.587833	5.17852	2.23653e-07	1.12363e-06
GH_A05G3678	278.949	3.04347	0.215295	14.1362	2.27067e-45	5.36653e-44
GH_A05G4048	139.89	3.04299	0.362768	8.38827	4.93358e-17	4.85972e-16
GH_D07G0527	342.536	3.04233	0.195033	15.5991	7.38385e-55	2.08994e-53
GH_A04G1456	13.7041	3.04102	0.920443	3.30386	0.000953635	0.00291153
GH_D01G2439	52.2261	3.03653	0.446583	6.79947	1.05004e-11	7.64524e-11
GH_A04G0408	44.5542	3.03624	0.539032	5.63277	1.77336e-08	9.98276e-08
GH_A10G0644	377.506	3.03585	0.200186	15.1652	6.01596e-52	1.62854e-50
GH_D02G2557	8.74516	3.03523	1.25392	2.42058	0.0154956	0.0359437
GH_D02G2529	34.1606	3.03333	0.5925	5.11954	3.06281e-07	1.51786e-06
GH_A13G0280	135.485	3.03245	0.309772	9.78928	1.25186e-22	1.56324e-21
GH_A11G1779	382.23	3.03214	0.168808	17.9621	3.86223e-72	1.44146e-70
GH_A12G2170	163.235	3.03174	0.268976	11.2714	1.81623e-29	2.84423e-28
GH_D12G1594	995.868	3.03091	0.121268	24.9935	7.19604e-138	5.5095e-136
GH_A11G1723	160.508	3.02937	0.689046	4.39648	1.10022e-05	4.5415e-05
GH_A05G0435	51.0534	3.02823	0.524697	5.7714	7.86173e-09	4.5716e-08
GH_D05G3382	1759.51	3.02812	0.105562	28.6858	5.73799e-181	6.42882e-179
GH_A13G1912	206.563	3.02677	0.236065	12.8218	1.23854e-37	2.43321e-36
GH_A13G0094	31.5154	3.02577	0.574032	5.27108	1.35626e-07	6.99073e-07
GH_A08G1954	43.3636	3.02292	0.492924	6.13263	8.64376e-10	5.4583e-09
GH_D01G2158	237.398	3.01799	0.225654	13.3744	8.53263e-41	1.81359e-39
GH_D03G1406	226.573	3.01542	0.248409	12.1389	6.56704e-34	1.17175e-32
GH_A10G2454	76.6082	3.01516	0.391098	7.70946	1.26351e-14	1.09378e-13
GH_A02G0593	68.4893	3.01283	0.416705	7.23012	4.82561e-13	3.81431e-12
GH_A06G1893	8.59761	3.0114	1.27314	2.36534	0.0180136	0.0410409
GH_A08G0250	25.6759	3.00974	0.640758	4.69715	2.63812e-06	1.17931e-05
GH_A04G1701	20.1495	3.00751	0.769184	3.91	9.2298e-05	0.000335188
GH_A08G2431	165.294	3.00288	0.281254	10.6767	1.30792e-26	1.87585e-25
GH_A12G2319	931.539	2.9992	0.114912	26.0999	3.65303e-150	3.13639e-148
GH_D12G2685	292.563	2.99591	0.247527	12.1034	1.01354e-33	1.79825e-32
GH_D01G1701	10.5475	2.99544	0.97953	3.05803	0.00222794	0.00632244
GH_A01G2352	741.475	2.99336	0.139671	21.4314	6.80324e-102	3.71911e-100
GH_D12G2185	179.127	2.9914	0.269884	11.084	1.49971e-28	2.29148e-27
GH_A05G3239	15.3694	2.98958	0.903484	3.30895	0.000936474	0.00286471
GH_A05G2869	10509	2.98897	0.0529346	56.4654	0	0
GH_A11G0919	3780.35	2.98613	0.0854379	34.9509	1.25592e-267	2.54695e-265
GH_A03G2097	1943.22	2.98553	0.0837183	35.6617	1.55301e-278	3.34104e-276
GH_A07G0829	59.5498	2.98546	0.412486	7.23771	4.56332e-13	3.61361e-12
GH_D05G3835	769.172	2.98457	0.139302	21.4252	7.78252e-102	4.24624e-100
GH_A08G0200	3337.7	2.97989	0.0655174	45.4823	0	0
GH_D01G0970	27.7783	2.97794	0.687898	4.32905	1.49756e-05	6.08076e-05
GH_A04G1702	16.6365	2.97709	0.899631	3.30924	0.000935501	0.00286189
GH_A10G0977	268.274	2.97586	0.519544	5.72782	1.01727e-08	5.85824e-08
GH_A10G2557	23.4971	2.97344	0.81666	3.64097	0.00027161	0.000913167
GH_D02G2154	879.309	2.97017	0.133783	22.2014	3.33143e-109	1.95329e-107
GH_A02G0835	151.74	2.96955	0.295547	10.0476	9.40906e-24	1.22214e-22
GH_D08G0194	3318	2.96954	0.074426	39.8993	0	0
GH_D07G2472	460.665	2.96893	0.182767	16.2444	2.44801e-59	7.53172e-58
GH_A11G3165	699.338	2.96832	0.143234	20.7236	2.12289e-95	1.0734e-93
GH_D07G0342	469.076	2.96614	0.155668	19.0543	6.05003e-81	2.54696e-79
GH_D12G0641	107.159	2.96345	0.309062	9.58853	8.93511e-22	1.07908e-20
GH_A13G0397	160.725	2.9632	0.279393	10.6058	2.79918e-26	3.96539e-25
GH_A03G0424	14.8269	2.95734	0.970521	3.04717	0.00231006	0.00653353
GH_A01G1221	550.188	2.95374	0.183299	16.1143	2.02413e-58	6.10801e-57
GH_D05G2198	1932.08	2.95086	0.0843913	34.9664	7.2877e-268	1.48323e-265
GH_A05G2119	17.1738	2.95063	0.775883	3.80293	0.000142992	0.000503642
GH_D11G1742	2192.88	2.94924	0.07426	39.7151	0	0
GH_D09G2636	1000.8	2.94815	0.108657	27.1325	4.07361e-162	3.90652e-160
GH_A11G2596	176.718	2.9402	0.270599	10.8655	1.68243e-27	2.48154e-26
GH_A02G0402	2203.68	2.93886	0.0783413	37.5136	5.5324e-308	1.41001e-305
GH_D08G2158	602.128	2.93766	0.156714	18.7453	2.11354e-78	8.59698e-77
GH_D05G3489	13.4316	2.93612	0.905326	3.24316	0.00118211	0.00355084
GH_D12G0872	17.1929	2.93592	0.83863	3.50085	0.000463769	0.00149652
GH_A10G2145	9584.29	2.93522	0.0547328	53.6282	0	0
GH_A05G4149	13.1698	2.93485	0.970285	3.02473	0.00248856	0.00698948
GH_D03G0395	7.5109	2.93426	1.17035	2.50716	0.0121705	0.0290209
GH_A09G1809	1001.59	2.93416	0.119427	24.5688	2.72618e-133	2.00582e-131
GH_D08G2428	16076.8	2.93318	0.0400064	73.3178	0	0
GH_A10G1427	272.09	2.93152	0.200288	14.6365	1.64233e-48	4.18384e-47
GH_A05G4126	3487.78	2.93054	0.0775263	37.8006	0	0
GH_D10G1133	128.501	2.93032	0.352138	8.3215	8.68576e-17	8.45271e-16
GH_D02G1007	364.2	2.92872	0.231657	12.6425	1.23081e-36	2.35905e-35
GH_A07G2036	62.0352	2.928	0.436411	6.70927	1.95598e-11	1.39611e-10
GH_D09G0451	8.312	2.92427	1.26473	2.31218	0.020768	0.0464888
GH_D05G0553	41.4119	2.9235	0.573034	5.1018	3.36436e-07	1.65988e-06
GH_D11G3021	650.044	2.92312	0.14289	20.4571	5.19092e-93	2.54508e-91
GH_A05G0261	28.1377	2.92239	0.60327	4.84424	1.27095e-06	5.89865e-06
GH_D11G0699	817.248	2.9195	0.131332	22.2299	1.76677e-109	1.04129e-107
GH_A11G3431	44.831	2.91582	0.581364	5.01548	5.29009e-07	2.55889e-06
GH_D12G1406	771.54	2.91437	0.139486	20.8936	6.1244e-97	3.15017e-95
GH_D02G0188	23.6584	2.91156	0.814831	3.57321	0.000352632	0.00116263
GH_A12G0202	50.4531	2.90989	0.452577	6.42962	1.27927e-10	8.62295e-10
GH_D05G2152	18.9167	2.90803	0.720362	4.0369	5.4161e-05	0.00020359
GH_A13G1533	355.596	2.90517	0.170446	17.0445	3.83826e-65	1.28654e-63
GH_A10G0098	1254.09	2.90512	0.103704	28.0136	1.10868e-172	1.15524e-170
GH_A08G0674	29.858	2.90509	0.596139	4.87317	1.09823e-06	5.13028e-06
GH_D07G2324	81.2191	2.90332	0.369865	7.84968	4.1709e-15	3.71696e-14
GH_D10G2263	1877.33	2.90077	0.0971838	29.8483	9.24584e-196	1.15227e-193
GH_A12G1182	2609.4	2.89946	0.0694521	41.7477	0	0
GH_A05G0975	6475.99	2.8941	0.0605288	47.8137	0	0
GH_D03G1857	140.301	2.89306	0.362449	7.982	1.43984e-15	1.31376e-14
GH_D07G0073	379.091	2.89167	0.167532	17.2604	9.34257e-67	3.21144e-65
GH_A10G2307	127.628	2.89159	0.325019	8.89667	5.75471e-19	6.18779e-18
GH_A04G1174	203.691	2.89135	0.278762	10.3721	3.32098e-25	4.52228e-24
GH_D08G0544	23.5862	2.88783	0.699991	4.12553	3.69885e-05	0.000142271
GH_D07G2247	87.6282	2.88749	0.33909	8.51542	1.65988e-17	1.67379e-16
GH_D01G0686	777.227	2.88699	0.149967	19.2508	1.39012e-82	5.98123e-81
GH_D12G2669	113.191	2.88663	0.323846	8.91358	4.94129e-19	5.32327e-18
GH_A12G1733	50.4837	2.8857	0.474947	6.07584	1.23342e-09	7.7036e-09
GH_A05G2017	48.0322	2.88439	0.495703	5.81878	5.92773e-09	3.48386e-08
GH_A13G1838	8.78418	2.88334	1.11142	2.59428	0.009479	0.0232676
GH_D07G0324	271.406	2.87993	0.233688	12.3238	6.74261e-35	1.23422e-33
GH_A08G1842	9323.82	2.87905	0.0511431	56.294	0	0
GH_A07G2581	120.177	2.87739	0.708837	4.05931	4.92173e-05	0.00018597
GH_A12G2349	1803.55	2.8751	0.0958892	29.9835	1.60912e-197	2.03224e-195
GH_A07G0548	36.9894	2.87276	0.510409	5.62835	1.81946e-08	1.02331e-07
GH_D08G0773	24.6396	2.8704	0.819807	3.50131	0.000462971	0.00149412
GH_D11G0440	1555.34	2.86804	0.118924	24.1165	1.67951e-128	1.1923e-126
GH_D09G1174	147.849	2.86574	0.26733	10.7199	8.21307e-27	1.18666e-25
GH_A13G2327	833.551	2.86253	0.139167	20.569	5.20639e-94	2.57723e-92
GH_D08G1856	1068.65	2.86244	0.116892	24.4879	1.98531e-132	1.45316e-130
GH_A06G0814	253.468	2.86135	0.211369	13.5372	9.43259e-42	2.04874e-40
GH_D05G2928	3184.12	2.86074	0.0871519	32.8248	2.60926e-236	4.30414e-234
GH_D10G0297	23.0919	2.85898	0.739975	3.86362	0.000111719	0.000400217
GH_A06G1528	153.934	2.85801	0.284594	10.0424	9.92079e-24	1.28713e-22
GH_A10G2408	18.9176	2.85599	0.834803	3.42115	0.00062357	0.00196763
GH_D10G0070	10301.1	2.8533	0.0438137	65.1234	0	0
GH_D13G0098	146.705	2.85136	0.293404	9.71821	2.52177e-22	3.10854e-21
GH_D03G0648	1633.5	2.85006	0.0908807	31.3605	7.00041e-216	1.00274e-213
GH_D11G0083	39.4059	2.84741	0.56562	5.03414	4.80002e-07	2.33358e-06
GH_D09G1702	19.6905	2.84717	0.893888	3.18516	0.00144675	0.00426851
GH_D13G1236	302.419	2.83992	0.211375	13.4355	3.74668e-41	8.02374e-40
GH_A09G1243	30.6727	2.83986	0.722511	3.93054	8.47558e-05	0.000309726
GH_A12G2877	40.6313	2.83603	0.489624	5.79226	6.94466e-09	4.05583e-08
GH_A05G1587	775.256	2.83023	0.124204	22.787	6.1704e-115	3.82389e-113
GH_A13G1979	271.021	2.82981	0.205213	13.7896	2.94412e-43	6.58413e-42
GH_A12G0620	2525.83	2.8294	0.0906866	31.1997	1.07457e-213	1.51618e-211
GH_A01G2183	964.007	2.82579	0.114903	24.5929	1.50466e-133	1.1114e-131
GH_A04G0480	86.7808	2.82433	0.346749	8.14518	3.78726e-16	3.5607e-15
GH_D12G1419	73.5473	2.82433	0.378929	7.45346	9.0923e-14	7.50026e-13
GH_D08G0218	91.0624	2.82417	0.347389	8.1297	4.30348e-16	4.03666e-15
GH_A07G0534	532.121	2.82237	0.157062	17.9697	3.36317e-72	1.25769e-70
GH_D06G2075	14171.4	2.82059	0.053675	52.5494	0	0
GH_D13G0355	13.711	2.8194	0.972266	2.89982	0.00373372	0.0100948
GH_A09G2648	17.0484	2.8175	0.881007	3.19804	0.00138365	0.00409771
GH_A07G0956	10.5384	2.81218	1.05179	2.6737	0.00750195	0.0188893
GH_D02G2106	170.144	2.81145	0.281069	10.0027	1.48255e-23	1.91294e-22
GH_D05G1436	1298.38	2.80957	0.121627	23.0999	4.64203e-118	2.9644e-116
GH_D01G2054	64.4019	2.80876	0.45127	6.22413	4.84238e-10	3.12017e-09
GH_A03G1811	48898.2	2.8062	0.0352175	79.6818	0	0
GH_A13G1559	54.2876	2.80564	0.455072	6.16526	7.03663e-10	4.47793e-09
GH_D02G1771	41371.5	2.80129	0.0398437	70.307	0	0
GH_A13G2627	31.8728	2.8005	0.7077	3.95718	7.58402e-05	0.00027911
GH_D09G2405	10.3992	2.80028	1.14406	2.44766	0.0143786	0.0336563
GH_D11G0554	25.8221	2.79778	0.695272	4.02401	5.72154e-05	0.00021443
GH_A05G2125	17.6554	2.79722	0.736105	3.80003	0.000144677	0.000509164
GH_D12G1540	12.3416	2.79654	0.933438	2.99596	0.00273582	0.00762037
GH_A05G2350	30.2534	2.79537	0.625783	4.46699	7.93274e-06	3.33731e-05
GH_D05G0961	7832.46	2.79492	0.0488088	57.2627	0	0
GH_A08G1839	3268.43	2.79264	0.0642841	43.4422	0	0
GH_D10G2731	424.775	2.79228	0.188793	14.7902	1.69384e-49	4.42669e-48
GH_A04G1242	73.9894	2.79185	0.385522	7.24173	4.42988e-13	3.51089e-12
GH_A10G1159	448.27	2.78906	0.151013	18.469	3.66529e-76	1.45633e-74
GH_A01G0265	18.5294	2.78779	0.717352	3.88622	0.000101817	0.000366908
GH_A01G1852	50985.5	2.78642	0.0352957	78.9451	0	0
GH_A13G1149	208.92	2.78104	0.236171	11.7755	5.21872e-32	8.82735e-31
GH_A05G0426	71.1503	2.77842	0.483387	5.74782	9.04039e-09	5.23172e-08
GH_D02G0033	585.475	2.77645	0.143373	19.3652	1.51802e-83	6.60687e-82
GH_D10G2513	71.069	2.77612	0.394307	7.04051	1.91538e-12	1.46865e-11
GH_D13G2300	20.7911	2.77447	0.823949	3.36729	0.000759115	0.00235928
GH_D04G1408	38.0008	2.77239	0.671437	4.12905	3.64267e-05	0.000140291
GH_A08G0087	90.2703	2.76462	0.355893	7.76812	7.96579e-15	6.98983e-14
GH_A08G1457	166.992	2.76368	0.241294	11.4536	2.25611e-30	3.61823e-29
GH_A07G1621	578.07	2.76167	0.136719	20.1996	9.87281e-91	4.70601e-89
GH_D11G0547	19.6009	2.76082	0.725731	3.80419	0.000142268	0.000501404
GH_A05G1876	1531.42	2.75727	0.0926294	29.7666	1.05601e-194	1.30456e-192
GH_D12G1867	141.936	2.75686	0.314056	8.77825	1.66038e-18	1.75236e-17
GH_D12G2265	28.8471	2.75526	0.589011	4.67777	2.90006e-06	1.29089e-05
GH_A10G2452	48.8338	2.75496	0.487327	5.65322	1.57472e-08	8.9089e-08
GH_A12G0484	86.5115	2.7542	0.333984	8.24649	1.63114e-16	1.56477e-15
GH_A03G2083	459.451	2.75241	0.178527	15.4173	1.25176e-53	3.48037e-52
GH_A08G1270	259.419	2.75129	0.216343	12.7173	4.74027e-37	9.21032e-36
GH_D11G0301	53.0106	2.75058	0.460815	5.96894	2.38797e-09	1.45312e-08
GH_D05G3756	48.5213	2.74464	0.533343	5.14612	2.65935e-07	1.32546e-06
GH_A05G1886	107.3	2.74234	0.340886	8.04474	8.64296e-16	7.98268e-15
GH_A12G2299	1715.58	2.74096	0.103645	26.4458	4.08247e-154	3.66064e-152
GH_A01G0235	61.0155	2.73725	0.411333	6.65458	2.84105e-11	2.00208e-10
GH_D09G1754	19.7434	2.73699	0.811778	3.3716	0.000747341	0.00232549
GH_A10G0803	188.345	2.73669	0.259498	10.5461	5.29647e-26	7.43978e-25
GH_A01G0285	536.744	2.73602	0.145695	18.7791	1.11954e-78	4.57355e-77
GH_D12G1784	206.387	2.73191	0.21767	12.5507	3.93995e-36	7.43075e-35
GH_A07G1394	55.5415	2.73079	0.443412	6.15859	7.33943e-10	4.6638e-09
GH_A01G1898	37.0045	2.73072	0.584718	4.67016	3.00966e-06	1.33611e-05
GH_D13G1747	2510.84	2.72999	0.0828924	32.9342	7.11948e-238	1.18129e-235
GH_D05G3291	11229.9	2.72918	0.0625701	43.618	0	0
GH_A01G2389	2674.92	2.72883	0.0879485	31.0276	2.28829e-211	3.17332e-209
GH_A08G1735	198.694	2.7285	0.245617	11.1088	1.13704e-28	1.74535e-27
GH_A05G3868	46.4886	2.72824	0.479524	5.68947	1.27433e-08	7.27125e-08
GH_A03G0198	41.8042	2.72405	0.502428	5.42178	5.90095e-08	3.1611e-07
GH_D13G2323	415.324	2.72224	0.169958	16.0171	9.70311e-58	2.89253e-56
GH_A06G0129	28.3611	2.71934	0.645998	4.20951	2.55923e-05	0.000100787
GH_D10G1710	506.439	2.71924	0.159237	17.0767	2.21362e-65	7.44629e-64
GH_A02G0562	138.829	2.71617	0.2733	9.93842	2.83282e-23	3.61156e-22
GH_A11G3456	122.502	2.716	0.320608	8.47143	2.42405e-17	2.42553e-16
GH_A02G0220	506.509	2.71579	0.156943	17.3043	4.36253e-67	1.50783e-65
GH_A06G1810	74.3908	2.71398	0.474638	5.71801	1.07779e-08	6.18909e-08
GH_A11G1304	139.467	2.71274	0.271171	10.0038	1.46658e-23	1.89277e-22
GH_D03G0097	3341.39	2.71171	0.0705474	38.4381	0	0
GH_A12G0113	55.4009	2.71088	0.460136	5.89148	3.82757e-09	2.28926e-08
GH_D13G1842	298.3	2.71066	0.200451	13.5228	1.14711e-41	2.48576e-40
GH_A03G1724	1989.76	2.70835	0.078043	34.7033	7.02657e-264	1.39987e-261
GH_D08G1999	758.774	2.70667	0.309932	8.73311	2.47766e-18	2.59316e-17
GH_D01G2078	50.5976	2.7057	0.562341	4.81149	1.49813e-06	6.89419e-06
GH_A12G1033	25.5147	2.70466	0.762379	3.54767	0.000388661	0.00127186
GH_A04G0284	13.2029	2.70414	1.06491	2.53931	0.0111072	0.0267684
GH_D01G1502	4962.22	2.70376	0.061665	43.846	0	0
GH_D09G0603	108.614	2.70231	0.297107	9.09542	9.42212e-20	1.04612e-18
GH_D08G2631	56.6181	2.69596	0.516211	5.22259	1.76441e-07	8.97109e-07
GH_A09G1580	18.3559	2.69406	1.0373	2.59718	0.00939932	0.0231002
GH_A04G0783	21.5496	2.69386	0.758055	3.55365	0.000379927	0.00124551
GH_D06G1443	29.7776	2.69338	0.613617	4.38934	1.13694e-05	4.68282e-05
GH_A07G1552	258.993	2.69056	0.20089	13.3932	6.63013e-41	1.41346e-39
GH_A10G2358	26.868	2.68741	0.680896	3.94687	7.91798e-05	0.000290607
GH_D03G1862	21.8275	2.68388	0.748981	3.58338	0.000339176	0.00112226
GH_D11G0753	337.903	2.68365	0.174253	15.4008	1.61597e-53	4.47756e-52
GH_A12G0668	16.483	2.68331	0.758409	3.53808	0.00040305	0.00131446
GH_D12G2808	13.6379	2.68331	0.88696	3.02528	0.002484	0.00697735
GH_A03G1275	1543.19	2.67778	0.100125	26.7443	1.43686e-157	1.33057e-155
GH_D11G1088	945.585	2.67582	0.115905	23.0864	6.34253e-118	4.04122e-116
GH_D12G1137	450.758	2.6749	0.151788	17.6227	1.65001e-69	5.91621e-68
GH_A05G0314	18.1081	2.67245	0.80695	3.31179	0.000927015	0.00283746
GH_A13G0433	5679.51	2.66972	0.0662394	40.3041	0	0
GH_D13G1691	581.19	2.6688	0.138908	19.2127	2.89836e-82	1.24234e-80
GH_D12G2898	424.992	2.66843	0.165975	16.0774	3.67609e-58	1.10166e-56
GH_D05G3815	202.378	2.66841	0.269072	9.91706	3.50946e-23	4.46515e-22
GH_A07G0522	479.403	2.66645	0.153747	17.3431	2.22317e-67	7.70282e-66
GH_D11G2151	615.104	2.66593	0.155019	17.1975	2.7737e-66	9.47679e-65
GH_A05G0358	53.5085	2.66436	0.436033	6.11046	9.93454e-10	6.25176e-09
GH_A05G2111	102.783	2.66174	0.342035	7.78206	7.13536e-15	6.27575e-14
GH_A12G2898	11.7776	2.66068	0.952124	2.79447	0.00519855	0.0136154
GH_D07G0555	61.2355	2.65987	0.409063	6.50234	7.90793e-11	5.40441e-10
GH_A05G2852	245.296	2.65983	0.209223	12.7129	5.01712e-37	9.72819e-36
GH_D02G2004	14.9448	2.65656	1.00574	2.64139	0.00825664	0.0205779
GH_D07G0305	2051.93	2.65655	0.0779245	34.0913	9.91565e-255	1.85158e-252
GH_D03G1093	109.567	2.65602	0.346121	7.67367	1.67143e-14	1.43592e-13
GH_D11G1438	18300.2	2.65539	0.039049	68.0016	0	0
GH_A11G2478	33.1894	2.6542	0.681774	3.89307	9.89824e-05	0.000357558
GH_A01G0396	2021.39	2.65404	0.0841758	31.5297	3.40542e-218	4.95318e-216
GH_A03G1860	30.7268	2.65232	0.592737	4.47471	7.65166e-06	3.22505e-05
GH_A07G0477	40.389	2.65192	0.51141	5.18551	2.15429e-07	1.08463e-06
GH_A05G0912	419.94	2.64687	0.173293	15.274	1.14e-52	3.1175e-51
GH_D12G2889	1903.6	2.64593	0.0891084	29.6934	9.34248e-194	1.15163e-191
GH_A13G1370	678.034	2.64476	0.15289	17.2984	4.83523e-67	1.66917e-65
GH_A13G1857	11649	2.64278	0.0455479	58.022	0	0
GH_D12G0195	208.985	2.63814	0.217719	12.1172	8.56545e-34	1.52352e-32
GH_D04G1713	742.43	2.63736	0.128001	20.6043	2.5136e-94	1.25083e-92
GH_D06G0101	62.8543	2.63619	0.480373	5.48779	4.06984e-08	2.21692e-07
GH_A06G2104	332.235	2.6337	0.182618	14.4219	3.76664e-47	9.31045e-46
GH_D08G0153	502.351	2.6304	0.168897	15.574	1.0937e-54	3.08482e-53
GH_D09G0725	3281.6	2.63008	0.0636893	41.2954	0	0
GH_A08G0187	902.153	2.62877	0.110713	23.744	1.26715e-124	8.66934e-123
GH_D08G0745	11792.6	2.62834	0.0473467	55.5127	0	0
GH_A12G2318	69.1285	2.62757	0.373677	7.03165	2.041e-12	1.56159e-11
GH_A10G0655	9.36694	2.62602	1.07065	2.45272	0.0141779	0.0332341
GH_A09G1917	108.302	2.62336	0.347069	7.55861	4.07386e-14	3.43158e-13
GH_A08G2342	4739.4	2.62257	0.0640392	40.9526	0	0
GH_A13G2518	25.1257	2.61859	0.63685	4.11178	3.92617e-05	0.000150523
GH_A07G0112	406.17	2.61651	0.178494	14.6588	1.18353e-48	3.02731e-47
GH_D06G2057	24.2795	2.61427	0.658275	3.97139	7.14548e-05	0.000264191
GH_A12G2424	30.6216	2.61225	0.65851	3.9669	7.28123e-05	0.000268771
GH_A12G2686	489.79	2.61148	0.204498	12.7702	2.40586e-37	4.7004e-36
GH_A08G1345	44.2129	2.61109	0.469613	5.56009	2.69634e-08	1.49115e-07
GH_D09G0822	606.499	2.61096	0.129676	20.1345	3.67886e-90	1.74038e-88
GH_A13G0165	1439.05	2.60909	0.0984012	26.5148	6.54134e-155	5.88408e-153
GH_A10G2626	149.505	2.60687	0.261316	9.97594	1.94259e-23	2.49572e-22
GH_D02G0268	19.6367	2.60561	0.699287	3.72609	0.000194473	0.000670279
GH_A02G0734	91.7551	2.60392	0.34498	7.54804	4.41869e-14	3.71099e-13
GH_A04G1741	533.148	2.60345	0.136972	19.0071	1.48962e-80	6.22934e-79
GH_A01G1947	78.555	2.60126	0.439945	5.9127	3.36551e-09	2.02081e-08
GH_A11G0098	7536.33	2.60018	0.053126	48.9437	0	0
GH_D03G1586	149.941	2.59973	0.274928	9.45604	3.19827e-21	3.7802e-20
GH_A01G0779	48.1174	2.59863	0.448327	5.79628	6.78032e-09	3.96321e-08
GH_D07G0566	2714.84	2.59778	0.0894864	29.0299	2.75944e-185	3.21253e-183
GH_D03G0010	1783.32	2.59706	0.0805006	32.2614	2.43587e-228	3.81777e-226
GH_D06G0120	138.731	2.59602	0.679448	3.82078	0.00013303	0.000471046
GH_D01G0027	11.0706	2.59537	1.02521	2.53155	0.0113558	0.0273096
GH_D01G2035	832.304	2.59519	0.118267	21.9435	9.99989e-107	5.72087e-105
GH_A05G2851	4359.11	2.59396	0.0601761	43.1062	0	0
GH_A05G0155	214.626	2.59072	0.219974	11.7774	5.10524e-32	8.64058e-31
GH_A10G1981	95.5064	2.59023	0.337493	7.67492	1.65523e-14	1.42265e-13
GH_A10G2638	3142.46	2.59023	0.0698635	37.0755	6.97609e-301	1.71612e-298
GH_A13G0186	447.831	2.58909	0.16009	16.1727	7.85384e-59	2.38524e-57
GH_D10G2764	50.9966	2.58637	0.432734	5.9768	2.27562e-09	1.38744e-08
GH_D11G3365	51.3815	2.58274	0.554664	4.65641	3.21771e-06	1.42422e-05
GH_D11G3183	28.3879	2.58204	0.608255	4.24499	2.18607e-05	8.68473e-05
GH_A09G0015	33.455	2.5809	0.653889	3.94699	7.91385e-05	0.000290512
GH_D12G2610	278.493	2.5787	0.217696	11.8454	2.27415e-32	3.88501e-31
GH_D05G1492	246.128	2.57781	0.234401	10.9974	3.93183e-28	5.93076e-27
GH_scaffold2800_objG0001	164.032	2.57723	0.270042	9.54381	1.3768e-21	1.65146e-20
GH_A01G0947	31.4978	2.57619	0.652717	3.94688	7.91776e-05	0.000290607
GH_A06G1441	1147.44	2.57476	0.103927	24.7748	1.67514e-135	1.2537e-133
GH_D11G3216	133.235	2.57385	0.279336	9.21418	3.13663e-20	3.55297e-19
GH_D09G1766	198.159	2.57074	0.244723	10.5047	8.21893e-26	1.14567e-24
GH_D07G1839	128.942	2.56975	0.275094	9.34136	9.51033e-21	1.10356e-19
GH_A06G1655	14.4348	2.56418	0.805157	3.1847	0.00144904	0.00427498
GH_A06G0138	104.708	2.56376	0.339444	7.55283	4.25907e-14	3.58172e-13
GH_D06G2192	159.387	2.56348	0.288182	8.89535	5.82368e-19	6.25958e-18
GH_A09G0212	8.49011	2.56179	1.12112	2.28504	0.0223105	0.0495282
GH_A06G1838	13.4085	2.55871	0.892229	2.86778	0.00413363	0.0110645
GH_A08G0147	298.54	2.55758	0.191441	13.3596	1.04116e-40	2.20962e-39
GH_A10G0261	202.369	2.55548	0.229493	11.1353	8.44321e-29	1.30062e-27
GH_A11G0485	1036.53	2.55541	0.112276	22.7601	1.13906e-114	7.02813e-113
GH_D06G1269	12.9901	2.55496	0.971543	2.6298	0.00854351	0.0212116
GH_D03G0521	337.599	2.5525	0.180282	14.1584	1.65839e-45	3.93753e-44
GH_D10G0291	260.872	2.55105	0.233117	10.9432	7.16247e-28	1.07011e-26
GH_D03G0006	1253.27	2.55014	0.0995621	25.6136	1.07683e-144	8.76645e-143
GH_A12G2597	16.3627	2.55006	0.852297	2.99198	0.00277173	0.00771358
GH_D12G2330	1715.6	2.54881	0.221021	11.532	9.10266e-31	1.47827e-29
GH_A08G1188	171.77	2.5416	0.253673	10.0192	1.2555e-23	1.62369e-22
GH_D07G2434	112.074	2.54066	0.29546	8.599	8.04124e-18	8.22142e-17
GH_A02G0098	333.52	2.54027	0.199708	12.7199	4.5822e-37	8.90931e-36
GH_A04G1518	11.6466	2.53903	0.995137	2.55144	0.0107278	0.0259504
GH_D03G0211	253.578	2.53669	0.199796	12.6964	6.19093e-37	1.19796e-35
GH_D08G1764	16.3767	2.53667	0.742894	3.41458	0.000638809	0.00201201
GH_A01G1242	106.651	2.53654	0.330998	7.66332	1.81194e-14	1.55333e-13
GH_D05G0568	449.365	2.53633	0.150156	16.8912	5.21925e-64	1.7229e-62
GH_A08G2648	27.3201	2.53541	0.591284	4.28797	1.80317e-05	7.24445e-05
GH_A01G0364	363.159	2.53519	0.199538	12.7053	5.52455e-37	1.07048e-35
GH_A03G0426	55.7162	2.53508	0.431902	5.86958	4.36896e-09	2.60014e-08
GH_A13G0601	232.518	2.53432	0.239108	10.5991	3.00992e-26	4.2586e-25
GH_D12G2617	35.136	2.53215	0.587003	4.31369	1.60553e-05	6.49375e-05
GH_D08G0694	183.774	2.5318	0.22643	11.1814	5.03003e-29	7.79083e-28
GH_D05G0999	323.441	2.52802	0.186998	13.519	1.20877e-41	2.61339e-40
GH_A13G2298	245.543	2.52721	0.217917	11.5971	4.26222e-31	6.99206e-30
GH_D09G1786	6368.1	2.52425	0.0555299	45.4574	0	0
GH_D04G1740	1016.3	2.5181	0.109411	23.015	3.29517e-117	2.0878e-115
GH_D03G0274	7787.36	2.51766	0.0538531	46.7505	0	0
GH_D02G0069	32.1861	2.51631	0.725549	3.46814	0.000524071	0.00167431
GH_A02G2059	2029.61	2.51373	0.0800623	31.3972	2.20827e-216	3.17924e-214
GH_D08G1585	27.5142	2.51265	0.617653	4.06807	4.74045e-05	0.000179552
GH_D02G1845	15.8773	2.51127	0.790216	3.17796	0.00148316	0.00436773
GH_A07G0091	33.1625	2.51067	0.602951	4.16396	3.12773e-05	0.00012171
GH_A07G0916	1355.31	2.50883	0.0959019	26.1604	7.513e-151	6.51972e-149
GH_D01G0159	13.9786	2.50879	0.920707	2.72485	0.00643305	0.0164765
GH_D11G2483	80.9605	2.50819	0.372288	6.73724	1.6142e-11	1.15814e-10
GH_D06G1785	12.9946	2.50646	1.04071	2.40842	0.0160219	0.0370024
GH_A02G0963	12.122	2.50587	0.978408	2.56117	0.0104319	0.0253223
GH_A05G2850	1506.98	2.50467	0.110962	22.5722	8.12179e-113	4.9253e-111
GH_D01G1181	70.3309	2.5028	0.405853	6.16677	6.96988e-10	4.43695e-09
GH_D03G0278	116.251	2.50227	0.315823	7.92301	2.31827e-15	2.09266e-14
GH_A08G0464	905.634	2.50088	0.120811	20.7008	3.40871e-95	1.71283e-93
GH_D12G2316	1676.7	2.49873	0.0859376	29.0761	7.20863e-186	8.47951e-184
GH_A02G2023	19.7334	2.49851	0.674479	3.70435	0.000211932	0.000725985
GH_D11G1759	96.8277	2.4985	0.37414	6.67798	2.42262e-11	1.71791e-10
GH_A12G2614	3577.01	2.49738	0.0695157	35.9255	1.22381e-282	2.72611e-280
GH_D10G1199	35.3216	2.49612	0.638344	3.9103	9.21802e-05	0.000334781
GH_A10G0163	308.468	2.49456	0.190987	13.0614	5.46945e-39	1.10839e-37
GH_D12G1575	426.796	2.49423	0.192546	12.9539	2.23172e-38	4.45242e-37
GH_D04G1111	26.6053	2.49388	0.635864	3.92204	8.78035e-05	0.000320016
GH_D13G1634	949.669	2.49314	0.132501	18.816	5.58559e-79	2.28513e-77
GH_A13G1424	185.226	2.49253	0.258649	9.63672	5.59484e-22	6.79305e-21
GH_A05G1441	339.247	2.49183	0.180144	13.8325	1.62385e-43	3.65901e-42
GH_D05G1458	302.699	2.49009	0.242225	10.2801	8.66606e-25	1.16274e-23
GH_D03G1570	2656.13	2.49002	0.0829699	30.0111	7.03478e-198	8.94444e-196
GH_A02G0109	75.6538	2.48881	0.475503	5.23407	1.65821e-07	8.46535e-07
GH_A05G1863	67.6981	2.48772	0.385724	6.44948	1.12235e-10	7.58876e-10
GH_A01G1658	142.338	2.48698	0.326102	7.62638	2.41445e-14	2.06079e-13
GH_A05G2244	746.298	2.48536	0.124214	20.0087	4.63008e-89	2.15969e-87
GH_A01G1420	3137.26	2.48497	0.072056	34.4867	1.27104e-260	2.47133e-258
GH_A05G4057	15.9671	2.48401	0.887614	2.79853	0.00513361	0.0134584
GH_D02G1760	452.424	2.48328	0.189295	13.1186	2.57751e-39	5.27242e-38
GH_A09G2409	97.6848	2.48134	0.328123	7.56221	3.96289e-14	3.34009e-13
GH_D08G0066	48.4903	2.48123	0.451422	5.49648	3.87448e-08	2.11621e-07
GH_A12G2592	502.019	2.48087	0.174692	14.2014	8.98211e-46	2.14705e-44
GH_D01G0464	1964.68	2.47941	0.0785086	31.5813	6.66381e-219	9.8187e-217
GH_D12G1355	63.2477	2.47662	0.463952	5.33809	9.39333e-08	4.92243e-07
GH_D12G2364	1008.01	2.47616	0.104775	23.6332	1.75623e-123	1.1886e-121
GH_A08G2405	3583.74	2.47431	0.0763378	32.4127	1.82027e-230	2.87684e-228
GH_A05G1940	136.339	2.47286	0.267401	9.24774	2.29282e-20	2.61179e-19
GH_D11G3437	35.3377	2.47179	0.550394	4.49095	7.09068e-06	3.00292e-05
GH_D07G1312	181.516	2.47004	0.226773	10.8921	1.25688e-27	1.86211e-26
GH_A01G2457	22.4211	2.46973	0.840702	2.93769	0.00330663	0.00905914
GH_A10G2581	18.6849	2.46964	0.708974	3.48339	0.000495101	0.00158884
GH_D09G0079	73.4407	2.46583	0.364296	6.76877	1.29884e-11	9.37348e-11
GH_D02G2140	258.062	2.46538	0.212401	11.6072	3.78656e-31	6.22078e-30
GH_D13G2443	1031.14	2.46492	0.105921	23.2712	8.67594e-120	5.62941e-118
GH_D06G1855	1747.34	2.46476	0.0867469	28.4132	1.38873e-177	1.51688e-175
GH_D12G0573	47.7855	2.46383	0.450611	5.46775	4.55787e-08	2.46803e-07
GH_D11G2532	6348.46	2.46206	0.0624133	39.4477	0	0
GH_D09G2283	39.9302	2.45842	0.590484	4.1634	3.13547e-05	0.000121995
GH_D05G3929	450.287	2.45819	0.200433	12.2644	1.40716e-34	2.55592e-33
GH_D05G2371	22.9761	2.4576	0.845094	2.90808	0.00363652	0.00986216
GH_D05G3831	20.0239	2.45488	0.709481	3.46011	0.000539961	0.00172148
GH_D01G0463	4972.71	2.45426	0.0749662	32.7382	4.47714e-235	7.32128e-233
GH_A12G0537	856.8	2.45379	0.118142	20.7699	8.10252e-96	4.11158e-94
GH_D02G0949	247.928	2.45234	0.259248	9.45946	3.09536e-21	3.66239e-20
GH_A01G0644	1951.88	2.45032	0.0776587	31.5524	1.6622e-218	2.43016e-216
GH_A12G1576	686.366	2.45029	0.124644	19.6584	4.90098e-86	2.20077e-84
GH_D01G1536	2040.57	2.44977	0.0927393	26.4157	9.04822e-154	8.10045e-152
GH_A04G1563	310.813	2.44932	0.219959	11.1354	8.44021e-29	1.30051e-27
GH_A02G0461	40.4636	2.44584	0.49748	4.91647	8.81173e-07	4.16306e-06
GH_A02G0756	826.546	2.44568	0.114381	21.3818	1.97414e-101	1.06785e-99
GH_D11G3357	41.0996	2.4423	0.518466	4.71062	2.4697e-06	1.10857e-05
GH_D12G2348	1224.49	2.44206	0.106078	23.0215	2.84088e-117	1.80198e-115
GH_D05G3836	196.746	2.44061	0.246213	9.91259	3.6699e-23	4.66719e-22
GH_scaffold3458_objG0001	2274.33	2.43952	0.0742544	32.8535	1.01397e-236	1.67749e-234
GH_D03G1719	1683.12	2.43844	0.086669	28.1351	3.6423e-174	3.8448e-172
GH_A04G1541	67.1087	2.43467	0.39648	6.14072	8.21458e-10	5.19947e-09
GH_A03G1602	17103.5	2.43369	0.0419127	58.0655	0	0
GH_D08G0217	56.066	2.43306	0.43	5.65827	1.52902e-08	8.66595e-08
GH_A13G1903	302.915	2.4327	0.230975	10.5323	6.13192e-26	8.59411e-25
GH_A04G1046	7882.1	2.4325	0.0466867	52.1026	0	0
GH_A01G0452	16.9984	2.43038	0.871483	2.78878	0.00529065	0.0138314
GH_A07G0909	284.263	2.4294	0.192281	12.6347	1.35989e-36	2.60028e-35
GH_A02G0235	147.334	2.42862	0.270945	8.96352	3.14462e-19	3.42158e-18
GH_A02G1968	7052.58	2.42837	0.0506221	47.9706	0	0
GH_A07G2498	91.0109	2.4278	0.381159	6.36951	1.89632e-10	1.26094e-09
GH_A05G3793	579.157	2.42727	0.13727	17.6825	5.72248e-70	2.06491e-68
GH_A08G0623	90.4589	2.42648	0.338254	7.17353	7.30882e-13	5.72522e-12
GH_D05G2396	272.691	2.42639	0.205963	11.7807	4.90899e-32	8.31341e-31
GH_D05G0272	2934.69	2.42635	0.0655296	37.0267	4.25374e-300	1.04189e-297
GH_A13G0264	281.557	2.4261	0.217327	11.1633	6.1637e-29	9.53108e-28
GH_A07G0164	77.2572	2.42423	0.345277	7.0211	2.20129e-12	1.68105e-11
GH_D01G0654	93.11	2.4233	0.35721	6.78396	1.16924e-11	8.47494e-11
GH_A12G0552	3265.65	2.42079	0.064997	37.2446	1.29579e-303	3.22977e-301
GH_A09G1828	11.4082	2.41949	0.950615	2.54519	0.0109219	0.0263747
GH_A05G4356	25.8666	2.41943	0.698192	3.46528	0.000529678	0.00169107
GH_D09G1709	28.8459	2.41942	0.668451	3.61944	0.000295247	0.000986772
GH_D02G2251	1190.13	2.41837	0.100292	24.1133	1.81124e-128	1.28421e-126
GH_A02G0547	70.4911	2.41834	0.381043	6.34661	2.20105e-10	1.45638e-09
GH_D13G2235	24.1017	2.41557	0.664579	3.63473	0.00027827	0.00093417
GH_D05G1216	509.347	2.41533	0.17054	14.1628	1.55628e-45	3.69977e-44
GH_A03G1165	6348.38	2.4148	0.0561424	43.0121	0	0
GH_A09G1540	25.5494	2.41359	0.610196	3.95544	7.63949e-05	0.000280987
GH_A11G0146	2441.1	2.41317	0.083325	28.961	2.04208e-184	2.3484e-182
GH_D13G1247	292.943	2.41289	0.190166	12.6883	6.86673e-37	1.32691e-35
GH_A09G2329	23.5528	2.41281	0.795922	3.03146	0.0024337	0.00684797
GH_D09G2409	10.9166	2.41223	0.985988	2.44651	0.0144249	0.0337535
GH_A06G2037	6029.13	2.41199	0.0517648	46.5953	0	0
GH_D08G2477	10270.3	2.41093	0.0468624	51.4469	0	0
GH_D05G1876	20.2408	2.40771	0.761245	3.16286	0.00156225	0.00458133
GH_A01G0678	28.8847	2.4066	0.659463	3.64934	0.000262915	0.000886304
GH_D03G0990	52.4041	2.40606	0.423103	5.68671	1.29509e-08	7.38672e-08
GH_D08G1216	1562.49	2.40497	0.0984631	24.4251	9.26458e-132	6.75502e-130
GH_A12G0562	84.6511	2.4048	0.344663	6.97725	3.01004e-12	2.27715e-11
GH_D05G1268	32.6106	2.40372	0.577971	4.1589	3.19789e-05	0.000124253
GH_D12G2553	90.523	2.4032	0.315705	7.61216	2.6956e-14	2.2928e-13
GH_D03G1478	239.721	2.40186	0.223373	10.7527	5.75626e-27	8.35529e-26
GH_A07G1469	67.0193	2.40131	0.376035	6.38588	1.70417e-10	1.13759e-09
GH_D02G1884	3683.9	2.4001	0.0621762	38.6016	0	0
GH_D07G2471	93.9428	2.3995	0.356133	6.73765	1.60969e-11	1.15506e-10
GH_A08G1737	315.04	2.39807	0.19096	12.558	3.5944e-36	6.7881e-35
GH_D09G0264	2339.58	2.39577	0.0784355	30.5444	6.70197e-205	8.8805e-203
GH_D05G3816	588.546	2.39541	0.156018	15.3534	3.36241e-53	9.27122e-52
GH_A06G0301	848.113	2.39357	0.11844	20.2092	8.12219e-91	3.87482e-89
GH_D11G1754	58.8169	2.3935	0.401384	5.96311	2.47489e-09	1.50375e-08
GH_A09G0143	1267.51	2.39084	0.118651	20.1502	2.67858e-90	1.2693e-88
GH_A01G2437	16.5205	2.39041	0.844663	2.83002	0.00465457	0.0123127
GH_A11G0551	83.7174	2.39041	0.375134	6.37215	1.86401e-10	1.2399e-09
GH_D05G0847	46.1196	2.38707	0.476148	5.01329	5.35078e-07	2.58603e-06
GH_A09G1832	2277.2	2.38681	0.0714075	33.4252	5.90876e-245	1.03504e-242
GH_D03G0665	8610.99	2.38643	0.0508262	46.9528	0	0
GH_D07G2545	523.365	2.38612	0.146417	16.2967	1.04113e-59	3.22601e-58
GH_A03G2091	382.942	2.38546	0.186794	12.7705	2.39572e-37	4.68382e-36
GH_D13G0413	8706.33	2.38538	0.0477569	49.9483	0	0
GH_A07G2604	697.308	2.38362	0.148198	16.084	3.30296e-58	9.92465e-57
GH_D02G2570	20.3173	2.38316	0.751579	3.17087	0.00151984	0.00446551
GH_D11G2991	494.162	2.38262	0.166439	14.3153	1.75659e-46	4.27474e-45
GH_A06G2093	1760.19	2.38259	0.0876869	27.1716	1.40726e-162	1.36107e-160
GH_A10G2179	36.5091	2.38237	0.563704	4.22627	2.37594e-05	9.39914e-05
GH_D01G2494	3109.73	2.38197	0.0664086	35.8684	9.4941e-282	2.09018e-279
GH_A11G2676	11.8153	2.38126	1.0317	2.30809	0.0209939	0.0469313
GH_D13G0394	186.254	2.38071	0.248712	9.57215	1.04704e-21	1.26206e-20
GH_A04G1368	1920.74	2.37996	0.0902373	26.3745	2.68869e-153	2.38816e-151
GH_A13G2250	31.6133	2.37884	0.57571	4.13202	3.59591e-05	0.000138604
GH_A04G0570	22.7876	2.37786	0.641144	3.70878	0.000208261	0.000714263
GH_A13G1953	2356.32	2.37731	0.0698866	34.0167	1.26141e-253	2.31723e-251
GH_D10G0653	262.845	2.37729	0.230458	10.3155	5.99668e-25	8.09766e-24
GH_D09G2504	6333.77	2.37685	0.0525196	45.2564	0	0
GH_A02G0097	51.5563	2.37547	0.479737	4.9516	7.36064e-07	3.50678e-06
GH_A05G1552	20.5253	2.37531	0.709843	3.34625	0.000819132	0.00253066
GH_A11G1402	13428.8	2.37502	0.0473678	50.14	0	0
GH_A07G0182	68.9141	2.37439	0.404672	5.86743	4.42613e-09	2.63334e-08
GH_D04G0681	85.5157	2.37338	0.334931	7.08618	1.37864e-12	1.06547e-11
GH_A02G1573	18.2842	2.37183	0.782242	3.03209	0.00242868	0.00683518
GH_A13G2322	39.527	2.36984	0.511264	4.63525	3.56506e-06	1.57022e-05
GH_D12G2712	337.443	2.36969	0.180646	13.1179	2.60134e-39	5.31925e-38
GH_A10G0997	358.359	2.36486	0.210652	11.2264	3.02599e-29	4.71136e-28
GH_A07G0553	154.789	2.36327	0.276378	8.55087	1.22168e-17	1.23897e-16
GH_A01G1944	50.035	2.36012	0.491127	4.80552	1.54352e-06	7.09268e-06
GH_A01G2232	744.843	2.35905	0.144621	16.312	8.11237e-60	2.51782e-58
GH_A03G0516	2312.73	2.3587	0.096857	24.3524	5.46905e-131	3.95702e-129
GH_A10G1863	3451.25	2.35735	0.0774392	30.4413	1.56317e-203	2.05207e-201
GH_D02G2003	445.976	2.3559	0.152862	15.412	1.35972e-53	3.77493e-52
GH_D01G1358	64.4164	2.35561	0.397332	5.92856	3.05607e-09	1.84224e-08
GH_A04G0136	233.553	2.35426	0.216969	10.8507	1.97909e-27	2.91303e-26
GH_D02G1669	256.601	2.354	0.212591	11.0729	1.69781e-28	2.59206e-27
GH_D08G0090	238.42	2.35265	0.222318	10.5824	3.59697e-26	5.08156e-25
GH_D07G0480	52.0426	2.35244	0.417222	5.63835	1.7169e-08	9.67935e-08
GH_D12G2777	2414.73	2.35012	0.0786226	29.8912	2.5618e-196	3.22104e-194
GH_A05G1016	2283.65	2.34895	0.0736872	31.8773	5.50956e-223	8.31282e-221
GH_D07G1993	12.9601	2.34671	1.02491	2.28967	0.0220406	0.0490119
GH_D12G0562	11621.1	2.34662	0.0577639	40.6243	0	0
GH_A02G0332	183.061	2.34645	0.251211	9.34056	9.58267e-21	1.1115e-19
GH_D13G0628	82.0046	2.34603	0.373737	6.27724	3.44644e-10	2.24654e-09
GH_D11G1146	124.778	2.3459	0.305299	7.68393	1.54285e-14	1.32828e-13
GH_A03G0685	138.768	2.34573	0.287831	8.14969	3.64857e-16	3.4326e-15
GH_D08G1167	90.3569	2.34497	0.41931	5.59245	2.23885e-08	1.24741e-07
GH_A05G0951	1021.12	2.34493	0.101271	23.155	1.29325e-118	8.28677e-117
GH_D04G1742	624.281	2.34417	0.168373	13.9225	4.62447e-44	1.05633e-42
GH_A06G1345	3671.83	2.34097	0.0704917	33.2092	7.92698e-242	1.3674e-239
GH_D10G0833	194.933	2.33892	0.218731	10.6932	1.09553e-26	1.57442e-25
GH_D08G1372	32.2444	2.33862	0.526681	4.4403	8.98323e-06	3.75385e-05
GH_A02G1054	15.0302	2.33853	0.852089	2.74447	0.00606086	0.0156208
GH_D03G0927	32.9828	2.33847	0.564174	4.14495	3.39891e-05	0.000131503
GH_A04G1446	186.523	2.33789	0.222225	10.5204	6.95728e-26	9.7279e-25
GH_A11G2625	134.28	2.33764	0.273258	8.5547	1.1818e-17	1.20004e-16
GH_D12G2538	34.7795	2.3372	0.669291	3.49205	0.000479321	0.00154249
GH_D05G3639	94.3783	2.33201	0.320886	7.26741	3.6645e-13	2.91614e-12
GH_D09G2149	53.6116	2.32918	0.416849	5.58758	2.30259e-08	1.28216e-07
GH_D01G2511	286.804	2.32824	0.194216	11.9879	4.1134e-33	7.17436e-32
GH_A07G0262	45.0571	2.32823	0.44064	5.28375	1.26564e-07	6.54931e-07
GH_D13G1919	1591.25	2.32709	0.0998482	23.3063	3.82542e-120	2.50512e-118
GH_A11G0959	55.1539	2.32605	0.472312	4.92481	8.44421e-07	3.99969e-06
GH_A11G1290	40.4596	2.32532	0.521714	4.45708	8.30841e-06	3.4868e-05
GH_D06G1565	110.198	2.32438	0.328478	7.07623	1.48133e-12	1.14297e-11
GH_D06G1945	28.213	2.32355	0.5793	4.01096	6.04732e-05	0.000226025
GH_D04G1576	142.335	2.32262	0.271962	8.54024	1.33947e-17	1.35576e-16
GH_A08G1566	57.5176	2.32242	0.422625	5.49524	3.90186e-08	2.12952e-07
GH_A12G1637	241.331	2.32002	0.201748	11.4996	1.32509e-30	2.13782e-29
GH_D10G2535	33.3423	2.31869	0.569024	4.07486	4.60421e-05	0.000174813
GH_A02G0475	1783.01	2.31857	0.0949636	24.4154	1.17465e-131	8.55364e-130
GH_A11G0668	293.815	2.31836	0.209957	11.0421	2.39436e-28	3.63491e-27
GH_A11G0721	332.679	2.31784	0.180318	12.8542	8.14913e-38	1.60598e-36
GH_D11G2117	59.542	2.31776	0.466221	4.97139	6.64755e-07	3.18636e-06
GH_A10G2602	18.0557	2.31646	0.744965	3.10949	0.00187411	0.0054095
GH_A02G1092	80.9413	2.31643	0.361867	6.40134	1.54016e-10	1.03224e-09
GH_A09G0840	925.307	2.31642	0.124178	18.654	1.1719e-77	4.73617e-76
GH_D09G1466	369.04	2.3148	0.159412	14.5208	8.9398e-48	2.24109e-46
GH_D07G2250	15.8963	2.31039	0.770418	2.99888	0.00270976	0.00755267
GH_D11G1295	515.693	2.30875	0.148277	15.5705	1.15411e-54	3.25198e-53
GH_D06G0730	36.1159	2.30799	0.514804	4.48323	7.35202e-06	3.10802e-05
GH_D05G0385	85.0567	2.30794	0.379412	6.08294	1.17999e-09	7.38294e-09
GH_D07G0087	71.2751	2.30689	0.42373	5.44425	5.20249e-08	2.8026e-07
GH_A04G0281	200.292	2.30663	0.216544	10.652	1.70677e-26	2.4337e-25
GH_D03G0969	43.2897	2.30645	0.500518	4.60813	4.06316e-06	1.77661e-05
GH_D06G1170	4259.25	2.30494	0.0584889	39.4083	0	0
GH_A01G2218	46.6947	2.30286	0.454952	5.06177	4.15387e-07	2.03099e-06
GH_D07G2179	73.5506	2.30266	0.377732	6.09603	1.08733e-09	6.82054e-09
GH_A05G1559	72.2431	2.30165	0.3858	5.96592	2.43263e-09	1.47855e-08
GH_D05G2938	2986.15	2.30156	0.0730039	31.5266	3.75473e-218	5.44725e-216
GH_D11G3155	274.064	2.30038	0.204032	11.2746	1.75143e-29	2.74428e-28
GH_D13G0710	122.27	2.30002	0.329437	6.98168	2.91677e-12	2.20777e-11
GH_A01G0948	627.719	2.29953	0.155989	14.7416	3.48508e-49	9.02865e-48
GH_A06G1501	59.1512	2.29942	0.416361	5.52267	3.33881e-08	1.83176e-07
GH_A08G1978	1073.36	2.29628	0.0986929	23.2669	9.60045e-120	6.22215e-118
GH_D11G0247	464.398	2.29626	0.141747	16.1997	5.06348e-59	1.5461e-57
GH_D01G0636	2592.19	2.29599	0.0903702	25.4065	2.13975e-142	1.71727e-140
GH_D10G2042	183.244	2.29588	0.242587	9.46417	2.95898e-21	3.50249e-20
GH_A02G0536	13.903	2.29583	0.837228	2.74218	0.0061032	0.0157142
GH_A01G1177	744.807	2.29539	0.120291	19.082	3.56568e-81	1.50669e-79
GH_D09G1239	3274.19	2.29515	0.0747376	30.7094	4.26593e-207	5.77431e-205
GH_D08G0625	124.726	2.29506	0.277929	8.25771	1.48491e-16	1.42691e-15
GH_D01G1620	77.4695	2.29306	0.363155	6.31427	2.71443e-10	1.78356e-09
GH_D10G0274	689.285	2.29279	0.134627	17.0308	4.8567e-65	1.62599e-63
GH_D11G0995	982.777	2.28882	0.118216	19.3613	1.63698e-83	7.11915e-82
GH_D05G1887	13.0981	2.28847	0.811426	2.8203	0.00479781	0.0126525
GH_A10G1429	20.0846	2.2884	0.786673	2.90895	0.0036264	0.00983895
GH_A12G0461	1053.57	2.28738	0.125854	18.1748	8.17351e-74	3.11839e-72
GH_A13G1973	408.102	2.28675	0.1809	12.641	1.25425e-36	2.40316e-35
GH_D05G2181	688.783	2.28582	0.130136	17.5648	4.58224e-69	1.63058e-67
GH_A03G2360	18.5713	2.28537	0.804486	2.84078	0.00450038	0.0119478
GH_D06G0015	1423.41	2.28508	0.0975339	23.4286	2.18677e-121	1.4625e-119
GH_D12G2636	227.193	2.28214	0.205354	11.1132	1.0826e-28	1.66269e-27
GH_D11G1757	161.235	2.28047	0.277471	8.21878	2.05587e-16	1.96256e-15
GH_D08G1464	160.232	2.28031	0.312061	7.30727	2.72616e-13	2.18603e-12
GH_A11G0482	331.146	2.27901	0.18058	12.6205	1.62804e-36	3.10569e-35
GH_A02G0292	1900.27	2.27823	0.115733	19.6853	2.87965e-86	1.30136e-84
GH_D09G0189	181.453	2.27795	0.253711	8.97852	2.7443e-19	2.99291e-18
GH_A02G0713	296.422	2.27568	0.207242	10.9808	4.72756e-28	7.10641e-27
GH_A11G0476	171.891	2.27488	0.242761	9.37086	7.1946e-21	8.39494e-20
GH_D04G1340	158.498	2.27476	0.26116	8.71021	3.03326e-18	3.1612e-17
GH_D06G0877	49.8697	2.27173	0.46214	4.91567	8.84799e-07	4.17949e-06
GH_D01G2040	1834.36	2.27167	0.078976	28.764	6.04546e-182	6.82739e-180
GH_A09G2173	85.805	2.27076	0.326018	6.96512	3.28115e-12	2.47662e-11
GH_A13G1679	889.826	2.2706	0.116083	19.5602	3.38069e-85	1.50495e-83
GH_D12G0806	20.7023	2.26991	0.802684	2.8279	0.00468546	0.012388
GH_A02G0394	820.011	2.26891	0.118459	19.1536	9.03303e-82	3.84566e-80
GH_D13G0270	282.197	2.26847	0.189448	11.9741	4.85736e-33	8.4563e-32
GH_scaffold311_objG0001	1186.83	2.26432	0.127971	17.694	4.66131e-70	1.6863e-68
GH_A05G1434	24.797	2.26378	0.728552	3.10723	0.00188848	0.00544764
GH_D05G2320	41.7306	2.26108	0.554726	4.07603	4.58111e-05	0.000174006
GH_D02G1998	116.177	2.26084	0.284427	7.94876	1.88385e-15	1.70896e-14
GH_D11G0514	261.143	2.2606	0.211315	10.6978	1.04252e-26	1.50015e-25
GH_A09G2312	17.9955	2.26034	0.838484	2.69575	0.0070231	0.0178231
GH_D13G2308	26.3036	2.25971	0.720885	3.13463	0.00172071	0.00500014
GH_D13G1884	1014.29	2.25892	0.107759	20.9628	1.43383e-97	7.40204e-96
GH_A12G0624	16.0097	2.25876	0.822142	2.74741	0.00600684	0.0154936
GH_A04G1391	419.639	2.25824	0.185871	12.1495	5.77161e-34	1.03145e-32
GH_D01G1968	39712.3	2.25695	0.0462248	48.8254	0	0
GH_D01G1753	265.03	2.25637	0.205431	10.9836	4.58346e-28	6.89347e-27
GH_A10G1692	374.651	2.25365	0.18393	12.2527	1.62406e-34	2.94328e-33
GH_D09G0840	66.4153	2.25345	0.378377	5.95556	2.59185e-09	1.57161e-08
GH_A05G1827	166.143	2.25325	0.240775	9.35833	8.10062e-21	9.4249e-20
GH_D11G0433	683.319	2.25319	0.131214	17.1718	4.31639e-66	1.46503e-64
GH_D08G0958	41.065	2.25187	0.522519	4.30965	1.63516e-05	6.60742e-05
GH_A05G4231	142.532	2.25058	0.313649	7.17547	7.20577e-13	5.64607e-12
GH_A10G0301	3760.11	2.2503	0.0857976	26.2281	1.27248e-151	1.11107e-149
GH_A08G1579	67.7879	2.25028	0.518959	4.33614	1.45007e-05	5.89997e-05
GH_D02G2039	390.341	2.24825	0.157108	14.3102	1.88887e-46	4.59073e-45
GH_D08G2346	5958.43	2.24796	0.0634546	35.4263	6.73144e-275	1.42114e-272
GH_A12G1636	259.348	2.24715	0.19104	11.7627	6.07294e-32	1.02478e-30
GH_D01G1967	198.159	2.24529	0.232521	9.65628	4.62344e-22	5.63416e-21
GH_A06G1698	599.989	2.2424	0.166996	13.4278	4.1533e-41	8.88109e-40
GH_D12G2835	12.4458	2.2416	0.922856	2.42898	0.0151415	0.0352164
GH_A12G0538	45.5251	2.24032	0.502967	4.4542	8.42071e-06	3.53052e-05
GH_A06G0045	212.098	2.23638	0.233969	9.55844	1.19546e-21	1.43699e-20
GH_D10G2280	9544.23	2.23586	0.0441641	50.6261	0	0
GH_A04G0276	353.56	2.23474	0.169814	13.1599	1.49225e-39	3.06578e-38
GH_A01G0633	2187.81	2.23363	0.0769499	29.0271	2.99761e-185	3.46839e-183
GH_D08G1334	522.561	2.23316	0.137932	16.1902	5.90994e-59	1.80067e-57
GH_A11G0244	244.516	2.233	0.2062	10.8293	2.50071e-27	3.66649e-26
GH_D05G2888	16661.8	2.23214	0.0404006	55.25	0	0
GH_A01G0087	43.6484	2.23186	0.512167	4.35767	1.31451e-05	5.37626e-05
GH_D12G2776	2338.86	2.23153	0.0980239	22.7651	1.01609e-114	6.27626e-113
GH_D10G2020	79.5533	2.23144	0.38192	5.84269	5.13641e-09	3.03486e-08
GH_A11G1116	391.232	2.23058	0.168752	13.2181	6.90075e-40	1.43072e-38
GH_A07G1428	73.4485	2.22931	0.35774	6.23167	4.61502e-10	2.97978e-09
GH_A04G1644	138.165	2.22873	0.256724	8.68142	3.90875e-18	4.05346e-17
GH_D04G0665	376.513	2.22839	0.182933	12.1815	3.90226e-34	7.00475e-33
GH_D03G0589	3360	2.22724	0.069283	32.147	9.73877e-227	1.51379e-224
GH_D08G2523	217.579	2.22713	0.209435	10.634	2.07072e-26	2.94523e-25
GH_D13G0173	584.664	2.2263	0.14182	15.6981	1.55939e-55	4.47415e-54
GH_A02G1842	626.734	2.22615	0.126577	17.5873	3.08384e-69	1.10084e-67
GH_D08G2281	2483.64	2.22547	0.0738703	30.1267	2.166e-199	2.78528e-197
GH_D08G0932	66.4079	2.22482	0.434949	5.11514	3.13507e-07	1.55203e-06
GH_A12G0273	864.711	2.22295	0.107373	20.7031	3.25103e-95	1.63505e-93
GH_A11G0727	38.6832	2.22213	0.524477	4.23684	2.26684e-05	8.99109e-05
GH_A06G2027	103.226	2.22142	0.311283	7.13635	9.58399e-13	7.47021e-12
GH_D09G0227	450.751	2.22137	0.144137	15.4116	1.36799e-53	3.79602e-52
GH_D10G2562	6774.69	2.21864	0.0597454	37.135	7.66167e-302	1.893e-299
GH_A05G0444	3362.77	2.21852	0.0652197	34.016	1.29058e-253	2.36313e-251
GH_A10G0911	231.962	2.2182	0.217799	10.1846	2.322e-24	3.07678e-23
GH_A03G0275	786.137	2.21785	0.122095	18.165	9.77818e-74	3.72308e-72
GH_D01G1899	1923.94	2.21755	0.0863547	25.6796	1.97723e-145	1.62841e-143
GH_D07G0540	62.6483	2.2171	0.480222	4.61681	3.89682e-06	1.70771e-05
GH_A07G0080	66.7713	2.21022	0.424122	5.21129	1.87535e-07	9.50867e-07
GH_A11G0500	28.1481	2.20912	0.721629	3.0613	0.00220378	0.00625763
GH_D12G2532	468.38	2.20681	0.152146	14.5045	1.13499e-47	2.83647e-46
GH_D10G0959	297.999	2.2058	0.175728	12.5524	3.85715e-36	7.27943e-35
GH_A05G0420	550.902	2.2056	0.166255	13.2664	3.62679e-40	7.56373e-39
GH_A12G0279	59.1343	2.20293	0.459097	4.79841	1.59931e-06	7.33537e-06
GH_A03G0104	28.2813	2.20249	0.687184	3.2051	0.00135016	0.0040082
GH_D07G0974	40.4638	2.20164	0.480946	4.57773	4.70059e-06	2.04144e-05
GH_D08G1197	552.118	2.20138	0.144812	15.2017	3.44639e-52	9.37034e-51
GH_D03G1783	103.509	2.20086	0.357415	6.15772	7.38013e-10	4.68914e-09
GH_D13G0077	311.936	2.19768	0.214901	10.2265	1.50901e-24	2.00989e-23
GH_D06G1268	1482.41	2.19677	0.105758	20.7716	7.82509e-96	3.97793e-94
GH_D04G1604	206.914	2.19393	0.242279	9.05539	1.36075e-19	1.50168e-18
GH_A11G0623	584.399	2.19387	0.137578	15.9464	3.01916e-57	8.93899e-56
GH_D11G1153	179.795	2.1933	0.236609	9.26972	1.86635e-20	2.13891e-19
GH_A08G0752	749.064	2.19224	0.120302	18.2227	3.40628e-74	1.31107e-72
GH_D10G1253	94.3521	2.1898	0.318143	6.88306	5.85791e-12	4.34335e-11
GH_A10G0537	275.693	2.18894	0.191828	11.4109	3.68786e-30	5.87607e-29
GH_D13G2616	14.7683	2.18869	0.874396	2.50309	0.0123113	0.0293195
GH_D02G0353	805.567	2.18851	0.115223	18.9938	1.92074e-80	8.02627e-79
GH_D08G1860	7079.14	2.18832	0.0561323	38.985	0	0
GH_A11G3396	32.8048	2.188	0.607713	3.60039	0.000317743	0.00105622
GH_D09G0291	5002.74	2.1871	0.0559724	39.0746	0	0
GH_D02G2460	171.735	2.18613	0.318019	6.8742	6.23376e-12	4.61355e-11
GH_A02G1217	518.929	2.18612	0.151937	14.3883	6.12926e-47	1.50911e-45
GH_D08G0842	14.7991	2.18573	0.786462	2.77919	0.00544946	0.0142009
GH_A05G3625	10.5164	2.18533	0.911876	2.39652	0.0165516	0.0380872
GH_D06G0699	33.9846	2.18524	0.65973	3.31232	0.000925261	0.00283286
GH_D02G1469	17.1368	2.18499	0.908016	2.40633	0.0161137	0.0371888
GH_A10G2482	33.6533	2.18445	0.560178	3.89957	9.63643e-05	0.000348835
GH_D01G0666	1252.48	2.18349	0.106071	20.5852	3.7222e-94	1.84901e-92
GH_D04G1993	109.179	2.18323	0.310902	7.02225	2.18321e-12	1.6677e-11
GH_D08G1108	31.2668	2.18129	0.687731	3.17172	0.0015154	0.00445294
GH_D03G0994	1214.31	2.17977	0.105224	20.7156	2.50638e-95	1.26504e-93
GH_D06G0317	667.124	2.1792	0.122988	17.7188	3.00327e-70	1.08926e-68
GH_D11G0747	752.983	2.17717	0.117621	18.51	1.71488e-76	6.83294e-75
GH_A06G1000	33.0954	2.17487	0.567103	3.83506	0.000125536	0.00044627
GH_A11G3341	83.9914	2.17431	0.336487	6.46178	1.03475e-10	7.01489e-10
GH_A06G0385	40.5779	2.17392	0.508919	4.27163	1.94046e-05	7.76404e-05
GH_A11G0289	73.8556	2.17315	0.364216	5.96666	2.42164e-09	1.47234e-08
GH_D05G1003	1218.06	2.17303	0.100021	21.7258	1.1712e-104	6.54162e-103
GH_A11G2198	31.4796	2.17283	0.641467	3.38729	0.000705869	0.00220579
GH_D05G3136	1940.93	2.17184	0.0936092	23.2011	4.4391e-119	2.86391e-117
GH_D04G0955	37.6063	2.17162	0.522159	4.15893	3.19736e-05	0.000124241
GH_D05G0311	1503.23	2.16958	0.0930619	23.3133	3.25049e-120	2.13109e-118
GH_A05G0853	25.6866	2.16922	0.62544	3.46832	0.000523728	0.00167359
GH_D12G2476	285.155	2.16919	0.203671	10.6505	1.7348e-26	2.47242e-25
GH_D11G2715	658.666	2.16867	0.125596	17.267	8.33632e-67	2.86903e-65
GH_A11G3190	31.3364	2.16856	0.612139	3.54259	0.000396217	0.00129404
GH_D12G1541	205.378	2.16658	0.22884	9.46767	2.86167e-21	3.39227e-20
GH_D08G0675	20.3366	2.16599	0.716628	3.02247	0.00250722	0.00703769
GH_D04G2017	100.622	2.16452	0.31938	6.77725	1.22486e-11	8.85997e-11
GH_D05G0035	366.904	2.16305	0.219047	9.87481	5.35357e-23	6.77186e-22
GH_A06G1863	18.7912	2.16287	0.729301	2.96568	0.00302018	0.0083422
GH_D07G1421	142.419	2.16273	0.277975	7.78033	7.23373e-15	6.3593e-14
GH_A02G1347	8097.12	2.16267	0.0524455	41.2365	0	0
GH_A03G0664	1221.13	2.16203	0.0934237	23.1422	1.74004e-118	1.1137e-116
GH_A05G2623	68.4764	2.16119	0.418084	5.16927	2.35014e-07	1.17819e-06
GH_D08G2286	4116.12	2.16008	0.0722939	29.8792	3.66697e-196	4.60037e-194
GH_A13G0074	142.35	2.1599	0.263334	8.20214	2.36154e-16	2.24866e-15
GH_A12G1390	257.066	2.15541	0.204466	10.5417	5.55028e-26	7.78857e-25
GH_D02G2132	773.328	2.15191	0.139969	15.3742	2.43992e-53	6.74405e-52
GH_D09G0602	7404.54	2.15109	0.0504834	42.6098	0	0
GH_A03G0829	90.6816	2.15093	0.333707	6.44558	1.15159e-10	7.77713e-10
GH_D09G2403	795.7	2.15077	0.111907	19.2193	2.55221e-82	1.0948e-80
GH_A01G2014	29.8936	2.15047	0.651678	3.2999	0.000967208	0.002949
GH_A07G2404	233.587	2.14864	0.210825	10.1916	2.16195e-24	2.86672e-23
GH_A06G0753	33.5422	2.14764	0.586105	3.66426	0.000248059	0.000839426
GH_D04G1701	21.5714	2.14619	0.773167	2.77585	0.00550577	0.0143259
GH_D08G2739	94.2419	2.14592	0.320996	6.68518	2.30638e-11	1.63812e-10
GH_D06G1972	87.1959	2.14543	0.321554	6.67207	2.52228e-11	1.78589e-10
GH_A08G0137	53.8988	2.14504	0.526825	4.07163	4.66849e-05	0.000177075
GH_D05G2927	2240.98	2.14304	0.0815398	26.2821	3.07308e-152	2.69573e-150
GH_A06G0139	67.218	2.14197	0.407339	5.25844	1.45281e-07	7.46325e-07
GH_D04G1813	102.26	2.14194	0.336021	6.37443	1.83648e-10	1.22245e-09
GH_A05G2879	101.77	2.1416	0.298156	7.18283	6.82835e-13	5.36296e-12
GH_A03G0623	758.664	2.14073	0.11505	18.6069	2.82578e-77	1.13634e-75
GH_A09G1071	48.2535	2.14057	0.528052	4.0537	5.04141e-05	0.000190251
GH_D12G2203	959.292	2.14037	0.117082	18.281	1.17279e-74	4.54806e-73
GH_A02G0328	1409.21	2.13954	0.104721	20.431	8.86948e-93	4.34113e-91
GH_D12G2984	176.783	2.13867	0.234313	9.12742	7.01501e-20	7.82241e-19
GH_D07G0179	24.6912	2.13838	0.588287	3.63493	0.00027806	0.00093352
GH_A08G2742	116.637	2.13761	0.308794	6.92246	4.43882e-12	3.31856e-11
GH_A07G0561	2423.24	2.13755	0.101979	20.9608	1.49675e-97	7.71979e-96
GH_D05G0446	2741.56	2.13755	0.0777833	27.4808	2.97863e-166	2.94634e-164
GH_D08G1879	932.075	2.13682	0.139371	15.3319	4.68054e-53	1.28681e-51
GH_A09G1692	1956.66	2.13524	0.0847884	25.1832	6.12711e-140	4.76853e-138
GH_D10G0687	300.724	2.1344	0.199323	10.7082	9.31157e-27	1.34195e-25
GH_A08G0462	96.954	2.13412	0.316129	6.75078	1.47049e-11	1.05718e-10
GH_D08G2676	22.4143	2.13339	0.647231	3.29618	0.000980075	0.00298485
GH_D08G1754	167.104	2.13262	0.264894	8.05085	8.22205e-16	7.60509e-15
GH_A03G2129	174.832	2.13237	0.264476	8.06264	7.46634e-16	6.9208e-15
GH_A06G0384	40.465	2.13224	0.56252	3.79051	0.000150337	0.000527671
GH_A13G0497	31.7144	2.1319	0.693827	3.07266	0.00212159	0.0060522
GH_D05G0320	288.716	2.13109	0.204091	10.4418	1.59718e-25	2.20788e-24
GH_A08G1919	541.991	2.13069	0.14735	14.4601	2.16551e-47	5.38334e-46
GH_D05G3807	61.7638	2.12964	0.406598	5.23771	1.62579e-07	8.30511e-07
GH_A10G1010	776.5	2.12784	0.148285	14.3497	1.07009e-46	2.6233e-45
GH_D01G0593	48.7869	2.12764	0.525039	4.05235	5.07064e-05	0.000191284
GH_D12G1624	515.043	2.12727	0.14185	14.9966	7.72956e-51	2.06e-49
GH_D12G2948	641.365	2.12723	0.16446	12.9346	2.87084e-38	5.70538e-37
GH_A12G1241	329.022	2.12692	0.179979	11.8176	3.16443e-32	5.37992e-31
GH_D07G2012	933.975	2.12608	0.116879	18.1904	6.14388e-74	2.35356e-72
GH_D13G2185	134.17	2.12518	0.27865	7.62671	2.40822e-14	2.05578e-13
GH_D04G0556	764.577	2.12503	0.159042	13.3614	1.01635e-40	2.15779e-39
GH_D05G1586	766.408	2.12427	0.122498	17.3412	2.29828e-67	7.95817e-66
GH_D11G1616	240.341	2.12321	0.861	2.46598	0.0136639	0.0321604
GH_A06G1617	210.229	2.1224	0.237715	8.92832	4.32509e-19	4.67099e-18
GH_D04G0801	17.922	2.12237	0.839524	2.52807	0.0114692	0.0275518
GH_D11G0617	111.459	2.12058	0.409439	5.17923	2.2281e-07	1.11969e-06
GH_A11G0495	163.042	2.11937	0.271897	7.79475	6.45345e-15	5.6928e-14
GH_A05G3774	138.012	2.11658	0.282528	7.49159	6.80463e-14	5.65437e-13
GH_D07G2082	302.723	2.11633	0.204751	10.3361	4.83792e-25	6.55953e-24
GH_A04G1068	58.502	2.11555	0.458975	4.6093	4.04019e-06	1.76752e-05
GH_A02G1198	85.0266	2.11501	0.331237	6.38517	1.71203e-10	1.14243e-09
GH_A08G0828	628.515	2.11485	0.13388	15.7967	3.28014e-56	9.54683e-55
GH_A07G0910	51.0878	2.11445	0.452324	4.67463	2.94487e-06	1.30878e-05
GH_D02G0314	12455.7	2.11411	0.0539063	39.2182	0	0
GH_D12G2317	215.217	2.11353	0.239821	8.81293	1.21915e-18	1.29344e-17
GH_D02G2631	54.9911	2.11299	0.425639	4.96429	6.89541e-07	3.29679e-06
GH_A05G2103	14.1604	2.11238	0.774498	2.72742	0.0063832	0.0163547
GH_A03G2405	45.4485	2.11105	0.514294	4.10476	4.04731e-05	0.000154906
GH_A01G0949	127.805	2.11105	0.272464	7.74798	9.33686e-15	8.16128e-14
GH_A09G1514	465.033	2.11104	0.143905	14.6697	1.00729e-48	2.58002e-47
GH_D10G2350	757.886	2.11053	0.121301	17.3991	8.37829e-68	2.92079e-66
GH_A01G0332	53.8699	2.11035	0.433377	4.86954	1.11857e-06	5.21926e-06
GH_A10G1915	133.379	2.10952	0.267862	7.87543	3.39584e-15	3.04014e-14
GH_A13G2072	575.578	2.10821	0.127593	16.5229	2.50935e-61	7.9943e-60
GH_D13G0945	53.1097	2.10808	0.465832	4.52541	6.02784e-06	2.57653e-05
GH_A01G1082	150.51	2.10607	0.247853	8.49725	1.94134e-17	1.951e-16
GH_A13G0598	276.913	2.10589	0.199453	10.5583	4.64837e-26	6.53916e-25
GH_A10G0234	48.8585	2.1041	0.416775	5.04854	4.45202e-07	2.17108e-06
GH_D01G2302	39.8532	2.10324	0.466452	4.50902	6.51292e-06	2.77152e-05
GH_D07G2240	2395.96	2.10322	0.0696677	30.1893	3.27081e-200	4.22517e-198
GH_D04G2091	455.319	2.10295	0.168948	12.4473	1.44671e-35	2.69171e-34
GH_D02G0028	96.3136	2.10272	0.360953	5.82546	5.69541e-09	3.35289e-08
GH_A05G2120	145.729	2.10108	0.288186	7.29069	3.08381e-13	2.46443e-12
GH_A11G1726	333.832	2.098	0.215884	9.71818	2.52247e-22	3.10872e-21
GH_A06G0502	227.21	2.09731	0.218552	9.59638	8.28042e-22	1.00087e-20
GH_D05G3581	80.256	2.09724	0.352093	5.95651	2.57678e-09	1.56314e-08
GH_D10G1362	27.3098	2.09659	0.625018	3.35445	0.00079522	0.00246203
GH_A01G0669	49.3909	2.09558	0.436694	4.79874	1.59669e-06	7.32391e-06
GH_D10G0110	469.908	2.09544	0.158904	13.1868	1.04515e-39	2.15505e-38
GH_A13G0362	12.0286	2.09518	0.897233	2.33515	0.0195355	0.0440453
GH_D10G1994	3069.4	2.09498	0.0682158	30.711	4.05399e-207	5.5006e-205
GH_D10G0979	232.246	2.09352	0.211861	9.88155	5.00547e-23	6.33861e-22
GH_D09G0201	24.6851	2.0925	0.622555	3.36115	0.000776195	0.00240721
GH_D01G0466	34.8505	2.09216	0.616941	3.39118	0.000695922	0.00217759
GH_A09G0026	10.7962	2.09208	0.894489	2.33886	0.0193428	0.0436788
GH_A13G0459	125.963	2.09207	0.28065	7.45436	9.0305e-14	7.45036e-13
GH_A02G1782	165.68	2.09169	0.250191	8.36038	6.2514e-17	6.13111e-16
GH_A07G1149	1160.9	2.09143	0.105782	19.7712	5.27422e-87	2.40658e-85
GH_D08G1929	353.304	2.09061	0.191464	10.9191	9.34221e-28	1.38918e-26
GH_D01G2000	53.526	2.09019	0.429177	4.87021	1.11479e-06	5.20289e-06
GH_D09G1871	175.711	2.09014	0.252429	8.28012	1.2305e-16	1.18849e-15
GH_D02G0279	34.4355	2.08819	0.50699	4.11881	3.80836e-05	0.000146205
GH_D04G0493	28.7049	2.08816	0.602327	3.46683	0.000526636	0.00168212
GH_D08G0993	118.829	2.08809	0.273372	7.63827	2.20165e-14	1.88285e-13
GH_D06G1547	156.666	2.08784	0.257895	8.0957	5.69361e-16	5.30803e-15
GH_D04G1380	2399.36	2.08701	0.0777687	26.8361	1.22528e-158	1.14779e-156
GH_D13G1415	2515.5	2.08647	0.0792538	26.3264	9.56025e-153	8.39936e-151
GH_A10G1587	666.251	2.08459	0.128072	16.2767	1.44546e-59	4.46176e-58
GH_A09G1754	17.8254	2.084	0.721378	2.88891	0.00386575	0.0104164
GH_A09G1149	22.7168	2.08253	0.67113	3.10302	0.00191556	0.00551733
GH_A12G0337	496.22	2.08223	0.148255	14.0449	8.28227e-45	1.93162e-43
GH_A12G1966	203.084	2.08165	0.231641	8.98652	2.55176e-19	2.78669e-18
GH_D02G2503	30.7126	2.08081	0.69948	2.9748	0.0029318	0.00811988
GH_D10G1961	13841.2	2.08007	0.0629112	33.0635	9.9554e-240	1.68142e-237
GH_D07G1275	155.212	2.07905	0.268084	7.75524	8.81799e-15	7.71728e-14
GH_A10G0673	29.0774	2.078	0.644749	3.22296	0.00126872	0.00378869
GH_D12G1149	22.4941	2.07728	0.885903	2.34481	0.0190365	0.0430835
GH_A06G0994	189.824	2.07613	0.248439	8.35669	6.45007e-17	6.32268e-16
GH_D09G1783	20.0638	2.07573	0.813924	2.55027	0.0107639	0.0260288
GH_A02G1401	398.14	2.07432	0.162637	12.7543	2.95038e-37	5.7563e-36
GH_A08G2640	44.1376	2.07429	0.502555	4.12749	3.66745e-05	0.000141179
GH_D12G2060	4732.25	2.07307	0.0578208	35.8534	1.62648e-281	3.5669e-279
GH_D04G0182	420.573	2.07083	0.147003	14.0869	4.56883e-45	1.07174e-43
GH_D08G2319	296.78	2.0706	0.178841	11.5779	5.3348e-31	8.72631e-30
GH_D07G2116	541.398	2.07033	0.172932	11.9719	4.98607e-33	8.67769e-32
GH_D06G0359	29.516	2.07003	0.583298	3.54883	0.00038694	0.00126645
GH_A05G4253	441.35	2.06943	0.164029	12.6163	1.71808e-36	3.27635e-35
GH_A06G1683	250.324	2.06913	0.208413	9.92801	3.14456e-23	4.00539e-22
GH_D12G1455	38.8913	2.06813	0.497221	4.15937	3.19129e-05	0.000124013
GH_A12G1395	69.957	2.06796	0.367887	5.62119	1.89642e-08	1.06395e-07
GH_A01G1938	896.577	2.06714	0.128479	16.0893	3.03129e-58	9.1229e-57
GH_D05G0317	205.014	2.0657	0.240991	8.5717	1.01972e-17	1.03937e-16
GH_A02G0030	107.391	2.06543	0.337718	6.11585	9.60417e-10	6.04992e-09
GH_A08G1323	1257.28	2.06503	0.0935076	22.0841	4.4967e-108	2.60413e-106
GH_A02G1173	735.655	2.06428	0.128996	16.0026	1.22559e-57	3.64969e-56
GH_A10G0903	111.24	2.06318	0.292081	7.06371	1.62111e-12	1.24827e-11
GH_A13G2308	1347.54	2.06279	0.0893131	23.0962	5.05962e-118	3.22744e-116
GH_D02G0238	61.2184	2.06241	0.445334	4.63117	3.63611e-06	1.59903e-05
GH_A09G0085	187.098	2.06228	0.244391	8.43844	3.21611e-17	3.20139e-16
GH_A07G1952	6635.09	2.06182	0.0478227	43.1139	0	0
GH_A01G0429	31.5389	2.06156	0.605754	3.40329	0.000665784	0.00209046
GH_D09G1036	48.2532	2.06131	0.513744	4.01232	6.01242e-05	0.00022478
GH_A05G0156	18.9354	2.06085	0.762759	2.70183	0.00689587	0.017538
GH_D10G1447	27325.1	2.06026	0.0498394	41.338	0	0
GH_D07G2163	77.7142	2.06026	0.387781	5.31294	1.07869e-07	5.61425e-07
GH_A01G1999	572.772	2.05871	0.142186	14.479	1.64458e-47	4.10094e-46
GH_A01G2039	27.7597	2.05869	0.70452	2.92211	0.00347666	0.00947938
GH_D13G0311	49.8316	2.05826	0.431131	4.7741	1.80515e-06	8.21884e-06
GH_A12G1941	367.583	2.05642	0.160608	12.8039	1.55907e-37	3.05762e-36
GH_D01G0971	202.611	2.05578	0.221623	9.27604	1.75902e-20	2.01877e-19
GH_D01G0809	46.4504	2.0544	0.466316	4.40559	1.05494e-05	4.36449e-05
GH_A09G0671	218.875	2.05436	0.203364	10.1019	5.42037e-24	7.09425e-23
GH_D08G0133	49.8523	2.05412	0.425988	4.82202	1.42115e-06	6.557e-06
GH_A08G2058	34.7321	2.05411	0.519339	3.95524	7.64578e-05	0.000281182
GH_D10G2683	1241.32	2.05376	0.0973639	21.0937	9.09269e-99	4.74598e-97
GH_D08G1246	35.9209	2.05292	0.673417	3.04852	0.00229973	0.00650855
GH_D05G3884	59.6906	2.05188	0.390223	5.25822	1.45457e-07	7.47091e-07
GH_A13G1813	194.027	2.05071	0.254982	8.04256	8.7982e-16	8.12075e-15
GH_A13G1881	141.631	2.05057	0.262646	7.80732	5.84151e-15	5.16389e-14
GH_D07G1980	62.6416	2.0478	0.432311	4.73686	2.17051e-06	9.79718e-06
GH_D04G0026	21.9994	2.0472	0.73495	2.7855	0.00534452	0.0139525
GH_A05G0632	557.396	2.04647	0.152935	13.3813	7.77687e-41	1.65544e-39
GH_D09G1565	489.841	2.04594	0.150832	13.5644	6.51174e-42	1.41705e-40
GH_D05G0121	4019.02	2.04556	0.0690983	29.6036	1.34341e-192	1.64525e-190
GH_A12G2924	209.135	2.04445	0.20714	9.86989	5.62287e-23	7.10773e-22
GH_D09G2342	62.1289	2.04416	0.507594	4.02716	5.64544e-05	0.000211718
GH_A06G0988	2569.98	2.04393	0.0774102	26.4039	1.23509e-153	1.10223e-151
GH_A11G3342	144.76	2.04359	0.275457	7.41891	1.18088e-13	9.66364e-13
GH_D01G0201	12.2996	2.04325	0.879154	2.32411	0.0201195	0.0452232
GH_A04G1552	3704.38	2.04307	0.0630077	32.4256	1.1943e-230	1.89813e-228
GH_A12G2114	25.0326	2.04191	0.669218	3.05119	0.00227933	0.00645566
GH_D05G1513	25.4771	2.04171	0.619333	3.29663	0.000978511	0.00298041
GH_A03G1552	1195.15	2.03978	0.0981416	20.7841	6.02897e-96	3.06762e-94
GH_A12G0397	95.2587	2.03977	0.334476	6.09842	1.07124e-09	6.72481e-09
GH_D08G0563	19860.9	2.03905	0.0489333	41.67	0	0
GH_A12G2316	1416.88	2.03762	0.0861842	23.6426	1.40708e-123	9.53447e-122
GH_A11G0219	189.912	2.03636	0.24743	8.23003	1.87168e-16	1.79035e-15
GH_A06G0542	560.723	2.03574	0.146922	13.8559	1.17144e-43	2.64802e-42
GH_D04G2130	117.377	2.03528	0.287701	7.07431	1.50196e-12	1.15809e-11
GH_D02G0320	12.9052	2.03431	0.853495	2.38351	0.0171486	0.0392949
GH_A09G2198	267.826	2.03348	0.20674	9.83595	7.88225e-23	9.90621e-22
GH_A13G0777	3566.84	2.03245	0.0760658	26.7196	2.78387e-157	2.56952e-155
GH_D01G0441	516.823	2.0324	0.141098	14.4041	4.8759e-47	1.20313e-45
GH_D02G1518	163.146	2.03211	0.272735	7.45086	9.27304e-14	7.64266e-13
GH_D05G0940	11.5628	2.03211	0.866879	2.34417	0.0190696	0.0431461
GH_D12G1019	47.5777	2.03186	0.441223	4.60508	4.12314e-06	1.80131e-05
GH_D08G1623	25.5585	2.03182	0.619346	3.28059	0.0010359	0.00314018
GH_D02G0113	63.147	2.03129	0.395688	5.13356	2.84317e-07	1.41346e-06
GH_D13G1867	36.455	2.03019	0.500557	4.05587	4.99487e-05	0.00018862
GH_A01G0428	22.7466	2.02994	0.795549	2.55162	0.0107223	0.0259393
GH_A13G2628	253.807	2.02879	0.202395	10.0239	1.19664e-23	1.54898e-22
GH_D13G0788	1857.28	2.02721	0.0799181	25.3661	5.96455e-142	4.75986e-140
GH_A02G2053	1858.59	2.0269	0.0901225	22.4905	5.14574e-112	3.08417e-110
GH_D11G1389	47.0629	2.02682	0.431973	4.69201	2.70538e-06	1.20794e-05
GH_A04G1126	195.487	2.02475	0.221294	9.14961	5.71399e-20	6.3956e-19
GH_D01G2077	79.3803	2.02473	0.36506	5.5463	2.91772e-08	1.60883e-07
GH_D04G1741	155.598	2.02326	0.310122	6.52408	6.84221e-11	4.69137e-10
GH_A13G0075	192.853	2.02018	0.224818	8.98585	2.56743e-19	2.80272e-18
GH_D07G0374	558.248	2.01997	0.126886	15.9195	4.64008e-57	1.36951e-55
GH_A06G1511	36.0606	2.01946	0.525625	3.84201	0.000122031	0.000434466
GH_D13G1575	627.089	2.01891	0.139461	14.4765	1.70638e-47	4.24942e-46
GH_D11G3301	201.96	2.01853	0.208083	9.70063	2.99637e-22	3.67834e-21
GH_A03G0962	67.3412	2.01769	0.412605	4.89012	1.00773e-06	4.72977e-06
GH_A09G0661	41.3327	2.01738	0.478566	4.21547	2.49261e-05	9.83347e-05
GH_A11G2902	91.2838	2.01643	0.313858	6.42465	1.32172e-10	8.90167e-10
GH_A05G0017	290.581	2.01633	0.22358	9.01838	1.90885e-19	2.0947e-18
GH_A09G0666	4775.48	2.01505	0.0691785	29.1282	1.57765e-186	1.87136e-184
GH_D06G0089	24.7497	2.01487	0.708648	2.84326	0.00446552	0.011863
GH_A08G1413	1481.17	2.01245	0.0920115	21.8717	4.82963e-106	2.74634e-104
GH_D07G2399	4867	2.01175	0.0614989	32.7119	1.05758e-234	1.71947e-232
GH_A07G2486	19353.6	2.01103	0.0424653	47.3571	0	0
GH_D05G0581	218.547	2.01067	0.214284	9.3832	6.40029e-21	7.482e-20
GH_A06G1905	686.142	2.0101	0.130706	15.3787	2.27407e-53	6.2887e-52
GH_A03G0780	983.552	2.00949	0.105692	19.0127	1.33862e-80	5.60614e-79
GH_A11G2992	1161.56	2.0094	0.100528	19.9885	6.93069e-89	3.22482e-87
GH_D12G1290	577.37	2.00815	0.137186	14.6381	1.60418e-48	4.09217e-47
GH_D08G2253	31.8256	2.00692	0.637963	3.14583	0.00165616	0.00482694
GH_D12G1464	23.6557	2.00657	0.715717	2.80358	0.00505385	0.0132696
GH_D13G1519	21.8076	2.00514	0.791687	2.53274	0.0113174	0.0272249
GH_A10G2618	394.079	2.0051	0.169665	11.818	3.15138e-32	5.35934e-31
GH_A13G2549	60.6455	2.00485	0.4158	4.82165	1.42373e-06	6.56837e-06
GH_A13G2371	110.608	2.00443	0.29965	6.68925	2.24324e-11	1.59511e-10
GH_A05G1215	95.5498	2.00402	0.324068	6.18395	6.25167e-10	3.99475e-09
GH_D11G1490	25.968	2.00391	0.595809	3.36334	0.000770042	0.00238996
GH_A08G0060	107.556	2.00323	0.333389	6.00869	1.8703e-09	1.14911e-08
GH_D10G0463	4717.04	2.00301	0.061709	32.459	4.04315e-231	6.46218e-229
GH_D01G2569	204.656	2.0027	0.22832	8.77147	1.7635e-18	1.85912e-17
GH_A09G2417	54.2029	2.0024	0.410272	4.88066	1.0573e-06	4.95217e-06
GH_A06G0886	18.8179	2.0013	0.712771	2.80778	0.00498845	0.0131089
GH_D03G1847	97.3715	2.00114	0.316226	6.32819	2.48049e-10	1.63573e-09

## Sheet: Dataset3
																				Dataset 3. Downregulated plant genes in hypocotyls of Fov-infected J668 at 10 dpi versus 5 dpi.
gene_id	baseMean	log2FoldChange	lfcSE	stat	pvalue	padj														gene_id	baseMean	log2FoldChange	lfcSE	stat	pvalue	padj
GH_A13G0123	27.5609	2.14974	0.517933	4.15062	3.31581e-05	0.000249856														GH_A09G1420	62.3786	-9.37767	1.21506	-7.71789	1.18273e-14	2.94167e-13
GH_D08G0087	614.052	3.3951	0.151778	22.3688	7.92614e-111	2.63001e-108														GH_D07G1274	58.3061	-9.27566	1.22653	-7.5625	3.95405e-14	9.39965e-13
GH_A12G2597	27.8976	3.05017	0.582362	5.23758	1.62697e-07	1.84138e-06														GH_A05G2293	49.2047	-9.03265	1.22683	-7.36261	1.80355e-13	4.02374e-12
GH_A13G2051	8.65067	5.61398	1.46448	3.83342	0.000126372	0.000839419														GH_A10G2491	26.8815	-8.16849	1.26859	-6.43902	1.2025e-10	2.03442e-09
GH_D04G1932	3.64848	5.34582	1.74369	3.06581	0.00217081	0.0105044														GH_D03G0261	20.7535	-7.79124	1.28796	-6.04928	1.45494e-09	2.16092e-08
GH_D04G1931	5.93497	6.05174	1.54682	3.91237	9.13955e-05	0.000626893														GH_D06G0194	20.3596	-7.76037	1.29039	-6.01395	1.81056e-09	2.65271e-08
GH_A13G1774	131.335	2.0831	0.232447	8.96162	3.19935e-19	1.1097e-17														GH_D05G2050	20.0234	-7.74063	1.29463	-5.97904	2.24459e-09	3.2521e-08
GH_A06G1853	8.12276	6.50475	1.43761	4.52471	6.04787e-06	5.25858e-05														GH_A12G2901	19.2543	-7.69079	1.31208	-5.86151	4.58669e-09	6.40931e-08
GH_A07G1554	12.4802	4.31275	1.01893	4.23262	2.30984e-05	0.00017974														GH_D07G1347	19.4196	-7.68781	1.3091	-5.87258	4.29066e-09	6.02497e-08
GH_D06G2452	32.0503	5.60002	0.847412	6.60838	3.88539e-11	6.93954e-10														GH_A12G0071	103.125	-7.65711	0.875172	-8.74926	2.14755e-18	7.0364e-17
GH_D02G2545	48.3063	3.57921	0.49397	7.24581	4.29866e-13	9.28019e-12														GH_A12G2845	17.7986	-7.56757	1.30603	-5.79434	6.85885e-09	9.37218e-08
GH_A13G1506	9.47744	2.22306	0.867129	2.5637	0.0103563	0.0397788														GH_A12G2291	17.2951	-7.53297	1.31087	-5.74653	9.10956e-09	1.22065e-07
GH_D11G0256	3.19029	5.15781	1.77669	2.90304	0.00369559	0.0166765														GH_A05G3802	16.805	-7.48412	1.31133	-5.70729	1.14787e-08	1.51721e-07
GH_A03G2392	3.72869	5.38109	1.71328	3.14081	0.0016848	0.00840408														GH_A11G0425	16.2151	-7.43029	1.32889	-5.59134	2.25322e-08	2.87239e-07
GH_A03G2393	3.71233	5.37558	1.70004	3.16203	0.00156675	0.00788789														GH_A02G1493	31.597	-7.42727	1.2582	-5.90307	3.56789e-09	5.05832e-08
GH_A03G2397	2.974	5.05819	2.00108	2.52773	0.0114802	0.0433903														GH_D09G1372	15.5734	-7.37634	1.32724	-5.55765	2.73432e-08	3.45197e-07
GH_A03G2399	4.49506	5.65357	1.6636	3.39838	0.000677855	0.00377306														GH_A11G0653	14.8815	-7.30421	1.36448	-5.35311	8.64557e-08	1.01824e-06
GH_A07G0627	3.03983	5.08718	1.83194	2.77694	0.00548726	0.0233534														GH_D11G0534	14.5875	-7.28328	1.32748	-5.48655	4.09867e-08	5.05435e-07
GH_A08G1200	17.1896	2.99094	0.768497	3.89194	9.94474e-05	0.000676945														GH_A02G1798	13.416	-7.16552	1.35345	-5.29424	1.1951e-07	1.3823e-06
GH_D07G2426	8.27361	6.5317	1.45189	4.49875	6.8353e-06	5.89149e-05														GH_A09G1421	12.6561	-7.07123	1.35984	-5.20006	1.99223e-07	2.21761e-06
GH_D04G2077	32.2791	2.23877	0.46706	4.79333	1.64033e-06	1.57172e-05														GH_A07G1478	12.4787	-7.05208	1.36919	-5.15053	2.59748e-07	2.84282e-06
GH_D11G3182	21.557	2.1713	0.590624	3.67628	0.000236657	0.00147552														GH_A09G0240	12.3742	-7.04114	1.37158	-5.13359	2.84262e-07	3.08815e-06
GH_D05G4070	11.3974	2.63326	0.906686	2.90427	0.00368116	0.0166244														GH_D13G2401	11.7782	-6.97865	1.38504	-5.03857	4.69015e-07	4.93734e-06
GH_D01G0970	22.7403	2.83844	0.68398	4.14989	3.32638e-05	0.000250588														GH_A04G1361	11.7845	-6.96634	1.39521	-4.99305	5.94334e-07	6.15833e-06
GH_D08G2785	307.073	2.55291	0.169105	15.0966	1.70454e-51	2.14578e-49														GH_D10G0337	11.0583	-6.87979	1.37379	-5.00791	5.50255e-07	5.73159e-06
GH_D12G2346	344.647	2.07585	0.162154	12.8017	1.60445e-37	1.32521e-35														GH_A12G2851	10.8794	-6.86565	1.38638	-4.95221	7.33761e-07	7.48815e-06
GH_A02G0576	12.2284	3.04058	0.981885	3.09668	0.00195702	0.00959275														GH_A12G0068	10.5505	-6.82117	1.39207	-4.90003	9.58217e-07	9.56451e-06
GH_A05G3430	568.408	2.22265	0.152759	14.5501	5.83449e-48	6.58002e-46														GH_D01G1583	10.3571	-6.78172	1.39868	-4.84867	1.24295e-06	1.21509e-05
GH_A08G1958	6.35794	3.74416	1.28958	2.90339	0.00369148	0.0166632														GH_D11G1238	10.387	-6.78095	1.41745	-4.78392	1.71909e-06	1.6417e-05
GH_D06G2191	6.1093	6.0933	1.51438	4.02363	5.73076e-05	0.000409981														GH_A03G1368	36.7424	-6.7322	1.10683	-6.08241	1.18391e-09	1.77908e-08
GH_scaffold548_objG0001	9.2053	3.32442	1.02033	3.25819	0.00112126	0.0058883														GH_D13G0528	9.91146	-6.72328	1.46779	-4.58056	4.63739e-06	4.11191e-05
GH_D05G3556	820.739	2.81793	0.1238	22.762	1.09183e-114	3.94184e-112														GH_D11G3177	9.60727	-6.6827	1.45032	-4.60775	4.0704e-06	3.64293e-05
GH_A10G1748	163.603	2.72907	0.528429	5.1645	2.41087e-07	2.6502e-06														GH_A12G2748	9.48008	-6.66942	1.42041	-4.69541	2.66076e-06	2.46472e-05
GH_D01G2263	4.2821	5.57904	1.67907	3.32269	0.000891543	0.00481133														GH_D13G2076	9.14658	-6.6033	1.42614	-4.63018	3.65346e-06	3.29857e-05
GH_D03G0604	11.6108	2.14904	0.804253	2.6721	0.00753788	0.0304534														GH_A02G1078	9.11256	-6.60041	1.41197	-4.67461	2.94517e-06	2.71056e-05
GH_A01G0952	17.9265	3.00007	0.717474	4.18144	2.8967e-05	0.000220973														GH_A07G1107	9.04089	-6.59601	1.41616	-4.65769	3.19778e-06	2.92628e-05
GH_D10G2088	109.801	2.5149	0.278988	9.01437	1.98006e-19	6.98177e-18														GH_A09G2319	8.88272	-6.56709	1.42149	-4.61986	3.83999e-06	3.45179e-05
GH_A11G1061	5.54491	2.96195	1.19877	2.47081	0.0134807	0.0495736														GH_D05G2314	8.37616	-6.4856	1.44457	-4.48963	7.13453e-06	6.13168e-05
GH_A02G1988	4.176	4.53829	1.62942	2.78523	0.00534902	0.0228413														GH_D08G2637	8.13929	-6.44838	1.46208	-4.4104	1.03179e-05	8.61764e-05
GH_A07G0182	674.787	2.89237	0.115586	25.0236	3.38148e-138	1.71779e-135														GH_A08G0322	8.1745	-6.44333	1.44048	-4.47305	7.71102e-06	6.59579e-05
GH_D06G1421	7.73912	3.00225	1.11314	2.6971	0.00699466	0.0286269														GH_D08G0670	8.03051	-6.42897	1.4533	-4.42372	9.70173e-06	8.15161e-05
GH_A09G1643	5.96152	3.34893	1.34096	2.49742	0.01251	0.0466012														GH_A13G0843	8.01996	-6.4128	1.54811	-4.14235	3.43761e-05	0.000258052
GH_D11G3354	571.855	5.24545	0.193208	27.1493	2.58244e-162	1.62903e-159														GH_D09G1184	7.9599	-6.3991	1.47281	-4.34482	1.39391e-05	0.000113225
GH_A02G1857	2.54301	4.82895	1.8927	2.55136	0.0107303	0.040982														GH_A07G1035	15.4613	-6.38794	1.31678	-4.8512	1.22718e-06	1.20111e-05
GH_A12G0288	325.309	2.13176	0.189651	11.2404	2.58068e-29	1.49487e-27														GH_D09G1371	169.552	-6.35553	0.457924	-13.879	8.49057e-44	8.40332e-42
GH_A08G2742	29.5815	2.93849	0.532289	5.52047	3.38086e-08	4.2181e-07														GH_A12G2405	7.6743	-6.35137	1.49964	-4.23527	2.28275e-05	0.000177816
GH_A05G2859	27.8825	2.35212	0.545866	4.30896	1.64024e-05	0.000131577														GH_A13G2405	7.66299	-6.34677	1.45924	-4.34937	1.3653e-05	0.000111074
GH_A03G1504	181.834	2.54698	0.215917	11.7961	4.08882e-32	2.67939e-30														GH_A11G0494	7.44018	-6.30794	1.51703	-4.15808	3.20936e-05	0.000242664
GH_D09G0451	4.73253	5.72559	1.60065	3.57705	0.000347497	0.00208092														GH_D05G2843	7.11722	-6.24268	1.49854	-4.16583	3.10222e-05	0.000235275
GH_D07G1354	14.0264	2.51803	0.732306	3.43849	0.000584963	0.0033096														GH_D12G1679	25.9402	-6.22314	1.12536	-5.52992	3.20373e-08	4.01018e-07
GH_D12G1563	59.7806	2.76869	0.366776	7.54873	4.39513e-14	1.04083e-12														GH_D08G1004	6.95446	-6.21382	1.51595	-4.09896	4.15015e-05	0.000306609
GH_D11G0083	45.6061	2.1722	0.412519	5.2657	1.39654e-07	1.59886e-06														GH_D08G1206	6.9021	-6.2055	1.47998	-4.19296	2.75343e-05	0.000210828
GH_A13G1455	205.765	2.44122	0.206281	11.8345	2.58984e-32	1.72068e-30														GH_A05G0314	6.85218	-6.20419	1.53128	-4.05164	5.0859e-05	0.000368439
GH_D01G0766	4.61036	5.68609	1.61183	3.52772	0.000419153	0.00246527														GH_D03G0210	6.78563	-6.17646	1.4853	-4.1584	3.20489e-05	0.000242358
GH_A02G0392	13.5884	2.33521	0.849165	2.75	0.00595947	0.025044														GH_D04G1699	6.7752	-6.1742	1.48354	-4.16181	3.15738e-05	0.00023908
GH_D01G1617	27.7903	2.69266	0.535712	5.02633	4.9995e-07	5.23611e-06														GH_A02G1716	6.8147	-6.17346	1.55082	-3.98077	6.86927e-05	0.000484487
GH_A06G0862	283.647	3.31041	0.192509	17.1961	2.83985e-66	5.19168e-64														GH_A07G2242	6.79385	-6.16812	1.52735	-4.03846	5.3804e-05	0.000387475
GH_A12G2727	10.628	2.16503	0.798666	2.71081	0.00671182	0.0276606														GH_D13G2235	6.73261	-6.16295	1.49529	-4.12158	3.76283e-05	0.000280158
GH_D09G2553	596.502	2.02612	0.114272	17.7306	2.43212e-70	4.76497e-68														GH_D08G2187	48.8738	-6.13988	0.805972	-7.61798	2.57667e-14	6.21477e-13
GH_A01G0504	124.455	2.13814	0.285922	7.47806	7.54291e-14	1.74806e-12														GH_D08G0104	6.62382	-6.13907	1.52155	-4.03475	5.4661e-05	0.000393252
GH_D04G0309	56.4005	2.372	0.407638	5.81889	5.92381e-09	8.1684e-08														GH_A05G3901	6.60637	-6.13625	1.54211	-3.97913	6.91687e-05	0.000486946
GH_A05G2074	13.0304	2.60904	0.779132	3.34865	0.000812071	0.00443077														GH_D07G0893	6.49782	-6.10847	1.50741	-4.05231	5.07154e-05	0.000367445
GH_D11G0099	3.24862	5.18083	1.76474	2.93574	0.00332754	0.0152549														GH_A10G1991	6.43384	-6.10778	1.50663	-4.05394	5.03611e-05	0.000365108
GH_D11G0093	105.244	2.91639	0.287315	10.1505	3.29764e-24	1.51438e-22														GH_A10G2185	6.41913	-6.10141	1.50418	-4.05631	4.98541e-05	0.000361615
GH_D11G0092	4.35519	5.60724	1.65376	3.39061	0.000697383	0.00386825														GH_A05G0841	6.29533	-6.08128	1.55681	-3.90624	9.37416e-05	0.000641835
GH_D13G0505	21.1467	3.02658	0.681354	4.44201	8.91227e-06	7.53682e-05														GH_A05G1448	6.18774	-6.04624	1.51117	-4.00104	6.30639e-05	0.000447425
GH_D13G0278	16.2014	4.20537	0.884343	4.75536	1.98093e-06	1.87121e-05														GH_A10G0017	6.15986	-6.0406	1.51576	-3.9852	6.74231e-05	0.000475824
GH_A01G0033	11.9365	2.28925	0.894706	2.55867	0.0105074	0.040273														GH_D13G1171	112.528	-6.03053	0.520546	-11.585	4.90925e-31	3.08327e-29
GH_D05G2872	7.87516	3.96021	1.17399	3.37328	0.000742786	0.00408771														GH_D03G1381	6.14383	-6.02468	1.5736	-3.8286	0.000128876	0.000854901
GH_D12G0037	71.8899	2.11794	0.327554	6.46594	1.00672e-10	1.71891e-09														GH_A02G0375	6.10254	-6.02172	1.55584	-3.87041	0.000108654	0.000734218
GH_D05G2868	5.5327	4.06121	1.40574	2.88902	0.00386444	0.017324														GH_A01G0542	6.05197	-6.01665	1.53209	-3.92708	8.59842e-05	0.000593392
GH_A01G2157	6.55751	3.1543	1.24307	2.5375	0.0111648	0.0424074														GH_D02G2136	6.07216	-6.01647	1.55995	-3.85683	0.000114867	0.000770128
GH_A05G2337	43.4836	2.0262	0.409332	4.95002	7.42069e-07	7.56352e-06														GH_D05G3731	6.04768	-6.01244	1.5162	-3.96546	7.32544e-05	0.000513004
GH_D05G3647	22.0597	2.89144	0.61934	4.66859	3.03279e-06	2.78684e-05														GH_D05G1604	6.03999	-6.00621	1.52103	-3.94878	7.85496e-05	0.000546553
GH_D05G1338	39.371	2.115	0.468635	4.5131	6.38874e-06	5.53068e-05														GH_A05G2938	6.08586	-6.00421	1.64013	-3.6608	0.000251429	0.00155763
GH_A03G0856	22.3798	2.56597	0.608465	4.21712	2.47441e-05	0.000191224														GH_A08G0671	6.02956	-6.00376	1.52837	-3.9282	8.5585e-05	0.000590851
GH_D04G1918	4.9888	5.80426	1.60902	3.60733	0.000309359	0.00187781														GH_A13G0251	5.97875	-6.00194	1.52911	-3.92513	8.66818e-05	0.000597775
GH_D04G1913	4.41999	4.60005	1.64903	2.78955	0.00527807	0.0225853														GH_D09G2256	5.93615	-5.98915	1.53699	-3.89666	9.75271e-05	0.00066482
GH_D03G0229	69.5453	2.02004	0.322231	6.26891	3.63581e-10	5.8413e-09														GH_D12G0074	131.43	-5.98483	0.471813	-12.6847	7.18568e-37	5.76905e-35
GH_D07G0348	32.9171	2.11084	0.476009	4.43445	9.23076e-06	7.78552e-05														GH_A01G0358	5.877	-5.97568	1.53012	-3.90538	9.40786e-05	0.000643835
GH_A01G2219	2.91901	5.02576	1.82331	2.7564	0.00584412	0.024638														GH_D02G1471	43.1892	-5.9729	0.815352	-7.32556	2.37911e-13	5.24464e-12
GH_A06G0194	8.35762	2.89043	1.11852	2.58415	0.0097619	0.0378348														GH_A11G0116	5.61344	-5.90452	1.55183	-3.80487	0.000141876	0.000932159
GH_A08G0955	464.099	2.38047	0.157949	15.0712	2.50593e-51	3.14772e-49														GH_D07G2053	5.56196	-5.89671	1.55338	-3.79605	0.00014702	0.000961989
GH_A07G2480	3.38888	5.24346	1.77537	2.95344	0.0031425	0.0145117														GH_D11G1824	5.50281	-5.88219	1.5578	-3.77597	0.000159388	0.00103455
GH_A04G1702	11.8715	3.50247	0.916279	3.8225	0.000132106	0.000874272														GH_D01G0733	5.50555	-5.87832	1.55175	-3.78819	0.000151751	0.000990574
GH_A04G1701	6.9452	3.25199	1.19578	2.71955	0.00653706	0.0270745														GH_A04G0098	5.4486	-5.876	1.61034	-3.64892	0.000263346	0.00162445
GH_D12G0696	3.04734	5.09035	1.84683	2.75626	0.00584665	0.0246454														GH_D08G0103	5.25825	-5.81849	1.59363	-3.65109	0.000261131	0.00161148
GH_D08G0958	50.7508	2.26364	0.379482	5.96508	2.4451e-09	3.52128e-08														GH_A11G3336	10.4458	-5.8123	1.37923	-4.21415	2.50716e-05	0.000193442
GH_A02G1957	7.84641	2.50615	1.0157	2.46741	0.0136093	0.0499476														GH_D02G0423	10.3794	-5.80035	1.38445	-4.18964	2.79399e-05	0.000213678
GH_A10G0214	3.16777	5.14864	1.79857	2.86263	0.00420137	0.0185905														GH_D02G0853	5.1565	-5.78856	1.60728	-3.60146	0.000316433	0.00191528
GH_D12G2622	3.09199	5.10872	1.79374	2.84808	0.00439835	0.01934														GH_D11G2964	5.19105	-5.77611	1.63256	-3.53808	0.000403051	0.0023818
GH_D02G0291	25.9469	2.09276	0.541883	3.86202	0.000112455	0.000756037														GH_D09G2258	10.2269	-5.77477	1.40955	-4.09689	4.1873e-05	0.000309274
GH_A12G2475	5.61399	3.01868	1.22127	2.47176	0.013445	0.0494613														GH_A06G0506	5.08876	-5.76329	1.57329	-3.6632	0.000249082	0.00154559
GH_A09G2573	5.18318	4.85331	1.58914	3.05405	0.00225771	0.010869														GH_D04G1706	37.4378	-5.76224	0.822748	-7.00365	2.49382e-12	5.02474e-11
GH_A09G2631	179.095	2.05921	0.203785	10.1048	5.25905e-24	2.38837e-22														GH_D06G1585	5.09853	-5.76021	1.61045	-3.57676	0.000347875	0.00208275
GH_D08G0397	141.985	2.57258	0.259521	9.9128	3.66243e-23	1.57955e-21														GH_D06G0043	5.02686	-5.75122	1.61374	-3.56392	0.000365361	0.00218107
GH_D12G2039	21.7242	2.18828	0.688437	3.17861	0.00147981	0.00749552														GH_A02G1978	5.03848	-5.74085	1.58818	-3.61473	0.000300664	0.00183084
GH_A01G0062	15.6539	2.53122	0.744692	3.39901	0.000676294	0.0037662														GH_D02G1706	4.96955	-5.72821	1.58161	-3.62177	0.000292593	0.00178662
GH_A07G0316	58.3492	2.05378	0.347905	5.90328	3.56344e-09	5.05325e-08														GH_A08G1962	4.98272	-5.72691	1.59228	-3.59667	0.000322321	0.00194681
GH_A12G2778	64.2667	2.69765	0.389342	6.92876	4.2456e-12	8.37506e-11														GH_scaffold5611_objG0001	9.75035	-5.71812	1.39803	-4.09012	4.31153e-05	0.000317592
GH_A13G1481	42.5509	3.0975	0.460665	6.72396	1.76848e-11	3.259e-10														GH_A07G0637	4.90765	-5.71625	1.60115	-3.57009	0.000356865	0.00213368
GH_D05G3276	111.631	2.15122	0.259732	8.28246	1.20658e-16	3.49988e-15														GH_D05G0617	4.88436	-5.69805	1.65413	-3.44475	0.000571593	0.00324503
GH_D09G0841	458.249	2.92076	0.148038	19.7299	1.1941e-86	3.03302e-84														GH_A12G2094	4.8644	-5.69438	1.63795	-3.47653	0.000507939	0.00292162
GH_A05G2342	12.6541	2.23258	0.894109	2.49699	0.0125252	0.0466548														GH_D06G2341	4.83718	-5.69369	1.5961	-3.56725	0.000360749	0.00215533
GH_A10G2067	2.54609	4.83058	1.89794	2.54517	0.0109223	0.0416021														GH_D11G2965	4.85582	-5.68421	1.63571	-3.47506	0.000510732	0.00293504
GH_A02G0603	116.766	2.07202	0.253524	8.17289	3.01089e-16	8.4517e-15														GH_A10G2643	4.72565	-5.66363	1.66041	-3.41098	0.000647298	0.00362159
GH_A03G2401	5.34119	5.89695	1.58864	3.71194	0.000205673	0.00130113														GH_A02G0547	9.23936	-5.63785	1.44103	-3.91238	9.13915e-05	0.000626893
GH_D05G3324	291.759	2.01891	0.166827	12.1019	1.03248e-33	7.34432e-32														GH_A10G0164	4.66703	-5.62609	1.63366	-3.44387	0.000573459	0.00325349
GH_D01G2590	85.667	3.89604	0.368502	10.5727	3.9902e-26	1.97972e-24														GH_A10G2281	4.60084	-5.60732	1.62903	-3.44213	0.000577152	0.00327024
GH_A06G0983	6.23897	6.12472	1.51138	4.05241	5.06934e-05	0.000367332														GH_A09G1623	4.55824	-5.59177	1.67222	-3.34391	0.000826062	0.00449898
GH_D06G2120	258.647	2.00387	0.187834	10.6683	1.43246e-26	7.25764e-25														GH_D08G2037	4.49361	-5.58217	1.62156	-3.44247	0.000576437	0.00326746
GH_D07G0179	19.5987	7.77667	1.34074	5.8003	6.6196e-09	9.06037e-08														GH_A04G0609	4.5138	-5.58211	1.65237	-3.37824	0.000729509	0.00402235
GH_A10G0219	3.22609	5.17192	1.7739	2.91557	0.00355043	0.0161331														GH_D05G0998	4.46638	-5.58094	1.68064	-3.32073	0.00089783	0.00484071
GH_D02G0249	17.2598	2.15582	0.656854	3.28204	0.00103061	0.00545916														GH_A07G1030	4.44827	-5.57005	1.62647	-3.42463	0.000615635	0.00346742
GH_A03G0106	1031.87	2.09038	0.097732	21.3889	1.69412e-101	5.17283e-99														GH_A08G2091	4.40449	-5.56705	1.68324	-3.30735	0.000941843	0.00504484
GH_A13G1149	146.847	2.13434	0.247428	8.62614	6.34568e-18	2.01031e-16														GH_A13G2403	4.28307	-5.50954	1.64222	-3.35493	0.000793852	0.00434333
GH_D10G2455	9.69974	3.20782	0.975496	3.2884	0.00100759	0.00534761														GH_D05G2029	4.20646	-5.48592	1.64468	-3.33555	0.000851302	0.00462285
GH_D01G0234	13.8044	2.04088	0.697255	2.92702	0.00342228	0.015629														GH_A05G2649	4.18835	-5.47381	1.67839	-3.26135	0.00110883	0.00583207
GH_D02G2563	5.19798	5.86223	1.60428	3.65413	0.00025806	0.00159532														GH_A12G2662	4.1081	-5.45097	1.68477	-3.23544	0.00121456	0.00631642
GH_D02G2561	4.29378	5.58869	1.69977	3.28791	0.00100935	0.00535644														GH_A11G0498	4.05323	-5.43742	1.68106	-3.23452	0.00121846	0.00633213
GH_D02G2566	17.3161	7.59621	1.32054	5.75237	8.80027e-09	1.18279e-07														GH_A12G2400	4.05323	-5.43742	1.68106	-3.23452	0.00121846	0.00633213
GH_D02G2565	4.28075	5.5786	1.64309	3.39519	0.000685804	0.00381249														GH_A06G2328	3.99473	-5.42518	1.6923	-3.20581	0.00134683	0.00691595
GH_D02G2564	3.48987	5.28881	1.76264	3.0005	0.00269535	0.0126906														GH_D12G2112	4.01064	-5.4186	1.66347	-3.25741	0.00112434	0.0059004
GH_A01G0365	273.89	2.62764	0.168446	15.5993	7.35867e-55	1.0228e-52														GH_A05G0392	3.98889	-5.40763	1.72947	-3.12676	0.00176746	0.0087616
GH_A08G1306	6.73061	3.8347	1.28477	2.98474	0.00283816	0.0132738														GH_A02G0507	3.9653	-5.40495	1.68775	-3.20246	0.0013626	0.00698297
GH_A05G4376	19.2408	2.06489	0.620958	3.32533	0.000883151	0.00477053														GH_D12G0176	3.95058	-5.39477	1.71872	-3.13882	0.00169629	0.00845481
GH_D08G0786	15.3087	2.54519	0.77035	3.30394	0.000953353	0.00509675														GH_A09G1226	3.94993	-5.38642	1.69446	-3.17884	0.00147865	0.00749031
GH_A12G2316	1035.68	2.64692	0.130113	20.3433	5.31817e-92	1.4748e-89														GH_A13G1465	3.95267	-5.38283	1.74999	-3.07592	0.00209856	0.0102098
GH_D05G4069	71.8385	2.01119	0.356328	5.64421	1.6594e-08	2.15463e-07														GH_D13G0924	3.8651	-5.37696	1.70291	-3.15752	0.00159119	0.00799833
GH_D05G0525	7.42466	6.37559	1.46166	4.36187	1.28956e-05	0.00010557														GH_A10G0960	3.87826	-5.3757	1.68259	-3.19489	0.00139884	0.00714025
GH_D06G0779	705.053	4.12502	0.13391	30.8045	2.2831e-208	3.12045e-205														GH_D07G2235	3.93181	-5.37466	1.7415	-3.08621	0.00202723	0.00990137
GH_A13G1885	5.86833	3.20491	1.2788	2.50619	0.0122042	0.0456485														GH_A01G1522	3.83775	-5.34235	1.72318	-3.10029	0.0019333	0.00949191
GH_D12G0240	8.16581	3.15192	1.15782	2.7223	0.00648295	0.0268757														GH_A11G0522	3.76334	-5.33633	1.70966	-3.12129	0.0018006	0.00890971
GH_A01G0050	3.00846	5.07372	1.8896	2.68508	0.00725125	0.0295046														GH_D03G1971	14.1294	-5.32857	1.23089	-4.32904	1.49758e-05	0.000121114
GH_D12G2833	41.8938	3.67463	0.49191	7.47013	8.01162e-14	1.84996e-12														GH_A10G0771	3.76519	-5.32697	1.78702	-2.98093	0.00287373	0.0134073
GH_A03G1990	8.01211	3.66411	1.14804	3.19163	0.00141472	0.00720654														GH_D12G0069	3.71032	-5.31223	1.70198	-3.12121	0.00180109	0.00891136
GH_A07G0572	378.446	3.34359	0.171446	19.5023	1.04914e-84	2.5737e-82														GH_A02G0495	3.72962	-5.30859	1.79317	-2.96045	0.00307186	0.0142184
GH_D09G2075	2.8934	5.01456	2.01912	2.48354	0.0130083	0.0481594														GH_D02G2156	3.68244	-5.30278	1.71104	-3.09916	0.00194068	0.00952079
GH_A11G1661	12.7411	3.16302	0.924461	3.42147	0.000622826	0.00350071														GH_D05G0845	3.68244	-5.30278	1.71104	-3.09916	0.00194068	0.00952079
GH_D12G2805	16.2346	5.68391	1.19237	4.76692	1.87066e-06	1.77611e-05														GH_D06G0927	3.67749	-5.28673	1.71206	-3.08794	0.00201551	0.00984762
GH_D01G0497	32.2657	2.62485	0.559725	4.68954	2.7382e-06	2.52992e-05														GH_A03G2442	3.61196	-5.27213	1.76287	-2.99066	0.0027838	0.0130546
GH_A09G2464	49.783	7.25755	1.06944	6.78633	1.15021e-11	2.16339e-10														GH_A08G2880	13.2869	-5.25718	1.20566	-4.36042	1.29813e-05	0.000106211
GH_D08G2739	36.5334	3.38197	0.514546	6.57273	4.93997e-11	8.72535e-10														GH_D04G1356	3.56257	-5.24524	1.74572	-3.00464	0.00265899	0.0125524
GH_A11G0781	2.5072	4.81096	1.92556	2.49847	0.0124729	0.0464841														GH_D03G0837	3.53809	-5.23841	1.73733	-3.01521	0.002568	0.0121719
GH_A04G0480	189.862	2.31887	0.264283	8.77422	1.72095e-18	5.67102e-17														GH_D09G1702	3.48662	-5.22588	1.74583	-2.99334	0.0027594	0.0129581
GH_D11G1120	27.0754	2.85454	0.658357	4.33586	1.45194e-05	0.000117556														GH_A13G1794	3.48662	-5.22588	1.74583	-2.99334	0.0027594	0.0129581
GH_A13G2425	6.4729	4.14946	1.39844	2.96721	0.00300515	0.0139511														GH_A09G1418	3.48662	-5.22588	1.74583	-2.99334	0.0027594	0.0129581
GH_A12G1942	66.995	2.25505	0.370346	6.08905	1.13586e-09	1.7118e-08														GH_A05G4242	3.43788	-5.2071	1.75209	-2.97194	0.00295927	0.0137717
GH_A05G0629	8123.56	2.49327	0.0541121	46.0761	0	0														GH_D02G0327	18.8468	-5.18158	1.01228	-5.11871	3.07625e-07	3.32685e-06
GH_A10G1429	9.04722	2.31492	0.918721	2.51972	0.0117449	0.0442306														GH_scaffold1064_objG0001	18.8661	-5.15907	1.02075	-5.05422	4.3216e-07	4.57707e-06
GH_A03G0087	425.47	4.66452	0.202017	23.0897	5.87292e-118	2.26261e-115														GH_A09G0839	18.7826	-5.14848	1.00904	-5.10235	3.35468e-07	3.60554e-06
GH_A07G1999	21.8858	2.06533	0.558675	3.69684	0.0002183	0.00137163														GH_A09G0026	6.65109	-5.14623	1.48565	-3.46395	0.000532297	0.00304433
GH_A11G3233	6.7	6.22847	1.5446	4.03243	5.52039e-05	0.000396661														GH_D11G2032	3.33392	-5.13868	1.82285	-2.81904	0.00481676	0.0209027
GH_A06G1030	20.8056	2.22208	0.712091	3.1205	0.00180543	0.00893056														GH_A09G2657	3.29353	-5.13847	1.75839	-2.92226	0.00347499	0.0158392
GH_A05G1947	5.67733	4.18758	1.52332	2.74899	0.00597789	0.0251065														GH_A12G1561	3.31921	-5.12815	1.86968	-2.7428	0.00609178	0.0255101
GH_D13G1419	8.54472	2.5989	0.976972	2.66016	0.00781043	0.0313663														GH_D11G2073	6.53466	-5.12539	1.48861	-3.44307	0.000575152	0.00326084
GH_A06G1811	50.8702	2.51105	0.459908	5.45989	4.76428e-08	5.82883e-07														GH_D11G2013	18.5472	-5.12509	1.05806	-4.84385	1.2735e-06	1.24263e-05
GH_A13G2276	19.4429	2.45365	0.676442	3.62728	0.000286422	0.00175267														GH_D12G1851	3.27816	-5.1162	1.78874	-2.86023	0.00423338	0.0187167
GH_A04G1518	35.9095	3.02383	0.506983	5.96437	2.45585e-09	3.53588e-08														GH_D08G2588	3.25094	-5.11524	1.7998	-2.84212	0.00448144	0.0196391
GH_D02G0849	91.049	2.54357	0.294167	8.64667	5.30226e-18	1.69377e-16														GH_D12G2686	3.1863	-5.10181	1.84635	-2.76319	0.00572395	0.0242046
GH_A13G0867	446.977	2.05068	0.135148	15.1735	5.29367e-52	6.75284e-50														GH_D12G2850	3.23283	-5.09908	1.78304	-2.85977	0.00423952	0.0187379
GH_D09G0999	23.4456	2.0055	0.687694	2.91627	0.00354245	0.0161036														GH_scaffold30264_objG0001	3.21197	-5.08957	1.78743	-2.84742	0.00440757	0.0193716
GH_D01G1620	58.5474	2.14431	0.381091	5.62677	1.83612e-08	2.37015e-07														GH_D07G0445	3.21197	-5.08957	1.78743	-2.84742	0.00440757	0.0193716
GH_A12G1435	352.194	2.15293	0.158758	13.5611	6.81118e-42	6.44133e-40														GH_A12G0713	3.1639	-5.07924	1.77768	-2.85723	0.0042735	0.0188661
GH_A09G0891	3.58882	5.32477	1.75282	3.03782	0.00238293	0.0113925														GH_A08G0142	3.1639	-5.07924	1.77768	-2.85723	0.0042735	0.0188661
GH_D11G2313	32.908	2.59313	0.514873	5.03646	4.74226e-07	4.98671e-06														GH_A13G0748	3.18409	-5.07845	1.78103	-2.85141	0.00435258	0.0191695
GH_A11G0861	3.30386	5.20245	1.78789	2.90983	0.0036163	0.0163789														GH_A04G1402	3.15621	-5.06736	1.77916	-2.84818	0.00439697	0.0193383
GH_D06G1488	48.7023	2.31806	0.397678	5.82897	5.57697e-09	7.71237e-08														GH_A05G4200	3.15621	-5.06736	1.77916	-2.84818	0.00439697	0.0193383
GH_D05G0553	77.0102	2.65994	0.319794	8.31768	8.97021e-17	2.62717e-15														GH_D07G1879	3.16938	-5.06643	1.83055	-2.76771	0.00564514	0.0239154
GH_D09G0826	15.6827	2.34311	0.748347	3.13105	0.00174183	0.00865546														GH_D11G2861	3.1054	-5.06048	1.97082	-2.56771	0.0102374	0.0393719
GH_D05G1097	15.6887	2.35	0.721606	3.25663	0.00112743	0.00591291														GH_D11G2216	22.7739	-5.03858	0.883491	-5.70303	1.17695e-08	1.55385e-07
GH_A06G1300	100.9	2.00426	0.264169	7.58704	3.27297e-14	7.82514e-13														GH_D05G2172	3.05238	-5.03219	1.98718	-2.53232	0.0113309	0.0429278
GH_A12G0151	11.7765	2.53465	0.781899	3.24166	0.00118835	0.00619584														GH_D11G3425	3.05238	-5.03219	1.98718	-2.53232	0.0113309	0.0429278
GH_D06G0873	6.09191	5.08163	1.52665	3.32861	0.000872795	0.00472481														GH_D11G0024	3.037	-5.01028	1.81133	-2.76608	0.00567349	0.0240231
GH_A13G2662	141.514	2.36392	0.237321	9.96087	2.26076e-23	9.86146e-22														GH_A08G2617	371.298	-5.00819	0.227735	-21.9913	3.48729e-107	1.14391e-104
GH_A12G2038	10.3444	2.68588	0.947227	2.83551	0.00457522	0.0199784														GH_A08G0010	583.483	-4.99979	0.179468	-27.8589	8.40716e-171	5.81451e-168
GH_D12G2535	7.11916	6.31072	1.53917	4.10008	4.13009e-05	0.000305245														GH_D13G0579	3.02932	-4.99912	1.8556	-2.69407	0.00705853	0.0288534
GH_A08G1050	12.3743	3.0047	0.887282	3.38641	0.000708125	0.00391762														GH_A13G0963	38.8994	-4.99538	1.49662	-3.33777	0.000844524	0.00458952
GH_A04G1034	24.1018	2.51683	0.564724	4.45674	8.32144e-06	7.07756e-05														GH_D06G0145	2.92274	-4.96877	2.01346	-2.46778	0.0135955	0.0499068
GH_D10G1094	4.12522	5.53105	1.71597	3.22328	0.00126731	0.00656163														GH_A10G1853	56.8747	-4.96337	1.27669	-3.8877	0.0001012	0.000687895
GH_D09G0275	3.09199	5.10872	1.79374	2.84808	0.00439835	0.01934														GH_A01G1696	2.91505	-4.9582	1.84269	-2.69074	0.00712947	0.0290932
GH_A09G2113	12.6321	4.19554	1.00738	4.1648	3.11628e-05	0.000236123														GH_D12G2415	2.94502	-4.9546	1.9225	-2.57717	0.00996133	0.0384935
GH_A11G0088	9.35137	2.69267	0.932236	2.8884	0.00387202	0.0173512														GH_A11G0652	2.92482	-4.95227	1.83588	-2.69748	0.00698655	0.0286039
GH_A11G0087	86.7914	3.31896	0.365733	9.07481	1.13874e-19	4.05259e-18														GH_D05G2204	2.88991	-4.93927	1.88543	-2.6197	0.00880067	0.0347427
GH_A11G0086	9.23688	2.0758	0.838735	2.47492	0.0133267	0.0491112														GH_D08G1030	21.2119	-4.93635	0.91474	-5.39645	6.79721e-08	8.10694e-07
GH_D01G0656	1245.38	3.06417	0.0976512	31.3788	3.9449e-216	5.80648e-213														GH_D01G2109	2.86632	-4.9356	1.82568	-2.70343	0.00686289	0.028172
GH_D06G0342	417.469	2.26787	0.137592	16.4825	4.89826e-61	7.85418e-59														GH_A09G2560	2.87246	-4.93296	1.96609	-2.50902	0.0121065	0.0453631
GH_D06G1426	4.02583	5.48681	1.72273	3.18494	0.00144782	0.00735361														GH_A05G0778	5.68453	-4.91949	1.52066	-3.23509	0.00121603	0.00632117
GH_A08G1272	9.74479	3.95539	1.09233	3.62104	0.000293419	0.00179071														GH_D05G1605	2.82802	-4.91808	1.83132	-2.68553	0.00724144	0.0294709
GH_D02G1882	22.4135	3.03307	0.648394	4.67781	2.89957e-06	2.67084e-05														GH_A11G0603	10.4439	-4.91436	1.25394	-3.91914	8.88653e-05	0.000611176
GH_A01G2389	1683.18	2.62795	0.0914344	28.7413	1.16237e-181	1.04258e-178														GH_A09G0681	20.7826	-4.90795	0.948436	-5.17479	2.28173e-07	2.51644e-06
GH_D04G1921	4.47428	5.64772	1.66344	3.3952	0.000685797	0.00381249														GH_A09G1220	20.8315	-4.90415	0.937872	-5.22902	1.70415e-07	1.92077e-06
GH_D04G1929	2.9729	5.05049	2.00844	2.51463	0.0119157	0.0447677														GH_A08G1009	2.83349	-4.90344	1.88382	-2.60292	0.0092434	0.0361597
GH_A07G2303	40.7894	2.21413	0.439349	5.03958	4.66555e-07	4.91415e-06														GH_D11G2670	2.78971	-4.90031	1.84081	-2.66204	0.00776684	0.0312306
GH_D08G2318	87.4625	2.47417	0.313924	7.88142	3.23679e-15	8.36959e-14														GH_D13G2413	2.80287	-4.89782	1.84113	-2.66022	0.00780898	0.0313627
GH_A13G2220	134.117	2.27484	0.266797	8.52648	1.50867e-17	4.67119e-16														GH_D03G0087	2.77225	-4.89305	1.86943	-2.61741	0.00886006	0.0349411
GH_D05G2363	20.3758	3.54073	0.693787	5.10348	3.33462e-07	3.58533e-06														GH_A05G1087	2.78202	-4.88696	1.85722	-2.63132	0.00850531	0.0337415
GH_A10G0755	52.5265	2.10552	0.380966	5.52679	3.2615e-08	4.07804e-07														GH_D04G0552	21.126	-4.88617	0.913369	-5.34961	8.81447e-08	1.03707e-06
GH_D05G4004	338.984	3.13146	0.188993	16.5692	1.1632e-61	1.92427e-59														GH_A02G1439	2.7514	-4.88226	1.85481	-2.63222	0.00848297	0.0336714
GH_D02G1003	3.48435	5.27894	1.76885	2.98439	0.00284144	0.0132841														GH_A10G1432	2.71036	-4.87056	1.91054	-2.54931	0.0107935	0.0411934
GH_A07G2514	11.1814	2.61384	0.869852	3.00492	0.00265652	0.0125427														GH_D05G3635	2.73669	-4.86718	1.85172	-2.62846	0.00857721	0.0339867
GH_D11G3351	24.9201	4.65222	0.797743	5.83173	5.48558e-09	7.59146e-08														GH_D05G1665	2.75688	-4.86654	1.87072	-2.60142	0.00928389	0.036291
GH_D12G0170	11.2659	2.11083	0.825362	2.55745	0.0105442	0.0403896														GH_A04G1061	10.1747	-4.86565	1.28202	-3.7953	0.000147464	0.000964309
GH_D01G2302	29.469	2.38954	0.626462	3.81435	0.000136542	0.000900548														GH_D06G0876	2.69564	-4.85653	1.8836	-2.57833	0.00992805	0.0383881
GH_A09G2018	64.446	2.10262	0.332484	6.32397	2.54932e-10	4.1764e-09														GH_A03G2099	2.729	-4.85357	1.8668	-2.59994	0.00932391	0.0364251
GH_D03G1875	38.5179	6.92188	1.10017	6.29165	3.14115e-10	5.08789e-09														GH_D13G0266	55.9828	-4.8492	0.544334	-8.9085	5.17286e-19	1.76647e-17
GH_D12G2617	22.6014	3.25798	0.672323	4.84586	1.26067e-06	1.23074e-05														GH_A02G0363	2.69069	-4.83494	1.87118	-2.58389	0.00976923	0.0378582
GH_D01G0727	23.0156	2.28803	0.562302	4.06904	4.72078e-05	0.000344641														GH_D01G1047	2.66007	-4.83019	1.86465	-2.5904	0.00958646	0.0372807
GH_D13G0392	61.8125	2.48392	0.467003	5.31886	1.04418e-07	1.21879e-06														GH_A10G0053	2.64536	-4.81453	1.88412	-2.55532	0.010609	0.0405944
GH_D12G1449	141.859	2.00275	0.235654	8.49869	1.91743e-17	5.90179e-16														GH_A10G2579	10.005	-4.80984	1.33438	-3.60456	0.000312684	0.00189579
GH_D10G0654	13.9722	2.35066	0.772923	3.04127	0.00235585	0.0112753														GH_D10G0056	2.55558	-4.77854	1.90143	-2.51312	0.0119667	0.0449272
GH_D12G2330	1405.87	2.50259	0.115129	21.7373	9.12016e-105	2.89245e-102														GH_D01G0483	2.56875	-4.77604	1.88405	-2.53499	0.0112451	0.0426644
GH_D13G1867	23.7075	2.03248	0.54918	3.70094	0.000214805	0.00135234														GH_A02G1848	2.55832	-4.77009	1.88765	-2.527	0.0115042	0.0434595
GH_A03G0664	1178.32	2.109	0.0901962	23.3823	6.46762e-121	2.56046e-118														GH_A06G0347	71.7162	-4.75913	0.467687	-10.1759	2.54034e-24	1.17129e-22
GH_A13G0395	53.9767	4.00556	0.45363	8.83002	1.04657e-18	3.501e-17														GH_A02G0837	2.49213	-4.73658	1.90403	-2.48766	0.0128586	0.0476984
GH_D01G2075	18.1629	2.14128	0.805666	2.65778	0.00786583	0.0315513														GH_D07G0848	2.5053	-4.7338	1.90668	-2.48274	0.0130375	0.0482468
GH_A06G0222	6.88517	6.26346	1.49689	4.1843	2.86045e-05	0.000218382														GH_A11G1332	42.508	-4.73172	0.612784	-7.72168	1.14805e-14	2.85912e-13
GH_D04G1183	8.0985	2.5534	0.990808	2.57709	0.00996367	0.0384953														GH_D09G1129	158.543	-4.72883	0.323118	-14.635	1.68052e-48	1.93712e-46
GH_D03G0998	165.834	2.60226	0.234734	11.086	1.46774e-28	8.28458e-27														GH_A09G2550	2.46425	-4.72259	1.91318	-2.46845	0.0135701	0.0498354
GH_D06G0137	365.53	2.19288	0.203922	10.7535	5.70547e-27	2.9586e-25														GH_D06G1320	2.46699	-4.71357	1.90868	-2.46954	0.0135286	0.0497117
GH_D05G0626	1307.74	2.70833	0.092431	29.3011	1.00439e-188	1.0115e-185														GH_A11G1206	66.7542	-4.71234	0.964645	-4.88505	1.034e-06	1.02585e-05
GH_D05G1236	2.93094	5.03095	1.8262	2.75487	0.00587157	0.0247377														GH_A05G3118	4.87544	-4.68472	1.59721	-2.93307	0.00335631	0.0153702
GH_A05G1229	32.7734	2.36314	0.520696	4.53844	5.66724e-06	4.95314e-05														GH_A03G0072	47.9995	-4.64266	0.575098	-8.07282	6.8695e-16	1.87333e-14
GH_D12G2674	13.2952	2.35971	0.755245	3.12443	0.00178151	0.00882362														GH_D09G1370	39.7733	-4.6365	0.618329	-7.49843	6.45865e-14	1.50712e-12
GH_D09G1009	7.65722	3.05675	1.06883	2.85991	0.00423757	0.018732														GH_A11G2304	4.56536	-4.59915	1.60207	-2.87076	0.00409487	0.018203
GH_A07G0264	325.453	2.19992	0.173304	12.694	6.38175e-37	5.13078e-35														GH_A11G1207	17.3934	-4.59869	0.94207	-4.88147	1.05295e-06	1.04267e-05
GH_D08G2813	15.352	2.21191	0.730056	3.02978	0.00244729	0.0116575														GH_A13G0269	55.8144	-4.58484	0.525096	-8.73143	2.51472e-18	8.19732e-17
GH_D01G0454	30.0801	2.02158	0.504397	4.00792	6.12546e-05	0.000435666														GH_D11G3061	29.1181	-4.56447	0.708266	-6.44457	1.15932e-10	1.96485e-09
GH_D11G0939	13.5154	2.27957	0.809011	2.81772	0.00483657	0.0209728														GH_D07G1778	25.3108	-4.55871	0.766893	-5.94439	2.77491e-09	3.98128e-08
GH_D05G3831	13.1995	4.39322	1.00534	4.36987	1.24321e-05	0.00010214														GH_D08G0013	753.316	-4.55157	0.366471	-12.42	2.03556e-35	1.53749e-33
GH_A11G0083	2.49219	4.80323	1.93149	2.4868	0.0128896	0.0477858														GH_D13G0909	57.5121	-4.54366	0.516989	-8.78871	1.5129e-18	4.99979e-17
GH_A03G2374	15.5636	6.46552	1.32143	4.89282	9.93992e-07	9.89751e-06														GH_D07G2437	12.3578	-4.53347	1.06723	-4.24787	2.15813e-05	0.000168942
GH_D13G2185	311.56	2.96665	0.17991	16.4896	4.35797e-61	7.0271e-59														GH_A05G3976	40.7554	-4.53284	1.70603	-2.65695	0.0078851	0.0316153
GH_D11G3183	75.476	3.858	0.396189	9.73779	2.08039e-22	8.60394e-21														GH_A09G0205	15.9544	-4.52076	0.967829	-4.67104	2.99685e-06	2.75515e-05
GH_D07G1200	20.3599	2.00046	0.629922	3.17572	0.00149464	0.00756533														GH_D11G3708	16.0862	-4.51277	0.969426	-4.65509	3.23842e-06	2.95969e-05
GH_A08G2310	93.4296	2.87622	0.32563	8.83279	1.02094e-18	3.42127e-17														GH_A06G0142	48.8326	-4.51001	0.558618	-8.07351	6.83033e-16	1.86531e-14
GH_A09G0212	9.11675	2.53194	0.932266	2.7159	0.00660961	0.0273238														GH_D01G2212	108.363	-4.4867	1.35582	-3.30923	0.000935546	0.00501583
GH_D10G0921	84.2619	2.27949	0.289476	7.87455	3.41976e-15	8.83078e-14														GH_D12G2924	15.5211	-4.48033	0.968166	-4.62764	3.69849e-06	3.33661e-05
GH_A10G2359	14.0353	2.01883	0.710314	2.84217	0.00448079	0.0196377														GH_D05G3315	15.5134	-4.47765	0.962123	-4.65393	3.25665e-06	2.97398e-05
GH_A04G1579	3.19029	5.15781	1.77669	2.90304	0.00369559	0.0166765														GH_A04G0071	255.564	-4.46145	0.243033	-18.3574	2.88277e-75	6.12898e-73
GH_D06G2057	79.1184	3.45615	0.358073	9.65206	4.81802e-22	1.95596e-20														GH_D11G3100	4.20231	-4.45919	1.63198	-2.73238	0.00628787	0.0261994
GH_D06G2059	119.358	4.3604	0.332936	13.0968	3.43277e-39	3.01307e-37														GH_D03G1241	15.5403	-4.45387	0.959964	-4.63962	3.49047e-06	3.16286e-05
GH_D05G3588	11.2451	2.41401	0.864893	2.79111	0.00525275	0.0224932														GH_A03G0959	15.5471	-4.44831	0.94142	-4.72511	2.29995e-06	2.14817e-05
GH_D08G1297	35.5142	2.16705	0.528232	4.10245	4.08798e-05	0.000302444														GH_D07G0607	39.1163	-4.44617	0.626183	-7.10043	1.24369e-12	2.57549e-11
GH_D04G2017	121.406	2.3991	0.328686	7.29905	2.89804e-13	6.34474e-12														GH_D10G2613	30.6528	-4.43962	1.58577	-2.79966	0.00511558	0.0219703
GH_A04G1669	15.6137	4.32298	0.950107	4.55	5.36471e-06	4.70593e-05														GH_A12G0282	11.5844	-4.42352	1.07653	-4.10904	3.97299e-05	0.000294693
GH_A07G0168	35.7294	4.91179	0.685827	7.16186	7.95908e-13	1.67602e-11														GH_D11G1606	4.08036	-4.42068	1.63326	-2.70665	0.00679652	0.0279435
GH_A13G0719	2.55802	4.83649	1.8907	2.55805	0.0105262	0.040334														GH_D11G1123	135.443	-4.4184	0.341536	-12.9368	2.78839e-38	2.3539e-36
GH_D12G0420	7.89764	3.54772	1.08971	3.25565	0.00113132	0.00592812														GH_D09G0025	4.10254	-4.4146	1.64918	-2.67684	0.00743193	0.0301202
GH_D06G2050	9.06122	2.66967	0.940789	2.83769	0.00454409	0.0198636														GH_A05G1470	60.4236	-4.40825	0.495405	-8.89828	5.67196e-19	1.93116e-17
GH_D01G0347	180.768	2.0597	0.272543	7.55734	4.11398e-14	9.76266e-13														GH_scaffold2020_objG0001	11.2777	-4.38916	1.0899	-4.02712	5.6464e-05	0.000404703
GH_D07G0273	347.271	2.01303	0.149464	13.4684	2.40117e-41	2.24489e-39														GH_A01G0408	7.42735	-4.38512	1.33495	-3.28484	0.00102039	0.00540854
GH_D06G1840	123.746	2.88074	0.25934	11.1079	1.14782e-28	6.51723e-27														GH_D01G0699	44.0442	-4.37824	0.562083	-7.78931	6.7375e-15	1.70604e-13
GH_A10G1159	802.027	3.34642	0.132234	25.3069	2.68513e-141	1.4272e-138														GH_A01G2120	113.163	-4.36648	0.35243	-12.3896	2.97422e-35	2.22888e-33
GH_A02G1689	6.97284	5.29367	1.46868	3.60436	0.000312924	0.00189684														GH_D08G0950	7.43103	-4.36127	1.33048	-3.27797	0.00104558	0.00553081
GH_D10G1357	73.5254	2.51319	0.36208	6.94097	3.89416e-12	7.72427e-11														GH_A03G1282	43.4312	-4.35468	0.568646	-7.65797	1.8889e-14	4.61799e-13
GH_A06G0554	186.972	2.24069	0.229765	9.75209	1.80716e-22	7.51184e-21														GH_A08G1942	367.288	-4.3488	0.467421	-9.30381	1.35498e-20	5.03765e-19
GH_A03G0190	17.3917	2.70889	0.696435	3.88965	0.000100389	0.000682788														GH_A08G0848	79.6357	-4.34795	0.406499	-10.6961	1.06162e-26	5.4218e-25
GH_D11G0587	60.9199	2.60031	0.400334	6.49536	8.28355e-11	1.42796e-09														GH_A03G1760	43.6749	-4.34794	0.55887	-7.77989	7.25892e-15	1.83403e-13
GH_D05G4008	11.4577	7.00178	1.37091	5.10738	3.26652e-07	3.5187e-06														GH_A05G0122	7.31611	-4.33949	1.33847	-3.24214	0.00118638	0.0061861
GH_D07G2222	103.778	2.34088	0.660999	3.54143	0.000397959	0.0023551														GH_D12G0708	21.34	-4.33659	0.803826	-5.39493	6.85495e-08	8.16732e-07
GH_D08G2141	68.6114	2.06313	0.33318	6.19223	5.93196e-10	9.2658e-09														GH_A05G0059	17.6865	-4.33054	0.879512	-4.92379	8.48819e-07	8.55586e-06
GH_A08G2155	21.4605	2.03088	0.57576	3.52731	0.000419808	0.00246887														GH_D05G2948	637.011	-4.32914	0.15016	-28.8301	9.00305e-183	8.33566e-180
GH_A05G2017	71.8756	4.47689	0.443352	10.0978	5.6482e-24	2.55903e-22														GH_A10G2645	28.714	-4.32826	0.700867	-6.17558	6.59214e-10	1.02302e-08
GH_D02G0744	13.1996	2.67151	0.828436	3.22476	0.00126077	0.00653129														GH_D02G0556	633.863	-4.31882	0.151657	-28.4775	2.22324e-178	1.82318e-175
GH_D10G2171	63.4744	2.32467	0.371663	6.25478	3.98067e-10	6.35094e-09														GH_D10G0493	10.4989	-4.3171	1.12068	-3.85223	0.000117047	0.00078383
GH_D05G1174	477.997	2.2891	0.131409	17.4196	5.85729e-68	1.09522e-65														GH_D05G2411	7.27833	-4.31581	1.35856	-3.17674	0.00148938	0.00754004
GH_A06G2156	2.76681	4.94739	1.8877	2.62086	0.00877078	0.0346398														GH_D10G1584	14.2056	-4.31558	0.990346	-4.35765	1.31469e-05	0.000107367
GH_A10G0588	41.1318	2.325	0.46831	4.96466	6.88229e-07	7.04728e-06														GH_D03G0774	80.4211	-4.31241	1.23833	-3.48244	0.000496872	0.00286485
GH_D12G0203	2.72658	4.9287	1.85808	2.65258	0.00798783	0.0319736														GH_D02G0568	616.389	-4.30431	0.158454	-27.1644	1.70986e-162	1.09059e-159
GH_A06G0804	903.976	4.08065	0.13341	30.5872	1.81021e-205	2.41659e-202														GH_D11G2695	6.92781	-4.29513	1.38372	-3.10405	0.00190893	0.00938426
GH_D05G3585	59.6201	3.36017	0.451474	7.44267	9.86737e-14	2.26118e-12														GH_D02G1916	38.458	-4.28854	0.588148	-7.29161	3.06269e-13	6.695e-12
GH_D08G1444	3.08314	5.10522	1.81143	2.81833	0.00482736	0.0209392														GH_A05G0987	268.859	-4.2867	0.233409	-18.3656	2.47482e-75	5.28122e-73
GH_D09G1011	18.5239	2.29778	0.749515	3.06569	0.00217165	0.0105068														GH_D12G1832	13.8915	-4.28242	0.981065	-4.36507	1.27084e-05	0.000104186
GH_A05G3632	5.00335	3.73795	1.47807	2.52895	0.0114406	0.0432575														GH_A10G2508	6.79663	-4.24618	1.37228	-3.09425	0.00197311	0.00966419
GH_A05G2519	8.78173	3.20974	1.11606	2.87595	0.00402813	0.0179485														GH_D06G0475	235.369	-4.24605	0.25004	-16.9815	1.12636e-64	2.00801e-62
GH_D05G2883	39.1844	3.25695	0.484374	6.72404	1.76752e-11	3.25829e-10														GH_A07G2493	148.485	-4.2409	0.323723	-13.1004	3.27543e-39	2.87937e-37
GH_D05G2885	11.6564	2.73417	0.853273	3.20433	0.00135378	0.0069448														GH_A05G3551	13.4747	-4.23555	0.990382	-4.27669	1.89693e-05	0.000150361
GH_D04G0741	11.8219	2.47454	0.876788	2.82228	0.0047683	0.0207206														GH_D11G1387	23.3026	-4.22546	1.48811	-2.83948	0.00451871	0.0197737
GH_D06G0842	307.175	4.09338	0.204805	19.9867	7.18498e-89	1.87476e-86														GH_A08G2487	17.1	-4.22507	0.900536	-4.69173	2.70902e-06	2.50538e-05
GH_A08G2792	214.954	2.59361	0.21497	12.065	1.61678e-33	1.13877e-31														GH_D07G0823	6.59414	-4.21969	1.43583	-2.93884	0.00329439	0.0151228
GH_D12G1581	14.2265	3.45801	0.853057	4.05367	5.04198e-05	0.000365488														GH_A10G2324	56.0986	-4.21517	0.518231	-8.13377	4.16128e-16	1.1579e-14
GH_A05G0461	20.1174	3.09395	0.826767	3.74222	0.000182399	0.00116701														GH_D13G2322	29.8483	-4.21029	0.655407	-6.42393	1.32799e-10	2.23357e-09
GH_A08G0083	659.506	3.13997	0.124426	25.2357	1.62561e-140	8.48335e-138														GH_D10G0065	6.53277	-4.20629	1.38628	-3.03423	0.00241149	0.0115118
																				GH_A10G0772	13.2632	-4.20236	1.02314	-4.1073	4.0031e-05	0.000296662
																				GH_A07G2488	49.0222	-4.17741	0.504826	-8.27494	1.28523e-16	3.72238e-15
																				GH_D01G1370	6.37252	-4.17274	1.38314	-3.01687	0.002554	0.0121125
																				GH_D09G1806	25.9556	-4.16805	0.69393	-6.00644	1.89642e-09	2.77214e-08
																				GH_D10G1830	25.7874	-4.16753	0.701205	-5.94338	2.79207e-09	4.00089e-08
																				GH_D08G2495	18.7363	-4.14766	0.829592	-4.99964	5.74384e-07	5.96767e-06
																				GH_A12G1215	12.5121	-4.14457	1.03413	-4.00779	6.12903e-05	0.000435845
																				GH_D07G1343	122.718	-4.13969	0.334135	-12.3893	2.98728e-35	2.23575e-33
																				GH_A10G0782	22.0747	-4.13274	0.737263	-5.60552	2.07627e-08	2.66159e-07
																				GH_D08G0834	12.9073	-4.13116	1.05232	-3.92576	8.64562e-05	0.000596363
																				GH_A05G1983	62.5942	-4.12533	0.43821	-9.41404	4.77403e-21	1.8173e-19
																				GH_D01G1693	15.6019	-4.12362	0.934029	-4.41487	1.01069e-05	8.45619e-05
																				GH_D03G1833	2827.47	-4.11768	0.178719	-23.04	1.85194e-117	6.994e-115
																				GH_A10G0210	15.286	-4.11434	0.920004	-4.47209	7.74583e-06	6.62063e-05
																				GH_A12G2604	9.22046	-4.10074	1.15831	-3.54026	0.000399731	0.00236448
																				GH_D08G1975	24.4974	-4.09872	1.65115	-2.48234	0.0130522	0.0482886
																				GH_A05G0013	37.132	-4.09582	0.579661	-7.06589	1.59591e-12	3.26369e-11
																				GH_A05G0594	5.99285	-4.09128	1.40976	-2.90211	0.00370656	0.0167181
																				GH_A05G1903	9.11012	-4.07655	1.16331	-3.50427	0.000457861	0.00266616
																				GH_A01G0355	20.9512	-4.07101	0.771317	-5.278	1.30604e-07	1.50154e-06
																				GH_A06G0027	18.4148	-4.06057	0.849471	-4.78011	1.75196e-06	1.67059e-05
																				GH_A09G2256	38.4397	-4.05835	0.568037	-7.14451	9.0316e-13	1.89077e-11
																				GH_D11G0077	32.8262	-4.05426	0.600981	-6.74607	1.51899e-11	2.81914e-10
																				GH_A03G0702	14.5236	-4.03837	0.92837	-4.34996	1.36162e-05	0.000110822
																				GH_D06G1832	11.6853	-4.02446	1.02978	-3.90807	9.30366e-05	0.000637464
																				GH_D11G1135	23.3359	-4.0242	1.6135	-2.49408	0.0126285	0.0469725
																				GH_D07G2533	11.614	-4.01321	1.0476	-3.83085	0.000127703	0.000847577
																				GH_D07G0036	14.5317	-4.01092	0.942343	-4.25633	2.07812e-05	0.000163414
																				GH_A09G1225	57.7052	-4.01	0.459404	-8.7287	2.5762e-18	8.39299e-17
																				GH_A07G0602	11.8584	-4.00795	1.01604	-3.94468	7.99054e-05	0.000555179
																				GH_A12G2846	42.9254	-4.00612	1.04242	-3.8431	0.000121489	0.000810729
																				GH_D03G0460	5.62819	-3.9977	1.50124	-2.66293	0.00774641	0.0311681
																				GH_D11G1605	5.7645	-3.99677	1.41337	-2.82784	0.00468639	0.0204033
																				GH_A10G1182	5.62754	-3.98846	1.42448	-2.79994	0.00511127	0.0219567
																				GH_A08G1896	509.294	-3.98193	0.159862	-24.9086	6.01012e-137	2.97418e-134
																				GH_D05G2656	5.69492	-3.97962	1.45411	-2.73682	0.00620371	0.0259014
																				GH_D06G0517	22.419	-3.96656	0.731273	-5.42418	5.82221e-08	7.03321e-07
																				GH_D05G1466	14.4633	-3.96638	0.93009	-4.26451	2.00339e-05	0.000158188
																				GH_D11G0339	10.9885	-3.96261	1.06053	-3.73645	0.000186639	0.00119135
																				GH_A07G1360	11.0586	-3.96124	1.04001	-3.80887	0.000139605	0.000918919
																				GH_A09G1171	14.3092	-3.94868	0.949948	-4.15674	3.22823e-05	0.000243962
																				GH_D08G0773	5.63637	-3.9433	1.39392	-2.82892	0.00467048	0.0203433
																				GH_D07G0278	10.9017	-3.94316	1.05104	-3.75169	0.000175647	0.00112796
																				GH_D02G2420	5.63461	-3.94239	1.49395	-2.63891	0.00831729	0.0331169
																				GH_A08G0931	11.2651	-3.93921	1.01372	-3.88588	0.000101961	0.000692575
																				GH_D07G1156	159.497	-3.91802	0.280562	-13.9649	2.5515e-44	2.5606e-42
																				GH_D13G0882	8.30254	-3.91711	1.16889	-3.35114	0.000804798	0.00439527
																				GH_D09G2257	10.796	-3.89867	1.04423	-3.73353	0.000188812	0.00120412
																				GH_D09G1265	5.34498	-3.88426	1.43827	-2.70064	0.00692053	0.0283701
																				GH_A11G1470	90.4726	-3.88288	0.3492	-11.1194	1.00971e-28	5.73874e-27
																				GH_D11G0513	39.9161	-3.86823	0.569587	-6.79129	1.11137e-11	2.09376e-10
																				GH_A06G0753	5.12866	-3.86025	1.49213	-2.58707	0.00967961	0.0375714
																				GH_D03G1892	45.7815	-3.85618	1.09377	-3.52558	0.000422554	0.00248324
																				GH_A09G2047	20.9955	-3.85063	0.731614	-5.2632	1.41567e-07	1.6185e-06
																				GH_D01G0338	18.3566	-3.84474	0.788304	-4.87724	1.07583e-06	1.06459e-05
																				GH_D08G2591	31.3003	-3.84236	0.587002	-6.54574	5.92008e-11	1.03482e-09
																				GH_D06G0125	26.3845	-3.8363	0.672023	-5.70859	1.13917e-08	1.50709e-07
																				GH_D13G0527	10.5799	-3.83119	1.09924	-3.48531	0.000491576	0.00283831
																				GH_D11G2535	13.3002	-3.83001	0.968696	-3.95378	7.69255e-05	0.000536553
																				GH_D09G2346	5.2818	-3.82996	1.43737	-2.66457	0.00770866	0.0310423
																				GH_A10G1053	5.25732	-3.82324	1.46924	-2.60219	0.00926302	0.0362266
																				GH_D06G1972	20.3835	-3.82305	0.757239	-5.04868	4.44882e-07	4.69967e-06
																				GH_D13G0043	5.06235	-3.81697	1.53796	-2.48184	0.0130706	0.0483382
																				GH_A05G2203	10.078	-3.79696	1.11051	-3.41912	0.00062824	0.00352527
																				GH_A08G0103	13.067	-3.79531	1.04467	-3.63301	0.000280132	0.00171802
																				GH_D03G0345	12.3459	-3.77186	1.03006	-3.66179	0.000250464	0.00155249
																				GH_A05G1981	32.5115	-3.76016	0.633912	-5.93166	2.99878e-09	4.28108e-08
																				GH_A13G0732	101.227	-3.7501	0.330372	-11.3512	7.31884e-30	4.34918e-28
																				GH_A11G1049	16.727	-3.72715	0.828749	-4.49732	6.88142e-06	5.92903e-05
																				GH_A12G2542	9.62928	-3.722	1.07915	-3.449	0.000562657	0.00319821
																				GH_D04G2095	4.91101	-3.718	1.47287	-2.52433	0.011592	0.0437522
																				GH_A11G1356	14.6925	-3.71738	0.873337	-4.25652	2.07629e-05	0.000163293
																				GH_D11G2696	108.154	-3.71418	0.32997	-11.2561	2.16068e-29	1.25665e-27
																				GH_A06G1745	28.6756	-3.71405	0.605196	-6.13694	8.41251e-10	1.28948e-08
																				GH_D08G1953	42.6722	-3.69546	0.503174	-7.34429	2.06854e-13	4.59708e-12
																				GH_A07G2555	44.4033	-3.69114	0.504448	-7.31718	2.53242e-13	5.57832e-12
																				GH_D08G0811	6.7708	-3.66553	1.32787	-2.76047	0.00577189	0.0243804
																				GH_A08G0100	11.8535	-3.65609	0.98365	-3.71686	0.000201713	0.00127932
																				GH_A12G0338	38.9075	-3.65473	0.562125	-6.50162	7.94572e-11	1.37343e-09
																				GH_D08G0854	79.3372	-3.63611	0.368	-9.88075	5.04525e-23	2.16133e-21
																				GH_A13G0308	23.0773	-3.6292	0.708129	-5.12505	2.97458e-07	3.22418e-06
																				GH_A01G0822	18.4377	-3.62329	0.807893	-4.48486	7.29601e-06	6.26414e-05
																				GH_D11G3720	1688.42	-3.61363	0.0997773	-36.217	3.28788e-287	1.57281e-283
																				GH_A11G0528	8.77063	-3.61272	1.12823	-3.20211	0.00136423	0.00699031
																				GH_D10G1234	13.2888	-3.61093	0.924959	-3.90388	9.46613e-05	0.000647437
																				GH_A13G2326	187.566	-3.60875	0.261443	-13.8032	2.43812e-43	2.38023e-41
																				GH_A03G0852	59.9627	-3.60846	0.435354	-8.28857	1.14621e-16	3.3298e-15
																				GH_A08G0266	10.913	-3.60836	1.03581	-3.48361	0.000494703	0.00285378
																				GH_A07G1459	13.5217	-3.60554	0.925791	-3.89456	9.83786e-05	0.000670146
																				GH_A11G1355	37.6585	-3.59765	0.526489	-6.83328	8.29937e-12	1.58297e-10
																				GH_A08G0102	33.6456	-3.58765	0.614508	-5.83825	5.27514e-09	7.31789e-08
																				GH_D08G0672	13.5869	-3.58557	0.943998	-3.79828	0.000145706	0.000954727
																				GH_D02G2300	13.223	-3.58304	0.90605	-3.95457	7.66724e-05	0.000534917
																				GH_D02G0272	15.2872	-3.57319	0.880888	-4.05635	4.9845e-05	0.000361595
																				GH_D11G0251	123.334	-3.57214	0.614962	-5.80872	6.29529e-09	8.64533e-08
																				GH_A08G1917	8.64321	-3.5672	1.09813	-3.24843	0.00116044	0.00606795
																				GH_A11G2402	80.5279	-3.56047	0.355185	-10.0243	1.19252e-23	5.2943e-22
																				GH_A01G1447	28.5963	-3.56019	0.648111	-5.49317	3.94772e-08	4.88079e-07
																				GH_A03G1180	8.44332	-3.55879	1.13241	-3.14267	0.00167417	0.00835833
																				GH_D10G0809	549.173	-3.5553	0.144574	-24.5916	1.553e-133	7.01958e-131
																				GH_A05G0053	233.458	-3.5527	0.250538	-14.1803	1.21349e-45	1.27319e-43
																				GH_A02G0515	13.1241	-3.55259	0.898122	-3.95557	7.63528e-05	0.000532818
																				GH_A05G1574	8.61121	-3.54828	1.1187	-3.17178	0.00151507	0.00766061
																				GH_A10G2323	92.8937	-3.53762	0.346118	-10.2208	1.59949e-24	7.43458e-23
																				GH_A10G0468	133.77	-3.52868	0.704921	-5.00579	5.56344e-07	5.78767e-06
																				GH_D06G0332	31.7253	-3.52667	0.565158	-6.24016	4.3713e-10	6.93369e-09
																				GH_D13G2319	194.581	-3.52314	0.237095	-14.8596	6.0261e-50	7.28257e-48
																				GH_A01G0699	12.8893	-3.52231	0.911234	-3.86543	0.000110893	0.000746976
																				GH_D07G0528	95.7744	-3.52147	0.326331	-10.7911	3.79136e-27	1.99121e-25
																				GH_D05G2103	8.30653	-3.51934	1.17192	-3.00305	0.00267285	0.0126074
																				GH_A05G1219	20.8419	-3.51093	0.689234	-5.09396	3.50653e-07	3.7596e-06
																				GH_D08G0101	65.9074	-3.50789	0.418062	-8.39083	4.82742e-17	1.44631e-15
																				GH_D01G0115	10.4564	-3.50543	1.02222	-3.42924	0.000605275	0.00341543
																				GH_A04G1035	36.3307	-3.49939	0.578872	-6.04519	1.49231e-09	2.21242e-08
																				GH_D10G2748	21.0924	-3.49298	0.711963	-4.90613	9.28923e-07	9.30285e-06
																				GH_A08G2079	29.3563	-3.49291	0.695514	-5.02206	5.11213e-07	5.34822e-06
																				GH_A08G2170	243.459	-3.46864	0.225732	-15.3662	2.75877e-53	3.63221e-51
																				GH_A09G0907	28.6113	-3.46393	0.601293	-5.7608	8.37153e-09	1.13073e-07
																				GH_D13G1018	52.9839	-3.46245	0.449592	-7.7013	1.34689e-14	3.32546e-13
																				GH_A07G2078	10.108	-3.45796	1.062	-3.25609	0.00112959	0.00592175
																				GH_D05G0058	150.61	-3.45558	0.252502	-13.6853	1.24219e-42	1.20859e-40
																				GH_D10G2419	91.5354	-3.45303	0.326372	-10.58	3.68827e-26	1.8315e-24
																				GH_D09G2086	20.3487	-3.44824	0.699287	-4.93108	8.17759e-07	8.26892e-06
																				GH_A06G1858	30.2417	-3.4448	0.557867	-6.17494	6.61871e-10	1.02687e-08
																				GH_D07G1619	46.4605	-3.4395	0.526065	-6.53816	6.22784e-11	1.0863e-09
																				GH_A08G2304	56.759	-3.43177	0.449847	-7.62874	2.37065e-14	5.74196e-13
																				GH_D13G0923	68.1352	-3.42575	0.38433	-8.91358	4.94102e-19	1.69031e-17
																				GH_D03G0416	162.383	-3.41565	0.239224	-14.278	3.00032e-46	3.21326e-44
																				GH_D05G1492	127.815	-3.41562	0.299099	-11.4197	3.33358e-30	2.01645e-28
																				GH_D05G2587	7.86622	-3.40858	1.1423	-2.98396	0.00284548	0.0133004
																				GH_A07G2446	23.4284	-3.40684	0.701038	-4.8597	1.17561e-06	1.15457e-05
																				GH_D05G4077	146.294	-3.40258	0.276619	-12.3006	8.98889e-35	6.60689e-33
																				GH_D06G0203	7.69732	-3.39991	1.18826	-2.86124	0.00421983	0.0186622
																				GH_A03G0125	3765.9	-3.39942	0.0745854	-45.5775	0	0
																				GH_D07G1688	48.7499	-3.39305	0.515234	-6.58546	4.53471e-11	8.03923e-10
																				GH_D08G1910	332.038	-3.38301	0.199694	-16.9409	2.24568e-64	3.97873e-62
																				GH_D13G1932	6.0142	-3.38274	1.30479	-2.59255	0.00952667	0.0370834
																				GH_A02G0461	7.80065	-3.38238	1.13055	-2.99181	0.00277329	0.0130128
																				GH_A02G1982	15.7569	-3.38153	0.809992	-4.17477	2.98293e-05	0.000226948
																				GH_D03G0728	7.75589	-3.38022	1.19028	-2.83986	0.00451328	0.0197559
																				GH_D10G2420	80.0489	-3.37265	0.374037	-9.01689	1.93507e-19	6.83574e-18
																				GH_D05G3950	87.5386	-3.36652	0.357877	-9.40692	5.10877e-21	1.94343e-19
																				GH_A08G2379	46.0711	-3.36505	0.484945	-6.93904	3.94777e-12	7.81979e-11
																				GH_A06G0211	98.6702	-3.36122	0.337781	-9.95088	2.49958e-23	1.08866e-21
																				GH_D10G0427	17.125	-3.35514	0.723464	-4.63761	3.52466e-06	3.18981e-05
																				GH_D03G1871	24.5898	-3.35408	0.621996	-5.39244	6.9507e-08	8.27454e-07
																				GH_A13G1084	264.042	-3.34757	0.205611	-16.281	1.34549e-59	2.07626e-57
																				GH_D11G2463	146.125	-3.34635	0.254886	-13.1288	2.25104e-39	1.99104e-37
																				GH_D09G2526	9.45153	-3.34393	1.05505	-3.16945	0.00152726	0.00771208
																				GH_D11G0886	159.885	-3.34241	0.266432	-12.5451	4.23043e-36	3.31301e-34
																				GH_A01G1311	7.56096	-3.34188	1.16761	-2.86217	0.00420752	0.0186135
																				GH_D13G2208	18.7724	-3.33787	0.738229	-4.52145	6.14163e-06	5.33203e-05
																				GH_A13G1224	108.483	-3.3378	0.306005	-10.9077	1.05945e-27	5.73742e-26
																				GH_A10G2182	24.7828	-3.33733	0.676321	-4.93454	8.03412e-07	8.13387e-06
																				GH_D03G0770	7.72308	-3.33472	1.16765	-2.85593	0.00429113	0.0189366
																				GH_A13G2525	14.7982	-3.33376	0.820884	-4.06119	4.88234e-05	0.000354991
																				GH_A13G0747	11.2959	-3.33198	0.939007	-3.54841	0.000387558	0.00229947
																				GH_A11G3679	14.6212	-3.33143	0.903002	-3.68929	0.000224883	0.00140869
																				GH_D08G0102	7.28429	-3.32814	1.17852	-2.82401	0.00474272	0.0206282
																				GH_D03G0083	43.0967	-3.32753	0.523091	-6.36129	2.00068e-10	3.30781e-09
																				GH_A05G2018	90.301	-3.3267	0.326444	-10.1907	2.18148e-24	1.00745e-22
																				GH_D13G2099	39.2168	-3.32465	0.484606	-6.86051	6.86128e-12	1.3257e-10
																				GH_A10G2377	33.2152	-3.32076	0.537097	-6.1828	6.29752e-10	9.80745e-09
																				GH_D12G0367	64.5775	-3.31551	0.383992	-8.63432	5.90797e-18	1.87994e-16
																				GH_A05G3194	1029.14	-3.3155	0.319502	-10.3771	3.15345e-25	1.50851e-23
																				GH_D13G2535	47.5366	-3.30886	0.490165	-6.7505	1.47334e-11	2.73708e-10
																				GH_A07G1225	12.8283	-3.30866	0.855748	-3.8664	0.000110455	0.000744895
																				GH_A07G1616	7.35966	-3.30751	1.17386	-2.81765	0.00483768	0.0209761
																				GH_D05G2655	305.328	-3.30707	0.176138	-18.7755	1.19856e-78	2.69812e-76
																				GH_A03G0759	10.844	-3.30705	1.01417	-3.26086	0.00111076	0.00584008
																				GH_D05G3885	11.0368	-3.29749	0.904569	-3.64537	0.000267007	0.00164438
																				GH_D11G0076	7.54043	-3.29383	1.17324	-2.80747	0.00499319	0.0215268
																				GH_D06G2181	113.677	-3.29361	0.295682	-11.139	8.10128e-29	4.62272e-27
																				GH_A09G1422	12.5306	-3.29183	0.892993	-3.68629	0.000227549	0.0014243
																				GH_A12G2618	7.28579	-3.28926	1.18518	-2.77533	0.00551462	0.0234559
																				GH_A09G0872	256.223	-3.28279	0.216653	-15.1523	7.31273e-52	9.26667e-50
																				GH_D01G0808	12.442	-3.28153	0.989169	-3.31746	0.000908395	0.0048917
																				GH_A05G2924	84.0892	-3.27873	0.335695	-9.76699	1.56016e-22	6.51814e-21
																				GH_D13G2347	21.7421	-3.27636	0.649483	-5.04457	4.54544e-07	4.7938e-06
																				GH_D10G1954	1446.08	-3.2757	0.107828	-30.3788	1.0454e-202	1.22469e-199
																				GH_A04G1483	87.6831	-3.26798	0.373654	-8.74602	2.2101e-18	7.23311e-17
																				GH_D09G0366	139.31	-3.2641	0.280733	-11.627	3.00319e-31	1.90492e-29
																				GH_D13G1440	35.897	-3.26292	0.504503	-6.46758	9.95831e-11	1.70109e-09
																				GH_D01G1611	23.087	-3.26211	0.686784	-4.74984	2.03579e-06	1.91956e-05
																				GH_D02G0512	6.92208	-3.2574	1.23726	-2.63275	0.00846965	0.033638
																				GH_A01G2183	232.19	-3.25689	0.221849	-14.6807	8.57122e-49	9.95996e-47
																				GH_A01G1412	9.15361	-3.25571	1.02066	-3.1898	0.00142373	0.00724731
																				GH_D05G2093	108.249	-3.25505	0.318411	-10.2228	1.56728e-24	7.29075e-23
																				GH_D02G0229	30.4822	-3.25369	0.738639	-4.40498	1.05795e-05	8.8156e-05
																				GH_D13G0905	273.442	-3.25196	0.474687	-6.85074	7.34693e-12	1.41477e-10
																				GH_A08G0752	238.521	-3.2446	0.211441	-15.3452	3.81343e-53	4.97514e-51
																				GH_D10G0729	17.8764	-3.24306	0.742683	-4.36668	1.26151e-05	0.00010351
																				GH_A11G1840	10.5073	-3.2291	1.00932	-3.19928	0.00137771	0.00704552
																				GH_D05G2393	248.447	-3.22583	0.208299	-15.4866	4.27612e-54	5.81674e-52
																				GH_D08G2490	36.8031	-3.22498	0.514388	-6.26954	3.62113e-10	5.81935e-09
																				GH_D09G1178	24.4481	-3.22326	0.606836	-5.31158	1.08677e-07	1.26516e-06
																				GH_D07G2392	10.3496	-3.22293	1.02391	-3.14766	0.00164586	0.0082356
																				GH_A07G0305	275.546	-3.21912	0.191846	-16.7797	3.43576e-63	5.94055e-61
																				GH_D05G2791	8.68725	-3.2174	1.11349	-2.88947	0.00385887	0.0173004
																				GH_A03G1497	200.71	-3.21693	0.224044	-14.3585	9.42519e-47	1.0247e-44
																				GH_D05G0015	35.1107	-3.21059	0.570262	-5.63003	1.80179e-08	2.32846e-07
																				GH_D01G0116	19.1571	-3.20889	0.674555	-4.75704	1.96449e-06	1.85782e-05
																				GH_D13G1679	6.70725	-3.20302	1.24313	-2.57658	0.00997827	0.0385485
																				GH_D05G0271	122.541	-3.20042	0.289638	-11.0497	2.19862e-28	1.22891e-26
																				GH_D05G2019	521.624	-3.20024	0.136381	-23.4655	9.18126e-122	3.66001e-119
																				GH_A13G1086	284.386	-3.19422	0.195505	-16.3383	5.26741e-60	8.17217e-58
																				GH_D03G0035	186.384	-3.19103	0.245869	-12.9786	1.6189e-38	1.38911e-36
																				GH_D11G0740	6.82093	-3.18895	1.2053	-2.64578	0.00815017	0.0325191
																				GH_D03G1767	15.7173	-3.1858	0.783352	-4.06688	4.76472e-05	0.000347496
																				GH_A05G0620	7.0761	-3.17876	1.2172	-2.61154	0.00901358	0.0354055
																				GH_A13G0746	8.62951	-3.16265	1.05961	-2.98474	0.00283817	0.0132738
																				GH_D13G0906	39.1022	-3.15752	0.510391	-6.18647	6.15256e-10	9.59212e-09
																				GH_D13G0651	13.4615	-3.15268	0.824908	-3.82186	0.00013245	0.000876246
																				GH_D07G2157	114.388	-3.14805	0.294144	-10.7024	9.91584e-27	5.07316e-25
																				GH_A07G2595	28.4644	-3.14495	0.610022	-5.15546	2.53002e-07	2.77322e-06
																				GH_D13G2581	13.5987	-3.13556	0.891861	-3.51575	0.000438509	0.00256702
																				GH_D07G0540	18.1401	-3.1342	0.745042	-4.20674	2.59082e-05	0.000199334
																				GH_D09G2512	11.4843	-3.12408	0.973856	-3.20795	0.00133684	0.00687203
																				GH_A11G1761	64.0785	-3.11938	0.367667	-8.48426	2.17089e-17	6.6712e-16
																				GH_A05G2372	58.6	-3.11924	0.413617	-7.54136	4.65098e-14	1.09825e-12
																				GH_D11G0975	42.6225	-3.11534	0.448482	-6.94642	3.74684e-12	7.43977e-11
																				GH_D01G2266	1002.58	-3.11497	0.122983	-25.3283	1.55714e-141	8.43264e-139
																				GH_A05G0934	245.371	-3.11449	0.204055	-15.263	1.34935e-52	1.75244e-50
																				GH_D07G0555	6.48333	-3.1136	1.18331	-2.63127	0.00850664	0.033744
																				GH_A09G0838	2183.4	-3.10746	0.0969288	-32.0592	1.63392e-225	2.84222e-222
																				GH_A13G1759	16.2235	-3.09852	0.766614	-4.04182	5.30371e-05	0.000382384
																				GH_D12G1513	12.6282	-3.09642	0.975845	-3.17307	0.00150839	0.00762818
																				GH_D13G1626	211.474	-3.08669	0.21419	-14.411	4.41375e-47	4.83524e-45
																				GH_A09G2432	65.4583	-3.08487	1.25005	-2.4678	0.0135945	0.0499068
																				GH_D02G1670	193.047	-3.08357	0.218014	-14.1439	2.03582e-45	2.12094e-43
																				GH_A10G1856	37.0076	-3.08242	0.474854	-6.49129	8.5102e-11	1.46439e-09
																				GH_A01G0538	45.0073	-3.0814	0.475274	-6.48342	8.96636e-11	1.53781e-09
																				GH_D08G0284	11.3433	-3.07215	0.906217	-3.39008	0.000698724	0.0038727
																				GH_A02G0009	35.097	-3.06669	0.504376	-6.08018	1.2005e-09	1.8026e-08
																				GH_A07G1617	12.6614	-3.06663	0.968428	-3.1666	0.0015423	0.00778048
																				GH_D11G2146	20.3707	-3.06562	0.722911	-4.24066	2.22867e-05	0.00017399
																				GH_A12G0089	6.34004	-3.06249	1.2376	-2.47455	0.0133404	0.0491516
																				GH_A13G1871	65.0568	-3.0613	0.363128	-8.43036	3.44615e-17	1.04172e-15
																				GH_A08G2629	7.84617	-3.06024	1.07496	-2.84684	0.00441553	0.0194036
																				GH_D08G2185	121.648	-3.05992	0.319284	-9.58371	9.36195e-22	3.73204e-20
																				GH_A11G2839	663.547	-3.05592	0.13326	-22.9321	2.22209e-116	8.33703e-114
																				GH_D08G2611	789.036	-3.05435	0.110119	-27.7369	2.50627e-169	1.6729e-166
																				GH_A11G2331	325.036	-3.03957	0.193864	-15.6789	2.11016e-55	2.98354e-53
																				GH_D05G2753	25.9673	-3.0344	0.633797	-4.78765	1.68746e-06	1.61365e-05
																				GH_A03G0008	21.7263	-3.0328	0.61784	-4.90872	9.16749e-07	9.18894e-06
																				GH_D13G1625	225.959	-3.03031	0.20861	-14.5262	8.26832e-48	9.27021e-46
																				GH_A13G1674	382.243	-3.02988	0.166349	-18.214	3.99921e-74	8.16978e-72
																				GH_A12G0701	26.6026	-3.02624	0.5936	-5.09812	3.43049e-07	3.68495e-06
																				GH_A10G0465	84.2037	-3.0251	0.365829	-8.26918	1.34881e-16	3.89276e-15
																				GH_D11G2870	584.183	-3.02445	0.139228	-21.7231	1.24183e-104	3.91683e-102
																				GH_A06G0013	24.849	-3.01969	0.586957	-5.14465	2.68015e-07	2.92604e-06
																				GH_D11G2110	1401.06	-3.00156	0.105041	-28.5751	1.37177e-179	1.1753e-176
																				GH_D10G0803	43.3261	-3.00146	0.465061	-6.45391	1.09003e-10	1.85675e-09
																				GH_D03G1953	47.1177	-3.00145	0.435931	-6.88515	5.77271e-12	1.12445e-10
																				GH_A11G0385	7.57718	-2.9978	1.09126	-2.7471	0.00601244	0.0252249
																				GH_A05G3825	28.8312	-2.99039	0.553945	-5.39835	6.7257e-08	8.03167e-07
																				GH_A05G0301	29.7894	-2.98965	0.590229	-5.06524	4.07888e-07	4.34163e-06
																				GH_A07G0098	10.594	-2.98931	0.950362	-3.14544	0.00165836	0.00829168
																				GH_A12G0344	333.275	-2.97762	0.164085	-18.1469	1.35903e-73	2.76645e-71
																				GH_A06G2341	9.04445	-2.9767	1.03818	-2.86724	0.00414075	0.0183677
																				GH_D10G1081	7.74266	-2.97191	1.14739	-2.59014	0.0095936	0.0373035
																				GH_A01G0578	295.227	-2.97187	0.181463	-16.3773	2.77771e-60	4.34473e-58
																				GH_D13G0881	99.8724	-2.96947	0.339764	-8.7398	2.3353e-18	7.62545e-17
																				GH_D11G0101	13.7113	-2.96834	0.846259	-3.5076	0.000452171	0.00263727
																				GH_A13G1951	8.99583	-2.96523	1.00717	-2.94413	0.00323867	0.0148945
																				GH_D08G1831	16.4607	-2.9646	0.708634	-4.18353	2.87014e-05	0.000219064
																				GH_A10G1553	55.1595	-2.96352	0.394917	-7.50415	6.18285e-14	1.44611e-12
																				GH_D11G3760	57.4191	-2.95901	0.413951	-7.14822	8.79118e-13	1.8438e-11
																				GH_A05G3868	7.75976	-2.95857	1.16152	-2.54715	0.0108606	0.0414248
																				GH_A10G0783	128.087	-2.95765	0.322517	-9.17053	4.70688e-20	1.70792e-18
																				GH_D01G1475	10.5014	-2.95478	0.882008	-3.35006	0.000807927	0.00441025
																				GH_A08G1715	56.1294	-2.9474	0.384424	-7.66705	1.75995e-14	4.3156e-13
																				GH_A08G2598	39.3036	-2.94587	0.515743	-5.71191	1.11718e-08	1.47971e-07
																				GH_D05G0320	62.2284	-2.94504	0.456787	-6.44728	1.13877e-10	1.93288e-09
																				GH_A02G2059	449.47	-2.94301	0.14632	-20.1134	5.62743e-90	1.49554e-87
																				GH_A01G0285	165.49	-2.93909	0.243617	-12.0644	1.62934e-33	1.14621e-31
																				GH_A13G0915	18.8901	-2.93797	0.695893	-4.22187	2.4228e-05	0.00018769
																				GH_A07G0693	7.658	-2.93491	1.1763	-2.49503	0.0125946	0.0468616
																				GH_D09G1183	65.8316	-2.93334	0.396185	-7.40397	1.32171e-13	2.99531e-12
																				GH_D04G0402	47.2146	-2.93194	0.439761	-6.66711	2.60881e-11	4.72566e-10
																				GH_A08G1918	72.6768	-2.93067	0.344107	-8.51675	1.64095e-17	5.06436e-16
																				GH_A01G0353	14.7816	-2.92927	0.774461	-3.78233	0.000155367	0.0010113
																				GH_D03G0211	42.543	-2.92363	0.467821	-6.24947	4.11838e-10	6.55276e-09
																				GH_D08G2311	46.4803	-2.91959	0.418771	-6.97181	3.12884e-12	6.26029e-11
																				GH_A10G0765	69.7554	-2.91809	0.362577	-8.04821	8.40161e-16	2.27386e-14
																				GH_A13G1493	40.7433	-2.91112	0.462777	-6.29055	3.16345e-10	5.12255e-09
																				GH_D10G2679	8.62079	-2.91085	1.09073	-2.66872	0.00761412	0.0307176
																				GH_A05G0940	31.5214	-2.91012	0.528104	-5.51051	3.578e-08	4.45245e-07
																				GH_A03G1621	11.7882	-2.90872	0.879144	-3.30858	0.000937697	0.00502601
																				GH_D13G2619	6.97983	-2.90701	1.16998	-2.48466	0.0129673	0.0480429
																				GH_A05G2632	181.504	-2.90238	0.241307	-12.0278	2.53926e-33	1.77978e-31
																				GH_D02G0779	7.35636	-2.8985	1.10793	-2.61613	0.00889318	0.0350413
																				GH_A11G1348	102.412	-2.89794	0.31777	-9.11962	7.53893e-20	2.70986e-18
																				GH_A11G0668	105.612	-2.89593	0.318715	-9.08629	1.0248e-19	3.65615e-18
																				GH_D12G0552	77.3419	-2.89241	0.345933	-8.36118	6.20927e-17	1.84682e-15
																				GH_A07G1579	61.315	-2.89156	0.390851	-7.39811	1.38133e-13	3.12304e-12
																				GH_D05G2758	35.4827	-2.8915	0.521834	-5.54104	3.00683e-08	3.77855e-07
																				GH_A02G0951	25.7749	-2.88708	0.584695	-4.93775	7.90308e-07	8.00969e-06
																				GH_scaffold2361_objG0001	18.5352	-2.88427	0.680424	-4.23893	2.24588e-05	0.000175286
																				GH_D12G0717	94.8502	-2.88351	0.328857	-8.76828	1.81412e-18	5.96435e-17
																				GH_A13G0607	31.2308	-2.87689	0.515201	-5.584	2.35046e-08	2.98839e-07
																				GH_A12G2008	42.4219	-2.8743	0.491411	-5.84908	4.94288e-09	6.88357e-08
																				GH_D10G2202	123.753	-2.87282	0.278705	-10.3077	6.50147e-25	3.06916e-23
																				GH_A02G1553	131.051	-2.87151	0.268779	-10.6835	1.21576e-26	6.17605e-25
																				GH_A05G2744	66.0553	-2.86496	0.360362	-7.95023	1.86166e-15	4.90665e-14
																				GH_A09G1419	48.6557	-2.86454	0.45973	-6.23092	4.63718e-10	7.32708e-09
																				GH_A10G1915	33.6335	-2.85875	0.57715	-4.95322	7.29938e-07	7.45311e-06
																				GH_A03G1968	93.0818	-2.85809	0.305558	-9.35368	8.46502e-21	3.1864e-19
																				GH_A05G2300	12.4038	-2.85581	0.853018	-3.34789	0.000814299	0.00444166
																				GH_D01G1181	38.6832	-2.85494	0.476908	-5.98634	2.14613e-09	3.11574e-08
																				GH_A01G0787	97.7997	-2.85111	0.304617	-9.35964	8.00084e-21	3.01563e-19
																				GH_A11G1044	13.9047	-2.84974	0.816522	-3.49009	0.000482859	0.00279416
																				GH_A10G0620	12.4074	-2.84841	0.808873	-3.52145	0.000429187	0.00251835
																				GH_D11G2121	355.004	-2.84432	0.176409	-16.1234	1.74669e-58	2.6386e-56
																				GH_D10G1933	10.6091	-2.83545	1.08459	-2.61431	0.00894087	0.0351867
																				GH_D06G0012	22.8322	-2.83239	0.68388	-4.14165	3.44815e-05	0.00025864
																				GH_A13G1967	16.6745	-2.82936	0.757914	-3.73309	0.000189142	0.00120585
																				GH_A09G1852	16.3701	-2.82788	0.784826	-3.60319	0.000314332	0.00190457
																				GH_D10G2498	55.1192	-2.82628	0.399047	-7.08258	1.41494e-12	2.91018e-11
																				GH_D12G0603	11.0488	-2.82333	0.904854	-3.1202	0.00180728	0.00893814
																				GH_D12G0582	142.874	-2.82323	0.283927	-9.94351	2.69163e-23	1.16612e-21
																				GH_D04G1713	276.978	-2.81577	0.175337	-16.0591	4.93359e-58	7.37521e-56
																				GH_A09G0755	8.20243	-2.81428	1.09987	-2.55874	0.0105052	0.0402671
																				GH_A12G1080	23.763	-2.81268	0.727031	-3.86871	0.000109411	0.000738549
																				GH_A04G1781	1086.7	-2.8086	0.108012	-26.0027	4.6136e-149	2.64839e-146
																				GH_A05G2063	68.9962	-2.80515	0.34412	-8.15168	3.58916e-16	1.00357e-14
																				GH_D09G2207	106.555	-2.80309	0.319699	-8.76789	1.82039e-18	5.98156e-17
																				GH_A11G2751	9.34345	-2.79341	1.08295	-2.57945	0.00989575	0.0382787
																				GH_D01G1853	10.7409	-2.79196	0.972791	-2.87005	0.00410401	0.0182314
																				GH_A12G2032	162.577	-2.79179	0.224421	-12.44	1.58581e-35	1.20254e-33
																				GH_A11G3555	21.4976	-2.79147	0.646303	-4.31913	1.56648e-05	0.00012626
																				GH_A12G0283	32.2123	-2.7885	0.497745	-5.60227	2.11557e-08	2.70774e-07
																				GH_D11G2742	17.2573	-2.7851	0.70175	-3.96879	7.22395e-05	0.000506514
																				GH_A13G2118	41.0898	-2.7832	0.479373	-5.80593	6.40095e-09	8.78203e-08
																				GH_A03G0707	56.2487	-2.78224	0.381422	-7.29438	3.00043e-13	6.5639e-12
																				GH_D07G2396	42.5446	-2.7747	0.443871	-6.25115	4.07444e-10	6.48792e-09
																				GH_D11G3191	12.1574	-2.77464	0.900033	-3.08282	0.00205047	0.0100047
																				GH_A06G1240	10.6675	-2.76937	0.899484	-3.07884	0.00207806	0.0101221
																				GH_A11G2934	27.7392	-2.76646	0.560365	-4.9369	7.93757e-07	8.04038e-06
																				GH_A05G1316	32.0496	-2.76328	0.566862	-4.8747	1.08972e-06	1.07722e-05
																				GH_A08G2641	10.9685	-2.76214	1.02553	-2.69337	0.00707346	0.028902
																				GH_D11G1655	247.339	-2.75969	0.191286	-14.4271	3.49565e-47	3.84415e-45
																				GH_D10G1958	2367.47	-2.75618	0.0901449	-30.575	2.63525e-205	3.43804e-202
																				GH_A13G2032	43.1813	-2.75546	0.430609	-6.39899	1.56411e-10	2.61309e-09
																				GH_A13G0478	18.1633	-2.74483	0.673842	-4.07341	4.63303e-05	0.000338752
																				GH_D03G1931	20.8759	-2.74076	0.625482	-4.38184	1.17683e-05	9.7075e-05
																				GH_A04G0196	721.584	-2.73967	0.116587	-23.499	4.17912e-122	1.67761e-119
																				GH_D06G1502	10.1608	-2.733	0.921848	-2.9647	0.00302981	0.0140521
																				GH_D10G0632	138.243	-2.73204	0.247671	-11.0309	2.71063e-28	1.50776e-26
																				GH_A03G1930	7.76368	-2.73163	1.07775	-2.53457	0.0112584	0.0427065
																				GH_A09G2571	2859.35	-2.7314	0.0768871	-35.5248	2.03555e-276	7.78992e-273
																				GH_A05G0508	74.1161	-2.73041	0.32736	-8.3407	7.38519e-17	2.17964e-15
																				GH_D04G1821	14.3237	-2.73014	0.786388	-3.47175	0.000517075	0.00296674
																				GH_D08G1864	220.948	-2.72836	0.210533	-12.9593	2.08081e-38	1.77749e-36
																				GH_A07G0335	52.6842	-2.72673	0.458417	-5.94814	2.71204e-09	3.8979e-08
																				GH_A12G2389	102.827	-2.7266	0.316634	-8.6112	7.22978e-18	2.28032e-16
																				GH_D06G0143	39.1069	-2.72432	0.483693	-5.63234	1.77782e-08	2.29851e-07
																				GH_D04G0798	7.58858	-2.72199	1.03394	-2.63263	0.00847258	0.0336465
																				GH_A07G1438	7.68569	-2.71988	1.0654	-2.55291	0.0106827	0.0408331
																				GH_A02G1582	43.4346	-2.71792	0.473242	-5.74319	9.29074e-09	1.24434e-07
																				GH_D07G2133	9.063	-2.71789	0.966345	-2.81254	0.00491514	0.0212478
																				GH_A06G1251	176.629	-2.71741	0.216617	-12.5448	4.24705e-36	3.3215e-34
																				GH_D05G2762	617.356	-2.71702	0.135486	-20.0539	1.86508e-89	4.91114e-87
																				GH_A05G4026	443.759	-2.71626	0.142705	-19.0341	8.89864e-81	2.07649e-78
																				GH_A11G0511	151.224	-2.71476	0.250056	-10.8566	1.85494e-27	9.87763e-26
																				GH_D06G0600	7.62106	-2.7143	1.03972	-2.61061	0.00903809	0.0354848
																				GH_D01G0536	9.10404	-2.71299	1.00449	-2.70087	0.00691593	0.0283532
																				GH_D02G0946	41.2803	-2.71102	0.45316	-5.98249	2.19755e-09	3.18637e-08
																				GH_A05G4127	241.528	-2.71094	0.208526	-13.0005	1.21507e-38	1.05045e-36
																				GH_A10G2365	10.1251	-2.7098	0.953465	-2.84205	0.00448239	0.0196399
																				GH_D03G1483	276.941	-2.7086	0.17842	-15.181	4.72322e-52	6.05205e-50
																				GH_D10G0791	26.5802	-2.70576	0.549535	-4.92373	8.49114e-07	8.55733e-06
																				GH_A11G0219	45.7584	-2.70094	0.431194	-6.26387	3.75532e-10	6.01648e-09
																				GH_D07G0188	154.643	-2.69945	0.259397	-10.4067	2.31182e-25	1.11239e-23
																				GH_A09G2049	65.1637	-2.69627	0.370797	-7.27157	3.55334e-13	7.72051e-12
																				GH_D12G2870	68.4182	-2.69145	0.368459	-7.3046	2.78085e-13	6.09981e-12
																				GH_A01G0544	43.1208	-2.69071	0.437656	-6.14798	7.84736e-10	1.20769e-08
																				GH_A01G0654	36.5206	-2.68888	0.476104	-5.64767	1.62634e-08	2.11457e-07
																				GH_A06G1924	8.66936	-2.68669	0.977111	-2.74963	0.00596628	0.0250687
																				GH_D13G0324	16.1708	-2.68156	0.806279	-3.32585	0.000881486	0.00476378
																				GH_D07G2082	369.282	-2.68098	0.169994	-15.771	4.92673e-56	7.03517e-54
																				GH_A08G2811	12.5999	-2.67934	0.809362	-3.31044	0.000931509	0.00499788
																				GH_D09G2504	3511.73	-2.67862	0.0609005	-43.9835	0	0
																				GH_A10G1855	465.35	-2.67806	0.136293	-19.6494	5.8554e-86	1.46644e-83
																				GH_A06G0159	16.3222	-2.67679	0.780562	-3.42931	0.000605124	0.00341491
																				GH_A11G1172	7.55608	-2.67129	1.07473	-2.48554	0.0129354	0.0479306
																				GH_D05G3552	1792.01	-2.66724	0.0875354	-30.4705	6.41964e-204	8.01116e-201
																				GH_D01G0337	86.2902	-2.66623	0.319071	-8.35621	6.47634e-17	1.92327e-15
																				GH_A09G2273	88.1453	-2.65931	0.302371	-8.79486	1.43225e-18	4.73872e-17
																				GH_A03G2210	114.786	-2.65897	0.285156	-9.3246	1.11403e-20	4.16341e-19
																				GH_D01G1967	213.604	-2.64535	0.210107	-12.5905	2.38135e-36	1.88032e-34
																				GH_D12G2815	46.5928	-2.64409	0.405917	-6.51387	7.32393e-11	1.27016e-09
																				GH_A12G0345	254.326	-2.63593	0.181484	-14.5243	8.50053e-48	9.51198e-46
																				GH_A13G2353	21.7394	-2.63458	0.756948	-3.48053	0.000500422	0.00288358
																				GH_D09G2229	953.779	-2.63368	0.106347	-24.765	2.13767e-135	1.01414e-132
																				GH_scaffold13406_objG0001	116.535	-2.63358	0.283699	-9.28301	1.64763e-20	6.08233e-19
																				GH_D11G1078	22.0662	-2.63357	0.633087	-4.15989	3.18401e-05	0.000240937
																				GH_D08G2529	20.7722	-2.63087	0.609319	-4.31772	1.57651e-05	0.000126997
																				GH_D01G1476	11.0252	-2.62682	0.894982	-2.93505	0.00333491	0.0152856
																				GH_A02G1318	20.4778	-2.62233	0.62315	-4.20818	2.57432e-05	0.000198224
																				GH_D09G2189	374.494	-2.62079	0.151591	-17.2885	5.73943e-67	1.06279e-64
																				GH_A02G1247	21.6273	-2.61899	0.617927	-4.23835	2.2517e-05	0.000175692
																				GH_D01G0861	293.855	-2.61628	0.176409	-14.8308	9.26786e-50	1.10605e-47
																				GH_A05G3373	26.567	-2.61125	0.553673	-4.71624	2.40248e-06	2.23883e-05
																				GH_D13G0536	17.0718	-2.60768	0.701894	-3.7152	0.000203046	0.00128678
																				GH_D06G1848	30.1361	-2.60673	0.537308	-4.85147	1.22551e-06	1.19989e-05
																				GH_D07G1076	14.2909	-2.60239	0.750328	-3.46834	0.000523694	0.00300062
																				GH_A03G0048	3355.48	-2.60198	0.0844476	-30.8117	1.82493e-208	2.55508e-205
																				GH_D01G0047	215.665	-2.60035	0.22291	-11.6655	1.91252e-31	1.22257e-29
																				GH_A13G1308	50.0918	-2.59721	0.417143	-6.22619	4.779e-10	7.53664e-09
																				GH_A02G0292	260.027	-2.59146	0.190233	-13.6226	2.93945e-42	2.83114e-40
																				GH_A09G0772	761.377	-2.59042	0.126626	-20.4572	5.18451e-93	1.45176e-90
																				GH_A07G2147	842.335	-2.58779	0.113486	-22.8026	4.3177e-115	1.56869e-112
																				GH_D11G2737	11.6853	-2.58668	0.842221	-3.07126	0.00213158	0.0103468
																				GH_D09G0617	17.1632	-2.58353	0.80931	-3.19226	0.00141163	0.00719337
																				GH_A09G1773	118.106	-2.58238	0.259873	-9.93708	2.87113e-23	1.24201e-21
																				GH_D13G0606	140.98	-2.57844	0.270908	-9.51775	1.76969e-21	6.90132e-20
																				GH_A08G1612	22.5653	-2.57829	0.594338	-4.33808	1.43732e-05	0.000116471
																				GH_A13G0610	16.4395	-2.57468	0.688032	-3.7421	0.000182492	0.00116734
																				GH_D13G0975	48.5001	-2.57347	0.397427	-6.47533	9.46057e-11	1.61918e-09
																				GH_D11G0540	129.256	-2.57112	0.268246	-9.58491	9.25401e-22	3.69157e-20
																				GH_A02G0409	75.9984	-2.57055	0.324889	-7.91208	2.53121e-15	6.57772e-14
																				GH_D10G2008	23.3011	-2.56933	0.589973	-4.35501	1.33063e-05	0.000108561
																				GH_D06G1708	55.5163	-2.56881	0.417675	-6.15024	7.73637e-10	1.19157e-08
																				GH_A12G2427	147.034	-2.56648	0.238194	-10.7747	4.5306e-27	2.36432e-25
																				GH_A01G2115	73.1102	-2.56522	0.348401	-7.36286	1.80009e-13	4.01758e-12
																				GH_D13G0948	10.3751	-2.56394	0.914574	-2.80342	0.00505632	0.0217532
																				GH_A12G1528	119.268	-2.56274	0.3158	-8.11509	4.8544e-16	1.34101e-14
																				GH_D05G2278	271.932	-2.5624	0.183705	-13.9484	3.21709e-44	3.21732e-42
																				GH_D08G2479	198.284	-2.56234	0.208896	-12.2661	1.37697e-34	1.00309e-32
																				GH_D07G2068	123.893	-2.557	0.317894	-8.04358	8.72499e-16	2.35528e-14
																				GH_A11G1092	122.431	-2.55568	0.255744	-9.99311	1.63373e-23	7.1864e-22
																				GH_D03G0122	22.6295	-2.5554	0.661016	-3.86587	0.000110693	0.000745976
																				GH_A11G2642	8.25616	-2.55473	0.972719	-2.62638	0.00862984	0.0341788
																				GH_A09G0677	60.3836	-2.55356	0.400305	-6.37905	1.78191e-10	2.96317e-09
																				GH_D08G1378	95.3576	-2.55327	0.314011	-8.13116	4.25203e-16	1.182e-14
																				GH_D01G2207	72.9529	-2.55196	0.340277	-7.49964	6.39948e-14	1.49392e-12
																				GH_scaffold311_objG0001	315.868	-2.54937	0.178489	-14.2831	2.7908e-46	2.99445e-44
																				GH_D12G2408	111.562	-2.54844	0.259121	-9.83497	7.95897e-23	3.37404e-21
																				GH_A02G1397	38.9221	-2.54721	0.506027	-5.03375	4.80986e-07	5.05595e-06
																				GH_A13G1085	20.2633	-2.54462	0.711972	-3.57404	0.000351511	0.00210343
																				GH_D01G0528	1081.27	-2.54358	0.10264	-24.7815	1.41905e-135	6.78826e-133
																				GH_D07G0317	224.421	-2.54204	0.241494	-10.5263	6.53323e-26	3.20268e-24
																				GH_A01G1392	9.3862	-2.53455	0.945917	-2.67946	0.00737407	0.0299237
																				GH_D13G1925	188.029	-2.53279	0.204869	-12.363	4.14501e-35	3.08612e-33
																				GH_D05G2503	1255.46	-2.5284	0.111589	-22.6581	1.1596e-113	4.0343e-111
																				GH_A02G2027	46.866	-2.52783	0.432477	-5.845	5.06581e-09	7.04452e-08
																				GH_D08G2180	11.4184	-2.52566	0.981923	-2.57216	0.0101067	0.0389425
																				GH_A06G1716	10.2529	-2.52218	0.928822	-2.71546	0.0066184	0.0273444
																				GH_D05G2764	28.69	-2.51923	0.660717	-3.81287	0.000137361	0.000905602
																				GH_D10G0918	7.88997	-2.51894	1.01476	-2.48229	0.0130542	0.0482929
																				GH_D08G2012	11.6633	-2.51892	0.872829	-2.88592	0.00390269	0.017471
																				GH_A05G1990	11.2713	-2.51499	0.871402	-2.88614	0.00390003	0.0174604
																				GH_A11G1978	13.0109	-2.51227	0.89372	-2.81102	0.00493841	0.0213355
																				GH_A09G0359	142.799	-2.50834	0.237758	-10.55	5.08091e-26	2.50571e-24
																				GH_A02G1976	24.962	-2.50776	0.572271	-4.38211	1.17534e-05	9.69663e-05
																				GH_D09G2036	20.9734	-2.50632	0.761082	-3.2931	0.000990892	0.00527116
																				GH_A09G0051	9.1663	-2.50551	0.908868	-2.75673	0.00583822	0.0246207
																				GH_D09G2434	37.7086	-2.50541	0.462825	-5.41329	6.18759e-08	7.43547e-07
																				GH_A02G0969	23.3302	-2.50368	0.688166	-3.6382	0.000274551	0.00168758
																				GH_A07G2449	22.3452	-2.49657	0.592469	-4.21384	2.51061e-05	0.000193677
																				GH_A11G1543	203.056	-2.49549	0.196265	-12.7149	4.89028e-37	3.95382e-35
																				GH_A05G0176	23.915	-2.49458	0.600174	-4.15642	3.2327e-05	0.000244211
																				GH_A05G0725	359.864	-2.49451	0.207554	-12.0186	2.83707e-33	1.98126e-31
																				GH_D09G0794	161.08	-2.49439	0.225251	-11.0738	1.68087e-28	9.46896e-27
																				GH_A13G2329	306.115	-2.49253	0.191803	-12.9953	1.30163e-38	1.12359e-36
																				GH_A13G1901	20.201	-2.49122	0.620194	-4.01684	5.89835e-05	0.000421078
																				GH_A13G2335	23.3712	-2.49078	0.604846	-4.11804	3.82103e-05	0.000284269
																				GH_D11G2749	10.1246	-2.48887	0.926649	-2.68589	0.00723379	0.029444
																				GH_D10G1044	10.2783	-2.4885	0.91784	-2.71125	0.00670292	0.0276299
																				GH_A02G1842	83.5421	-2.48684	0.312705	-7.95267	1.82535e-15	4.81314e-14
																				GH_D12G1533	23.5223	-2.4868	0.588946	-4.22246	2.41652e-05	0.000187355
																				GH_D13G1441	18.6564	-2.48193	0.696882	-3.56148	0.000368775	0.00219917
																				GH_A03G1586	20.3302	-2.47788	0.704786	-3.51579	0.000438454	0.00256696
																				GH_D02G0199	86.8502	-2.47484	0.322563	-7.6724	1.68803e-14	4.14633e-13
																				GH_A01G0637	111.804	-2.4746	0.282604	-8.7564	2.01588e-18	6.61256e-17
																				GH_A05G3256	103.635	-2.47428	0.294424	-8.40382	4.32191e-17	1.29961e-15
																				GH_D07G0569	17.4655	-2.47319	0.71553	-3.45645	0.00054735	0.00311893
																				GH_D11G0699	124.494	-2.47282	0.255771	-9.6681	4.11967e-22	1.67601e-20
																				GH_D05G1940	39.4489	-2.47249	0.479152	-5.16014	2.46767e-07	2.71005e-06
																				GH_D13G0476	23.0401	-2.47096	0.600786	-4.11288	3.90751e-05	0.000290228
																				GH_A04G0254	30.6867	-2.4709	0.509801	-4.84678	1.25481e-06	1.22522e-05
																				GH_D11G0531	26.1544	-2.46995	0.595843	-4.14531	3.39361e-05	0.000255116
																				GH_A07G0022	37.7682	-2.46772	0.449027	-5.49569	3.89184e-08	4.81689e-07
																				GH_D03G0006	248.5	-2.46231	0.193212	-12.7441	3.36231e-37	2.73773e-35
																				GH_A07G1356	107.933	-2.4601	0.27052	-9.09394	9.55095e-20	3.41597e-18
																				GH_A07G0523	261.968	-2.45979	0.216357	-11.3691	5.95918e-30	3.55593e-28
																				GH_D11G0709	110.805	-2.45933	0.27988	-8.7871	1.53465e-18	5.06586e-17
																				GH_D08G0745	2520.67	-2.45478	0.0868858	-28.253	1.30812e-175	1.02864e-172
																				GH_D08G2726	37.2044	-2.45279	0.513342	-4.77808	1.7698e-06	1.68704e-05
																				GH_A05G1722	15.5473	-2.45232	0.792074	-3.09607	0.00196103	0.00961079
																				GH_D11G3261	126.647	-2.44745	0.249867	-9.79501	1.18281e-22	4.97059e-21
																				GH_D04G1350	13.1068	-2.44608	0.779224	-3.13913	0.0016945	0.00844734
																				GH_D08G0288	197.577	-2.43933	0.212663	-11.4704	1.85806e-30	1.13832e-28
																				GH_A12G1340	10.9489	-2.43894	0.899574	-2.71122	0.00670362	0.0276308
																				GH_D04G1317	16.2176	-2.43886	0.673269	-3.62241	0.000291869	0.00178291
																				GH_A04G1592	1650.25	-2.43743	0.0965386	-25.2482	1.18507e-140	6.24106e-138
																				GH_D03G0420	112.17	-2.43602	0.296273	-8.22222	1.9977e-16	5.69677e-15
																				GH_D11G0080	2190.66	-2.43249	0.0928476	-26.1987	2.74896e-151	1.61022e-148
																				GH_D05G2878	53.0765	-2.43211	0.42381	-5.73868	9.54189e-09	1.2759e-07
																				GH_A11G2750	173.857	-2.42893	0.215074	-11.2935	1.41356e-29	8.28846e-28
																				GH_D13G2530	18.4615	-2.42739	0.729943	-3.32544	0.000882778	0.00476941
																				GH_A11G2587	33.6561	-2.42674	0.486673	-4.9864	6.1516e-07	6.35005e-06
																				GH_A01G2391	13.0541	-2.42668	0.757234	-3.20467	0.00135218	0.00693847
																				GH_A10G0642	134.082	-2.42629	0.24269	-9.99749	1.56306e-23	6.8861e-22
																				GH_D13G2321	260.664	-2.42523	0.178579	-13.5807	5.21323e-42	4.95464e-40
																				GH_D03G1117	84.0336	-2.42368	0.327131	-7.4089	1.27351e-13	2.8918e-12
																				GH_D02G0313	206.494	-2.42228	0.216007	-11.2139	3.48436e-29	2.00618e-27
																				GH_D12G0969	48.3609	-2.42217	0.461912	-5.24378	1.57321e-07	1.78617e-06
																				GH_D06G2228	17.0455	-2.42131	0.743327	-3.2574	0.00112439	0.0059004
																				GH_A11G2436	18.5812	-2.41875	0.792061	-3.05374	0.00226007	0.0108785
																				GH_D10G1033	27.9823	-2.41865	0.594596	-4.06772	4.74747e-05	0.00034637
																				GH_A04G1780	1157.25	-2.41769	0.0997642	-24.234	9.74518e-130	4.14379e-127
																				GH_A10G2504	10.8723	-2.41528	0.965908	-2.50053	0.0124009	0.0462549
																				GH_A05G1215	30.8455	-2.41281	0.507305	-4.75615	1.97324e-06	1.86456e-05
																				GH_D12G2640	13.2172	-2.41263	0.878251	-2.74709	0.00601268	0.0252249
																				GH_A12G2514	78.415	-2.41195	0.310287	-7.77328	7.64809e-15	1.92981e-13
																				GH_A13G1171	18.6575	-2.41031	0.750026	-3.21363	0.00131068	0.00675449
																				GH_D06G0685	189.806	-2.40964	0.206084	-11.6925	1.39231e-31	8.96013e-30
																				GH_A01G0048	391.175	-2.40539	0.153509	-15.6694	2.4499e-55	3.44691e-53
																				GH_D13G0245	25.5204	-2.40394	0.572921	-4.19594	2.71748e-05	0.000208315
																				GH_D02G0918	190.92	-2.40312	0.211781	-11.3472	7.65691e-30	4.54067e-28
																				GH_D10G1691	56.714	-2.39368	0.375264	-6.37865	1.78657e-10	2.97007e-09
																				GH_D04G1368	36.8972	-2.39334	0.478705	-4.99961	5.74479e-07	5.96767e-06
																				GH_A07G2221	210.334	-2.39237	0.2031	-11.7793	4.99063e-32	3.26289e-30
																				GH_A07G0498	28.5717	-2.39106	0.526704	-4.53967	5.6342e-06	4.92801e-05
																				GH_A05G3827	41.2742	-2.38775	0.472932	-5.04883	4.44536e-07	4.69688e-06
																				GH_D11G2633	134.939	-2.38763	0.262786	-9.08583	1.02911e-19	3.66926e-18
																				GH_D08G1040	12.6318	-2.38743	0.819176	-2.91443	0.00356335	0.016179
																				GH_D10G1710	87.0972	-2.3874	0.292344	-8.16641	3.17695e-16	8.90913e-15
																				GH_A07G0610	1691.38	-2.38673	0.0834004	-28.6178	4.03712e-180	3.51132e-177
																				GH_D01G1866	25.3176	-2.38404	0.614128	-3.88199	0.000103604	0.000702488
																				GH_D09G0698	18.6001	-2.38185	0.81529	-2.92147	0.00348384	0.0158732
																				GH_A08G2635	760.041	-2.38107	0.121337	-19.6237	9.7036e-86	2.41136e-83
																				GH_A11G0947	343.869	-2.37944	0.149783	-15.8859	7.9364e-57	1.15337e-54
																				GH_D09G0822	347.999	-2.37822	0.191914	-12.3921	2.88232e-35	2.16567e-33
																				GH_A11G0075	40.6304	-2.37632	0.486263	-4.88689	1.02439e-06	1.01685e-05
																				GH_A09G1425	3964.7	-2.37614	0.0683692	-34.7546	1.1815e-264	3.22965e-261
																				GH_D07G1473	16.7755	-2.37515	0.703346	-3.37694	0.000732977	0.00403992
																				GH_A06G1829	230.177	-2.3733	0.211468	-11.2229	3.1461e-29	1.81324e-27
																				GH_A07G0372	29.6574	-2.3727	0.538193	-4.40865	1.04017e-05	8.68254e-05
																				GH_D05G3471	16.5071	-2.37132	0.757989	-3.12844	0.00175737	0.00871985
																				GH_D07G2524	44.8193	-2.37018	0.479553	-4.94248	7.71342e-07	7.83129e-06
																				GH_A02G1205	32.9775	-2.36891	0.520461	-4.55155	5.32519e-06	4.67485e-05
																				GH_A02G1178	22.7094	-2.36729	0.727446	-3.25425	0.00113691	0.00595468
																				GH_D07G1588	95.0395	-2.36368	0.323722	-7.30159	2.84384e-13	6.23083e-12
																				GH_D06G1262	63.9009	-2.3632	0.362866	-6.51261	7.38576e-11	1.2805e-09
																				GH_A09G1587	15.7694	-2.36273	0.697414	-3.38785	0.000704426	0.00389903
																				GH_D09G2383	24.8957	-2.35657	0.559637	-4.21089	2.54362e-05	0.000196045
																				GH_D10G1537	23.3408	-2.35461	0.659545	-3.57005	0.000356918	0.00213368
																				GH_A03G0138	622.301	-2.3543	0.119752	-19.6599	4.75617e-86	1.19747e-83
																				GH_A13G0438	118.592	-2.3521	0.270299	-8.70186	3.26501e-18	1.0577e-16
																				GH_D01G0833	35.9835	-2.34686	0.487604	-4.81304	1.48649e-06	1.43557e-05
																				GH_A01G0317	13.5436	-2.34463	0.759112	-3.08864	0.00201072	0.00982577
																				GH_D08G2608	59.2969	-2.34184	0.381013	-6.14635	7.92844e-10	1.21952e-08
																				GH_D01G0942	115.467	-2.34109	0.271299	-8.6292	6.17842e-18	1.96056e-16
																				GH_D05G3392	25.7872	-2.3399	0.534364	-4.37885	1.1931e-05	9.83184e-05
																				GH_A10G0597	178.38	-2.33952	0.234339	-9.98348	1.80041e-23	7.88938e-22
																				GH_D04G1169	19.4808	-2.3384	0.627553	-3.72623	0.000194369	0.00123616
																				GH_D07G0938	1479.7	-2.33722	0.0830997	-28.1255	4.77249e-174	3.6528e-171
																				GH_A10G1024	49.7113	-2.33617	0.396783	-5.88779	3.9139e-09	5.52294e-08
																				GH_A01G1348	46.7659	-2.33538	0.432956	-5.39402	6.88979e-08	8.20713e-07
																				GH_D05G1874	21.0746	-2.3351	0.724905	-3.22126	0.00127631	0.00659807
																				GH_D04G1591	629.437	-2.331	0.118481	-19.674	3.60442e-86	9.1149e-84
																				GH_D09G1789	206.509	-2.32768	0.207832	-11.1998	4.08654e-29	2.34584e-27
																				GH_A01G0636	73.8485	-2.32605	0.326717	-7.11948	1.08335e-12	2.25239e-11
																				GH_A09G1622	24.144	-2.3252	0.68252	-3.40679	0.000657316	0.00367084
																				GH_A02G1847	75.9199	-2.32467	0.328156	-7.08404	1.40012e-12	2.88383e-11
																				GH_D05G2932	474.747	-2.32439	0.163085	-14.2527	4.3137e-46	4.60267e-44
																				GH_A11G1954	29.2512	-2.3221	0.504923	-4.59891	4.24697e-06	3.78973e-05
																				GH_D05G3987	4265.17	-2.3201	0.0625016	-37.1206	1.30721e-301	8.3377e-298
																				GH_A12G0143	6208.68	-2.31777	0.0521372	-44.4551	0	0
																				GH_D12G2438	71.9439	-2.31736	0.394271	-5.87759	4.16294e-09	5.85565e-08
																				GH_D13G1533	5229.5	-2.31734	0.0705628	-32.8408	1.5402e-236	2.94712e-233
																				GH_A01G2208	1078.33	-2.31712	0.0995009	-23.2874	5.9493e-120	2.32322e-117
																				GH_A12G0583	25.9119	-2.317	0.632271	-3.66457	0.000247754	0.00153885
																				GH_A07G0324	13.3665	-2.31615	0.808681	-2.86411	0.00418184	0.0185199
																				GH_D12G2613	13.9463	-2.31565	0.784815	-2.95056	0.00317194	0.0146286
																				GH_A03G1814	1627.93	-2.31412	0.074674	-30.9896	7.45395e-211	1.06972e-207
																				GH_D02G1137	17.0567	-2.31256	0.676008	-3.4209	0.000624134	0.00350634
																				GH_D01G0796	192.261	-2.31166	0.261079	-8.85425	8.42481e-19	2.84147e-17
																				GH_A03G1966	39.4291	-2.31074	0.424867	-5.43874	5.36585e-08	6.51897e-07
																				GH_A12G1549	237.939	-2.30833	0.182518	-12.6471	1.16074e-36	9.24152e-35
																				GH_D01G1083	32.2028	-2.3069	0.467155	-4.9382	7.88466e-07	7.99243e-06
																				GH_D03G1549	20.348	-2.30583	0.717305	-3.21458	0.00130637	0.0067358
																				GH_D13G0544	11.1174	-2.30427	0.803405	-2.86813	0.004129	0.018324
																				GH_A04G0086	13.8458	-2.30377	0.776353	-2.96742	0.00300307	0.0139439
																				GH_D02G0425	198.537	-2.3037	0.210645	-10.9364	7.71705e-28	4.20693e-26
																				GH_A03G2362	16.6594	-2.30343	0.798785	-2.88367	0.00393072	0.0175773
																				GH_A10G2195	14.6616	-2.30339	0.822539	-2.80034	0.00510483	0.0219307
																				GH_D02G0552	8780.55	-2.30212	0.0626065	-36.7713	5.30166e-296	3.04336e-292
																				GH_D11G3365	21.1787	-2.29961	0.790295	-2.90981	0.00361651	0.0163789
																				GH_D12G2109	51.8123	-2.29954	0.413274	-5.5642	2.6336e-08	3.327e-07
																				GH_D07G2083	6060.29	-2.29631	0.0659169	-34.8365	6.8265e-266	1.95934e-262
																				GH_D12G0152	2227.37	-2.29453	0.0798694	-28.7286	1.67771e-181	1.48165e-178
																				GH_A03G1813	10.9215	-2.29374	0.890435	-2.57598	0.0099957	0.0385987
																				GH_D12G0398	9.93208	-2.29122	0.833714	-2.74821	0.00599211	0.0251514
																				GH_A12G0537	189.025	-2.29003	0.211207	-10.8426	2.16187e-27	1.14589e-25
																				GH_A07G0043	15.1161	-2.2896	0.863824	-2.65054	0.00803628	0.0321317
																				GH_D05G3846	2504.7	-2.28949	0.0648898	-35.2827	1.08139e-272	3.65153e-269
																				GH_D11G3245	188.171	-2.28805	0.215704	-10.6074	2.7538e-26	1.3746e-24
																				GH_A06G2131	19.311	-2.285	0.734931	-3.10914	0.00187632	0.00924375
																				GH_D05G1191	62.4358	-2.2837	0.397312	-5.74788	9.03685e-09	1.21175e-07
																				GH_D07G2115	12.7718	-2.28019	0.801001	-2.84667	0.00441788	0.0194124
																				GH_D03G0757	371.829	-2.27987	0.162626	-14.0191	1.19191e-44	1.20459e-42
																				GH_A03G0492	97.1413	-2.27946	0.28754	-7.92745	2.23685e-15	5.84985e-14
																				GH_A07G0994	10.7603	-2.27769	0.843851	-2.69916	0.00695146	0.0284786
																				GH_D01G1358	14.6027	-2.27639	0.807558	-2.81886	0.00481951	0.0209115
																				GH_A10G1302	20.9297	-2.27455	0.660569	-3.44331	0.000574631	0.00325885
																				GH_D10G0490	728.526	-2.27355	0.127838	-17.7846	9.29866e-71	1.82801e-68
																				GH_D13G1552	28.7328	-2.27244	0.709092	-3.20471	0.00135198	0.00693806
																				GH_A11G0697	92.2516	-2.27228	0.283151	-8.02498	1.01541e-15	2.72887e-14
																				GH_D08G0248	2761.44	-2.27141	0.0721587	-31.478	1.73918e-217	2.62726e-214
																				GH_D09G0792	463.969	-2.27094	0.145896	-15.5655	1.24859e-54	1.7188e-52
																				GH_A02G0532	6826.27	-2.26811	0.0777574	-29.1691	4.78367e-187	4.65426e-184
																				GH_D05G1617	24.4594	-2.26778	0.549557	-4.12655	3.68245e-05	0.000274564
																				GH_scaffold3303_objG0001	312.891	-2.26654	0.17828	-12.7134	4.98301e-37	4.01748e-35
																				GH_D11G0621	15.4098	-2.26616	0.743296	-3.0488	0.00229756	0.0110284
																				GH_D04G1777	14.838	-2.26605	0.83175	-2.72444	0.006441	0.0267326
																				GH_A05G0997	332.51	-2.26457	0.17242	-13.134	2.10196e-39	1.86205e-37
																				GH_D10G1955	271.364	-2.26406	0.175363	-12.9107	3.91879e-38	3.284e-36
																				GH_A09G0302	474.051	-2.25707	0.168031	-13.4325	3.90108e-41	3.62358e-39
																				GH_A09G0238	11.6407	-2.25646	0.886427	-2.54557	0.0109101	0.0415637
																				GH_A08G0269	63.987	-2.25604	0.337502	-6.68451	2.31701e-11	4.21838e-10
																				GH_D09G1245	12.7586	-2.25254	0.819527	-2.74858	0.00598539	0.0251306
																				GH_A04G0707	63.7457	-2.25239	0.348207	-6.46854	9.89574e-11	1.69114e-09
																				GH_A10G1306	140.857	-2.25226	0.308713	-7.29564	2.97238e-13	6.50501e-12
																				GH_A12G0626	16.7269	-2.25119	0.68319	-3.29512	0.000983795	0.0052373
																				GH_A08G2482	54.3907	-2.24915	0.374371	-6.0078	1.88057e-09	2.74968e-08
																				GH_D06G2051	49.57	-2.24729	0.519562	-4.32536	1.52285e-05	0.000122968
																				GH_D11G1918	88.0047	-2.24527	0.358014	-6.27146	3.57669e-10	5.75277e-09
																				GH_A05G2480	412.271	-2.24399	0.158504	-14.1573	1.68247e-45	1.75601e-43
																				GH_A01G0747	112.18	-2.24381	0.275933	-8.13171	4.23284e-16	1.17724e-14
																				GH_A10G0602	1787.65	-2.24109	0.0859558	-26.0726	7.45788e-150	4.32436e-147
																				GH_A03G0193	3049.98	-2.24104	0.0638334	-35.1077	5.15203e-270	1.64304e-266
																				GH_D09G0367	242.061	-2.24099	0.187395	-11.9586	5.85457e-33	4.02486e-31
																				GH_D01G1968	8854.67	-2.23971	0.0578049	-38.746	0	0
																				GH_D11G2862	38.3099	-2.2394	0.476854	-4.69619	2.65062e-06	2.45651e-05
																				GH_A09G0303	12.5743	-2.23649	0.762194	-2.93428	0.00334321	0.0153159
																				GH_D01G2128	12.5733	-2.23395	0.776241	-2.8779	0.00400328	0.017853
																				GH_D04G1905	60.0171	-2.23233	0.853636	-2.61508	0.00892065	0.0351318
																				GH_D07G0566	504.768	-2.22389	0.149745	-14.8511	6.83961e-50	8.19668e-48
																				GH_A13G1827	100.124	-2.22384	0.277732	-8.00715	1.17393e-15	3.14605e-14
																				GH_D08G2477	2076.23	-2.22258	0.0907403	-24.4939	1.71681e-132	7.63965e-130
																				GH_A01G1380	1715.51	-2.22125	0.0778413	-28.5357	4.22866e-179	3.56974e-176
																				GH_D07G0093	21.0132	-2.22041	0.586424	-3.78635	0.000152874	0.000996874
																				GH_A13G0197	16.272	-2.21909	0.747629	-2.96816	0.00299584	0.0139137
																				GH_A12G0350	14.3223	-2.21586	0.721437	-3.07145	0.00213022	0.010342
																				GH_A09G1434	395.597	-2.21547	0.1479	-14.9795	9.98925e-51	1.23052e-48
																				GH_A05G2445	37.4313	-2.21532	0.501645	-4.41612	1.00488e-05	8.41123e-05
																				GH_A02G0878	12.4583	-2.21449	0.821085	-2.69703	0.00699619	0.0286312
																				GH_D04G1402	18.8149	-2.21399	0.701331	-3.15683	0.00159493	0.00801572
																				GH_A10G1920	45.5083	-2.20879	0.398113	-5.54814	2.88725e-08	3.63384e-07
																				GH_D12G1670	51.4949	-2.20792	0.407044	-5.42427	5.81904e-08	7.03086e-07
																				GH_D11G0520	247.428	-2.20786	0.182969	-12.0669	1.58027e-33	1.11442e-31
																				GH_A04G1782	1188.14	-2.20718	0.0904206	-24.4101	1.33451e-131	5.8035e-129
																				GH_A11G2344	10.3031	-2.2044	0.84913	-2.59607	0.00942969	0.0367632
																				GH_A11G0477	274.725	-2.20344	0.175215	-12.5756	2.87493e-36	2.26382e-34
																				GH_A13G0579	225.11	-2.2033	0.206757	-10.6565	1.62627e-26	8.1962e-25
																				GH_A06G2147	109.546	-2.19857	0.264296	-8.3186	8.90078e-17	2.60817e-15
																				GH_D01G2288	1825.25	-2.19827	0.07957	-27.6269	5.2866e-168	3.48818e-165
																				GH_D09G1771	102.365	-2.19748	0.282919	-7.76719	8.02491e-15	2.02329e-13
																				GH_A11G1782	44.9902	-2.19525	0.49731	-4.41425	1.01359e-05	8.47797e-05
																				GH_D11G2743	34.0104	-2.19306	0.465083	-4.71542	2.41218e-06	2.24605e-05
																				GH_A11G2831	28.3094	-2.18999	0.577915	-3.78946	0.000150974	0.000986287
																				GH_D04G0256	180.27	-2.18862	0.199862	-10.9506	6.59955e-28	3.61489e-26
																				GH_D09G0584	7022.74	-2.18669	0.0603955	-36.2062	4.86133e-287	2.14661e-283
																				GH_D05G0064	11.9258	-2.18192	0.821154	-2.65714	0.00788073	0.0316
																				GH_D08G0718	481.846	-2.18065	0.127132	-17.1526	6.0063e-66	1.08765e-63
																				GH_D11G0669	59.7675	-2.18001	0.389974	-5.59013	2.26896e-08	2.89117e-07
																				GH_D05G3216	4612.73	-2.17898	0.0568673	-38.3169	0	0
																				GH_A03G0589	25.3341	-2.17634	0.522496	-4.16527	3.10984e-05	0.000235791
																				GH_D12G2332	33.2075	-2.17601	0.51254	-4.24555	2.18059e-05	0.000170468
																				GH_A08G0234	1300.77	-2.17501	0.097131	-22.3926	4.65133e-111	1.56143e-108
																				GH_A01G0249	16.9039	-2.17198	0.669227	-3.2455	0.00117243	0.0061223
																				GH_D11G1389	17.0175	-2.17171	0.676269	-3.21131	0.00132132	0.00680261
																				GH_A02G0294	523.274	-2.17029	0.145858	-14.8795	4.48011e-50	5.43713e-48
																				GH_A12G2985	984.467	-2.16727	0.100823	-21.4957	1.70869e-102	5.27342e-100
																				GH_A01G0753	240.128	-2.16511	0.207489	-10.4348	1.7193e-25	8.29365e-24
																				GH_A09G0647	4113.56	-2.16405	0.0749018	-28.8919	1.51095e-183	1.44557e-180
																				GH_A13G2341	1230.64	-2.1629	0.0870037	-24.8598	2.0257e-136	9.85453e-134
																				GH_A08G2471	35.1012	-2.16209	0.537304	-4.02397	5.72255e-05	0.000409496
																				GH_D01G0335	314.345	-2.16051	0.168501	-12.8219	1.23616e-37	1.02693e-35
																				GH_A13G2325	523.248	-2.15971	0.133099	-16.2264	3.28291e-59	4.99874e-57
																				GH_D06G1605	72.9145	-2.15926	0.874636	-2.46876	0.0135584	0.049802
																				GH_A13G0397	24.2066	-2.15827	0.558329	-3.86559	0.000110823	0.000746674
																				GH_D13G2641	93.8524	-2.15698	0.30759	-7.01251	2.34075e-12	4.72132e-11
																				GH_A13G1096	28.9019	-2.15507	0.621756	-3.4661	0.000528059	0.00302251
																				GH_D11G1774	20.2891	-2.15494	0.592587	-3.63649	0.000276374	0.00169733
																				GH_D03G1740	13.5569	-2.15411	0.798577	-2.69744	0.00698745	0.0286056
																				GH_A02G0248	30.9707	-2.15316	0.501016	-4.29758	1.72671e-05	0.000137763
																				GH_A10G2568	14.5272	-2.15156	0.772479	-2.78527	0.00534834	0.0228401
																				GH_A03G0186	14.0985	-2.15059	0.764626	-2.8126	0.00491423	0.0212454
																				GH_D03G0984	12.7903	-2.14956	0.73245	-2.93476	0.00333807	0.015294
																				GH_D10G0154	23.8638	-2.14558	0.625651	-3.42936	0.000605003	0.00341457
																				GH_D02G1526	90.0518	-2.14517	0.296265	-7.2407	4.46368e-13	9.61835e-12
																				GH_D11G1155	17.4634	-2.14431	0.652331	-3.28715	0.00101207	0.00536937
																				GH_A13G1419	36.455	-2.14012	0.468767	-4.56542	4.98487e-06	4.39895e-05
																				GH_A11G0841	110.663	-2.13834	0.256823	-8.32613	8.35261e-17	2.45255e-15
																				GH_D01G2455	123.807	-2.13748	0.299234	-7.14317	9.12006e-13	1.90721e-11
																				GH_D03G1776	108.564	-2.13393	0.26807	-7.96035	1.71559e-15	4.53206e-14
																				GH_D01G0544	62.5845	-2.13376	0.859629	-2.48219	0.0130577	0.0482967
																				GH_D12G2932	16.2664	-2.13214	0.808173	-2.63822	0.00833425	0.0331729
																				GH_D10G1283	14.2075	-2.13108	0.858298	-2.48292	0.0130311	0.0482326
																				GH_A05G2204	30.8511	-2.13044	0.515429	-4.13334	3.57529e-05	0.000267583
																				GH_A07G1046	608.69	-2.12971	0.135986	-15.6613	2.78181e-55	3.90433e-53
																				GH_D03G0615	33.0479	-2.12951	0.497471	-4.28067	1.86328e-05	0.000147939
																				GH_A13G2143	31.7762	-2.12934	0.535012	-3.97999	6.89182e-05	0.000485719
																				GH_D08G0614	24.2193	-2.12523	0.612684	-3.46872	0.000522948	0.00299714
																				GH_D08G1108	13.8215	-2.1235	0.769446	-2.75978	0.00578401	0.0244208
																				GH_D02G0273	64.5221	-2.12333	0.350146	-6.06413	1.32671e-09	1.98373e-08
																				GH_A12G1750	89.7486	-2.11962	0.285186	-7.4324	1.06641e-13	2.43502e-12
																				GH_D05G2321	12.0656	-2.1184	0.842112	-2.51559	0.0118835	0.0446724
																				GH_A05G0331	20.781	-2.11702	0.577364	-3.6667	0.000245706	0.00152662
																				GH_A03G0780	315.158	-2.11677	0.191461	-11.0559	2.05325e-28	1.15215e-26
																				GH_D05G0205	29.3815	-2.1159	0.517405	-4.08945	4.32399e-05	0.000318427
																				GH_A09G1774	5043.05	-2.1136	0.0623863	-33.8792	1.34978e-251	3.09931e-248
																				GH_A01G1629	3924.43	-2.11139	0.0635579	-33.22	5.5392e-242	1.13561e-238
																				GH_A13G0380	24.3479	-2.11094	0.565267	-3.73441	0.000188155	0.00120049
																				GH_A02G0191	669.718	-2.11025	0.112415	-18.7719	1.28161e-78	2.87382e-76
																				GH_D03G1042	1022.63	-2.10901	0.105049	-20.0764	1.18598e-89	3.13734e-87
																				GH_A02G1844	91.1949	-2.10847	0.292408	-7.21071	5.56603e-13	1.18778e-11
																				GH_D02G0314	2809.34	-2.10747	0.0749812	-28.1067	8.12295e-174	6.1354e-171
																				GH_A08G1599	101.324	-2.10728	0.264704	-7.96092	1.70771e-15	4.51331e-14
																				GH_A12G0904	114.429	-2.10653	0.265365	-7.93825	2.05047e-15	5.3845e-14
																				GH_D12G0050	1688.94	-2.10312	0.0918897	-22.8874	6.20121e-116	2.29661e-113
																				GH_D02G0396	417.507	-2.10121	0.147713	-14.225	6.41152e-46	6.76556e-44
																				GH_A01G0447	2424.23	-2.10047	0.0652734	-32.1796	3.4025e-227	6.10366e-224
																				GH_A04G1550	15.148	-2.09868	0.7047	-2.97812	0.0029002	0.0135165
																				GH_A11G2053	43.0535	-2.09355	0.551489	-3.79618	0.000146945	0.000961607
																				GH_A07G0297	17.7073	-2.09133	0.803415	-2.60305	0.00923982	0.0361507
																				GH_D04G0740	68.0934	-2.09112	0.338889	-6.17051	6.80698e-10	1.0555e-08
																				GH_D07G2126	16.8788	-2.09111	0.737451	-2.83559	0.00457417	0.0199753
																				GH_A08G1847	411.216	-2.0906	0.148838	-14.0462	8.13129e-45	8.24679e-43
																				GH_D10G1242	29.2962	-2.08955	0.520159	-4.01714	5.89085e-05	0.000420647
																				GH_A07G1051	254.147	-2.08756	0.179167	-11.6515	2.25521e-31	1.43842e-29
																				GH_D11G0367	250.804	-2.0834	0.182944	-11.3882	4.78824e-30	2.86615e-28
																				GH_D08G0011	22.2045	-2.08126	0.552157	-3.76932	0.000163693	0.00105973
																				GH_D08G1132	54.7504	-2.08062	0.406663	-5.11633	3.11543e-07	3.36415e-06
																				GH_D09G0793	650.603	-2.08036	0.109525	-18.9944	1.89619e-80	4.40685e-78
																				GH_A13G1576	10943.8	-2.07833	0.0515172	-40.3425	0	0
																				GH_A13G2189	169.096	-2.07817	0.231026	-8.99541	2.35358e-19	8.26837e-18
																				GH_D10G2750	31.4209	-2.0777	0.508943	-4.08238	4.45777e-05	0.000327146
																				GH_D06G2141	245.544	-2.07617	0.173078	-11.9956	3.74789e-33	2.6015e-31
																				GH_A05G1886	39.4317	-2.07576	0.440105	-4.71652	2.39917e-06	2.23647e-05
																				GH_D12G1761	45.0515	-2.07296	0.449005	-4.61679	3.8973e-06	3.49782e-05
																				GH_A04G0075	25.2269	-2.07171	0.598802	-3.45976	0.00054065	0.00308657
																				GH_D07G0890	67.9769	-2.07169	0.401782	-5.15624	2.51962e-07	2.76234e-06
																				GH_A04G1776	203.861	-2.07153	0.731675	-2.83121	0.00463718	0.0202136
																				GH_D05G2160	73.4167	-2.07128	0.367606	-5.63453	1.7554e-08	2.27106e-07
																				GH_D08G2272	12.2746	-2.06707	0.775033	-2.66707	0.00765166	0.0308444
																				GH_A05G3479	61.88	-2.0666	0.396783	-5.2084	1.90475e-07	2.13025e-06
																				GH_A12G0210	66.6525	-2.06383	0.379465	-5.4388	5.36413e-08	6.51825e-07
																				GH_A05G2958	180.801	-2.06174	0.216562	-9.52032	1.72647e-21	6.74653e-20
																				GH_D10G1887	9.61918	-2.06055	0.825287	-2.49677	0.0125329	0.0466744
																				GH_D07G0076	67.6984	-2.06005	0.35779	-5.75769	8.52717e-09	1.14986e-07
																				GH_D02G0319	2678.75	-2.05858	0.0692329	-29.7341	2.78392e-194	3.01525e-191
																				GH_D05G2928	526.232	-2.05597	0.14106	-14.5752	4.03888e-48	4.60015e-46
																				GH_D09G1994	70.2031	-2.05296	0.360491	-5.6949	1.23443e-08	1.62675e-07
																				GH_A11G1783	13.4498	-2.05253	0.830947	-2.47011	0.0135073	0.0496462
																				GH_D02G0794	51.1622	-2.05175	0.479557	-4.27843	1.88217e-05	0.000149274
																				GH_A05G1837	25.7442	-2.05143	0.660859	-3.10419	0.00190803	0.00938225
																				GH_A04G1562	454.687	-2.05081	0.145928	-14.0536	7.32367e-45	7.44085e-43
																				GH_A01G1845	666.749	-2.05062	0.128809	-15.9198	4.61521e-57	6.74127e-55
																				GH_A04G0078	1216.6	-2.04914	0.0995997	-20.5738	4.71241e-94	1.34583e-91
																				GH_A10G0974	90.6699	-2.04878	0.290521	-7.05209	1.76255e-12	3.59422e-11
																				GH_A12G0598	27.6186	-2.04356	0.503086	-4.06204	4.86454e-05	0.000353921
																				GH_A10G0426	12.9219	-2.0433	0.736323	-2.77501	0.00552008	0.023474
																				GH_D02G0388	79.5345	-2.04229	0.32622	-6.26046	3.83834e-10	6.13984e-09
																				GH_A03G2052	72.0255	-2.04016	0.392222	-5.20156	1.97627e-07	2.20197e-06
																				GH_A06G0295	11.3071	-2.03967	0.818524	-2.49189	0.0127065	0.0472077
																				GH_D05G0306	28.7819	-2.03801	0.594945	-3.42555	0.000613553	0.00345803
																				GH_D02G0201	71.2173	-2.03601	0.325867	-6.24799	4.15769e-10	6.60947e-09
																				GH_A07G0534	124.717	-2.03522	0.266595	-7.63413	2.27356e-14	5.5208e-13
																				GH_D10G0651	41.6374	-2.0345	0.410641	-4.95446	7.25321e-07	7.4086e-06
																				GH_D11G0943	38.8227	-2.03298	0.442751	-4.59171	4.39632e-06	3.91023e-05
																				GH_A07G2179	22.8673	-2.03276	0.593842	-3.42307	0.000619179	0.00348294
																				GH_D12G0102	150.402	-2.03249	0.249623	-8.14224	3.88033e-16	1.08077e-14
																				GH_D07G0267	2453.17	-2.032	0.0724627	-28.042	4.99602e-173	3.63027e-170
																				GH_A12G0129	25.0301	-2.03161	0.516147	-3.93611	8.28118e-05	0.000573498
																				GH_D07G2434	45.6442	-2.03148	0.471938	-4.30455	1.67324e-05	0.000134018
																				GH_D03G0554	22.2452	-2.02711	0.558792	-3.62766	0.000286001	0.00175046
																				GH_A05G2294	278.099	-2.0268	0.171832	-11.7952	4.12997e-32	2.70327e-30
																				GH_A04G1503	49.3531	-2.02588	0.39946	-5.07154	3.94602e-07	4.20879e-06
																				GH_A02G0557	57.1335	-2.02551	0.400021	-5.0635	4.11625e-07	4.37816e-06
																				GH_A10G0606	22.3043	-2.01851	0.593129	-3.40316	0.000666118	0.00371638
																				GH_A10G2284	34.183	-2.01456	0.445896	-4.51801	6.24246e-06	5.41057e-05
																				GH_A05G3437	33.3044	-2.01247	0.46362	-4.34078	1.41981e-05	0.000115198
																				GH_A11G0754	248.409	-2.01084	0.178728	-11.2509	2.29325e-29	1.33241e-27
																				GH_A10G1865	8950.06	-2.00944	0.0552282	-36.3843	7.53794e-290	3.93371e-286
																				GH_A04G1563	136.379	-2.00802	0.652727	-3.07636	0.00209547	0.0101965
																				GH_A03G1198	524.22	-2.00697	0.133228	-15.0642	2.78369e-51	3.48137e-49
																				GH_A03G0398	1709.18	-2.00665	0.0967659	-20.7371	1.60281e-95	4.67044e-93
																				GH_A07G0419	266.133	-2.00539	0.170406	-11.7683	5.68551e-32	3.70876e-30
																				GH_A08G0494	16.1023	-2.00505	0.724551	-2.7673	0.0056522	0.0239418
																				GH_A01G1852	10172	-2.00489	0.0566108	-35.4154	9.90828e-275	3.55484e-271
																				GH_D03G1795	23.7325	-2.00432	0.605786	-3.30863	0.000937538	0.005026
																				GH_D12G1111	18.6043	-2.00399	0.603493	-3.32065	0.000898085	0.00484163
																				GH_D10G2330	26.5222	-2.00177	0.53826	-3.71897	0.000200036	0.00126953

## Sheet: Dataset4
Dataset 4. Upregulated plant genes in hypocotyls of Fov-infected J668 at 10 dpi versus 5 dpi.
gene_id	baseMean	log2FoldChange	lfcSE	stat	pvalue	padj
GH_D07G0179	19.5987	7.77667	1.34074	5.8003	6.6196e-09	9.06037e-08
GH_D02G2566	17.3161	7.59621	1.32054	5.75237	8.80027e-09	1.18279e-07
GH_A09G2464	49.783	7.25755	1.06944	6.78633	1.15021e-11	2.16339e-10
GH_D05G4008	11.4577	7.00178	1.37091	5.10738	3.26652e-07	3.5187e-06
GH_D03G1875	38.5179	6.92188	1.10017	6.29165	3.14115e-10	5.08789e-09
GH_D07G2426	8.27361	6.5317	1.45189	4.49875	6.8353e-06	5.89149e-05
GH_A06G1853	8.12276	6.50475	1.43761	4.52471	6.04787e-06	5.25858e-05
GH_A03G2374	15.5636	6.46552	1.32143	4.89282	9.93992e-07	9.89751e-06
GH_D05G0525	7.42466	6.37559	1.46166	4.36187	1.28956e-05	0.00010557
GH_D12G2535	7.11916	6.31072	1.53917	4.10008	4.13009e-05	0.000305245
GH_A06G0222	6.88517	6.26346	1.49689	4.1843	2.86045e-05	0.000218382
GH_A11G3233	6.7	6.22847	1.5446	4.03243	5.52039e-05	0.000396661
GH_A06G0983	6.23897	6.12472	1.51138	4.05241	5.06934e-05	0.000367332
GH_D06G2191	6.1093	6.0933	1.51438	4.02363	5.73076e-05	0.000409981
GH_D04G1931	5.93497	6.05174	1.54682	3.91237	9.13955e-05	0.000626893
GH_A03G2401	5.34119	5.89695	1.58864	3.71194	0.000205673	0.00130113
GH_D02G2563	5.19798	5.86223	1.60428	3.65413	0.00025806	0.00159532
GH_D04G1918	4.9888	5.80426	1.60902	3.60733	0.000309359	0.00187781
GH_D09G0451	4.73253	5.72559	1.60065	3.57705	0.000347497	0.00208092
GH_D01G0766	4.61036	5.68609	1.61183	3.52772	0.000419153	0.00246527
GH_D12G2805	16.2346	5.68391	1.19237	4.76692	1.87066e-06	1.77611e-05
GH_A03G2399	4.49506	5.65357	1.6636	3.39838	0.000677855	0.00377306
GH_D04G1921	4.47428	5.64772	1.66344	3.3952	0.000685797	0.00381249
GH_A13G2051	8.65067	5.61398	1.46448	3.83342	0.000126372	0.000839419
GH_D11G0092	4.35519	5.60724	1.65376	3.39061	0.000697383	0.00386825
GH_D06G2452	32.0503	5.60002	0.847412	6.60838	3.88539e-11	6.93954e-10
GH_D02G2561	4.29378	5.58869	1.69977	3.28791	0.00100935	0.00535644
GH_D01G2263	4.2821	5.57904	1.67907	3.32269	0.000891543	0.00481133
GH_D02G2565	4.28075	5.5786	1.64309	3.39519	0.000685804	0.00381249
GH_D10G1094	4.12522	5.53105	1.71597	3.22328	0.00126731	0.00656163
GH_D06G1426	4.02583	5.48681	1.72273	3.18494	0.00144782	0.00735361
GH_A03G2392	3.72869	5.38109	1.71328	3.14081	0.0016848	0.00840408
GH_A03G2393	3.71233	5.37558	1.70004	3.16203	0.00156675	0.00788789
GH_D04G1932	3.64848	5.34582	1.74369	3.06581	0.00217081	0.0105044
GH_A09G0891	3.58882	5.32477	1.75282	3.03782	0.00238293	0.0113925
GH_A02G1689	6.97284	5.29367	1.46868	3.60436	0.000312924	0.00189684
GH_D02G2564	3.48987	5.28881	1.76264	3.0005	0.00269535	0.0126906
GH_D02G1003	3.48435	5.27894	1.76885	2.98439	0.00284144	0.0132841
GH_D11G3354	571.855	5.24545	0.193208	27.1493	2.58244e-162	1.62903e-159
GH_A07G2480	3.38888	5.24346	1.77537	2.95344	0.0031425	0.0145117
GH_A11G0861	3.30386	5.20245	1.78789	2.90983	0.0036163	0.0163789
GH_D11G0099	3.24862	5.18083	1.76474	2.93574	0.00332754	0.0152549
GH_A10G0219	3.22609	5.17192	1.7739	2.91557	0.00355043	0.0161331
GH_D11G0256	3.19029	5.15781	1.77669	2.90304	0.00369559	0.0166765
GH_A04G1579	3.19029	5.15781	1.77669	2.90304	0.00369559	0.0166765
GH_A10G0214	3.16777	5.14864	1.79857	2.86263	0.00420137	0.0185905
GH_D12G2622	3.09199	5.10872	1.79374	2.84808	0.00439835	0.01934
GH_D09G0275	3.09199	5.10872	1.79374	2.84808	0.00439835	0.01934
GH_D08G1444	3.08314	5.10522	1.81143	2.81833	0.00482736	0.0209392
GH_D12G0696	3.04734	5.09035	1.84683	2.75626	0.00584665	0.0246454
GH_A07G0627	3.03983	5.08718	1.83194	2.77694	0.00548726	0.0233534
GH_D06G0873	6.09191	5.08163	1.52665	3.32861	0.000872795	0.00472481
GH_A01G0050	3.00846	5.07372	1.8896	2.68508	0.00725125	0.0295046
GH_A03G2397	2.974	5.05819	2.00108	2.52773	0.0114802	0.0433903
GH_D04G1929	2.9729	5.05049	2.00844	2.51463	0.0119157	0.0447677
GH_D05G1236	2.93094	5.03095	1.8262	2.75487	0.00587157	0.0247377
GH_A01G2219	2.91901	5.02576	1.82331	2.7564	0.00584412	0.024638
GH_D09G2075	2.8934	5.01456	2.01912	2.48354	0.0130083	0.0481594
GH_A06G2156	2.76681	4.94739	1.8877	2.62086	0.00877078	0.0346398
GH_D12G0203	2.72658	4.9287	1.85808	2.65258	0.00798783	0.0319736
GH_A07G0168	35.7294	4.91179	0.685827	7.16186	7.95908e-13	1.67602e-11
GH_A09G2573	5.18318	4.85331	1.58914	3.05405	0.00225771	0.010869
GH_A13G0719	2.55802	4.83649	1.8907	2.55805	0.0105262	0.040334
GH_A10G2067	2.54609	4.83058	1.89794	2.54517	0.0109223	0.0416021
GH_A02G1857	2.54301	4.82895	1.8927	2.55136	0.0107303	0.040982
GH_A11G0781	2.5072	4.81096	1.92556	2.49847	0.0124729	0.0464841
GH_A11G0083	2.49219	4.80323	1.93149	2.4868	0.0128896	0.0477858
GH_A03G0087	425.47	4.66452	0.202017	23.0897	5.87292e-118	2.26261e-115
GH_D11G3351	24.9201	4.65222	0.797743	5.83173	5.48558e-09	7.59146e-08
GH_D04G1913	4.41999	4.60005	1.64903	2.78955	0.00527807	0.0225853
GH_A02G1988	4.176	4.53829	1.62942	2.78523	0.00534902	0.0228413
GH_A05G2017	71.8756	4.47689	0.443352	10.0978	5.6482e-24	2.55903e-22
GH_D05G3831	13.1995	4.39322	1.00534	4.36987	1.24321e-05	0.00010214
GH_D06G2059	119.358	4.3604	0.332936	13.0968	3.43277e-39	3.01307e-37
GH_A04G1669	15.6137	4.32298	0.950107	4.55	5.36471e-06	4.70593e-05
GH_A07G1554	12.4802	4.31275	1.01893	4.23262	2.30984e-05	0.00017974
GH_D13G0278	16.2014	4.20537	0.884343	4.75536	1.98093e-06	1.87121e-05
GH_A09G2113	12.6321	4.19554	1.00738	4.1648	3.11628e-05	0.000236123
GH_A05G1947	5.67733	4.18758	1.52332	2.74899	0.00597789	0.0251065
GH_A13G2425	6.4729	4.14946	1.39844	2.96721	0.00300515	0.0139511
GH_D06G0779	705.053	4.12502	0.13391	30.8045	2.2831e-208	3.12045e-205
GH_D06G0842	307.175	4.09338	0.204805	19.9867	7.18498e-89	1.87476e-86
GH_A06G0804	903.976	4.08065	0.13341	30.5872	1.81021e-205	2.41659e-202
GH_D05G2868	5.5327	4.06121	1.40574	2.88902	0.00386444	0.017324
GH_A13G0395	53.9767	4.00556	0.45363	8.83002	1.04657e-18	3.501e-17
GH_D05G2872	7.87516	3.96021	1.17399	3.37328	0.000742786	0.00408771
GH_A08G1272	9.74479	3.95539	1.09233	3.62104	0.000293419	0.00179071
GH_D01G2590	85.667	3.89604	0.368502	10.5727	3.9902e-26	1.97972e-24
GH_D11G3183	75.476	3.858	0.396189	9.73779	2.08039e-22	8.60394e-21
GH_A08G1306	6.73061	3.8347	1.28477	2.98474	0.00283816	0.0132738
GH_A08G1958	6.35794	3.74416	1.28958	2.90339	0.00369148	0.0166632
GH_A05G3632	5.00335	3.73795	1.47807	2.52895	0.0114406	0.0432575
GH_D12G2833	41.8938	3.67463	0.49191	7.47013	8.01162e-14	1.84996e-12
GH_A03G1990	8.01211	3.66411	1.14804	3.19163	0.00141472	0.00720654
GH_D02G2545	48.3063	3.57921	0.49397	7.24581	4.29866e-13	9.28019e-12
GH_D12G0420	7.89764	3.54772	1.08971	3.25565	0.00113132	0.00592812
GH_D05G2363	20.3758	3.54073	0.693787	5.10348	3.33462e-07	3.58533e-06
GH_A04G1702	11.8715	3.50247	0.916279	3.8225	0.000132106	0.000874272
GH_D12G1581	14.2265	3.45801	0.853057	4.05367	5.04198e-05	0.000365488
GH_D06G2057	79.1184	3.45615	0.358073	9.65206	4.81802e-22	1.95596e-20
GH_D08G0087	614.052	3.3951	0.151778	22.3688	7.92614e-111	2.63001e-108
GH_D08G2739	36.5334	3.38197	0.514546	6.57273	4.93997e-11	8.72535e-10
GH_D05G3585	59.6201	3.36017	0.451474	7.44267	9.86737e-14	2.26118e-12
GH_A09G1643	5.96152	3.34893	1.34096	2.49742	0.01251	0.0466012
GH_A10G1159	802.027	3.34642	0.132234	25.3069	2.68513e-141	1.4272e-138
GH_A07G0572	378.446	3.34359	0.171446	19.5023	1.04914e-84	2.5737e-82
GH_scaffold548_objG0001	9.2053	3.32442	1.02033	3.25819	0.00112126	0.0058883
GH_A11G0087	86.7914	3.31896	0.365733	9.07481	1.13874e-19	4.05259e-18
GH_A06G0862	283.647	3.31041	0.192509	17.1961	2.83985e-66	5.19168e-64
GH_D12G2617	22.6014	3.25798	0.672323	4.84586	1.26067e-06	1.23074e-05
GH_D05G2883	39.1844	3.25695	0.484374	6.72404	1.76752e-11	3.25829e-10
GH_A04G1701	6.9452	3.25199	1.19578	2.71955	0.00653706	0.0270745
GH_A05G2519	8.78173	3.20974	1.11606	2.87595	0.00402813	0.0179485
GH_D10G2455	9.69974	3.20782	0.975496	3.2884	0.00100759	0.00534761
GH_A13G1885	5.86833	3.20491	1.2788	2.50619	0.0122042	0.0456485
GH_A11G1661	12.7411	3.16302	0.924461	3.42147	0.000622826	0.00350071
GH_A01G2157	6.55751	3.1543	1.24307	2.5375	0.0111648	0.0424074
GH_D12G0240	8.16581	3.15192	1.15782	2.7223	0.00648295	0.0268757
GH_A08G0083	659.506	3.13997	0.124426	25.2357	1.62561e-140	8.48335e-138
GH_D05G4004	338.984	3.13146	0.188993	16.5692	1.1632e-61	1.92427e-59
GH_A13G1481	42.5509	3.0975	0.460665	6.72396	1.76848e-11	3.259e-10
GH_A05G0461	20.1174	3.09395	0.826767	3.74222	0.000182399	0.00116701
GH_D01G0656	1245.38	3.06417	0.0976512	31.3788	3.9449e-216	5.80648e-213
GH_D09G1009	7.65722	3.05675	1.06883	2.85991	0.00423757	0.018732
GH_A12G2597	27.8976	3.05017	0.582362	5.23758	1.62697e-07	1.84138e-06
GH_A02G0576	12.2284	3.04058	0.981885	3.09668	0.00195702	0.00959275
GH_D02G1882	22.4135	3.03307	0.648394	4.67781	2.89957e-06	2.67084e-05
GH_D13G0505	21.1467	3.02658	0.681354	4.44201	8.91227e-06	7.53682e-05
GH_A04G1518	35.9095	3.02383	0.506983	5.96437	2.45585e-09	3.53588e-08
GH_A12G2475	5.61399	3.01868	1.22127	2.47176	0.013445	0.0494613
GH_A08G1050	12.3743	3.0047	0.887282	3.38641	0.000708125	0.00391762
GH_D06G1421	7.73912	3.00225	1.11314	2.6971	0.00699466	0.0286269
GH_A01G0952	17.9265	3.00007	0.717474	4.18144	2.8967e-05	0.000220973
GH_A08G1200	17.1896	2.99094	0.768497	3.89194	9.94474e-05	0.000676945
GH_D13G2185	311.56	2.96665	0.17991	16.4896	4.35797e-61	7.0271e-59
GH_A11G1061	5.54491	2.96195	1.19877	2.47081	0.0134807	0.0495736
GH_A08G2742	29.5815	2.93849	0.532289	5.52047	3.38086e-08	4.2181e-07
GH_D09G0841	458.249	2.92076	0.148038	19.7299	1.1941e-86	3.03302e-84
GH_D11G0093	105.244	2.91639	0.287315	10.1505	3.29764e-24	1.51438e-22
GH_A07G0182	674.787	2.89237	0.115586	25.0236	3.38148e-138	1.71779e-135
GH_D05G3647	22.0597	2.89144	0.61934	4.66859	3.03279e-06	2.78684e-05
GH_A06G0194	8.35762	2.89043	1.11852	2.58415	0.0097619	0.0378348
GH_D06G1840	123.746	2.88074	0.25934	11.1079	1.14782e-28	6.51723e-27
GH_A08G2310	93.4296	2.87622	0.32563	8.83279	1.02094e-18	3.42127e-17
GH_D11G1120	27.0754	2.85454	0.658357	4.33586	1.45194e-05	0.000117556
GH_D01G0970	22.7403	2.83844	0.68398	4.14989	3.32638e-05	0.000250588
GH_D05G3556	820.739	2.81793	0.1238	22.762	1.09183e-114	3.94184e-112
GH_D12G1563	59.7806	2.76869	0.366776	7.54873	4.39513e-14	1.04083e-12
GH_D05G2885	11.6564	2.73417	0.853273	3.20433	0.00135378	0.0069448
GH_A10G1748	163.603	2.72907	0.528429	5.1645	2.41087e-07	2.6502e-06
GH_A03G0190	17.3917	2.70889	0.696435	3.88965	0.000100389	0.000682788
GH_D05G0626	1307.74	2.70833	0.092431	29.3011	1.00439e-188	1.0115e-185
GH_A12G2778	64.2667	2.69765	0.389342	6.92876	4.2456e-12	8.37506e-11
GH_A11G0088	9.35137	2.69267	0.932236	2.8884	0.00387202	0.0173512
GH_D01G1617	27.7903	2.69266	0.535712	5.02633	4.9995e-07	5.23611e-06
GH_A12G2038	10.3444	2.68588	0.947227	2.83551	0.00457522	0.0199784
GH_D02G0744	13.1996	2.67151	0.828436	3.22476	0.00126077	0.00653129
GH_D06G2050	9.06122	2.66967	0.940789	2.83769	0.00454409	0.0198636
GH_D05G0553	77.0102	2.65994	0.319794	8.31768	8.97021e-17	2.62717e-15
GH_A12G2316	1035.68	2.64692	0.130113	20.3433	5.31817e-92	1.4748e-89
GH_D05G4070	11.3974	2.63326	0.906686	2.90427	0.00368116	0.0166244
GH_A01G2389	1683.18	2.62795	0.0914344	28.7413	1.16237e-181	1.04258e-178
GH_A01G0365	273.89	2.62764	0.168446	15.5993	7.35867e-55	1.0228e-52
GH_D01G0497	32.2657	2.62485	0.559725	4.68954	2.7382e-06	2.52992e-05
GH_A07G2514	11.1814	2.61384	0.869852	3.00492	0.00265652	0.0125427
GH_A05G2074	13.0304	2.60904	0.779132	3.34865	0.000812071	0.00443077
GH_D03G0998	165.834	2.60226	0.234734	11.086	1.46774e-28	8.28458e-27
GH_D11G0587	60.9199	2.60031	0.400334	6.49536	8.28355e-11	1.42796e-09
GH_D13G1419	8.54472	2.5989	0.976972	2.66016	0.00781043	0.0313663
GH_A08G2792	214.954	2.59361	0.21497	12.065	1.61678e-33	1.13877e-31
GH_D11G2313	32.908	2.59313	0.514873	5.03646	4.74226e-07	4.98671e-06
GH_D08G0397	141.985	2.57258	0.259521	9.9128	3.66243e-23	1.57955e-21
GH_A03G0856	22.3798	2.56597	0.608465	4.21712	2.47441e-05	0.000191224
GH_D04G1183	8.0985	2.5534	0.990808	2.57709	0.00996367	0.0384953
GH_D08G2785	307.073	2.55291	0.169105	15.0966	1.70454e-51	2.14578e-49
GH_A03G1504	181.834	2.54698	0.215917	11.7961	4.08882e-32	2.67939e-30
GH_D08G0786	15.3087	2.54519	0.77035	3.30394	0.000953353	0.00509675
GH_D02G0849	91.049	2.54357	0.294167	8.64667	5.30226e-18	1.69377e-16
GH_A12G0151	11.7765	2.53465	0.781899	3.24166	0.00118835	0.00619584
GH_A09G0212	9.11675	2.53194	0.932266	2.7159	0.00660961	0.0273238
GH_A01G0062	15.6539	2.53122	0.744692	3.39901	0.000676294	0.0037662
GH_D07G1354	14.0264	2.51803	0.732306	3.43849	0.000584963	0.0033096
GH_A04G1034	24.1018	2.51683	0.564724	4.45674	8.32144e-06	7.07756e-05
GH_D10G2088	109.801	2.5149	0.278988	9.01437	1.98006e-19	6.98177e-18
GH_D10G1357	73.5254	2.51319	0.36208	6.94097	3.89416e-12	7.72427e-11
GH_A06G1811	50.8702	2.51105	0.459908	5.45989	4.76428e-08	5.82883e-07
GH_A02G1957	7.84641	2.50615	1.0157	2.46741	0.0136093	0.0499476
GH_D12G2330	1405.87	2.50259	0.115129	21.7373	9.12016e-105	2.89245e-102
GH_A05G0629	8123.56	2.49327	0.0541121	46.0761	0	0
GH_D13G0392	61.8125	2.48392	0.467003	5.31886	1.04418e-07	1.21879e-06
GH_D04G0741	11.8219	2.47454	0.876788	2.82228	0.0047683	0.0207206
GH_D08G2318	87.4625	2.47417	0.313924	7.88142	3.23679e-15	8.36959e-14
GH_A13G2276	19.4429	2.45365	0.676442	3.62728	0.000286422	0.00175267
GH_A13G1455	205.765	2.44122	0.206281	11.8345	2.58984e-32	1.72068e-30
GH_D05G3588	11.2451	2.41401	0.864893	2.79111	0.00525275	0.0224932
GH_D04G2017	121.406	2.3991	0.328686	7.29905	2.89804e-13	6.34474e-12
GH_D01G2302	29.469	2.38954	0.626462	3.81435	0.000136542	0.000900548
GH_A08G0955	464.099	2.38047	0.157949	15.0712	2.50593e-51	3.14772e-49
GH_D04G0309	56.4005	2.372	0.407638	5.81889	5.92381e-09	8.1684e-08
GH_A13G2662	141.514	2.36392	0.237321	9.96087	2.26076e-23	9.86146e-22
GH_A05G1229	32.7734	2.36314	0.520696	4.53844	5.66724e-06	4.95314e-05
GH_D12G2674	13.2952	2.35971	0.755245	3.12443	0.00178151	0.00882362
GH_A05G2859	27.8825	2.35212	0.545866	4.30896	1.64024e-05	0.000131577
GH_D10G0654	13.9722	2.35066	0.772923	3.04127	0.00235585	0.0112753
GH_D05G1097	15.6887	2.35	0.721606	3.25663	0.00112743	0.00591291
GH_D09G0826	15.6827	2.34311	0.748347	3.13105	0.00174183	0.00865546
GH_D07G2222	103.778	2.34088	0.660999	3.54143	0.000397959	0.0023551
GH_A02G0392	13.5884	2.33521	0.849165	2.75	0.00595947	0.025044
GH_A10G0588	41.1318	2.325	0.46831	4.96466	6.88229e-07	7.04728e-06
GH_D10G2171	63.4744	2.32467	0.371663	6.25478	3.98067e-10	6.35094e-09
GH_A04G0480	189.862	2.31887	0.264283	8.77422	1.72095e-18	5.67102e-17
GH_D06G1488	48.7023	2.31806	0.397678	5.82897	5.57697e-09	7.71237e-08
GH_A10G1429	9.04722	2.31492	0.918721	2.51972	0.0117449	0.0442306
GH_D09G1011	18.5239	2.29778	0.749515	3.06569	0.00217165	0.0105068
GH_A01G0033	11.9365	2.28925	0.894706	2.55867	0.0105074	0.040273
GH_D05G1174	477.997	2.2891	0.131409	17.4196	5.85729e-68	1.09522e-65
GH_D01G0727	23.0156	2.28803	0.562302	4.06904	4.72078e-05	0.000344641
GH_D11G0939	13.5154	2.27957	0.809011	2.81772	0.00483657	0.0209728
GH_D10G0921	84.2619	2.27949	0.289476	7.87455	3.41976e-15	8.83078e-14
GH_A13G2220	134.117	2.27484	0.266797	8.52648	1.50867e-17	4.67119e-16
GH_D06G0342	417.469	2.26787	0.137592	16.4825	4.89826e-61	7.85418e-59
GH_D08G0958	50.7508	2.26364	0.379482	5.96508	2.4451e-09	3.52128e-08
GH_A12G1942	66.995	2.25505	0.370346	6.08905	1.13586e-09	1.7118e-08
GH_A06G0554	186.972	2.24069	0.229765	9.75209	1.80716e-22	7.51184e-21
GH_D04G2077	32.2791	2.23877	0.46706	4.79333	1.64033e-06	1.57172e-05
GH_A05G2342	12.6541	2.23258	0.894109	2.49699	0.0125252	0.0466548
GH_A13G1506	9.47744	2.22306	0.867129	2.5637	0.0103563	0.0397788
GH_A05G3430	568.408	2.22265	0.152759	14.5501	5.83449e-48	6.58002e-46
GH_A06G1030	20.8056	2.22208	0.712091	3.1205	0.00180543	0.00893056
GH_A07G2303	40.7894	2.21413	0.439349	5.03958	4.66555e-07	4.91415e-06
GH_D08G2813	15.352	2.21191	0.730056	3.02978	0.00244729	0.0116575
GH_A07G0264	325.453	2.19992	0.173304	12.694	6.38175e-37	5.13078e-35
GH_D06G0137	365.53	2.19288	0.203922	10.7535	5.70547e-27	2.9586e-25
GH_D12G2039	21.7242	2.18828	0.688437	3.17861	0.00147981	0.00749552
GH_D11G0083	45.6061	2.1722	0.412519	5.2657	1.39654e-07	1.59886e-06
GH_D11G3182	21.557	2.1713	0.590624	3.67628	0.000236657	0.00147552
GH_D08G1297	35.5142	2.16705	0.528232	4.10245	4.08798e-05	0.000302444
GH_A12G2727	10.628	2.16503	0.798666	2.71081	0.00671182	0.0276606
GH_D02G0249	17.2598	2.15582	0.656854	3.28204	0.00103061	0.00545916
GH_A12G1435	352.194	2.15293	0.158758	13.5611	6.81118e-42	6.44133e-40
GH_D05G3276	111.631	2.15122	0.259732	8.28246	1.20658e-16	3.49988e-15
GH_A13G0123	27.5609	2.14974	0.517933	4.15062	3.31581e-05	0.000249856
GH_D03G0604	11.6108	2.14904	0.804253	2.6721	0.00753788	0.0304534
GH_D01G1620	58.5474	2.14431	0.381091	5.62677	1.83612e-08	2.37015e-07
GH_D01G2075	18.1629	2.14128	0.805666	2.65778	0.00786583	0.0315513
GH_A01G0504	124.455	2.13814	0.285922	7.47806	7.54291e-14	1.74806e-12
GH_A13G1149	146.847	2.13434	0.247428	8.62614	6.34568e-18	2.01031e-16
GH_A12G0288	325.309	2.13176	0.189651	11.2404	2.58068e-29	1.49487e-27
GH_D12G0037	71.8899	2.11794	0.327554	6.46594	1.00672e-10	1.71891e-09
GH_D05G1338	39.371	2.115	0.468635	4.5131	6.38874e-06	5.53068e-05
GH_D07G0348	32.9171	2.11084	0.476009	4.43445	9.23076e-06	7.78552e-05
GH_D12G0170	11.2659	2.11083	0.825362	2.55745	0.0105442	0.0403896
GH_A03G0664	1178.32	2.109	0.0901962	23.3823	6.46762e-121	2.56046e-118
GH_A10G0755	52.5265	2.10552	0.380966	5.52679	3.2615e-08	4.07804e-07
GH_A09G2018	64.446	2.10262	0.332484	6.32397	2.54932e-10	4.1764e-09
GH_D02G0291	25.9469	2.09276	0.541883	3.86202	0.000112455	0.000756037
GH_A03G0106	1031.87	2.09038	0.097732	21.3889	1.69412e-101	5.17283e-99
GH_A13G1774	131.335	2.0831	0.232447	8.96162	3.19935e-19	1.1097e-17
GH_D12G2346	344.647	2.07585	0.162154	12.8017	1.60445e-37	1.32521e-35
GH_A11G0086	9.23688	2.0758	0.838735	2.47492	0.0133267	0.0491112
GH_A02G0603	116.766	2.07202	0.253524	8.17289	3.01089e-16	8.4517e-15
GH_A07G1999	21.8858	2.06533	0.558675	3.69684	0.0002183	0.00137163
GH_A05G4376	19.2408	2.06489	0.620958	3.32533	0.000883151	0.00477053
GH_D08G2141	68.6114	2.06313	0.33318	6.19223	5.93196e-10	9.2658e-09
GH_D01G0347	180.768	2.0597	0.272543	7.55734	4.11398e-14	9.76266e-13
GH_A09G2631	179.095	2.05921	0.203785	10.1048	5.25905e-24	2.38837e-22
GH_A07G0316	58.3492	2.05378	0.347905	5.90328	3.56344e-09	5.05325e-08
GH_A13G0867	446.977	2.05068	0.135148	15.1735	5.29367e-52	6.75284e-50
GH_D01G0234	13.8044	2.04088	0.697255	2.92702	0.00342228	0.015629
GH_D13G1867	23.7075	2.03248	0.54918	3.70094	0.000214805	0.00135234
GH_A08G2155	21.4605	2.03088	0.57576	3.52731	0.000419808	0.00246887
GH_A05G2337	43.4836	2.0262	0.409332	4.95002	7.42069e-07	7.56352e-06
GH_D09G2553	596.502	2.02612	0.114272	17.7306	2.43212e-70	4.76497e-68
GH_D01G0454	30.0801	2.02158	0.504397	4.00792	6.12546e-05	0.000435666
GH_D03G0229	69.5453	2.02004	0.322231	6.26891	3.63581e-10	5.8413e-09
GH_D05G3324	291.759	2.01891	0.166827	12.1019	1.03248e-33	7.34432e-32
GH_A10G2359	14.0353	2.01883	0.710314	2.84217	0.00448079	0.0196377
[truncated: 7 more rows]

## Sheet: Dataset5
Dataset5. GO enrichment of downregulated genes in hypocotyls of Fov-infected Fov7_KO#5 at 10 dpi versus 5 dpi. Significantly enriched go terms are marked red. For the enrichment, The P-value cutoff was < 0.05.
[truncated: 155 more rows]

[truncated: 3 more sheets: Dataset6, Dataset7, Dataset8]
