# Supplementary material for: A Single‐Nucleotide Mutation in a GLUTAMATE RECEPTOR‐LIKE Gene Confers Resistance to Fusarium Wilt in Gossypium hirsutum
Source: Adv Sci (Weinh). 2021 Feb 19;8(7):2002723. doi: 10.1002/advs.202002723 (PMC8025038; doi:10.1002/advs.202002723)
Supplement: Supplementary file 7 — Supplemental Table 10 [file ADVS-8-2002723-s005.xlsx]

## Sheet: 工作表1
Table S5. Primers used in this study.
Primers for VIGS vector consruct
Gene name	Forward primer	Reverse primer
Gh_D03G0203	CCGTTCTGGATTTTATTGCTGG	TGGAAAAGTTGTTGTGCTTGAAATA
Gh_D03G0204	ATGGCGGAAACTCTAGCAAAG	TTCAACAACAGACTTCCCCATT
Gh_D03G0205	GCATTACCATCGTTGACCTCC	ACACCTCTACCTTCATTGCTTCG
Gh_D03G0206	CACCACAGGGTTACGGCTCT	GTTTCAACCCAAATCGCAAGTA
Gh_D03G0207	CCGATGATGCCGCCTTTAT	AACCACTTGTGCCCATTGCT
Gh_D03G0208	CCATAAAAAATCTAACATCACACAG	ACTGGAGCAGAAATGCCTAAC
Gh_D03G0209	AATGCGTTTACCAGGAGAGCC	ATAGTGAACTGGCTTGGATGTCG
Gh_D03G0210	GAAACCAAACAAAGCCGAGATT	GTTCCCGAATAAAATCAAGTAGAGC
Gh_D03G0211	TGTAAAATAAGGTTCCAAAAAGTCC	GGACCATAAAGTGTTACGGGC
Gh_D03G0212	ACCACTGTGTTGCCTATTTACCC	CACTTATCCTTTCCCTTCTATGCC
Gh_D03G0213	TTTCAAAAACACAAAGTTGGAGTC	CATCCCCATTACCAAACAAGAG
Gh_D03G0214	TACTTCTTTCACCGATTTAGCCC	TGACCAAACACATTCAGTATCTCG
Gh_D03G0215	ATTGCTTACCAGTGGAAGTACATATT	AAAAGAACCCGATAGCGAATT
Gh_D03G0216	TTCACCTAACCACTCCTTACAACA	TCTCTTCGCACTCGGCTAAC
Gh_D03G0217	TGCGGTGCGGAAACCTTAC	TGAACCGCTACCGTTGATGC
Gh_D03G0218	CCATTGGACAACGGAACAGAC	TGCTTCTTTTTTCTCTCCTCTTTTT
Gh_D03G0219	GGCGACGGACTGAGAATGA	TTCAATGATAAAGCCTCTCAAGTCT
Gh_D03G0220	TAGTTTTATAGTTCTTCGTGCCCAA	ATCCGATTTTCTCTCCCGTCA
Gh_D03G0221	CTGATGGAACAGTACGGGGC	AACGACCTTGTGTCACTTCTCTATG
Gh_D03G0222	GGACAAACCGGAAAACTCTGG	TGTTTACACTCGGTGGTCGGA
Gh_D03G0223	CCAAAAAAAATGCCAAAAACA	TTGTTTCGTAAGCTAAGGACCC
Gh_D03G0224	ATCACTTGGGGAGATTTTGGA	TTGTTTGTAAGGCATTGTTGTTTC
Gh_D03G0225	AAGCCGATCTTGTCGTTCAGTAC	GGAAACAACAATGCCTTACAAACA
Primers for realtime-PCR to determine the expression of genes after VIGS
Gene name	Forward primer	Reverse primer
Gh_D03G0203/1	TGGATTTTATTGCTGGGGTTG	ATTTTCCGACTTTCCGATTGA
Gh_D03G0204/2	TTGGCGATTTGCTGCTGAAG	GCTTCAACAACAGACTTCCCCAT
Gh_D03G0205/3	TGAAGAAAAAATGGTTCCTGCC	TTCATTGCTTCGCACAAATCTCT
Gh_D03G0206/4	CACCACAGGGTTACGGCTCTC	TGAACAGGAACAAGGAGAGTGGTA
Gh_D03G0207/5	GGGTCTTTACTACGCCGTCAAC	AAGCAACCACTTGTGCCCAT
Gh_D03G0208/6	CCATAAAAAATCTAACATCACACAGGT	TTGAAGATTCGTTTCCCGTTGT
Gh_D03G0210/7	GAAACCAAACAAAGCCGAGATT	TTTGAGGAACAGAATCGGGAGT
Gh_D03G0211/8	TGTAAAATAAGGTTCCAAAAAGTCCC	TGCGAACAGGGTGGGAAGTC
Gh_D03G0212/9	ACCACTGTGTTGCCTATTTACCC	TACGAAAAATCATCTCCCGCA
Gh_D03G0213/10	CGAGGGGATACGATTGGGA	ATTATCGCCAAAACAACGGAC
Gh_D03G0214/11	TGTTTGCCGATTGACTTATTGG	ATGAACAAGACGAGCAGTGGAAT
Gh_D03G0215/12	TATTTGGCTCTGTCATTCGTTCC	GCTACTCAGTCCTTTTGGCGTGT
Gh_D03G0216/13	CGAAAAGTTAGCCGAGTGCGA	GGAGTTGGAATAGTTGATGTTGTTGG
Gh_D03G0217/14	TAGCCCGTGTTCCTGGTGATT	CCATACCGCAACGATGACAAC
Gh_D03G0218/15	TTTGGGTTCTCGGTGCCTGT	CGGATTTAGCAACGGCGAGT
Gh_D03G0219/16	GAGACAAAATACCGCAGGCTTC	ACTGCCCTATCCAACGCCC
Gh_D03G0220/17	GGATAAGGATGAGGAAATGGGG	AGTAAAAAACCGCCGTGTCGT
Gh_D03G0221/18	ATCTCCTGTCAGTTACTTCCTCCC	TGAACGACCTTGTGTCACTTCTCTA
Gh_D03G0222/19	GTGGGTCGGTTCGTGGGC	TTTCCAAATCTTTCTCCCGCA
Gh_D03G0223/20	TGGGTTTACCATCGGCATTG	GGCATTTGAGTTTGTTACTTCCG
Gh_D03G0224/21	AATAACGACATTGGATGCGGG	TCTCTACGCACATTTCCAAGGG
Gh_D03G0225/22	CCAAAGCCTCTCATTTCCGC	CTTGGGTCTGTTCTGGGTTGG

## Sheet: 工作表2
Other primers used in this study
Primers	Sequence	Notes
F_TRV:GhGLR4.8	GCGTGAGCTCGGTACCAATGCGTTTACCAGGAGAGCC	For konckdown of GhGLR4.8
R_TRV:GhGLR4.8	GCCTCCATGGGGATCCATAGTGAACTGGCTTGGATGTCG	For konckdown of GhGLR4.8
F:qGhGLR4.8	ACCGTCACAAGTTATGAAACCGCT	For qRT-PCR of GhGLR4.8
R:qGhGLR4.8	CTATCAGATTCCTCGTAAACAGTCGTC	For qRT-PCR of GhGLR4.8
GhGLR4.8_crispr_1S	AATAAGCCTGAGAAGGGCCCGTTTTAGAGCTAGAAATA	For knockout of GhGLR4.8
GhGLR4.8_crispr_1A	CGTAAACAGTCGTCCCAGGCTGCACCAGCCGGGAAT	For knockout of GhGLR4.8
F:Fov-Eg	CCACTGTGAGTACTCTCCTCG	For detection of Fov DNA content
R:Fov-Eg	CCCAGGCGTACTTGAAGGAAC	For detection of Fov DNA content
F:GhGLR4.8_marker	TCCCAGGCTTCAACCATAT	For GhGLR4.8SNP(A/C) marker
R:GhGLR4.8_marker	TGTAACACAGCCTCAGATGC	For GhGLR4.8SNP(A/C) marker
F:GhGLR4.8_full	GGGGACAAGTTTGTACAAAAAAGCAGGCTGCATGTCTGCTAAGATTTTTGCT	For transient expression in Nicotiana benthamiana
R:GhGLR4.8_full	GGGGACCACTTTGTACAAGAAAGCTGGGTGGGAGCTGGTAAGTTGTGTTT	For transient expression in Nicotiana benthamiana
